# Supplementary material for: Separate transcription and splicing gene networks are linked and coordinated by the pRb–E2F pathway
Source: Nucleic Acids Res. 2026 Jan 30;54(3):gkag016. doi: 10.1093/nar/gkag016 (PMC12856215; doi:10.1093/nar/gkag016)
Supplement: gkag016_Supplemental_Files [file gkag016_supplemental_files.zip]

Archive with 8 entries (8 files):
- SI Materials and Figures - NAR02166C2025R1.pdf
- Table S1new.xlsx
- Table S2new.xlsx
- Table S3new.xlsx
- Table S4new.xlsx
- Table S5new.xlsx
- Table S6new.xlsx
- Table S7.xlsx
