# Supplementary material for: Separate transcription and splicing gene networks are linked and coordinated by the pRb–E2F pathway
Source: Nucleic Acids Res. 2026 Jan 30;54(3):gkag016. doi: 10.1093/nar/gkag016 (PMC12856215; doi:10.1093/nar/gkag016)
Supplement: gkag016_Supplemental_Files [file gkag016_supplemental_files.zip › Table S1new.xlsx]

## Sheet: ChIP primers
	Forward	Reverse
THBS1	ggcaccgacttttctgagaagttcta	ttttaaaggggcgctcgcat
RCAN1	cgttaaccccctcggaatcg	cttctgcccctcccgc
TRPT1	gcacttccgcttcggggaa	tccagaggtcttgggttcaggc
IL18R1	tccgcgggaaaagggcaagg	cggtctggggcgctctcagtct
SORBS1	gggcttaccttgctggtcg	attggttgtccgcggagtgt
TRMT1	ggttggccagtcaatgaggaa	ccccttttctgagccacaactt
DEPDC4	aagaggcggagccagtacttctc	gcagaagccatctctacggttc
MDM1	ccaatagagactcgcagagtgcc	ggttccgggagccttattgc
VCAN	gcgatgttactgagtgagtccctg	taagagtccaggcttggaaagcag
CDC6	ggcctcacagcgactctaaga	ctcggactcaccacaagc

## Sheet: RIP primers
	Forward	Reverse
MDM1 ex3.1	gtgttttgtaggcatcacgaaagag	aaccctggaagcttctagtgagtgaa
MDM1 ex3.2	ttcactcactagaagcttccagggt	gtgaatatgcctaccccattatctaca
MDM1 ex4	ttttgaacagttggatagacttctgcg	acatccattaagctacctgattggct
MDM1 ex5	gttttaaggttttccacaataaaagccag	ttgatgaataccttcctttcaggagac

## Sheet: Gene expression primers
	Forward	Reverse
SRSF2	gagtcggagtcgttccaggtct	acgagatctggagaccgacga
HNRNPC	ttgctggccaggttttagatattaac	tacatctccgctgcagatcg
CCNE2	ctgatttaagctggggatgttcaaa	aagccagtctagaagtatggacctcatc
CCNE1	gcctgtactgagctgggcaa	attaaccaatccagaagaattgctcg
CCNA2	cataccttagggaaatggaggttaaatgt	tgtagttcacagccaaatgcagg
E2F1	catccaggaaaaggtgtgaaatcc	atagatgcgccgcttctgc
GAPDH	catcttccaggagcgagatcc	atgacgaacatgggggcatc
THBS1	accaaccgcattccagagtct	gaacttgtcatcaggcacaggg
IL18R1	taacaatagtggaagatcgcagtaatatagttcc	taattccactgcaacatggttaagc
RCAN1	gccaaatttgagtccctctttagga	ctgagcaaaatataacttcatttcctttcc

## Sheet: Splicing primers
Mouse targets
	Inclusion primer	Exclusion primer	Common reverse primer
Trpt1 ex3	ccactccctacaagtccctgagtt	atgcgagctggtccctgagt	tggatgtgtgtccttccttgg
Ccdc17 ex6	TGGGGATCCAGGGATCTCC	AACCGCAAGGGATCCAGG	GTGGTATTGGGGGTGCAACC
Mpc1 ex2	CCCACGGTAGATGCACTTCTGG	ACTATCTCATGAGCACTTCTGGGGC	GAAAGTCATCCGCCCACTGAT
Oxsr1 ex4	TGGGATCATTAGGTTCTGTTCTGGA	GGATGAGCTCCTGGTTCTGTTCTG	AGCAATGGTTGGCTCGTCC
Rusc2 ex2	TCTCAGAGGTGTCAAGCTCTCCTG	GCCATTGTCGAGGTGTCAAGCT	CAACAAGGGCATCAACAGCG
Tlr5 ex2	CAAGGATAATCGAACAATGCTTGC	GCTTGGGAGAACAATGCTTGC	AGGGGAACCAGGTATGCAGTGA
Elk4 ex2	TAATAAGACTTTAAGCCCATTGCTATGGA	GCACCTCGCCCATTGCTAT	GTCCAGCAGATCATGTGCTCATT
Mdm1 ex4	gcatccaatcaggttttccgtaa	catagatcccagggttttccgtaat	cagactgctgtttcctttcaaatactctc
Gapdh	aagggctcatgaccacagtcc		atgaccttgcccacagcctt
Human targets
	Inclusion primer	Exclusion primer	Common reverse primer
VCAN ex7	gtcagagaaaataagacaggtcgaatg	cctactgctttaaacgtcgaatgag	ggaattcaggtaaaatttcagcca
MDM1 ex4	cagccaatcaggttttccacaa	gaaaatgtagataatggggttttccacaa	agacactgtttcaagatttctgttttctctc
TRMT1 ex2+3	aaggaatccagagaaggcctgc	tacgagagcaggaaggcctgc	ccacgtcattgagctggacat
TRPT1 ex3	gctacgccctacccgaaagc	tggctctggcaggaaagc	tgttggatcctcctcctttctctg
DEPDC4 ex5	cattcaggaattattgaacttttagaaaatgaga	gcttatgtctacctgaaaaatgagaaaagag	gtttttgcaacttgtaggcattgg
PXYLP1 ex2	GGCTAGTCTCCAGTGAGTGCAATCTA	CATGGGCGTGAGTGCAATCT	CCCAATTCTTGAATGAAGACAACTGA
PYROXD2 ex2	GATCACCCGAGTGTTTGATTGCAT	GCTTATGCAGACAGAGTGTTTGATTGC	TCCAGGAAGCCCGAAGATTCTCT
METTL6 ex3	TCACTATATTGCCCAGGTATTAAAACCAGG	ATGGAGTCCTGCTATAAGGTATTAAAACCAG	CATCAGTAAAAAAATATGATCTGGTCCCA
RTN4 ex3	GAGTAAAACTTCAGTTGTTGACCTCCTGTAC	CTCCTCTGCAGTTGTTGACCTCCT	TAAAGCTGATGGTCACAGAGAGCAG
CREBZF ex4	GTTCTGGAAAGCACTTAGCAGTGT	CTTTATTTTAAAAGCTTAGCAGTGTCTG	TAATTTGGGAACTTGAAAATGGCA
ARMC10 ex2	GACCTCGCAGCCTGAAGACTTA	TCTTCGAAGTCCGCAGAAGACTT	GCTCTTTCAATAATTACAGGATCCTGG
PCBP3 ex4	CTAGATCACATGGTCGGTAGGCTC	TGGTTCCGTGTCGGTAGGCT	CTTCCCCCATAAGCAGGCTAAG
DYRK1B ex9	CGGCTGCAGGAGGACCT	GACGAAAGAACTCAGGAAGGACCT	ATACTCCAGCATGCGCAGC
MYLK ex10	ATGGTCCTGGAGATCGTGTCA	GAGATTAGGATCCGTGTCAGGAGG	CTTGAGGTCCAGGTGCACGAT
REV3L ex3	TTCTCAATTTCAAGTCAGAAGACATGTC	CCCGGCAGGTCAGAAGACAT	GCAGTGGAAGATGGATTGCCTAAA
PTBP1 ex9	AAGCTGCAGGCCTTTCCG	GCCTTCGGCCTTTCCGT	GGGTTGAGGTTGCTGACCAC
SSC4D ex3	CCCTTTCAAGAATTCTTGCCAA	TGCCACTGGAATTCTTGCCAA	TTTTCCATTCGGCAGTGTCG
EHMT2 ex4	ACTCCATCCTGGCCCCC	CAGGAAATGGACAGCCCCC	TCACCTTTCCCAGTGAGTGGAC
U2AF1 ex4	TTTGCGCTGTGCCGTGA	GGCTCACACTGTGCCGTG	CTCAAAAAACTCATCATAGTGTTCCTGC
HNRNPA2B1 ex12	TTGGTAGTAAAATGGAAGGTGTCTTGC	TATTTGCCATGGGAAGGTGTCTT	AAGGCACCAACAAGAACTACTTTCAGAT
CFLAR ex2	GGATATTTTACGGGAAAGA	CAGCACCAAGTCCGCTTC	CATCAGATTTATCCAAATCCT
DIABLO ex2	CCGAGATCGCAGAATACACA	ATTCGTGGAAACTTTGCCAA	ACACCGCTTCTTAAAGTTAG
BCL2L11 ex2	CCACTATCTCAGTGCAATGG	TAGAGAAATAGAGGAAGTTGTC	TCAATGCATTCTCCACACCAG
WDR25 ex2	ATGGATAAAACTTTCAAGGTATGGAACG	GAGCGCTTCCGGTATGGA	AAAGCCACCACTGAGGATGC
IRAK4 ex4	TTTTGCTCCCAGATGCTGTTCC	TTTCACATAAGATGCTGTTCCCA	TCAGGTGGCATATAGCTTTGTTCAAGAT
ENPP5 ex2	CCATCCATAGCCAGATAGATTATCTTACAC	GGATCGCTGCGAGGATTATCT	TTTGCTGGTCTGGTTGGAGAG
	Inclusion primer	Exclusion primer	common forward
PCNX1 ex7	GGCTTGTGCTGCTCCACTG	AGAAGAGAACTTACCTCCACTGACTGCAT	GTGCTAGATGAGCTATCTTTATTAGGACGG
	Forward	Reverse
SORBS1 ex17 in	actaatctagacaaagatctcagcctctgc	gatggctgagctctgtggca
SORBS1 ex17 out	ggatataagcccagaagagatagatttaaaga	gatggctgagctcggtttcc
