# Supplementary material for: Separate transcription and splicing gene networks are linked and coordinated by the pRb–E2F pathway
Source: Nucleic Acids Res. 2026 Jan 30;54(3):gkag016. doi: 10.1093/nar/gkag016 (PMC12856215; doi:10.1093/nar/gkag016)
Supplement: gkag016_Supplemental_Files [file gkag016_supplemental_files.zip › Table S2new.xlsx]

## Sheet: WT44 vs WTDMSO DEGs
baseMean	log2FoldChange	padj	SYMBOL
3604.72	-1.81885	3.49417e-241	IRAK1
3963.32	-1.18954	1.85581e-159	CTTN
3035.08	-1.21448	3.58126e-112	PLCB3
916.711	1.59375	3.46277e-95	PRPF39
3069.14	-1.09807	5.41646e-86	ACADVL
3455.59	-1.25059	2.98451e-80	MVD
1201.94	-1.26869	1.06894e-66	AKR1A1
1881.6	0.918739	7.44269e-59	PRPF3
2078.27	0.861056	9.87423e-57	PRPF4B
5759.61	0.729369	7.15615e-56	DDX46
1834.1	-0.866939	6.43595e-53	UBE2G2
13913.3	0.521826	7.36877e-52	PRPF8
1690.05	0.870608	2.68308e-51	GDA
10452.5	-0.549961	3.28109e-49	NONO
5300.75	-0.593737	3.32454e-47	NPLOC4
3466.88	-0.731811	5.02557e-46	PFKL
10763.7	0.530604	3.12243e-45	FUS
2110.95	0.751478	1.52593e-43	PRPF38B
597.564	-1.37255	7.7648e-42	PCK2
1750.83	-0.902022	1.40745e-41	GAMT
5836.48	-0.65955	1.62077e-41	SLC25A39
3737.08	-0.643447	3.81381e-41	HGS
2083.22	-1.0396	6.92881e-41	LSS
3402.43	-0.726135	8.4427e-41	RPN2
5033.29	-0.840569	1.52381e-40	H2AFX
1640	0.90575	3.59701e-40	UTP14A
3120.88	-0.675092	3.59701e-40	MYEOV
553.552	-1.52659	8.18879e-40	CUL7
3775.97	-0.64258	2.7679e-39	C19orf48
2075.02	-0.867423	3.68739e-39	ENSA
3775.37	-0.695097	1.67593e-38	INTS1
4911.95	-0.640627	1.92604e-38	PYCR1
606.79	-1.19681	2.45768e-38	SLC50A1
1682.76	-0.74826	2.47258e-38	SORD
7201.66	-0.600745	2.9804e-38	RRM2
1025.17	-1.16818	6.33369e-38	FPGS
2068.27	-0.693441	1.6482e-37	STK25
1124.23	-0.98019	1.6482e-37	ENO2
5867.2	-0.635283	1.73556e-37	NOP56
4191.15	0.55121	1.87934e-37	DDX23
3994.13	-0.636757	1.3709e-36	RBBP7
813.697	-1.03355	1.59125e-36	PUS7
4630.39	0.496052	3.01037e-35	RBM39
1878.1	-0.805158	4.31892e-35	ATAD3B
1918.62	-0.725761	1.02036e-34	FADS1
1523.27	0.93351	2.03478e-34	CREBZF
1871.87	-0.730495	2.22134e-34	NAE1
8521.31	0.498789	4.96294e-34	SF3B1
1764.25	-0.838206	7.3505e-34	FIBP
1416.58	-0.837364	8.42208e-34	FAM122B
5200.41	0.688281	8.6653e-34	BCLAF1
659.659	-1.24021	1.59613e-33	PTDSS2
1221.7	-0.864264	2.01577e-33	THOC6
736.768	-1.03975	7.02799e-33	ZDHHC16
7186.06	-0.529458	8.34488e-33	EWSR1
2105.05	0.683577	1.51117e-32	CASP2
1756.07	-1.04763	1.607e-32	GAA
688.945	-1.10818	1.635e-32	PNKP
1519.37	-0.7391	2.3066e-32	TMEM230
1579.43	-0.703828	3.86643e-32	DFFA
1487.82	-0.787647	1.33683e-31	TSPAN17
269.459	-1.51617	2.53877e-31	RAB26
1164.37	-0.840423	3.0165e-31	ILKAP
3752.49	-0.570139	4.3637e-31	SUMF2
774.181	-0.970725	6.42525e-31	GALK1
841.695	-1.01414	1.32163e-30	ZRANB2
1805.26	-0.759254	3.50855e-30	PLP2
3224.45	0.574231	3.76624e-30	HEXIM1
1064.51	-0.882599	6.83186e-30	SUDS3
273.868	-1.68315	7.19871e-30	NECAB3
1257.28	-0.832604	7.43944e-30	GPAA1
2495.87	-0.658315	1.54612e-29	FLII
1439.99	0.732933	2.65712e-29	DCAF6
856.994	-0.933363	4.10047e-29	ARHGAP4
1763.48	-0.644317	4.73986e-29	GSTO2
2368.79	-0.619244	6.96859e-29	IPO9
2279.65	-0.732521	1.29007e-28	ECI1
2904.59	-0.606862	2.35248e-28	RHOB
1627.13	-0.71139	2.35248e-28	TBL3
8154.78	-0.496012	4.96833e-28	ERRFI1
497.481	-1.11667	1.11531e-27	ACTR1B
4508.64	0.519456	1.77357e-27	SRRM1
10189.6	0.420465	2.29294e-27	SNRNP200
1766.82	-0.738926	4.46706e-27	MRPS16
8887.19	-0.486125	4.53144e-27	DKK1
425.759	-1.25407	6.61715e-27	ZDHHC2
892.695	-1.06616	7.02645e-27	SGSM3
1833.65	0.681916	7.80829e-27	SMNDC1
936.369	-0.806932	1.15955e-26	ERCC1
2916.54	-0.527554	1.56336e-26	DUS1L
17221.4	0.378915	2.02338e-26	EIF4B
2916.17	0.504173	2.58748e-26	HNRNPH3
1183.59	-0.743401	3.02743e-26	ANAPC7
795.205	-0.898562	6.71062e-26	POP5
836.926	-1.07363	7.79988e-26	ABHD14B
2396.97	-0.674006	8.2285e-26	CPNE7
1290.16	0.726152	2.24113e-25	BRD4
5953.56	-0.543939	2.37935e-25	UQCRC1
1518.34	0.723603	2.65211e-25	TIPARP
6386.26	0.437064	7.35865e-25	ACIN1
1428.45	0.649113	7.7109e-25	COPS8
1124.53	-0.802368	1.06607e-24	TELO2
1268.08	-0.823641	1.35086e-24	RMDN1
4116.11	-0.499445	1.52537e-24	UBE2Z
11038.5	-0.438138	1.54612e-24	ATF4
801.923	-0.925176	1.91701e-24	RABAC1
1228.19	-0.658617	2.53451e-24	DIMT1
622.149	-0.879075	2.75252e-24	FKBP3
785.117	-0.793517	2.84941e-24	FOXRED1
259.623	-1.42694	4.33532e-24	DHRS1
5763.43	0.53456	6.01893e-24	POLDIP3
904.343	-0.895557	6.88619e-24	TTF2
1610.62	-0.582312	9.29983e-24	TSTA3
365.987	-1.13506	1.59538e-23	CYB561A3
3565.7	-0.611762	1.9747e-23	EIF3K
2302.89	0.548509	3.49291e-23	SAFB2
3172.13	0.570396	6.52945e-23	NELFCD
1669.44	0.824366	7.31758e-23	SREK1
1882.51	0.603124	9.37585e-23	TAF1D
2026.5	-0.676829	1.05903e-22	DPP7
2683.53	-0.51708	1.10519e-22	NDUFV1
315.409	-1.46081	1.3638e-22	RABL2B
1184.85	-0.713745	1.8847e-22	HES4
1904.49	-0.574305	2.06589e-22	AURKB
4423.43	-0.496844	2.17238e-22	MAP2K2
2939.45	0.457986	2.58298e-22	VCL
3470.21	-0.491348	3.18392e-22	TIMELESS
686.872	-0.908447	4.05165e-22	PPIL2
4140.67	-0.51687	4.72187e-22	TALDO1
1416.53	-0.713849	1.63267e-21	MLST8
1288.99	0.661769	1.67991e-21	METTL16
757.554	-0.761099	5.85705e-21	CLN6
1416.52	-0.627809	5.98154e-21	DVL2
645.825	-0.873921	1.01859e-20	FBXO9
4575.3	0.410097	1.09506e-20	NOP58
3292.35	0.532629	1.30845e-20	PRPF4
4705.02	-0.701612	1.34619e-20	ITGA3
219.763	-1.58503	1.3613e-20	PIGQ
5537.01	0.471257	1.50926e-20	PNN
305.369	-1.27936	1.61092e-20	GINS4
625.581	-0.969595	1.69929e-20	HAUS5
817.242	-0.849008	1.76801e-20	RCCD1
1875.37	-0.506661	2.10342e-20	MEN1
408.662	-1.04723	2.80864e-20	COMTD1
7172.08	-0.375018	4.28602e-20	MYO1C
2671.91	0.446804	4.39167e-20	TCERG1
292.521	-1.18103	4.41863e-20	ACP2
8636.39	-0.522922	5.6071e-20	CKB
719.632	-0.921945	7.32546e-20	JOSD2
5772.63	0.369878	1.03662e-19	DHX15
2336.67	-0.479107	1.31387e-19	RER1
1833.58	-0.63395	1.46518e-19	SLC2A4RG
258.954	-1.31889	1.76186e-19	ASIC1
4529.64	-0.481639	1.76186e-19	DUSP6
2158.17	-0.569949	2.8598e-19	SERPINB6
2225.79	0.584774	3.54702e-19	PPIH
4928.59	-0.370324	3.54702e-19	SQSTM1
1672.68	-0.670979	3.54702e-19	TAF10
616.058	-1.04994	4.12772e-19	QTRT1
850.903	0.734327	5.88486e-19	XPNPEP3
1319.84	-0.805078	7.97175e-19	TRABD
5399.46	-0.429729	8.21731e-19	MYC
2176.79	0.552546	1.23354e-18	POLG
814.554	-0.800291	1.33255e-18	BOK
743.802	-0.711232	1.5478e-18	HAGH
673.62	-0.782639	1.88086e-18	COQ4
1273.93	-0.649797	1.89145e-18	NSMCE4A
3026.48	-0.418607	2.02842e-18	PFKM
3040.07	0.443217	2.70162e-18	RRN3
560.882	-1.12723	3.42731e-18	MST1R
4172.4	0.433115	5.65443e-18	SART1
1729.24	-0.531002	5.83947e-18	SHMT1
2543.87	-0.444792	8.05942e-18	RHOBTB3
1073.55	0.571483	8.05942e-18	DCP2
174.11	-1.49644	8.05942e-18	HDHD2
1801.28	0.633381	8.98639e-18	PATL1
280.208	-1.24142	8.98639e-18	SLC25A10
3935.99	0.466885	9.1979e-18	USP39
2675.78	0.488067	9.46676e-18	CUL4B
179.262	-1.68862	1.57976e-17	B9D1
8770.32	-0.36446	1.72121e-17	IMPDH2
2937.76	0.401648	1.81368e-17	SART3
1147.47	-0.717232	1.85622e-17	RSAD1
4026.94	0.466309	2.08157e-17	G3BP2
1413.39	-0.652325	2.14894e-17	MAPK12
2543.23	0.460931	2.22598e-17	NUP205
1382.91	0.541448	2.22928e-17	FBXO21
2560.06	0.485776	2.40733e-17	CBX5
515.68	-0.902005	2.69737e-17	TSPAN4
20439.9	-0.432355	3.56688e-17	CALR
1904.72	-0.564759	3.90987e-17	POLD1
1363.86	-0.634835	4.1051e-17	CHD1L
305.613	-1.12353	4.34905e-17	PAQR4
541.087	0.824647	4.74804e-17	CHKA
926.512	-0.747001	5.0912e-17	FGFR4
620.672	0.732312	5.24645e-17	KLHL9
450.339	-0.954474	5.28734e-17	TRIOBP
1388.85	-0.681954	5.88919e-17	ANAPC16
1376.51	-0.537185	6.08821e-17	VTI1A
1140.24	-0.687906	6.28821e-17	HTATIP2
433.9	0.908078	6.5242e-17	FAM160B1
3962.15	0.410343	7.00852e-17	SRSF11
3885.51	0.375554	7.84536e-17	PDCD6IP
10080.7	-0.362779	8.27161e-17	TRIB1
2969.76	-0.51517	8.62062e-17	CAD
1938.54	0.495773	8.79674e-17	BCAR1
3173.11	-0.564014	1.2352e-16	PRDX2
1159.82	-0.613788	1.31543e-16	LRWD1
1271.85	-0.599463	1.31723e-16	TMED4
1378.42	0.703113	1.63223e-16	CLASRP
571.002	-0.772987	1.67793e-16	C16orf74
952.886	-0.691243	2.0505e-16	CCNH
21317.9	-0.392759	2.05875e-16	TUBB4B
438.04	-0.881607	2.09647e-16	MED22
2613.52	-0.428918	2.75455e-16	ACTR1A
2479.6	-0.497729	3.95203e-16	PDCD2
457.356	-0.826577	4.40959e-16	TINF2
1234.69	-0.527159	5.12223e-16	AIF1L
1075.07	-0.600204	5.51968e-16	RPUSD3
419.57	-0.936069	5.9813e-16	LYRM1
1157.78	0.613398	6.21153e-16	UGCG
5977.54	0.385186	6.91868e-16	SRSF7
708.511	0.769888	7.26437e-16	UHRF2
5279.79	0.408716	7.42534e-16	YME1L1
1659.09	0.513297	8.47544e-16	DNAJC2
4136.9	-0.490745	9.50117e-16	G6PD
353.675	-0.996233	1.32715e-15	TRAPPC6B
859.067	-0.697912	1.40074e-15	FAM173A
999.455	-0.671042	1.53027e-15	HPS1
828.058	-0.63022	1.7284e-15	SECISBP2
2488.11	-0.54604	1.7284e-15	MTA1
3899.34	-0.440104	2.01475e-15	DVL1
2961.92	-0.451023	2.08918e-15	FBXW5
360.351	-1.05705	2.10314e-15	PCED1A
1602.59	-0.618511	2.44229e-15	TMEM106C
978.231	-0.691294	2.83599e-15	RHOT2
3226.74	0.389384	3.04117e-15	CAND1
1227.39	0.537683	3.04117e-15	PARP2
2800.91	-0.492326	3.43339e-15	TRAF7
7084.25	-0.362624	3.9114e-15	MCM4
11734.4	0.330448	4.34292e-15	SF3B2
209.146	-1.16336	4.49976e-15	FANCL
1577.27	-0.535672	4.51518e-15	AKT2
919.29	-0.708715	4.57285e-15	BCKDK
2625.73	0.402942	5.36011e-15	FAF2
2941.9	-0.43283	5.6637e-15	TADA3
365.468	-0.934007	5.68021e-15	SLC30A3
5604.07	0.322988	6.0063e-15	TRA2B
373.978	-0.926932	6.29289e-15	NAA40
1179.91	-0.72844	6.29289e-15	NT5C
331.916	-1.10338	6.89629e-15	MMAB
685.68	0.735087	7.50807e-15	EXOC4
1373.99	-0.524893	7.62793e-15	SPCS3
277.854	-1.13367	8.45467e-15	CYB5D2
1107.72	-0.541513	8.56652e-15	TMCO3
2333.3	-0.486715	8.67014e-15	CDK4
254.372	-1.08093	1.01113e-14	PIGV
20118.4	-0.314581	1.05363e-14	FLNA
1607.93	0.573636	1.07723e-14	CHD2
621.595	-0.70025	1.11803e-14	GUF1
2646.08	-0.518476	1.20603e-14	ATAD3A
1855.85	0.470866	1.21167e-14	PIP4K2A
1056.24	-0.576162	1.22954e-14	CLDN7
164.427	-1.37396	1.33726e-14	SFXN2
279.633	-1.09433	1.35261e-14	CRYL1
722.462	-0.749668	1.57528e-14	MAVS
2355.83	0.45447	1.6882e-14	ALDH3A2
3249.81	-0.486025	1.70053e-14	PDLIM7
745.848	-0.698016	1.81946e-14	DUSP3
1239.18	-0.493407	1.95765e-14	NMRAL1
1844.8	0.496254	1.9703e-14	TIMP2
377.158	-0.973783	2.12588e-14	SLC33A1
2006.71	-0.466989	2.21057e-14	AHCYL1
5352.04	0.353318	2.33462e-14	BMS1
874.298	-0.6245	2.4212e-14	B3GAT3
824.487	0.635051	2.4747e-14	CEBPZ
553.559	-0.788717	2.58418e-14	GSTZ1
1519.93	0.462447	3.77627e-14	NAA25
130.115	-1.61408	4.08252e-14	JPX
2271.56	0.46474	4.36091e-14	PPL
610.447	-0.731636	4.4711e-14	PCBP4
2533.77	-0.591747	4.62294e-14	PPDPF
10330.9	-0.319018	5.24682e-14	HNRNPH1
3677.77	0.332313	5.24984e-14	CDCA5
281.671	-0.972216	6.24387e-14	SLC48A1
1954.28	0.51754	6.32315e-14	CDC5L
4710.29	-0.345886	6.50623e-14	WDR34
1339.82	-0.561243	6.78919e-14	GAS6
5275.5	0.382009	7.45996e-14	DHCR7
3459.24	-0.41336	8.10107e-14	JUND
48630.4	0.231477	8.54725e-14	EZR
1196.05	-0.679674	9.36356e-14	VPS29
684.701	-0.755833	9.44495e-14	FSTL3
5038.14	0.347788	1.09813e-13	SUPT5H
736.254	0.752882	1.17048e-13	BRWD1
1386.35	0.452187	1.25653e-13	ARHGEF7
1324.21	0.50545	1.36684e-13	ERI1
2496.07	-0.398451	1.40842e-13	CNDP2
4009.97	0.335391	1.47521e-13	SUPT6H
4130.61	0.454611	1.55036e-13	PRRC2B
1303.14	0.461788	1.57631e-13	CHD8
3426.07	-0.448884	1.69008e-13	DDX17
444.901	-0.850208	1.90867e-13	HAGHL
490.109	-0.738415	1.92211e-13	FAM120AOS
666.27	0.654683	1.9499e-13	RBM12B
1549.55	-0.525307	2.03658e-13	CDK9
2432.25	0.399371	2.05992e-13	TMOD3
870.087	0.595701	2.16062e-13	STK3
1165.22	0.501527	2.17353e-13	NOL8
3528.82	-0.417812	2.31992e-13	MYBL2
813.646	-0.611555	2.43232e-13	TLE2
2504.38	0.403077	2.46798e-13	SMC4
386.22	-0.848959	2.54909e-13	PNPO
1266.76	-0.506424	2.57261e-13	ARRDC1
497.406	-0.730036	2.92289e-13	SFR1
8101.53	0.317818	2.95299e-13	MCM2
10076.7	-0.446496	3.3121e-13	PTMS
4476.83	-0.305489	3.51265e-13	QARS
460	-0.823981	3.65323e-13	TMEM69
734.172	-0.657056	3.82428e-13	PLD2
1191.2	-0.548942	3.93596e-13	RRP7A
1517.03	-0.521874	4.01288e-13	DNPH1
1211.6	0.535105	4.66619e-13	HARS2
798.551	0.674017	4.84939e-13	KDM3A
1102.3	0.568023	4.86757e-13	ZNF317
547.176	-0.780174	5.73112e-13	PTPN18
709.389	-0.593057	5.94572e-13	YIPF2
298.836	-1.03306	6.1027e-13	NES
774.439	-0.581892	6.11251e-13	TOR1A
1084	-0.573277	6.2832e-13	NDUFS7
392.987	-0.886202	6.36549e-13	APPL2
3293.98	0.423124	6.83696e-13	NAA15
3703.38	0.356373	6.94045e-13	RNF40
1642.33	-0.579052	7.44141e-13	EPS8L2
1547.08	-0.558389	7.86356e-13	SLC25A11
851.607	0.540053	8.71301e-13	USP4
16812.3	0.289685	8.84054e-13	CAV1
2616.38	-0.386241	9.36759e-13	SCARB1
1148.45	-0.596916	9.39007e-13	CDKN1A
1012.89	-0.663596	9.4128e-13	PPCS
2160.88	0.399353	1.0041e-12	ITGB5
170.691	1.23363	1.11391e-12	ZNF75A
1168.13	0.542537	1.11391e-12	CSTF1
4555.2	0.340824	1.2245e-12	PERP
642.213	-0.652075	1.23419e-12	MACROD1
714.087	-0.672611	1.26454e-12	ABHD11
278.967	-1.09378	1.4025e-12	TRPT1
760.02	0.648999	1.41641e-12	MPP5
6669.93	-0.380074	1.42507e-12	GPX1
707.593	-0.607518	1.44069e-12	SHARPIN
4660.48	0.321038	1.67252e-12	PPP3CA
2392.32	-0.437598	1.86397e-12	FOXM1
348.13	-0.949439	1.92484e-12	RBL2
472.855	-0.814805	2.28878e-12	KLHDC2
919.692	-0.62738	2.30296e-12	HERPUD1
1030.32	-0.558419	2.40238e-12	PRKAG1
1242.56	-0.497853	2.45961e-12	DPM1
2094.03	-0.41054	2.52544e-12	OCIAD1
3679.94	0.308965	2.53408e-12	ALDH1A3
6220.94	0.411552	2.59994e-12	EIF4A2
846.909	0.582158	3.45838e-12	KPNA1
586.915	-0.705115	3.92696e-12	BBS2
320.165	0.96932	4.19246e-12	AHRR
1371.13	-0.552316	4.37948e-12	R3HDM4
488.392	-0.7917	4.61381e-12	MRPS18A
5255.71	-0.378047	4.94299e-12	TNFRSF12A
2213.92	-0.518084	4.97418e-12	KLF2
1621.57	-0.469949	4.98201e-12	TMEM147
968.268	0.533443	5.55691e-12	INTS4
3795.33	0.331786	6.0445e-12	CSNK1D
803.15	-0.623201	6.25035e-12	MYO5C
3602.66	0.383922	6.37165e-12	NOL11
1740.32	0.456117	6.80288e-12	MFAP1
877.158	-0.614044	8.24971e-12	SIGIRR
7736.12	0.418367	9.33564e-12	TFRC
5353.17	-0.325069	1.00854e-11	GPS1
620.119	-0.617684	1.02275e-11	PGAP2
880.979	-0.55522	1.10653e-11	C6orf89
1046.14	0.497163	1.11411e-11	LIMA1
2275.68	-0.438079	1.21446e-11	ZNF664
985.9	0.466417	1.35046e-11	KANSL2
2631.32	0.361309	1.38587e-11	DNTTIP2
1003.51	-0.604943	1.3993e-11	ETV4
5832.22	0.268733	1.40452e-11	BMP4
3421.37	-0.399799	1.44353e-11	ITPR3
2967.92	-0.395505	1.55658e-11	GOT1
2259.64	-0.403847	1.65038e-11	DYNLT1
552.218	-0.678855	1.73592e-11	PLA2G12A
384.193	-0.779728	1.78361e-11	HEBP1
1126.94	-0.464068	1.79622e-11	DDX19A
347.76	-0.911528	1.82568e-11	NAGA
839.806	-0.526978	1.8862e-11	SMG9
602.417	-0.686656	1.9331e-11	BSPRY
758.565	-0.569358	1.95079e-11	NCKIPSD
721.758	0.614514	1.96331e-11	GNE
868.013	-0.533922	2.20785e-11	G6PC3
1250.57	0.480479	2.28261e-11	NOM1
2158.82	-0.354297	2.35955e-11	TRMT1
1147.08	0.486024	2.45891e-11	ARHGEF16
927.766	-0.521709	2.45891e-11	SLC35A4
534.669	0.707315	2.50291e-11	NCOR1
846.997	0.535548	2.52388e-11	SHROOM3
4475.65	-0.352487	2.65727e-11	NARS
1898.79	0.449561	2.72923e-11	PARL
1560.95	0.458053	3.17858e-11	TTK
3513.93	-0.410736	3.219e-11	CDC42EP1
325.309	-0.900563	3.29998e-11	ACADS
506.747	-0.725865	3.42394e-11	WDR54
14014.3	0.286318	3.44535e-11	U2AF2
1295.94	-0.502525	3.55953e-11	XPNPEP1
2912.3	0.441217	3.61973e-11	CRKL
2929.6	0.357314	3.6205e-11	GNL2
412.084	-0.790835	4.23448e-11	METTL8
3780.05	0.312287	4.23448e-11	UTP18
496.062	-0.670874	4.28745e-11	GALNT11
2002.84	-0.384318	4.33863e-11	SLC29A1
1635.75	0.426733	4.33863e-11	XPO7
2046.14	0.369745	4.54698e-11	ANKRD10
1992.79	0.39958	4.65391e-11	MYO10
4652.25	0.345474	4.75365e-11	SMARCA5
1746.72	-0.384601	4.99239e-11	COPS7A
3620.05	-0.325932	5.03445e-11	AES
8087.84	0.261566	5.10997e-11	CTNNB1
2392.87	0.414547	5.21754e-11	ANKLE2
4785.93	-0.390314	5.23012e-11	CLUH
238.285	1.17314	5.26169e-11	PLEKHA7
420.521	-0.829923	5.4569e-11	EEF2K
1334.27	0.467968	5.4613e-11	SUGP2
917.382	-0.551079	6.10292e-11	METTL3
2305.86	-0.340558	6.37105e-11	CDK16
5066.71	0.29507	6.53702e-11	NUCKS1
6578.79	0.341645	6.61569e-11	CBX1
522.34	-0.676844	6.66681e-11	UNC50
1887.62	-0.423049	6.66719e-11	GALE
1757	0.395784	6.66719e-11	SAV1
1523.61	0.453431	7.39258e-11	ATL3
1495.97	-0.464081	7.39258e-11	SKA2
2631.44	0.353806	7.40616e-11	CELF1
661.271	-0.646932	7.79109e-11	RECQL5
3680.63	0.298558	8.25633e-11	MTA2
5619.93	0.305435	8.55243e-11	CNOT1
2731.06	-0.446017	9.01572e-11	ASNS
692.999	-0.676239	9.01572e-11	LHPP
359.883	1.00365	9.21267e-11	EPM2AIP1
2415.14	-0.443386	9.37279e-11	RNASEH2A
528.539	-0.69006	9.4908e-11	SMIM20
3073.32	0.385003	9.57081e-11	ECT2
1269.53	-0.488065	9.63838e-11	ADAM15
1579.13	0.449929	9.92387e-11	SETD2
155.369	-1.24026	1.05091e-10	CLYBL
1008.27	-0.499556	1.06569e-10	DCAF16
749.157	0.546748	1.08326e-10	GOLPH3L
399.081	-0.926318	1.10218e-10	NIT1
365.787	-0.818546	1.16129e-10	CBX7
650.144	-0.598973	1.18098e-10	CENPM
928.03	-0.573514	1.2073e-10	POLA1
3156.99	-0.30339	1.21141e-10	FTSJ3
979.807	0.509423	1.29867e-10	ZNF263
83.5269	-1.73571	1.31591e-10	MORN1
1442.28	-0.403685	1.33462e-10	LIG1
2497.91	-0.445472	1.41419e-10	RNF126
4682	0.299641	1.52659e-10	NUDT21
100.743	-1.72302	1.5852e-10	TMEM161B-AS1
1229.17	-0.457453	1.58823e-10	LRRC41
237.4	-1.02902	1.61991e-10	RNF207
1186.6	-0.483467	1.7196e-10	FAM192A
399.416	-0.761809	1.75806e-10	TMUB2
1497.6	0.472026	1.89844e-10	SQLE
1656.95	0.383791	2.29393e-10	MET
343.615	-0.814108	2.30654e-10	PEX10
2128.08	0.424783	2.30695e-10	NELFA
775.583	-0.632726	2.36934e-10	DGAT1
2331.85	0.380352	2.41166e-10	LAPTM4A
2797.48	-0.454834	2.44361e-10	EMG1
2965.34	-0.424946	2.50043e-10	COPS6
13443	0.316888	2.595e-10	HNRNPD
1540.49	0.449183	2.62442e-10	SPTLC1
956.085	-0.558833	2.70957e-10	SPATA20
764.15	-0.58354	2.87456e-10	PPP3CB
1655.92	-0.447111	2.87456e-10	MPST
4534.93	0.281236	3.09086e-10	DDX24
4105.88	0.315977	3.09086e-10	PRPF6
1804.72	-0.451239	3.14166e-10	SAPCD2
538.43	-0.66628	3.21474e-10	SLC7A11
890.194	-0.54914	3.32497e-10	RRAS
3037.09	-0.380461	3.33856e-10	UBA2
772.261	-0.583421	3.44975e-10	ABCB8
267.367	-0.968797	3.58343e-10	TTC31
1147.95	-0.496772	3.61028e-10	PANK3
3456.54	0.312587	3.64905e-10	RRM1
884.092	0.55751	3.90503e-10	DPM3
3502.86	-0.397722	3.99187e-10	LLGL2
2011.17	0.33179	4.00793e-10	WDR33
2073.56	0.367576	4.00912e-10	DLAT
17505.5	-0.418006	4.10361e-10	LGALS1
1692.05	-0.451109	4.4857e-10	DYNC1I2
1037.76	-0.465038	4.4857e-10	FUCA2
1491.37	-0.391346	4.79364e-10	RIC8A
244.862	-1.01942	4.79364e-10	DDIT3
4706.8	-0.286713	4.87872e-10	PYGL
2353.01	-0.498911	4.87872e-10	SLC38A10
2077.03	0.381342	5.1872e-10	VTA1
521.187	-0.674345	5.35394e-10	RWDD2B
944.218	-0.484267	5.51483e-10	ACOX1
255.372	-0.924003	6.16788e-10	UBXN11
431.84	-0.76007	6.42711e-10	MAN2C1
20267.4	0.250463	6.43196e-10	ACTN4
1185.68	0.456316	7.00388e-10	SMC5
3616.35	-0.366855	7.02321e-10	CTNND1
3864.6	-0.312182	7.14121e-10	CIRBP
431.468	-0.663246	7.78932e-10	PREPL
3147.69	-0.331321	8.04264e-10	TBCD
576.286	-0.607517	8.15864e-10	ALDH16A1
1958.36	-0.412606	8.25118e-10	GADD45A
2233.72	0.379619	9.23284e-10	RPRD1A
1940.58	-0.353913	9.28175e-10	TRAF4
8072.14	0.267577	9.76673e-10	MATR3
678.204	0.574731	9.81248e-10	MED18
10750.7	-0.364091	9.85909e-10	TK1
2424.28	-0.401243	9.85952e-10	COMMD4
420.798	-0.74634	1.02553e-09	MUTYH
219.451	-1.01313	1.04458e-09	PIGP
1085.7	0.472333	1.06268e-09	FAM83G
119.906	-1.33514	1.06643e-09	EMID1
278.551	-0.905978	1.09914e-09	C15orf40
1159.49	-0.444843	1.1193e-09	PACS2
2722.39	-0.357	1.15388e-09	MAPKAPK3
2246.65	0.342621	1.18111e-09	WDR3
2395.36	0.336151	1.23282e-09	YLPM1
1076.1	-0.473675	1.35876e-09	NPDC1
836.606	-0.475077	1.42491e-09	DENND5A
1624.95	0.445082	1.51623e-09	TMEM131
2176.05	-0.35218	1.56671e-09	MIB2
571.994	-0.571099	1.56843e-09	RFX5
10619.2	-0.258271	1.57574e-09	TUFM
1256.02	0.516785	1.59111e-09	WRAP53
211.742	-1.06509	1.62284e-09	DUSP22
1947.75	0.349529	1.65656e-09	RSRC2
929.587	-0.531887	1.69451e-09	GBA2
896.544	-0.508996	1.69618e-09	CRAT
694.117	0.519009	1.69803e-09	ESCO1
1667.28	-0.404247	1.72697e-09	ARHGEF19
1601.06	0.433796	1.7561e-09	ROCK2
909.042	0.53546	1.83484e-09	COQ2
1697.64	-0.433871	1.83484e-09	ANKRD52
496.019	-0.675109	1.85254e-09	HEXDC
243.569	-1.0891	1.88573e-09	PARP12
466.33	0.606292	1.93179e-09	TAF5
3835.64	-0.317624	1.97324e-09	MOB1A
2319.01	0.375016	1.97824e-09	MELK
108.024	-1.27748	2.00871e-09	TMEM254
787.88	-0.541851	2.05216e-09	FAM98C
2428.74	-0.392908	2.07788e-09	WDR6
142.471	-1.26916	2.20853e-09	TRMT61B
2617.92	0.347626	2.27264e-09	TBL1XR1
682.581	-0.52727	2.40938e-09	RASSF1
3535.56	0.322451	2.73396e-09	LETM1
853.588	-0.59402	2.75919e-09	CUTC
2771.24	0.325499	2.77433e-09	COPS3
2239.43	-0.353491	3.06427e-09	IER5L
1003.18	0.558233	3.08775e-09	CEP250
1530.55	-0.45511	3.14897e-09	FASTK
632.056	-0.572398	3.2771e-09	ATF5
300.825	-0.843164	3.45459e-09	PLGRKT
1491.12	-0.385524	3.50669e-09	SH3GLB2
3904.05	-0.301535	3.52928e-09	CPSF1
2091.25	-0.358766	3.62763e-09	FLOT2
649.026	-0.573583	3.89114e-09	MRPS25
815.704	-0.554472	3.91684e-09	DECR1
1430.07	0.399762	4.49826e-09	SBNO1
3646.34	-0.399833	4.66457e-09	APRT
2586.61	0.312518	4.92478e-09	NUP155
4992.03	0.280605	5.05122e-09	EPRS
1164.53	0.470219	5.13854e-09	SLCO4A1
493.473	-0.667593	5.19122e-09	MICAL1
7677.76	0.269968	5.24006e-09	NCAPD2
686.209	-0.562491	5.26044e-09	FAM114A1
2021.57	0.344827	5.41454e-09	CCDC6
607.752	-0.602578	5.48891e-09	TPCN1
1633.35	-0.377651	5.4971e-09	MOV10
729.468	-0.736896	5.75277e-09	NDUFAF3
644.025	-0.808649	5.8289e-09	PLXNA3
580.544	0.618361	6.02632e-09	LATS1
1053.7	0.471678	6.23262e-09	TNRC6A
339.948	-0.819578	6.36604e-09	GBA
2592.23	-0.316677	6.84449e-09	DLST
1939.54	0.364102	7.18365e-09	LTV1
404.557	-0.744505	7.74609e-09	OIP5
1828.04	0.374928	8.13355e-09	RBM22
580.029	-0.655928	8.43888e-09	TST
2095.94	-0.407556	8.79265e-09	SSBP4
777.502	-0.516795	9.15845e-09	OXCT1
3270.53	0.272895	9.67643e-09	ESYT2
589.86	0.56215	1.10676e-08	TRIP11
458.655	-0.639747	1.15717e-08	MPV17
1026.05	0.432535	1.18058e-08	CRNKL1
823.539	-0.465078	1.20203e-08	ACAD9
377.557	0.765363	1.21345e-08	BRCA2
481.935	-0.657368	1.21619e-08	ATP6V0A2
169.76	-1.11029	1.24369e-08	PELI3
11058.6	0.263364	1.28638e-08	RAD21
1299.19	0.399211	1.39038e-08	AK4
1359.8	-0.487648	1.39598e-08	TYMS
10277	0.295832	1.41954e-08	HSPA4
2945.72	0.369831	1.42342e-08	DRG1
1395.58	0.416525	1.45688e-08	TWSG1
328.264	-0.807115	1.46388e-08	H6PD
1889.95	0.362888	1.49905e-08	YTHDC1
1919.59	-0.34469	1.50106e-08	PREB
1200.01	-0.436862	1.53655e-08	LANCL1
7942.06	0.248124	1.59188e-08	DUSP4
1899.51	-0.405944	1.63409e-08	TPGS2
6949.94	0.285052	1.70874e-08	LASP1
907.244	0.451845	1.73291e-08	HADH
473.212	-0.680713	1.73808e-08	PPWD1
8248.78	-0.343812	1.79442e-08	PSMB4
8823.93	0.23672	1.80522e-08	SUPT16H
2043.15	0.32399	1.82705e-08	TRRAP
492.447	-0.548677	1.88546e-08	DALRD3
444.516	0.584022	1.88672e-08	CENPC
3638.76	0.311689	1.94581e-08	UPF1
1790.13	0.359914	1.97561e-08	TGOLN2
437.367	-0.663917	2.00368e-08	ARHGEF39
1270.26	-0.40571	2.04308e-08	TRIM65
2126.5	-0.29429	2.07501e-08	TSR1
1691.33	-0.517683	2.12061e-08	BLVRB
235.118	-0.989508	2.1679e-08	MSLN
651.3	0.499806	2.17069e-08	RLF
688.395	-0.492015	2.17069e-08	DCAKD
1083.81	-0.497972	2.22907e-08	CFL2
557.594	-0.56675	2.23747e-08	WDR73
1849.57	0.376337	2.27108e-08	NARF
1299.5	-0.412943	2.37369e-08	DHFR
2003.51	0.347012	2.44628e-08	KPNA4
1037.42	0.422069	2.50492e-08	SDAD1
1675.58	0.352453	2.55042e-08	DLG1
218.28	-0.988753	2.64475e-08	EME2
498.532	-0.557675	2.71885e-08	LRRC20
692.768	-0.51737	2.74677e-08	IMPA2
776.598	0.47583	2.80117e-08	OSBPL2
3330.43	0.299297	2.86177e-08	HECTD1
7831.88	-0.34536	3.04259e-08	GPX4
4291.85	0.348101	3.15574e-08	SON
3071.66	-0.389701	3.16621e-08	CD151
10434	-0.219667	3.19221e-08	UBA1
7061.42	-0.314768	3.41347e-08	RUVBL2
1544.77	-0.425538	3.42412e-08	CLDND1
501.409	0.607858	3.44901e-08	ANKRD12
128.629	-1.2638	3.5292e-08	MCOLN3
9511.02	0.225381	3.57316e-08	DDB1
38834.2	0.277853	3.65406e-08	KRT19
3295.71	0.287307	3.67583e-08	KTN1
1841.16	0.341543	3.77077e-08	EXOSC9
498.732	0.724903	3.8373e-08	COMMD10
329.453	-0.709313	4.08925e-08	FAHD2A
782.332	0.548628	4.32714e-08	ASH1L
1043.87	-0.501718	4.32764e-08	HES6
581.56	-0.555195	4.34219e-08	SRD5A1
747.793	-0.536265	4.39107e-08	TP53I11
180.682	-1.01283	4.43907e-08	TLCD1
6051.5	0.289581	4.47116e-08	EIF2S3
7189.1	0.258791	4.68659e-08	SAFB
1978.93	0.341488	4.99903e-08	POLR1A
1970.33	-0.33544	5.00622e-08	RFC4
5692.21	0.275146	5.02471e-08	MAPRE1
3191.36	0.259058	5.04446e-08	SMC3
5637.08	0.273562	5.05054e-08	CSNK2A1
6621.22	0.323474	5.10581e-08	MORF4L1
811.068	-0.500936	5.21394e-08	SUPT20H
4278.25	0.296105	5.23022e-08	LMAN2
1852.96	-0.405313	5.23022e-08	PKMYT1
8915.7	0.27069	5.3889e-08	EIF3D
1939.55	0.336464	5.52749e-08	SNX9
118.505	-1.26051	5.56011e-08	FBXO4
665.172	0.605343	5.56011e-08	EID2
733.208	0.477374	5.614e-08	APBB2
2358.57	-0.345537	5.70094e-08	PSME1
1171.71	-0.480375	5.87058e-08	STUB1
68.8443	1.45938	6.38286e-08	ZNF225
871.202	-0.541405	6.42956e-08	NFATC2IP
480.252	0.683174	6.65163e-08	ATF7IP
2757.05	0.295266	6.72362e-08	RBM10
418.993	-0.709335	6.7509e-08	NEIL3
335.256	0.64391	6.83254e-08	KBTBD6
981.992	0.565381	6.94881e-08	TPBG
2770.71	-0.271906	7.08461e-08	DAP3
373.89	0.794451	7.08461e-08	CAP2
157.648	-0.952646	7.51791e-08	CASC10
1096.52	-0.415256	7.55284e-08	MRPL40
3443.38	0.301157	7.70678e-08	IK
715.903	-0.555962	7.85015e-08	ARFRP1
401.669	-0.704319	7.90375e-08	HSPA4L
841.462	-0.471466	7.93817e-08	ALG3
493.206	0.547857	8.02685e-08	ZBTB24
3230.66	0.278546	8.36097e-08	TIAL1
618.402	0.49736	8.36365e-08	PURB
3657.29	0.246929	8.64843e-08	TRIP10
3030.72	-0.326368	8.6504e-08	RNPEP
1203.13	0.420031	8.79095e-08	ORC3
3181.15	0.336094	8.98771e-08	COLGALT1
4207.26	-0.279796	9.07075e-08	KIF1C
916.573	-0.425604	9.22957e-08	LDLRAP1
268.981	-0.731007	9.22957e-08	ENOX2
3605.66	0.278187	9.94005e-08	PSIP1
531.915	-0.702572	1.01469e-07	CCDC71
969.416	0.428184	1.0185e-07	STAG1
4443.4	-0.312208	1.0185e-07	PSMC5
1665.04	0.374963	1.02709e-07	FOXK1
3644.08	0.291351	1.02749e-07	CDC27
523.861	0.576836	1.03631e-07	RFX1
616.802	0.626518	1.05313e-07	TET3
239.369	-0.925205	1.07431e-07	DLEU2
767.017	0.495854	1.09217e-07	DSE
1443.41	-0.471032	1.13118e-07	UBE2T
712.639	-0.472225	1.13801e-07	ZNF326
3930.19	-0.310999	1.16719e-07	CCDC85B
784.294	-0.442131	1.17861e-07	IDH2
983.404	-0.402761	1.19841e-07	VAC14
970.556	-0.406109	1.2043e-07	EML2
2018.32	-0.35284	1.21241e-07	NT5DC2
318.234	-0.723921	1.25671e-07	TMEM218
1235.64	-0.42491	1.39377e-07	SLC25A32
1015.91	0.42199	1.45012e-07	ATRX
6863.78	0.267564	1.47423e-07	GLO1
198.326	-0.853197	1.50786e-07	CENPI
591.609	-0.557126	1.5291e-07	PLSCR1
753.746	0.481769	1.55027e-07	C2orf69
921.652	0.403166	1.55428e-07	CTDSPL2
993.815	0.418015	1.56953e-07	RUFY1
5802.95	-0.236021	1.57398e-07	CDC25B
2105.36	0.342367	1.58609e-07	AMOTL2
1641.26	0.359878	1.58609e-07	NUDCD3
718.53	0.494354	1.5902e-07	NUDT9
233.853	0.846394	1.6118e-07	PTBP2
654.872	0.491034	1.61323e-07	NIPBL
1519.84	0.356565	1.61323e-07	DPYSL2
298.34	-0.752822	1.64819e-07	TMEM120A
2851.06	0.279754	1.65791e-07	MTPN
1774.68	-0.348293	1.66658e-07	NFKB2
1027.77	0.447959	1.67157e-07	EID1
4824.61	0.271764	1.67743e-07	DNM2
891.643	-0.437018	1.68694e-07	ELP6
792.164	-0.543735	1.69259e-07	CDC42BPG
1216.78	-0.413498	1.72149e-07	ELP5
404.748	0.594334	1.72696e-07	WHAMM
2866.67	0.27218	1.74412e-07	GOLM1
8693.04	0.234599	1.80818e-07	CAP1
510.97	-0.603602	1.81285e-07	C16orf58
11081.7	0.217377	1.82356e-07	SFPQ
3830.14	-0.260622	1.83763e-07	CIZ1
603.099	0.557624	1.84122e-07	AGO3
1039.35	0.431803	1.84122e-07	SFT2D2
956.618	-0.389378	1.86298e-07	MARVELD1
837.024	0.455142	1.87178e-07	CDK6
2529.54	0.262417	1.87515e-07	ABLIM1
8575.75	0.228658	1.88752e-07	CAPRIN1
1048.4	-0.483253	1.96543e-07	LRRC45
1416.08	-0.351634	1.99718e-07	CREG1
917.38	-0.464079	2.04616e-07	IDH3G
3514.04	0.303172	2.05505e-07	NRBP1
739.723	0.489771	2.07934e-07	CRCP
895.005	-0.395458	2.08069e-07	CAMKK2
2762.93	0.306043	2.09323e-07	SRCAP
8441.98	0.24008	2.11814e-07	PUF60
701.257	-0.464376	2.13243e-07	CDC42SE1
796.391	0.436108	2.17255e-07	UIMC1
953.682	0.414996	2.17255e-07	MCU
811.681	0.484584	2.17605e-07	NUP35
10229	-0.274391	2.24342e-07	PAICS
1799.3	-0.380277	2.25958e-07	LAD1
1485.89	-0.371457	2.27384e-07	HOOK2
1575.62	0.343697	2.28183e-07	ETV5
2417.08	0.325806	2.30895e-07	PPFIBP1
4855.17	-0.256137	2.35166e-07	MORF4L2
668.577	0.551166	2.35413e-07	PTPN14
618.652	-0.55261	2.45483e-07	CDK5
1179.47	-0.435293	2.50487e-07	HCFC1R1
664.398	0.480092	2.59525e-07	NT5C2
1595.75	-0.357268	2.67328e-07	ELOVL1
2220.98	0.3801	2.70854e-07	MED13L
6127.15	-0.233755	2.7793e-07	TPD52L2
824.876	0.430048	2.78337e-07	DHX29
85025.7	0.244423	2.83276e-07	KRT8
1655.72	-0.376542	2.86083e-07	HMBS
1077.01	0.378667	2.86572e-07	GTF2H1
219.683	0.867114	2.90223e-07	ATAD2B
679.435	0.457036	2.90535e-07	UBQLN2
2611.78	-0.353092	2.92114e-07	NDUFS8
1849.1	0.353991	3.05114e-07	AAGAB
375.855	-0.707757	3.0606e-07	RMND1
1128.79	0.366009	3.13295e-07	ATXN7L3B
455.969	-0.541065	3.16346e-07	SLC25A6
8015.09	0.285706	3.17096e-07	RPN1
1557.67	-0.337563	3.19889e-07	DPP3
5524.53	-0.302371	3.2132e-07	MDK
757.557	-0.484112	3.24668e-07	GTPBP2
430.09	-0.630749	3.25174e-07	RNASEH2C
263.014	-0.760505	3.27258e-07	OGG1
149.099	-0.981854	3.28228e-07	FAM161A
1983.68	-0.303061	3.28847e-07	NCAPG2
1091.37	-0.395793	3.32042e-07	ADD3
2062.76	0.286041	3.32905e-07	CASC3
1643.38	0.379242	3.33993e-07	PTRH2
1167.57	-0.374478	3.34284e-07	EML3
1454.36	-0.356565	3.36075e-07	PACSIN3
866.902	0.413756	3.43641e-07	DIAPH3
3108.53	0.337711	3.4843e-07	FLNB
70.9168	-1.57377	3.52851e-07	ACCS
414.995	0.602817	3.53231e-07	INPP4B
1675.46	0.33534	3.58133e-07	DHX8
2803.81	0.290362	3.59377e-07	CUL4A
520.942	-0.579607	3.71534e-07	DONSON
744.783	-0.492533	3.81779e-07	TPRN
1156.75	0.434666	3.93227e-07	CCNT1
1557.78	0.31125	3.99847e-07	GAPVD1
2144.35	-0.292207	4.08061e-07	TRIM25
910.635	0.438289	4.10385e-07	VPS41
405.632	-0.572503	4.13309e-07	ZBED1
10464.2	0.229335	4.29224e-07	WDR1
73.6572	-1.50992	4.33238e-07	PTPRB
935.794	-0.486471	4.48294e-07	SLC16A5
3878.7	0.378328	4.55175e-07	CALU
1978.14	0.332745	4.75468e-07	MKRN1
38229.2	-0.3198	4.80205e-07	FTL
7202.63	-0.269589	4.80855e-07	RANBP1
14546.8	-0.312817	4.89584e-07	HSPB1
1046.91	0.458011	4.9068e-07	SLC12A7
2236.7	0.312631	4.92237e-07	PPIG
356.838	-0.658407	4.92342e-07	SLC25A40
6659.72	-0.236774	4.95947e-07	PHLDA1
731.379	-0.48966	4.99571e-07	CDC7
6354.31	0.250568	5.00817e-07	SRP68
546.156	-0.616785	5.13317e-07	ZNF672
3210.18	-0.294241	5.26673e-07	RABL6
372.999	0.587374	5.30061e-07	DCUN1D2
13272.8	0.223593	5.31291e-07	XRCC5
4397.69	0.246168	5.48832e-07	LUC7L3
743.273	-0.438612	5.55485e-07	MSRB1
1011.39	-0.415667	5.58066e-07	RNF26
437.359	-0.656478	5.76508e-07	THEM4
1466.25	0.399326	5.79984e-07	SLC2A1
588.13	0.589712	5.79984e-07	PTPRJ
1527.98	-0.427704	5.91966e-07	QSOX1
6254.19	-0.273618	5.95679e-07	PAPOLA
559.25	-0.570646	6.04447e-07	DZIP3
5400.19	0.238863	6.04495e-07	SREBF2
380.143	0.74468	6.13643e-07	EDEM1
773.12	0.578764	6.14159e-07	RBM15
874.041	-0.528463	6.16219e-07	MYL6B
3736.78	0.350436	6.16311e-07	DDX18
680.221	-0.568234	6.21858e-07	PGLS
1915.88	0.33924	6.48627e-07	SH3RF1
844.225	0.423599	6.53879e-07	SC5D
1191.23	0.401252	6.54655e-07	MEF2D
3643.43	0.269567	6.58672e-07	UNC45A
210.823	-0.790961	6.6155e-07	LRRC28
1287.12	-0.37462	6.6155e-07	GYS1
2152.12	-0.321054	6.63822e-07	FGFRL1
1140.75	0.358873	6.78844e-07	CLASP1
4674.67	0.310251	6.7975e-07	EIF2S1
497.102	0.476087	6.90387e-07	TADA1
1883.04	0.32243	6.97976e-07	ANKRD17
860.216	0.43078	6.99177e-07	ZW10
2590.2	0.341134	7.12302e-07	ZC3H15
2365.62	0.28811	7.24248e-07	RPA2
188.544	-0.912569	7.45251e-07	TMEM143
2329.66	0.401522	8.15407e-07	MSMO1
115.702	-0.986904	8.28749e-07	LRRCC1
484.254	-0.538147	8.34602e-07	ASL
1463.73	0.331511	8.34986e-07	AQR
814.299	-0.468418	8.40391e-07	AGTRAP
484.055	-0.625927	8.43132e-07	KDELR3
185.464	0.80704	8.75535e-07	TP53
977.15	0.413776	8.75838e-07	TRIAP1
398.073	-0.647887	8.76086e-07	CSRP2
1795.36	-0.298016	8.76086e-07	BRD7
3033.25	0.296877	8.81908e-07	BUB1
710.556	0.477029	8.8585e-07	OCRL
246.482	-0.763519	8.87204e-07	QPCTL
6430.66	0.234307	9.0902e-07	AP2B1
2658.27	-0.319243	9.12093e-07	COX5B
1358.92	0.369582	9.18717e-07	PITHD1
3704.17	0.254991	9.27193e-07	GTF3C1
426.984	0.741888	9.31856e-07	RANBP6
340.151	0.57923	9.4563e-07	CASP9
675.791	-0.509045	9.69832e-07	TMEM126B
3168.43	0.284347	1.00902e-06	DPP9
1335.79	0.390529	1.01213e-06	NUP43
1669.08	-0.308393	1.0193e-06	SDCCAG3
382.55	-0.556612	1.06954e-06	GNPTG
4842.36	0.323578	1.07877e-06	DEK
2471.9	0.276615	1.08241e-06	DARS
1909.76	0.386917	1.08696e-06	SSH1
503.106	0.63374	1.10129e-06	ZNF292
1452.05	-0.340451	1.10129e-06	MFSD12
457.946	-0.586252	1.12938e-06	UNKL
151.145	-1.08678	1.13669e-06	NUDT8
723.305	-0.457551	1.16058e-06	DNAJB12
42.1632	-1.75115	1.16058e-06	UBAC2-AS1
442.313	0.502841	1.16489e-06	AXIN2
1605.62	0.31738	1.16604e-06	SFSWAP
2840.69	-0.244377	1.19333e-06	ASF1B
8160.47	0.226912	1.20514e-06	JUP
2564.47	0.288433	1.2209e-06	PTPN1
936.632	0.382413	1.23718e-06	RNMT
215.02	-0.736075	1.24544e-06	BBS4
1125.03	0.435264	1.24664e-06	POGZ
878.394	-0.444285	1.26106e-06	PRR7
4016.43	0.255502	1.2659e-06	POLR2B
2901.67	0.34841	1.29705e-06	LPCAT1
245.833	-0.776456	1.32445e-06	TRAPPC6A
565.687	-0.547689	1.35309e-06	NGLY1
828.627	0.479678	1.35911e-06	SLC25A28
2782.44	0.335616	1.36886e-06	POLR2C
2872.88	0.291752	1.38691e-06	GORASP2
404.315	0.573249	1.39749e-06	AUH
556.769	-0.439343	1.4266e-06	MED12
4334.38	0.358467	1.46078e-06	SSU72
1119.65	-0.418065	1.4734e-06	AGBL5
184.205	-0.775758	1.47441e-06	PPM1M
1183.32	0.372777	1.47441e-06	TRIM2
910.553	-0.398523	1.48066e-06	PYGO2
1909.67	-0.304898	1.52195e-06	RNF167
740.556	-0.41282	1.53382e-06	GPRIN1
758.892	-0.42562	1.53901e-06	OGFOD3
638.087	0.51153	1.5502e-06	KMT2E
311.788	0.632997	1.5524e-06	PTOV1-AS1
929.66	0.36964	1.55503e-06	TOR1AIP1
1685.49	0.330599	1.62766e-06	GTF2E2
1552.03	0.311245	1.63269e-06	FBXW11
2785.96	-0.253637	1.64536e-06	MYBBP1A
5569.39	-0.256476	1.66534e-06	PSMB1
876.082	-0.416617	1.66721e-06	SDC3
809.091	0.491117	1.66914e-06	SERINC1
759.341	0.394537	1.67567e-06	ARID2
4324.33	-0.243176	1.68112e-06	ASPH
285.675	-0.973536	1.68314e-06	EGR2
743.342	0.446784	1.70969e-06	ANKRD13C
704.858	-0.421413	1.71016e-06	E2F1
711.468	0.447453	1.71291e-06	RGS3
813.018	-0.461969	1.76811e-06	FBXO22
2206.8	0.338231	1.77933e-06	CENPF
248.422	-0.683968	1.78819e-06	FAM210B
1709.54	0.309789	1.80775e-06	TTC19
1015.93	-0.414084	1.82575e-06	C1orf122
4513.94	0.236185	1.88415e-06	WDR82
369.262	-0.598594	1.90644e-06	SIRT5
2674.14	0.285855	1.94427e-06	PGRMC1
570.911	-0.457351	1.96058e-06	WDTC1
223.734	-0.712637	1.9818e-06	KANK3
90.5666	-1.24446	1.99766e-06	SLC16A13
1946.1	0.318646	2.01159e-06	ACAT2
1787.49	0.321438	2.02347e-06	PPID
1254.56	-0.334227	2.02393e-06	PRPSAP1
1507.5	0.401463	2.03282e-06	MVK
2330.19	-0.337309	2.05738e-06	TXNL4A
4171.46	0.273688	2.11403e-06	ST14
2962.29	0.277286	2.221e-06	SUGT1
625.349	-0.469803	2.28351e-06	SLC10A3
481.833	0.497493	2.37956e-06	ZNF473
1407.21	0.367401	2.38009e-06	NIN
2008.56	0.402798	2.39967e-06	EMC1
364.871	-0.608351	2.40774e-06	SLC15A4
791.889	0.483837	2.40774e-06	AFG3L1P
899.918	-0.391445	2.40774e-06	TRMT2A
1385.22	-0.369218	2.47619e-06	OIP5-AS1
578.413	0.504659	2.55942e-06	RBAK
171.31	0.803801	2.58113e-06	DUSP16
632.286	0.479222	2.58691e-06	DMTF1
266.916	-0.730436	2.59997e-06	KRCC1
5171.2	0.200452	2.62015e-06	MSN
627.575	-0.44336	2.63217e-06	C1orf123
669.715	0.452438	2.69834e-06	HSPA13
1356.91	0.342173	2.70267e-06	SHCBP1
354.671	-0.609111	2.7277e-06	GGCX
12631	0.21276	2.72877e-06	CLTC
1089.15	0.342948	2.73444e-06	SWAP70
533.546	0.518589	2.75947e-06	LPIN1
1664.98	0.328154	2.76564e-06	VPS4B
409.924	0.564523	2.78911e-06	DNAJC17
325.622	-0.552289	2.83028e-06	GCDH
524.039	0.543806	2.86921e-06	USPL1
967.097	-0.437113	2.87248e-06	NDRG3
1831.21	-0.313028	2.98189e-06	SSR4
2211.47	-0.297981	3.05852e-06	SEC24C
819.321	-0.401428	3.09138e-06	FAM213B
764.955	0.452737	3.12774e-06	DDX50
93.2446	-1.27787	3.1508e-06	TMEM63A
3658.9	0.273998	3.16463e-06	PAFAH1B2
3103.3	0.281233	3.17572e-06	SZRD1
719.581	-0.420739	3.17659e-06	POLA2
283.144	0.717185	3.20331e-06	RASA2
205.246	0.74076	3.22295e-06	ZNF200
2972.33	0.281788	3.24865e-06	WBP11
435.07	-0.637725	3.31065e-06	TYMP
776.233	-0.454208	3.40799e-06	NAT9
458.216	-0.543643	3.42053e-06	SMUG1
785.533	-0.411883	3.42076e-06	VPS37A
1181.02	-0.342879	3.43038e-06	FBXL19
2631.27	0.31794	3.43996e-06	POLE3
4416.77	0.220567	3.44546e-06	XAB2
4836.74	0.232251	3.52439e-06	TMED10
525.929	-0.571214	3.5432e-06	RHPN1
1106.74	0.374862	3.62264e-06	TMEM245
985.901	-0.374615	3.63645e-06	MED29
1068.86	-0.330757	3.71799e-06	GTF3C2
1146.73	-0.384208	3.7188e-06	LLGL1
1263.93	0.417603	3.7337e-06	RBM33
1760.81	0.351871	3.7507e-06	SMG1
3456.66	0.248776	3.77026e-06	SSR3
394.263	-0.540276	3.80983e-06	POLR3F
127.506	0.892154	3.81638e-06	ZNF608
1635.53	-0.327209	3.81638e-06	RBCK1
625.329	-0.457944	3.87497e-06	STX5
898.13	0.377426	3.90037e-06	SNTB2
3045.14	-0.255606	3.93077e-06	RECQL4
1510.02	0.359839	3.94714e-06	CHERP
678.542	0.514172	3.97594e-06	FLVCR1
1460.56	0.299324	3.99934e-06	MAGEF1
697.768	0.477023	4.17955e-06	FEM1C
1525.3	0.351276	4.19977e-06	GGA3
671.159	-0.509659	4.29599e-06	RMND5B
1006.79	-0.436491	4.29604e-06	MGST3
526.68	0.465508	4.29604e-06	THOC1
412.54	-0.544647	4.36919e-06	HTRA2
811.003	-0.41594	4.38758e-06	SNX14
302.168	0.606589	4.44626e-06	ZNF761
1095.78	-0.425627	4.44984e-06	NOC4L
2796.9	0.25291	4.4852e-06	HTATSF1
126.854	-1.13483	4.52274e-06	IFI35
523.403	0.539609	4.68076e-06	SRGAP1
376.525	-0.675763	4.72177e-06	FAM219A
1954.33	0.284002	4.72416e-06	NUP160
18455.9	-0.202421	4.74945e-06	UBC
296.049	0.637719	4.77011e-06	AMPD3
942.45	0.404303	4.78842e-06	TROVE2
905.989	-0.436327	4.79095e-06	EIF2B2
2174.51	0.261838	4.80409e-06	SDC4
389.135	-0.55385	4.89997e-06	MIF4GD
644.485	-1.04784	4.90818e-06	KIFC2
4643.03	0.246185	5.01214e-06	SF3A1
5087.86	-0.325335	5.0263e-06	NTSR1
1362.31	0.313543	5.06957e-06	CDCA2
760.261	-0.424051	5.12657e-06	ID2
1871.73	0.399958	5.16319e-06	SLC12A2
657.262	0.471327	5.18748e-06	PAN3
261.546	-0.666286	5.18748e-06	TTYH2
327.721	-0.627628	5.18914e-06	BBIP1
1068.94	-0.381682	5.24715e-06	GLYR1
925.054	0.426795	5.26768e-06	SLC25A37
927.793	0.403572	5.34198e-06	UPF3B
90.2203	-1.2181	5.34198e-06	SRP14-AS1
684.551	0.387599	5.41713e-06	TGFBRAP1
3728.8	0.216644	5.46548e-06	HP1BP3
1400.04	0.31244	5.46548e-06	PM20D2
1972.25	-0.257213	5.46548e-06	FANCI
2533.18	-0.281024	5.49492e-06	BAIAP2
822.261	0.383907	5.53093e-06	SEC63
1101.69	-0.3722	5.57981e-06	STC2
1006.41	-0.388761	5.58576e-06	GCAT
7132.94	0.206533	5.75575e-06	PABPC4
1220.24	0.354815	5.77642e-06	RMND5A
699.071	-0.494656	5.84277e-06	TMEM63B
1216.78	0.328603	5.867e-06	PIAS4
1683.2	-0.377645	5.88116e-06	CEP170B
917.652	0.400536	5.96041e-06	SMC2
891.028	0.453764	5.96132e-06	CFDP1
1292.56	-0.348763	5.99903e-06	OAS3
700.44	0.458585	5.99903e-06	ELF1
2142.68	0.31923	6.13609e-06	DDX6
21219.2	-0.321836	6.14575e-06	RPS14
574.842	0.466174	6.15983e-06	CEP120
870.982	-0.390734	6.18619e-06	STK4
10432.3	0.206271	6.38626e-06	MYOF
1280.14	0.329804	6.41141e-06	KANSL1
850.194	-0.541199	6.41141e-06	ABCA7
3590.78	-0.302667	6.41141e-06	IER2
1891.24	0.271514	6.41538e-06	SPOP
999.814	-0.441615	6.41538e-06	MGME1
971.898	-0.368287	6.42614e-06	JAGN1
1056.8	-0.450751	6.48584e-06	NQO2
3086.19	0.244349	6.51957e-06	ZFR
77.6725	-1.21468	6.64057e-06	WDR31
978.929	-0.352915	6.76402e-06	UBAC1
848.162	-0.407002	7.12488e-06	PLK3
1170.53	0.317509	7.1528e-06	EPS8
167.553	0.759348	7.17726e-06	SAMD4A
6821.69	0.207149	7.18019e-06	EPCAM
3584.36	-0.307837	7.30192e-06	SRM
3853.72	0.23349	7.31719e-06	KEAP1
1312.23	0.392395	7.33099e-06	NR1D1
313.134	0.646089	7.42752e-06	FAM76B
510.648	-0.544435	7.45926e-06	ITGAE
2176.88	0.291654	7.54966e-06	GPD2
340.536	0.664107	7.56177e-06	NF1
3258.89	0.268152	7.687e-06	MAPK1
434.818	0.588035	7.90326e-06	ETV1
762.838	-0.386872	7.9191e-06	DARS2
526.824	-0.454175	7.95534e-06	VSIG10
265.513	0.67448	8.00208e-06	MYNN
255.526	-0.704032	8.24427e-06	CTNS
461.822	0.459003	8.38326e-06	COBL
10469.2	-0.189231	8.41856e-06	KPNB1
2432.36	0.327592	8.44586e-06	ZC3H11A
337.1	-0.596345	8.55487e-06	NEK1
183.542	-0.80356	8.77908e-06	LINC00339
634.794	0.434324	8.78532e-06	ZCCHC8
198.883	-0.735627	8.78801e-06	TMEM67
1863.5	0.276249	9.01748e-06	ZDHHC6
995.199	-0.357529	9.0431e-06	FANCD2
786.392	0.388258	9.09261e-06	SCAF8
83.597	-1.25435	9.09261e-06	EBF4
11887.6	0.210266	9.1281e-06	HDGF
4613.66	0.214786	9.1281e-06	SMURF2
3526.27	0.244105	9.14851e-06	DDX56
1331.62	0.304764	9.17209e-06	NGDN
778.616	-0.399118	9.34051e-06	C17orf58
2515.6	-0.243728	9.41287e-06	ARFIP2
2392.86	0.271609	9.45408e-06	RANBP3
1192.56	0.293926	9.47165e-06	NDC80
1452.84	-0.311413	9.54783e-06	CDCA7
773.626	0.390014	9.54783e-06	HDAC5
690.333	0.472472	9.58103e-06	PHKA1
1653.1	0.286585	9.64019e-06	NBR1
1028.29	0.361609	9.64717e-06	RAB3GAP1
1900.4	-0.3215	9.73019e-06	PTDSS1
1459.76	-0.319794	9.79066e-06	CRELD2
131.219	-0.917022	9.79166e-06	BIVM
4924.85	-0.286099	9.84519e-06	CYBA
1150.57	-0.35058	9.84519e-06	CC2D1A
3212.68	0.269929	9.84519e-06	PAK4
931.382	0.403196	9.87189e-06	GNAI1
3044.95	-0.249607	1.02292e-05	SNX5
3753.96	-0.245147	1.06415e-05	PTP4A2
2459.13	-0.300065	1.07915e-05	AP2A1
185.416	-0.80726	1.08258e-05	CYP4V2
1107.68	-0.418623	1.08258e-05	TMEM181
55638.4	-0.241349	1.10602e-05	GAPDH
272.662	0.585402	1.10673e-05	TAMM41
2228.09	-0.278774	1.17614e-05	DGKZ
1503.11	0.345601	1.17891e-05	IVNS1ABP
660.538	-0.514114	1.18161e-05	NUDT2
388.694	0.542672	1.19337e-05	SLC39A10
1013.81	0.354933	1.19337e-05	RNGTT
1100.37	0.339472	1.19337e-05	AKAP17A
1450.65	0.337091	1.19337e-05	USP36
1824.57	0.253092	1.21554e-05	SMAD2
1776.19	0.299435	1.22369e-05	HSD17B12
191.321	-0.831968	1.22638e-05	SFXN5
613.101	-0.422306	1.23136e-05	PHF10
1439.47	0.300383	1.23827e-05	CTNNBL1
1735.23	-0.332849	1.24833e-05	KLHDC3
3485.96	0.256461	1.25685e-05	TPR
340.15	-0.624127	1.25685e-05	ZNF276
133.923	-0.947094	1.26204e-05	LZTS3
271.085	-0.72208	1.27681e-05	IFT81
347.811	0.648059	1.28126e-05	ATP8B1
36.8417	-1.61053	1.30225e-05	PAPLN
1901.76	0.290991	1.30884e-05	MAT2B
896.554	-0.366873	1.31048e-05	BRCA1
1886.26	0.307182	1.31982e-05	AP3B1
659.62	0.532076	1.33051e-05	OTUD3
5802.62	-0.206018	1.33936e-05	SMARCD2
7043.22	0.243277	1.34551e-05	MTCH1
1660.75	0.287838	1.37377e-05	ELK1
1219.31	0.320205	1.38329e-05	SH2D4A
1822.82	0.322965	1.38584e-05	GMFB
442.395	-0.470666	1.38685e-05	PRICKLE3
3997.52	-0.249579	1.40216e-05	TOP2A
1249.11	-0.328046	1.41058e-05	SPRYD3
720.049	-0.450717	1.41435e-05	NCSTN
5441.41	0.199233	1.42235e-05	DDX42
965.032	0.376219	1.42585e-05	TNKS
17878.4	-0.218417	1.43166e-05	P4HB
264.565	-0.650562	1.43275e-05	COA5
2270.77	0.294831	1.45074e-05	NFE2L2
1989.96	0.297698	1.47145e-05	KPNA6
535.06	-0.472255	1.50661e-05	MFGE8
518.715	-0.46956	1.52059e-05	MRPS31
940.32	-0.398628	1.52314e-05	RNPEPL1
914.266	0.553983	1.52572e-05	MAPK8IP3
2453.53	0.2351	1.56201e-05	SCAF1
1402.71	-0.322316	1.56967e-05	CTSA
401.308	0.554214	1.57285e-05	ZNF212
7923.47	0.267288	1.57736e-05	MCMBP
971.572	0.356914	1.61401e-05	AVL9
1972.76	-0.328125	1.61401e-05	PRKACA
4668.15	-0.199301	1.61466e-05	TCF3
8991.03	0.184857	1.61638e-05	CTNNA1
838.327	0.412512	1.62804e-05	GUSB
1159.08	0.347576	1.63745e-05	FAM20B
209.175	0.789983	1.65438e-05	LTN1
324.753	-0.567513	1.68193e-05	ACAD10
544.403	-0.516155	1.70926e-05	SLC30A6
338.848	-0.546006	1.73724e-05	HOMEZ
1214.8	0.357212	1.75126e-05	TNFRSF10D
6257.26	-0.234955	1.777e-05	PSMD4
3986.12	0.227188	1.78339e-05	XRN2
6125.7	0.230822	1.79448e-05	FAM129B
362.21	-0.546788	1.81512e-05	MOCOS
674.649	-0.398474	1.83768e-05	NTAN1
847.196	0.354181	1.8711e-05	THAP9-AS1
3538.28	0.290145	1.87225e-05	MAD2L1
4312.81	-0.311654	1.87971e-05	JUNB
592.982	0.430836	1.88781e-05	ZBTB11
1855.39	0.282248	1.90809e-05	PREP
474.854	0.447271	1.92298e-05	FAM46A
837.124	-0.562548	1.97805e-05	LMF2
230.98	-0.625982	1.98011e-05	GRIN1
350.537	-0.573594	1.98515e-05	MXD3
42.5605	-1.55488	2.00143e-05	NIFK-AS1
2632.58	-0.239617	2.01291e-05	MGAT4B
211.609	-0.672326	2.0173e-05	CYB5R1
1749.26	0.296179	2.0173e-05	USP9X
2238.62	0.257218	2.02104e-05	TJP1
13574.6	0.193884	2.03082e-05	EIF4H
1213.73	0.37082	2.05145e-05	ZNF384
309.439	0.612279	2.09653e-05	ZNF468
309.439	0.612279	2.09653e-05	ZNF320
382.389	-0.543828	2.12551e-05	IGF2BP3
228.311	-0.860926	2.12551e-05	SLC22A18
208.456	-0.803466	2.12595e-05	PHTF1
585.818	-0.408204	2.13215e-05	YEATS4
860.189	-0.353412	2.19305e-05	C11orf24
359.557	-0.528669	2.21385e-05	GPR180
878.006	-0.382104	2.23595e-05	ACTR10
430.436	-0.495962	2.25342e-05	FASTKD1
2486.25	-0.325797	2.25956e-05	JTB
1238.39	0.371744	2.26459e-05	ATAD1
516.246	-0.50615	2.28197e-05	TRIM72
468.054	0.508716	2.28531e-05	ZNF721
1440.97	0.356605	2.32663e-05	RIOK1
552.846	-0.481985	2.35286e-05	LETMD1
212.764	0.715993	2.35969e-05	SERGEF
1438.3	-0.309357	2.41587e-05	PPP1R12C
11594.4	0.220472	2.47245e-05	CCT4
594.711	-0.453517	2.51166e-05	KIAA1147
1692.69	0.282795	2.53602e-05	SEC62
3136.76	0.228294	2.53602e-05	RACGAP1
38190	0.191677	2.53602e-05	HNRNPA1
2594.77	-0.287594	2.54039e-05	PCNP
1022.84	0.397493	2.54887e-05	SPTSSA
495.482	-0.450954	2.56221e-05	MUS81
316.785	-0.619579	2.58735e-05	OCEL1
1648.26	-0.305477	2.59742e-05	NME4
1631.24	-0.352437	2.60796e-05	LAMTOR4
175.533	-0.763377	2.64699e-05	ATP6V1E2
534.016	-0.454115	2.65189e-05	SMARCAL1
171.315	-0.814681	2.67952e-05	LRRC23
123.688	-0.865319	2.6801e-05	MTURN
949.631	0.358359	2.73911e-05	BRD9
3805.74	0.228663	2.73911e-05	GSPT1
42.7658	-1.70719	2.77177e-05	ATP5S
408.155	-0.548266	2.776e-05	MKS1
981.159	0.34682	2.77782e-05	DGKD
915.622	-0.39241	2.78463e-05	ULK3
932.99	0.327741	2.81247e-05	RNF8
532.884	-0.470119	2.8159e-05	MORC4
1291.28	0.435758	2.85151e-05	EGFR
619.771	-0.44604	2.91463e-05	PEX26
978.692	-0.413466	2.92338e-05	TYK2
148.924	-0.757412	2.95985e-05	FBXW9
673.263	0.42092	2.99507e-05	MED21
88.114	-1.03708	3.00466e-05	TBC1D32
546.153	0.475313	3.00595e-05	ELL
3003.55	-0.275973	3.05112e-05	MANF
1351.25	-0.319415	3.06129e-05	CSRP1
350.049	-0.609071	3.06819e-05	TSTD1
2982.29	0.249487	3.08244e-05	DCAF13
671.284	0.402856	3.09641e-05	C5orf51
721.974	0.381941	3.12283e-05	DDX20
379.459	-0.490206	3.12598e-05	RNF31
729.619	-0.405538	3.12774e-05	ITGB3BP
1345.04	0.353844	3.15916e-05	SLC25A4
2509.62	0.290262	3.15916e-05	LITAF
1992.51	0.254767	3.167e-05	BUB1B
8668.46	0.213925	3.17892e-05	SAE1
516.207	0.445372	3.18339e-05	PLEKHA3
370.673	-0.549564	3.18494e-05	IKBKB
3166.94	-0.244549	3.19549e-05	ZWINT
503.115	0.475855	3.23106e-05	SYT1
2070.52	-0.301809	3.23979e-05	TGFB1
218.663	-0.62652	3.25071e-05	PEX3
983.42	0.34139	3.25506e-05	SLC35E1
4333.13	-0.260104	3.26417e-05	DCXR
863.338	-0.395182	3.27286e-05	LUC7L
1014.37	-0.344236	3.28908e-05	MPDU1
7090.59	0.330365	3.28908e-05	SREBF1
7191.93	0.232934	3.3122e-05	ANP32B
1124.22	0.474987	3.33176e-05	JMJD1C
275.304	-0.648681	3.33601e-05	CHAC1
1484.08	0.270956	3.33924e-05	FOXJ3
1482.52	0.284554	3.44065e-05	MAP1S
408.684	-0.5007	3.51034e-05	AADAT
365.174	-0.508586	3.58194e-05	GNG7
519.173	0.515567	3.64471e-05	MAP3K9
179.345	-0.863096	3.65556e-05	ABCD1
217.76	0.647	3.68019e-05	ARAF
5903.54	0.212947	3.68019e-05	RPA1
628.7	0.4054	3.69808e-05	MASTL
11640.3	-0.227714	3.74717e-05	EIF1
947.824	0.373402	3.74894e-05	SLC25A36
1325.39	-0.350312	3.75083e-05	FIS1
5188.48	0.240781	3.80275e-05	CAPZA1
609.427	0.423315	3.80635e-05	PROSER2
218.173	0.673455	3.80932e-05	ENC1
1564.05	-0.312226	3.82283e-05	PLEKHJ1
603.976	0.425627	3.83617e-05	ZFX
2430.45	0.240262	3.92073e-05	MAPK1IP1L
8073.59	-0.207103	3.92101e-05	DNAJB1
362.722	0.60269	3.9853e-05	MAST1
1865.7	0.260021	4.01349e-05	ZC3H18
1387.37	0.291627	4.01859e-05	PPP1R2
11326.6	-0.308642	4.01859e-05	ITGB4
2612.01	0.318809	4.02422e-05	RANBP2
238.45	-0.609557	4.12038e-05	AP4M1
2282.12	-0.306066	4.12114e-05	ANAPC11
45583.1	-0.248997	4.18152e-05	HMGA1
1822.94	-0.263477	4.19099e-05	CNOT11
765.109	0.358959	4.21379e-05	CHCHD6
2477.74	0.22573	4.31656e-05	EIF4EBP2
8384.1	-0.21885	4.34849e-05	CCNB1
1325.45	0.290005	4.35324e-05	MAPK14
1437.25	-0.294971	4.4054e-05	AGFG1
745.347	0.434086	4.44805e-05	COX10
7175.28	0.170495	4.46318e-05	SRSF1
673.132	0.394165	4.47998e-05	SYNJ2
1133.21	0.303022	4.49822e-05	CDC42SE2
647.085	0.376792	4.64869e-05	TRAK1
889.412	-0.371941	4.64869e-05	TMEM8A
1218.14	-0.323834	4.66503e-05	PITRM1
392.369	-0.465078	4.66598e-05	NAGK
1146.86	0.344033	4.85428e-05	KANSL3
2813.36	-0.225517	4.93052e-05	DTYMK
1318.36	0.314731	4.94146e-05	MYO1E
1460.64	0.301112	4.94367e-05	POLR1B
3037.13	0.202205	4.94367e-05	GBF1
621.182	0.380158	4.96854e-05	DCTN5
1474.71	0.339208	4.98516e-05	RALB
3968.66	-0.308205	5.00362e-05	HYOU1
1262.75	0.319436	5.0327e-05	SETX
4601.28	0.188031	5.04863e-05	DCAF7
286.93	-0.545487	5.0893e-05	TMCO6
710.981	-0.434225	5.0893e-05	NDUFV3
122.525	0.888323	5.10926e-05	GAB2
534.81	-0.47244	5.12036e-05	SLC37A4
461.296	-0.457866	5.12693e-05	METTL1
2080.73	0.271484	5.13758e-05	SMARCD1
1672.05	0.305084	5.17158e-05	STAG2
1631.77	0.322184	5.26565e-05	NABP2
149.971	-0.758344	5.27019e-05	TRIM52-AS1
21344.5	0.18625	5.27824e-05	LMNA
441.801	0.4702	5.27824e-05	THUMPD2
1118.23	-0.335652	5.28163e-05	POLR3D
5272.04	0.218846	5.32015e-05	DIAPH1
3178.49	0.252187	5.32691e-05	GNAI3
1084.41	0.312685	5.46493e-05	ATG16L1
927.111	0.338592	5.47019e-05	PDLIM5
695.022	-0.401338	5.47019e-05	SPECC1
383.406	-0.482111	5.48824e-05	SUV39H2
1275.8	0.380754	5.52956e-05	QSOX2
76.3201	-1.03828	5.53287e-05	ADAL
978.403	0.353404	5.53579e-05	C4orf3
1668.24	-0.351714	5.56149e-05	OSTC
1053.9	0.32219	5.57338e-05	HSPA14
1023.29	0.294033	5.72002e-05	PRDM4
322.187	-0.535908	5.72104e-05	THEM6
1570.07	-0.320465	5.7334e-05	CHRAC1
132.423	0.793363	5.83056e-05	ZNF134
5637.48	0.216538	5.86051e-05	SEC61A1
2339.42	-0.237845	5.87427e-05	CUTA
6141.5	0.21126	5.89338e-05	KDM1A
2094.81	0.258411	6.00259e-05	SNW1
3691.28	0.204998	6.03872e-05	ARPP19
701.872	-0.476538	6.0642e-05	CHCHD5
2331.36	0.235659	6.0642e-05	RAB2A
2798.86	0.236139	6.11793e-05	MISP
1393.8	-0.302162	6.15218e-05	ZFAND1
357.978	-0.494567	6.18726e-05	SLC25A43
3002.11	-0.228273	6.27362e-05	ICMT
524.115	0.406903	6.29979e-05	TMEM159
1070.39	0.310616	6.30738e-05	STX7
6043.36	0.209132	6.32426e-05	ACTN1
852.973	-0.324806	6.35883e-05	PTGR1
1489.48	0.320573	6.42133e-05	MID1
512.16	-0.458325	6.42579e-05	ZCCHC17
599.523	0.384042	6.44332e-05	MAP3K3
5907.63	-0.254008	6.47613e-05	TUBA1C
58.6006	-1.32437	6.47685e-05	FBN3
1171.1	-0.363711	6.48301e-05	SLC35B2
1061.44	0.353163	6.53727e-05	DNAJC13
986.897	0.314583	6.56453e-05	SMARCAD1
712.156	0.378207	6.75486e-05	C1orf115
497.623	0.438552	6.77676e-05	DCUN1D3
454.103	-0.457325	6.77676e-05	PLCG2
4368.38	0.216357	6.79988e-05	DAZAP2
818.935	-0.423136	7.02732e-05	SEL1L3
634.238	0.451639	7.04815e-05	UHRF1BP1
967.026	0.473586	7.07174e-05	THBS1
380.084	-0.544123	7.12455e-05	CENPH
1420.2	-0.272745	7.1246e-05	CTDSP1
409.104	-0.500454	7.15448e-05	CLIP4
1904.4	0.225477	7.17562e-05	BYSL
1659.34	0.284819	7.17562e-05	DIS3
641.824	-0.482146	7.28544e-05	SLC29A2
1472.84	-0.287325	7.34935e-05	CTU2
762.71	0.385937	7.37869e-05	NEK7
395.847	-0.440477	7.37869e-05	F12
3057.21	-0.278113	7.37869e-05	TUBG1
3539.18	-0.555539	7.50328e-05	ZFP36
345.972	0.496947	7.62291e-05	SCFD2
625.351	0.407715	7.62844e-05	SETD1B
1210.34	-0.349886	7.66266e-05	TRIB3
237.306	-0.600927	7.6653e-05	GABPB2
3614.74	0.192353	7.67444e-05	NUP98
513.816	0.470775	7.72277e-05	ISY1
1741.65	0.288709	7.72277e-05	KIF4A
916.144	-0.325347	7.82706e-05	KDELC2
1771.59	-0.235305	7.90862e-05	SS18
984.302	0.295139	7.94308e-05	KCTD2
418.353	0.473213	7.99583e-05	MRPS28
44.4926	-1.38975	8.03062e-05	PSMG3-AS1
754.923	0.355149	8.04802e-05	CSNK1G3
269.039	0.616839	8.12335e-05	PRDM10
848.802	0.365151	8.24836e-05	VPS53
1311.13	-0.27021	8.27737e-05	KAT7
510.09	-0.432742	8.30915e-05	AP5Z1
1013.87	0.323524	8.33834e-05	DRG2
653.488	0.413653	8.34073e-05	DPY19L4
758.556	-0.344625	8.34875e-05	PPP2R2C
712.197	0.390132	8.38051e-05	CLK2
238.497	0.661931	8.38379e-05	HBP1
1641.46	0.327171	8.54973e-05	RAD51C
255.406	-0.573485	8.56576e-05	AGAP2
117.47	-0.910841	8.68943e-05	STOX1
3254.87	0.192338	8.85768e-05	PLEKHB2
10384.2	0.19588	8.90191e-05	TMBIM6
10280.4	0.165634	8.923e-05	DHCR24
3810.94	0.201261	8.94996e-05	SF3A3
4347.13	0.234276	9.09763e-05	CD9
3069.18	-0.28656	9.15422e-05	POLR2L
4036.61	0.246825	9.25585e-05	PPP2CA
13519.5	0.174994	9.31913e-05	SERBP1
810.336	0.389192	9.33545e-05	CBLL1
1030.88	0.355545	9.41754e-05	ZNF644
657.924	0.395423	9.47538e-05	MGA
12224.4	0.216793	9.49518e-05	SRSF3
89.3563	1.11161	9.65336e-05	ZNF230
922.069	-0.34209	9.69441e-05	MTX2
5691.68	-0.223213	9.879e-05	POLD2
393.284	-0.524893	9.92513e-05	B4GALNT1
6304.3	0.172775	0.000100205	LONP1
233.644	-0.696828	0.000100509	EMB
986.895	0.357105	0.00010139	TBC1D2
3799.53	0.250348	0.000101734	TWF1
265.83	-0.601029	0.000102735	TXNRD3
923.412	-0.324213	0.000102781	SPATA2L
601.476	-0.415852	0.000103092	PMS1
118.877	-0.844997	0.000103881	FAM86C2P
2252.21	-0.268471	0.000104346	BRK1
269.883	-0.569267	0.000105973	ASRGL1
1745.6	-0.262494	0.000106542	JOSD1
331.903	0.504536	0.000107897	SYDE1
433.802	-0.499628	0.00010948	MPG
934.497	-0.360569	0.000110344	DUSP2
230.357	-0.650131	0.000110882	TPM1
618.607	0.38977	0.000111779	MAGI1
148.528	-0.74978	0.000112581	RAB15
682.534	0.342972	0.000114147	BLM
515.403	0.417102	0.000114291	GOLIM4
1211.33	0.309746	0.000114667	DNMBP
611.959	-0.391286	0.000115539	IRF2BP2
1457.52	-0.282393	0.000117289	NAB2
3035.5	0.295155	0.000118686	MACF1
3035.5	0.295155	0.000118686	KIAA0754
1724.06	0.253224	0.000118686	TCF7L2
7566	0.225791	0.000119864	RSL1D1
403.622	0.49183	0.000120315	SGCE
1088.37	0.306743	0.000120395	CIT
1510.8	-0.277125	0.000121385	REEP6
390.362	-0.529993	0.00012142	TMEM120B
749.797	0.358731	0.00012151	UBR2
2484.89	-0.218451	0.000121675	GNL3
97.1469	-0.882314	0.000122434	TDRKH
462.997	-0.440227	0.000122915	C2CD5
1884.7	0.248167	0.000124445	PARN
1887.37	-0.253616	0.000126096	CMTM7
873.513	0.37068	0.000126793	AFMID
3361.7	0.224835	0.000128839	SMARCA4
180.133	0.739768	0.000129352	CLK4
66.8357	-1.09554	0.000130521	TMEM8B
1188.73	-0.305402	0.000130521	TMX2
3018.14	0.240071	0.000132367	HM13
294.66	0.519374	0.000132837	CMTM3
571.695	-0.412231	0.000133639	NUPL2
576.874	0.39612	0.000134161	PAXIP1
642.607	-0.478498	0.000134161	STAT6
454.138	0.430016	0.000134229	LCLAT1
2709.03	-0.366143	0.000135476	VMP1
1023.06	0.302511	0.00013715	POLR1C
328.243	0.520427	0.00013715	MCM9
293.4	0.504228	0.00013715	HUS1
712.539	0.354629	0.00013715	ZNF395
612.928	0.360689	0.00013715	VPS33B
3967.09	0.234156	0.000137772	GTPBP4
2057.48	0.236368	0.000138358	LRRC42
1200.58	-0.334507	0.000138981	SERINC2
500.325	0.495962	0.000139825	YOD1
1102.47	-0.328856	0.000139825	HELLS
254.701	0.537792	0.000139882	TNS3
1426.38	-0.285244	0.000141379	MAPK6
1726.75	0.275526	0.000141531	PPAT
1678.82	-0.277108	0.000141531	GSN
598.761	-0.390201	0.000141531	TCHP
1283.62	-0.280037	0.000142715	SLC19A1
2080.67	0.297694	0.000143363	KIF18B
340.032	-0.477681	0.000143754	GDAP1
1695.3	0.335608	0.000146396	TM9SF4
1028.13	-0.309246	0.000146533	NUDCD2
615.591	0.417997	0.00014769	BDP1
1752.65	0.303152	0.00014922	KLF5
558.562	0.419326	0.00014976	MIA3
428.532	-0.461664	0.000150402	FARP1
1324.21	0.265831	0.000152699	NSDHL
1374.36	0.261109	0.000154434	VEZF1
15302.8	0.180588	0.000154454	LMNB2
279.539	0.589376	0.000155114	ARID4A
5727.66	0.223771	0.000157004	SAP18
627.526	0.377445	0.000159238	TJP2
83.4701	-0.98551	0.000159238	ZNF503-AS1
466.665	0.415859	0.000160062	ZNF3
2457.38	0.200785	0.000160488	CACUL1
360.96	-0.47239	0.000161122	KPTN
545.944	-0.425405	0.000163204	AKAP11
330.464	0.463272	0.00016393	UBXN8
2024.11	-0.232079	0.000164416	PCYT2
1754.96	0.241089	0.000164638	PRMT5
3073.61	0.313552	0.000165096	DST
421.784	-0.470215	0.000165284	NUDT22
121.933	0.895798	0.000166114	CYP1A1
1622.48	0.281608	0.00016777	DHX40
1895.29	0.287759	0.00016777	RTCB
3492.08	-0.255072	0.000168969	MSX1
136.034	-0.814945	0.0001693	CREB3L4
668.247	0.439578	0.000169972	TANC2
4992.23	0.189609	0.000173971	HSPH1
1236.49	0.268842	0.000174913	ESF1
2728.32	0.237583	0.000177342	PAK2
1792.43	0.314466	0.000177342	SCAND1
643.11	0.358492	0.000179074	MTF1
179.533	-0.76444	0.000179074	C18orf54
1602.97	0.274748	0.000179192	EIF2AK2
4325.14	0.175232	0.00017971	SDHA
406.199	-0.538279	0.000180642	CC2D1B
210.361	-0.686731	0.000180764	HACL1
1934.67	0.266816	0.000180764	DNAJC7
910.435	-0.348307	0.000182235	CASKIN2
1965.54	-0.23371	0.000182305	SRPK1
471.537	0.387562	0.000185343	DHX35
2269.71	0.27792	0.000186317	LSM3
2564.2	0.208609	0.000186776	ALDH18A1
11109.6	0.182527	0.000187041	SF1
126.292	-0.766457	0.000188812	IMMP2L
170.779	-0.674442	0.000188986	ZSWIM7
636.964	-0.383219	0.000189121	IPO13
874.277	0.312564	0.000191625	NEDD4L
2126.5	0.235549	0.00019463	AMFR
733.988	0.343323	0.000197368	ARID4B
281.162	-0.52521	0.000197687	CDKN2C
692.039	-0.336559	0.000197953	SLC39A11
319.795	0.565329	0.000198181	TM2D1
357.594	0.448513	0.000198445	KLHL15
1978.39	0.258492	0.000199138	PSMD10
104.262	-0.837611	0.000204201	C1QL4
574.29	-0.371238	0.000204316	VPS11
1363.51	-0.31655	0.000206261	SERPINB1
3653.15	0.198867	0.000208787	CCAR2
917.277	0.320282	0.000210468	DDX31
2226.93	0.214872	0.000211469	PACSIN2
586.838	0.399423	0.000211972	TSC1
1553.44	0.275935	0.000212333	SETD1A
4125.69	0.246773	0.000214676	EFHD2
7819.22	0.183171	0.000216714	G3BP1
1474.53	0.263908	0.000216714	TFAM
4070.6	0.195719	0.000219426	MTDH
2166.78	0.265979	0.000220914	MTUS1
334.647	-0.502838	0.000220914	SPSB2
3298.79	0.193418	0.000224991	UBR4
1057.72	0.285096	0.000224991	PNO1
784.259	0.394504	0.000225137	CRIM1
336.987	-0.491212	0.000225744	SLC12A8
633.219	0.395032	0.000225796	OSBPL11
642.075	0.372058	0.000226395	PDCL
1609.44	-0.318418	0.000228011	PDCD6
2288.47	0.200776	0.000228589	CHTOP
1328.29	0.322058	0.000228589	RAVER1
418.369	0.420372	0.000229632	SLC30A1
3895.89	0.183854	0.000232849	TMEM123
3215.12	0.211888	0.000237337	PGAM5
7797.33	-0.251604	0.000237874	GANAB
302.759	-0.505284	0.000238121	TMTC4
645.532	0.351993	0.000239544	MAGOHB
191.984	-0.68462	0.000242497	MDM1
930.939	-0.313828	0.000242525	C19orf25
249.853	-0.563632	0.000244521	METTL4
2806.89	-0.214911	0.00024527	PKP3
2015.89	-0.213588	0.000248194	MMS19
304.972	-0.543557	0.000248482	ARC
230.934	-0.632163	0.000248727	PSMC3IP
1931.64	0.263766	0.000249918	DPY19L1
176.27	-0.835689	0.000250316	LPIN3
2194.15	0.254234	0.000253745	TM9SF3
309.04	-0.555471	0.000255616	LRRC61
154.862	-0.71925	0.000258102	RHBDL3
2593.46	0.189533	0.000259446	QRICH1
6191.01	0.160538	0.000260136	DHX30
953.068	-0.284676	0.000261515	NOL3
821.008	0.342494	0.00026215	FEM1B
296.005	-0.65569	0.000263837	STK36
319.936	0.533954	0.000270254	SLC22A5
9334.94	-0.22148	0.000270254	SOD1
7130.82	-0.250451	0.000270534	FOSL1
1322.91	0.319045	0.000271379	NCOA6
892.836	-0.354269	0.000273481	ESRP2
1052.1	0.279048	0.000275501	ZZZ3
472.869	-0.462407	0.000276515	CENPT
550.112	-0.361514	0.000276681	MECR
363.213	0.621745	0.000279221	VCAN
2092.37	-0.292647	0.000279301	KLF10
1010.21	-0.336823	0.000281184	ATP13A2
125.808	-0.753659	0.000281963	PORCN
1188.95	0.263462	0.000281963	CWC15
172.644	-0.678698	0.000283952	TMEM65
652.493	-0.410185	0.000286252	NAT14
448.67	-0.425767	0.000287661	ACOT13
1669.06	0.282485	0.000288052	SRPRB
2699.16	-0.213829	0.000288911	SNX17
1741.43	-0.320671	0.000290352	TMEM132A
146.951	-0.704581	0.000292426	TRMT10A
1186.42	-0.437315	0.000293569	JUN
3656.36	-0.215595	0.000293569	GAS5
782.776	-0.364437	0.00029957	TMC6
96.2744	-0.830886	0.000300563	GDF11
1030.71	0.287209	0.000304237	PARVA
155.335	-0.705617	0.000305117	PIP5KL1
2413.42	0.253866	0.000305183	RDX
8545.07	-0.212321	0.000305183	CAPNS1
1086.22	-0.326974	0.000305747	KCNQ2
2730.22	0.195994	0.000309146	RRP1B
2015.13	-0.232591	0.000311429	CTPS1
1564.39	-0.287862	0.000313465	ING1
1201.79	-0.298497	0.000314163	GTPBP3
5522.62	-0.208093	0.000314855	RCC1
3887.11	-0.206992	0.00031526	RPL7L1
400.205	-0.422796	0.000316252	MRPL12
81.5803	-0.968021	0.000317137	CYS1
449.748	0.411136	0.000321186	NVL
766.213	0.374545	0.000321212	PHACTR4
927.044	0.324278	0.000325133	USP15
160.316	-0.709146	0.0003255	TMEM107
2374.03	0.206201	0.000325888	RNF145
423.737	0.456294	0.000329045	RFX7
6822.89	-0.174125	0.000330864	CDC37
986.545	0.300296	0.000330889	UBXN7
3994.49	0.203113	0.000332615	FAM168B
2591.92	-0.232596	0.000332615	SCYL1
612.438	0.363074	0.000334329	RNF111
475.784	0.439621	0.000337861	CCDC93
4486.11	-0.188495	0.000338446	EEF1D
3184.2	0.265263	0.000338446	POLE
910.063	-0.350426	0.000338446	TMEM219
5894.23	-0.214858	0.00033849	LTBP3
279.716	-0.528492	0.000338901	GLT8D1
79.6334	-1.00684	0.000345277	PIGF
457.905	-0.462147	0.000345976	IFT140
282.771	-0.507244	0.000350763	CAPN5
2631.7	0.220396	0.000350981	YTHDF2
2364.03	-0.197218	0.000351405	RUSC1
2929.85	-0.229027	0.000352885	ID3
1034.14	-0.348083	0.000353564	KLF4
84.1256	-0.979922	0.000354593	PHF7
163.282	-0.625526	0.000358553	ADAM22
356.685	0.45904	0.000358553	GPATCH1
658.139	0.349224	0.000359111	TIAM1
9153.35	-0.259802	0.000360235	H2AFZ
3037.4	0.208705	0.000361607	PPME1
8913.63	0.16086	0.000363366	IARS
505.363	-0.465966	0.000365785	DMWD
1726.39	-0.297815	0.000367236	MINK1
2146.05	0.347456	0.000368479	ADAM10
65986.8	-0.15883	0.000369467	PKM
3000.46	0.224044	0.000380274	LARP4B
148.648	-0.835312	0.00038483	IQCD
1278.27	0.287617	0.000386202	SKP2
771.324	-0.345534	0.000390333	DGCR8
1306.2	0.297606	0.000397858	ANO6
294.85	-0.50513	0.000397937	TMEM161B
1106.75	0.390452	0.000400083	NOTCH2
1412.48	0.277014	0.000400083	KCTD9
1309.71	0.256582	0.000403426	RNF20
9988.36	0.18686	0.000406693	DNAJA1
2668.34	-0.197309	0.00040876	IMPDH1
1245.26	-0.283227	0.000411458	FAM50A
799.864	0.340461	0.000411508	UBR3
1093.64	0.272295	0.000413776	DYRK1A
4420.78	0.195496	0.000413928	STAU1
423.271	-0.421137	0.0004153	YBEY
341.441	-0.464845	0.000419232	SLFN5
2682.59	0.265539	0.000423445	RPF1
8261.84	0.194472	0.000423445	VDAC1
1054.64	0.254171	0.000423693	TLE3
1274.47	0.310495	0.00042414	TNS4
866.894	-0.32533	0.000426114	INTS5
1230.34	-0.410596	0.00043133	COL18A1
3428.48	-0.261137	0.000432117	NDUFB10
736.359	0.386755	0.000433867	COL13A1
138.692	-0.711131	0.00043643	ZNF302
2140.53	0.323644	0.000437459	ABCC1
2135.28	-0.265139	0.000439652	FAM136A
1482.69	0.257512	0.000440349	NFYC
3420.32	0.193961	0.00044145	SMPD4
600.37	-0.408315	0.00044145	APLP1
712.354	0.32272	0.000442088	FMR1
554.675	-0.373165	0.000444442	C1orf216
1085.81	-0.340577	0.000444442	NUCB1
6357.77	-0.156245	0.000444607	MAP4
414.595	-0.383861	0.000445216	ZNF251
1192.06	0.304683	0.000448893	GOLGB1
6565.1	0.201828	0.000448893	ETF1
631.387	0.349249	0.000448893	CHMP1B
5063.88	-0.165196	0.000452183	SLC25A1
168.511	-0.698225	0.000456522	SMIM14
2377.01	0.245346	0.000470318	DAD1
648.011	0.347778	0.000474812	TMEM209
1350.51	-0.262014	0.000475641	YIF1B
4883.38	0.178204	0.000476742	OAT
338.227	0.494381	0.000483622	USP37
39.3697	-1.36345	0.0004841	GK
340.614	-0.517275	0.000495521	CTSV
1194.75	0.300302	0.000499286	TMEM109
4109.98	0.163443	0.000503945	USP10
477.911	-0.3833	0.000509049	NXPH4
289.81	-0.508268	0.00051275	MFSD11
67.2811	1.00781	0.000515051	HOTAIRM1
213.986	-0.569894	0.000518923	CTBS
1931.76	0.229746	0.000519521	MAST2
408.413	-0.527361	0.000521413	CCDC84
7705.3	-0.173714	0.000522673	STOML2
562.164	-0.428677	0.000526747	PLEKHB1
172.328	0.625356	0.000529677	VCPKMT
25206.6	-0.190935	0.000533429	PRDX1
514.389	0.330495	0.000534514	TRAPPC9
6040.24	0.188617	0.000535924	KIF5B
8442.7	0.214319	0.000536156	ALYREF
1600.67	-0.304186	0.000537233	TSR3
2833.23	-0.223505	0.00054607	EIF6
278.875	0.480353	0.000550184	CNEP1R1
1340.57	0.245066	0.00055081	EPB41L1
623.844	-0.349331	0.000560975	POC1A
84.3372	-0.874925	0.000562767	IRAK1BP1
188.506	-0.62871	0.00056381	NABP1
366.576	-0.469707	0.000573083	D2HGDH
1047.32	0.305627	0.000575769	HS6ST2
409.682	-0.444438	0.000576687	COG5
187.688	0.660992	0.000581158	ZNF557
4916.79	-0.189405	0.000581437	DDX1
296.513	-0.561808	0.000581787	WIPI1
118.69	0.787009	0.000581787	NFKBID
132.861	-0.721944	0.000588871	MBLAC2
389.062	-0.559051	0.000588871	RGL3
285.751	0.496617	0.000591213	TENM3
1594.8	0.244696	0.000591213	IMPAD1
942.372	-0.366064	0.000602879	TUBA4A
3308.5	0.18639	0.000604175	CSNK1A1
653.515	0.347602	0.000604175	CAAP1
1458.28	-0.28171	0.000604379	PITPNM1
1007.31	0.275621	0.000604956	CCDC9
1068.82	-0.25543	0.000605706	ABI2
14167.9	0.171055	0.00060803	TCP1
1075.31	0.319796	0.000609681	BIRC6
296.896	0.468483	0.000609681	DCAF4
1888.62	0.236024	0.000617802	TERF2
1433.13	0.238488	0.000617802	STK35
2105.69	0.23608	0.000621449	ATP2C1
728.707	0.418997	0.000621787	CEP350
2694.77	-0.241398	0.000636468	C20orf27
3474.99	-0.17979	0.000638357	PYGB
140.024	-0.77336	0.000647557	VWDE
926.715	-0.348615	0.000650848	CDC16
395.082	0.387396	0.000651243	PDE7A
1060.93	0.27098	0.000653137	SEC24B
4961.05	0.170397	0.000656119	DDX39A
2229.35	0.240333	0.000659361	MRPS35
3261.56	0.27644	0.000664001	SF3A2
364.181	0.446433	0.000665453	C6orf120
555.415	-0.373793	0.000665632	BCAP29
5249.68	0.176731	0.000678632	METAP2
645.412	0.355741	0.000678632	CMTR2
444.933	0.376776	0.000678821	IQCB1
1685.25	0.219185	0.000699239	SMC6
200.886	-0.719316	0.000699599	CRELD1
1402.55	0.248422	0.000702808	SPCS2
434.629	0.450069	0.000703363	ASAP2
1282.92	-0.269388	0.000704461	GGA1
719.72	0.369149	0.000705534	SPTY2D1
43.733	1.27356	0.000706039	BSCL2
1218.22	0.260914	0.000706269	INTS2
2647.35	0.248182	0.000715403	VBP1
2546.19	0.248676	0.000715546	CHMP4B
2610.11	-0.233904	0.00072233	KIAA0100
2440.22	-0.202129	0.000730666	NCAPG
655.115	-0.357527	0.000731241	ADCY3
24200.1	0.154366	0.00073331	EIF4G2
223.02	-0.503403	0.000737983	ETFDH
546.936	0.400408	0.00074003	FIZ1
661.185	-0.314078	0.000743539	SYT7
397.018	-0.46937	0.000751022	ROGDI
776.952	0.401311	0.000752855	PDRG1
509.508	0.356041	0.000754431	CCNJ
2496.62	0.214237	0.000756528	MBNL1
2513.45	0.19073	0.0007572	NUP50
4429.31	0.278444	0.000760128	RRBP1
2097.87	0.227184	0.00076246	LRRC47
2596.77	-0.237323	0.000762634	C12orf75
1890.7	0.234322	0.000764381	ZC3H13
677.838	-0.328043	0.000769802	PACS1
238.622	0.554565	0.000771784	PIGA
1480.83	-0.235606	0.000774549	NADK
582.611	0.389221	0.000775443	ZDHHC20
1314.74	0.25352	0.000775617	PRCP
278.455	-0.497148	0.000777651	FBXL4
526.611	-0.39681	0.00078213	SURF2
1156.66	-0.327373	0.000789114	ZDHHC12
7321.69	0.206979	0.000794724	LSR
15098.5	0.176648	0.000797056	YWHAQ
4152.04	0.192239	0.000799598	NACC1
586.769	-0.35961	0.000805395	CTNNBIP1
463.45	-0.3845	0.000806507	VRK2
850.854	0.299054	0.000809057	ARFIP1
1661.67	0.261307	0.00080976	SLC39A9
2434.15	0.206706	0.000811531	PPP6R3
484.015	0.525341	0.000814962	ATM
8890.52	0.155967	0.000820318	DDOST
3418.64	-0.231103	0.00082901	POLDIP2
153.704	0.667416	0.000833529	SLC9A5
3605.58	0.240178	0.000835373	ERH
939.571	-0.263317	0.000837794	ORC1
1134.28	0.27705	0.000837794	GPATCH8
673.551	-0.321867	0.00084378	AGK
723.504	0.289935	0.000843967	NAA30
384.737	-0.409982	0.00084524	ELMOD2
1827.34	-0.240066	0.000845725	POLR2G
1968.17	0.28084	0.000845725	KPNA3
1492.21	0.239023	0.00084982	ZNF638
765.814	0.316166	0.000857481	SUPT4H1
841.938	0.381082	0.000859492	PHIP
443.338	0.412088	0.000859674	NR3C1
508.853	0.399226	0.000869759	CYP2S1
607.113	0.377461	0.000870756	RAB12
1366.41	-0.325468	0.00087687	ABCA2
14726.1	0.17013	0.000878739	PTGES3
2766.68	0.207237	0.000878739	SLC39A6
278.034	-0.514117	0.000879937	MPC1
3052.87	0.167135	0.000888749	CUL3
1499.82	0.276969	0.00088951	GNG12
84.6038	-0.899363	0.000890343	RET
197.866	0.542064	0.000892505	ZNF227
2732.78	-0.196663	0.000910751	GRHPR
903.791	0.263301	0.00092034	TMED5
16425.9	0.159929	0.000924295	HNRNPM
682.768	-0.323951	0.000932873	UBA5
384.446	-0.432173	0.000936533	MGMT
3637.69	0.183895	0.000943269	TMED9
1231.27	-0.346015	0.000945172	MROH6
3886.6	0.23223	0.000945979	RSL24D1
1539.79	-0.272346	0.000955077	RAB1B
1893.13	0.240916	0.000955973	WWC1
117.897	-0.71571	0.000959633	HDDC3
1159.58	0.28429	0.000964012	ARHGEF11
1304.07	0.283493	0.000965399	MRS2
786.281	0.351162	0.000966907	OSBPL10
1488.19	-0.225393	0.000974982	HR
1127.16	0.308582	0.000976873	KIF18A
628.99	-0.363002	0.000984957	DNAJC19
1413.16	0.224609	0.000985876	DCAF12
212.89	-0.54425	0.000992173	ZDHHC24
58.6161	0.980643	0.000995052	RBBP8NL
2716.96	0.225039	0.00101802	TM9SF2
68.9546	0.957779	0.00102293	ZNF816
2865.97	0.20089	0.00103813	DENR
700.957	0.282667	0.00104343	MSL2
724.517	0.331773	0.00104726	CDK13
1342.08	0.261437	0.00104734	MICU2
759.018	-0.301976	0.00105002	VRK3
1362.93	-0.275941	0.00106059	VPS28
558.982	0.33309	0.00106126	TGDS
705.924	-0.362198	0.00106634	FAM168A
2412.31	0.187257	0.00106725	SMU1
1753.87	0.245932	0.00107035	TTC1
1168.87	-0.312041	0.00107486	ABHD12
180.542	0.59483	0.00107629	MREG
10384.9	-0.241564	0.00107779	MT2A
300.063	-0.446024	0.00108047	TSEN2
384.897	-0.438887	0.00109422	RSPH3
2603.08	0.21803	0.00109583	EHD2
531.729	0.345212	0.00109813	ZNF574
97.7577	-0.952835	0.00110695	PTK6
2051.54	0.219298	0.00110943	OPA1
198.411	-0.531348	0.00110943	RBPMS2
856.201	0.283231	0.0011109	RPRD1B
87.6893	-0.968606	0.0011109	C19orf81
32.1816	-1.51231	0.00111735	TMEM37
1658.6	-0.223745	0.00111799	MRPL20
918.697	0.335389	0.00112601	KAT6A
427.831	-0.434168	0.00112933	ZFC3H1
4548.16	0.197217	0.00113202	PRPF40A
4077.6	-0.244161	0.00113336	LY6E
328.228	-0.39769	0.00114447	THADA
744.71	0.331065	0.00114447	MAD2L1BP
546.666	-0.330971	0.00114929	STK32C
270.765	0.539157	0.00115223	ZNF320
166.021	-0.629344	0.00115795	SLC25A14
503.987	0.39849	0.00115832	CDK19
653.363	0.308908	0.00116361	SLC20A2
227.671	-0.52637	0.00116361	SPRYD4
1539.1	0.234353	0.00117534	MCFD2
9015.53	0.191194	0.00118013	SNRPB
542.839	-0.333675	0.00118062	PEX16
487.781	0.416667	0.00119248	TYW1
1168.82	-0.268378	0.0011931	SURF1
341.963	-0.454769	0.00122103	FIBCD1
2735.05	-0.287931	0.00122105	PTK7
306.29	-0.439159	0.00122492	ADCK5
39.6604	-1.21256	0.00123291	DAPK2
69.4395	-1.01371	0.00123437	UCP2
60.3447	-0.982395	0.0012348	TMPO-AS1
5045.52	-0.217709	0.00124481	COX7C
2011.64	0.231089	0.00124481	NR2F1
7257.05	0.163839	0.00125384	BCL2L1
84.4314	-0.861257	0.00125448	IQCH-AS1
1583.3	-0.221626	0.00125455	NOP14
1221.44	0.242598	0.00125986	SLAIN2
10983.7	-0.176677	0.00126194	ODC1
1425.35	0.246713	0.00126194	SCARB2
363.811	-0.413421	0.00126536	EEFSEC
313.549	-0.469528	0.00126552	TRNT1
150.866	-0.609645	0.00126652	RNASEH1-AS1
626.099	0.356869	0.00126652	PKP2
376.288	-0.39027	0.00126701	KDM6A
912.792	0.287817	0.00128234	MAU2
465.307	-0.433602	0.00129491	OSGIN1
3007.15	0.194463	0.00130645	NF2
485.603	-0.378433	0.00131334	MPP6
1827.31	0.213776	0.00131865	CCNK
884.986	-0.3407	0.00132528	PIR
1692.36	0.282259	0.00132883	DLG5
1594.8	0.243837	0.00133313	SYPL1
4311.01	-0.191577	0.00134382	TNNT1
1179.49	0.262108	0.00134437	CCDC117
2474.78	0.260805	0.00134554	SUN1
269.232	-0.490379	0.00134915	TSPAN9
1547.59	0.23673	0.00135161	CASC4
4298.51	0.197923	0.0013526	PDS5A
6771.64	0.190617	0.00135687	KARS
1225.42	-0.30901	0.00138398	RPE
1039.88	-0.240297	0.00138658	RPAP1
4075.73	0.181768	0.00138978	TRIP12
1138.13	0.241873	0.00139557	RASSF3
2123.11	-0.199388	0.0014001	EIF4E
2095.78	-0.653129	0.00140489	CYR61
564.436	0.382231	0.00142441	INTS9
237.573	-0.516345	0.00142587	SEC14L2
9151.81	0.147402	0.00143487	TXNRD1
3810.86	-0.183335	0.00143487	ARF6
4948.27	0.167363	0.00143487	U2AF1
186.047	0.618175	0.00144054	ZNF430
736.16	0.302857	0.00144169	GLB1
4054.72	0.197019	0.00144629	RAB1A
680.007	-0.314546	0.00144634	PASK
1630.21	-0.250671	0.00145531	POLR3H
4296.63	-0.170412	0.00145716	TCF25
679.388	0.325928	0.00145998	FNDC3B
1285.08	0.279317	0.00146026	ADK
10.6582	-2.76393	0.00146631	KLRG1
87.7908	0.810002	0.00146983	STAT5B
813.157	0.292107	0.00147738	OTUD6B
465.415	0.371006	0.0014817	PLEKHA2
463.925	-0.395811	0.0015002	TFB1M
389.865	-0.404977	0.0015435	OGDHL
1637.36	0.204509	0.00155636	CLPX
2129.83	0.239962	0.00155743	CAB39
853.574	0.287912	0.00155846	UTP15
216.548	0.582018	0.0015621	CCDC150
2460.58	-0.186601	0.00156421	PAPSS1
893.388	0.307636	0.00158189	PIGG
1148.03	-0.25728	0.00158189	ISOC2
450.81	0.385285	0.00158656	ARL4D
4904.93	-0.162526	0.00159693	PIM3
1460.19	0.252896	0.00160447	DYNC1LI2
[truncated: 11,654 more rows]

## Sheet: CR44 vs WTDMSO DEGs
baseMean	log2FoldChange	padj	SYMBOL
2227.31	1.92702	1.71046e-176	MAL2
7942.06	1.09217	7.21997e-163	DUSP4
48630.4	0.756055	2.60799e-145	EZR
3724.43	1.33272	7.40238e-145	CLIC4
5399.46	-1.22163	1.24958e-144	MYC
14014.3	1.03538	1.24958e-144	U2AF2
1518.34	1.62859	1.17041e-136	TIPARP
3604.72	-1.32196	1.09079e-133	IRAK1
704.858	-2.09856	1.01699e-115	E2F1
7201.66	-1.04096	3.61422e-113	RRM2
8887.19	-0.98019	4.25462e-108	DKK1
11058.6	0.936967	9.40675e-106	RAD21
2026.41	1.36317	3.02853e-105	RAB3B
3904.05	-1.05216	1.70351e-101	CPSF1
1610.62	-1.24303	5.87223e-99	TSTA3
2011.64	1.27816	4.13996e-98	NR2F1
622.149	-1.91613	1.2018e-95	FKBP3
2969.76	-1.24602	6.71508e-93	CAD
21344.5	0.849164	1.28769e-92	LMNA
3045.14	-1.06886	6.17371e-92	RECQL4
85025.7	0.877681	4.1558e-88	KRT8
1562.33	1.3895	2.02254e-85	ADAM19
1844.8	1.18219	1.57909e-84	TIMP2
8636.39	-1.05865	1.82428e-80	CKB
952.359	-1.66523	7.6489e-79	SOX4
853.117	1.40575	2.29106e-74	NT5E
14667.9	0.946881	2.94382e-74	EIF3H
3775.97	-0.887706	4.88832e-74	C19orf48
1201.94	-1.32618	9.69349e-73	AKR1A1
1035.76	1.4292	8.73025e-70	DNER
3272.94	1.10341	4.97403e-69	S100A11
663.784	1.54668	2.26156e-68	RNF182
1405.65	1.20732	3.03436e-67	PITPNC1
238.285	2.73929	6.80446e-66	PLEKHA7
38834.2	0.805594	2.19195e-65	KRT19
736.359	1.59353	4.36765e-65	COL13A1
1881.6	0.949772	1.24473e-63	PRPF3
4555.2	0.763882	1.79466e-63	PERP
5867.2	-0.827939	1.90302e-63	NOP56
4486.11	-0.799742	7.9023e-62	EEF1D
2073.56	-0.977942	9.31924e-62	DLAT
3212.21	0.923335	1.08996e-61	ANO1
1834.1	-0.933259	2.40746e-61	UBE2G2
3035.08	-0.869002	1.01396e-59	PLCB3
1924.84	0.887576	1.34354e-59	DERL1
777.502	-1.4611	1.96327e-59	OXCT1
2380.1	0.891588	2.65888e-58	TAF2
5033.29	-1.00053	1.23727e-57	H2AFX
5622.03	0.688136	4.23586e-57	ATAD2
1442.39	0.976931	9.9775e-57	BCAR3
3270.31	0.826962	1.01075e-56	FAM91A1
3679.94	0.656694	7.06448e-56	ALDH1A3
1868.31	-0.908952	7.07069e-56	GEMIN4
2683.53	-0.820246	2.16156e-55	NDUFV1
1947.75	0.827712	2.63467e-53	RSRC2
1257.28	-1.12607	5.51381e-53	GPAA1
3020.23	0.747277	2.10169e-51	SH3KBP1
872.047	1.17338	2.14812e-51	NSMCE2
4911.95	-0.739972	2.26315e-51	PYCR1
2126.5	-0.766197	2.60588e-51	TSR1
1124.53	-1.17915	3.686e-51	TELO2
434.818	1.73804	7.89174e-51	ETV1
621.595	-1.37239	4.90425e-50	GUF1
3195.66	0.877879	1.40239e-49	HPCAL1
1533.2	1.47515	1.54987e-49	LIF
580.286	-1.38451	4.13276e-49	ARHGAP39
3885.51	0.636888	7.34447e-49	PDCD6IP
20267.4	0.562324	1.60391e-48	ACTN4
1167.43	1.03377	3.05286e-48	GULP1
813.697	-1.19865	3.9651e-48	PUS7
2798.86	0.770732	5.39472e-48	MISP
712.106	1.38204	6.79663e-48	FHL1
10432.3	0.607227	2.53859e-47	MYOF
16812.3	0.560953	3.01586e-47	CAV1
10375.1	0.648205	3.07654e-47	TPM4
2158.82	-0.748563	3.78256e-47	TRMT1
3775.37	-0.767417	3.79872e-47	INTS1
208.094	-2.43189	7.73146e-46	SPTBN2
1690.05	0.818714	1.08926e-45	GDA
2355.83	0.794937	1.01971e-44	ALDH3A2
736.768	-1.21737	4.91906e-44	ZDHHC16
2204.59	0.771581	6.89166e-44	CAMK2D
1439.99	0.889159	7.07993e-44	DCAF6
2432.25	0.719667	7.69982e-44	TMOD3
7372.54	0.586759	1.41909e-43	FAM3C
1682.76	-0.794496	2.52336e-43	SORD
414.826	-1.6558	2.54599e-43	SYTL2
8796.86	0.701754	2.63636e-43	CHPF
1918.62	-0.808741	4.8696e-43	FADS1
707.593	-1.18427	6.41327e-43	SHARPIN
1582.17	-0.840461	4.24171e-42	SLC7A1
2002.84	-0.77103	7.79882e-42	SLC29A1
3224.45	0.671951	7.99696e-42	HEXIM1
2714.97	0.777091	8.27711e-42	LAS1L
2368.79	-0.744011	2.0471e-41	IPO9
1465.63	-0.908246	2.2491e-41	MPP7
1228.19	-0.869572	2.72682e-41	DIMT1
3455.59	-0.88192	2.92257e-41	MVD
1627.13	-0.862376	3.54242e-41	TBL3
322.121	-1.71918	3.56927e-41	UPP1
8751.22	-0.632925	4.8823e-41	KITLG
3186.5	0.775446	9.73552e-41	ACP1
121.38	2.63958	1.63937e-40	DUSP10
2616.38	-0.704508	1.63937e-40	SCARB1
1135.68	1.12151	2.57219e-40	DDIT4
2335.32	1.11459	7.55492e-40	CD109
15098.5	0.619734	1.57757e-39	YWHAQ
774.181	-1.10225	2.5745e-39	GALK1
1878.1	-0.849277	3.14155e-39	ATAD3B
686.872	-1.23499	4.41751e-39	PPIL2
1519.84	0.816934	9.09076e-39	DPYSL2
3466.88	-0.663949	1.21341e-38	PFKL
721.758	1.11612	1.53551e-38	GNE
363.213	1.92323	3.27356e-38	VCAN
11326.6	0.881434	8.01488e-38	ITGB4
4660.48	0.557796	1.44236e-37	PPP3CA
1883.04	-0.810576	2.90045e-37	ANKRD17
2407.1	-0.725071	3.56787e-37	PTK2
1871.87	-0.755488	5.18469e-37	NAE1
7186.06	-0.559223	6.7428e-37	EWSR1
785.117	-0.990294	1.07669e-36	FOXRED1
3657.29	0.543155	1.35884e-36	TRIP10
4630.39	0.501949	1.71378e-36	RBM39
3955.41	0.745234	2.28071e-36	IGFBP6
1874.04	0.83431	4.35362e-36	RUNX1
1147.47	-1.04968	4.37294e-36	RSAD1
1318.36	0.873606	4.54855e-36	MYO1E
904.343	-1.11118	5.06362e-36	TTF2
2068.27	-0.674921	5.42489e-36	STK25
846.973	1.04203	6.83682e-36	XRCC4
1904.49	-0.731565	7.29795e-36	AURKB
4117.03	-0.54781	9.14532e-36	PHLDB2
269.459	-1.63672	9.29223e-36	RAB26
841.695	-1.09554	1.22089e-35	ZRANB2
659.659	-1.27356	1.58458e-35	PTDSS2
368.426	-1.44931	1.8371e-35	VOPP1
4493.65	-0.652338	1.9734e-35	SCRIB
1570.07	-0.930031	2.02633e-35	CHRAC1
2916.54	-0.60853	2.85909e-35	DUS1L
2720.57	-0.563103	5.01769e-35	HSF1
2469.6	0.695522	6.8704e-35	LGALS3
1801.28	0.880269	9.54897e-35	PATL1
3415.15	0.578309	1.10596e-34	HIF1A
597.564	-1.22275	1.26832e-34	PCK2
3147.69	-0.637454	1.99138e-34	TBCD
4785.93	-0.699245	4.32142e-34	CLUH
1875.37	-0.660093	5.00028e-34	MEN1
1396.97	0.976058	8.20135e-34	FGF19
6049.49	0.752229	9.83139e-34	KRT18
818.268	1.04996	1.4246e-33	TPST1
4077.6	-0.819494	1.48892e-33	LY6E
10983.7	-0.594845	1.5678e-33	ODC1
3217.54	-0.701787	2.65987e-33	MAF1
822.541	1.12126	2.68702e-33	MED30
588.13	1.30046	3.25035e-33	PTPRJ
2083.22	-0.925066	3.77207e-33	LSS
1579.43	-0.711251	4.10412e-33	DFFA
1170.53	0.768827	5.2014e-33	EPS8
1640	0.816015	5.95443e-33	UTP14A
801.74	1.04692	5.97007e-33	PCDH1
1752.65	0.859182	7.74483e-33	KLF5
1100.87	0.797419	8.53296e-33	MLPH
3402.43	-0.643374	9.66971e-33	RPN2
553.552	-1.3568	1.10237e-32	CUL7
795.205	-1.01351	1.18189e-32	POP5
4172.4	0.580086	1.56128e-32	SART1
3963.32	-0.514874	1.89115e-32	CTTN
460	-1.35412	1.93851e-32	TMEM69
258.954	-1.76621	2.93094e-32	ASIC1
2018.32	-0.754337	3.65564e-32	NT5DC2
1269.53	-0.870693	4.20295e-32	ADAM15
688.945	-1.08266	1.73274e-31	PNKP
3026.48	-0.550186	1.75322e-31	PFKM
1312.67	0.88042	2.05297e-31	FUT8
506.747	-1.27298	2.27776e-31	WDR54
1399.91	-0.78522	3.05945e-31	EFR3A
2302.89	0.632514	3.05945e-31	SAFB2
1833.65	0.729252	4.33353e-31	SMNDC1
8693.04	0.487388	7.5312e-31	CAP1
2463.04	0.707129	8.36209e-31	CAST
1274.47	0.902473	1.05649e-30	TNS4
2015.89	-0.625932	1.07098e-30	MMS19
563.408	1.23431	1.11175e-30	RALGPS2
5759.61	0.536786	1.30434e-30	DDX46
3069.14	-0.635987	1.46359e-30	ACADVL
9605.07	0.525603	1.96522e-30	CAPN1
1324.25	0.88932	8.03171e-30	ARL4C
322.187	-1.48376	1.66468e-29	THEM6
6949.94	0.536882	3.21391e-29	LASP1
2160.88	0.603941	3.51552e-29	ITGB5
1882.51	0.678306	3.74591e-29	TAF1D
1915.88	0.709745	3.97038e-29	SH3RF1
760.261	0.889878	4.69761e-29	ID2
2564.47	0.616225	6.26109e-29	PTPN1
5836.48	-0.54149	1.08516e-28	SLC25A39
455.969	-1.15806	1.40338e-28	SLC25A6
986.895	0.914544	2.14066e-28	TBC1D2
2046.14	0.592021	2.37559e-28	ANKRD10
1416.58	-0.757895	2.51483e-28	FAM122B
10763.7	0.416168	2.66496e-28	FUS
450.81	1.15819	2.70838e-28	ARL4D
7321.69	0.611489	2.8677e-28	LSR
1750.83	-0.725272	6.58273e-28	GAMT
570.911	-1.02668	7.07046e-28	WDTC1
365.987	-1.24292	7.6739e-28	CYB561A3
1412.48	0.764473	8.62877e-28	KCTD9
696.928	1.05451	8.67495e-28	JARID2
2396.97	-0.692799	1.56061e-27	CPNE7
3456.66	0.542208	1.69016e-27	SSR3
398.144	1.16637	1.79781e-27	WNT9A
1070.39	0.761016	1.95555e-27	STX7
243.242	1.53411	1.99247e-27	TGM2
8160.47	0.474077	2.22045e-27	JUP
1655.92	-0.748308	2.47164e-27	MPST
3223.97	0.631607	2.62338e-27	ZNF385A
317.054	-1.29118	3.30152e-27	MAPK8IP1
1160.28	-0.999953	3.38944e-27	FABP5
1164.37	-0.775077	3.68543e-27	ILKAP
11734.4	0.442535	4.34016e-27	SF3B2
4368.38	0.535818	4.7171e-27	DAZAP2
923.824	-0.809988	5.64937e-27	DIP2B
406.214	-1.14187	1.08686e-26	JPH1
164.427	-1.98606	1.11017e-26	SFXN2
1426.38	-0.751393	1.24152e-26	MAPK6
775.583	-1.04692	1.49287e-26	DGAT1
606.79	-0.96658	1.91468e-26	SLC50A1
5216.01	0.599547	2.06825e-26	CTNNAL1
2333.3	-0.654065	2.80427e-26	CDK4
2459.89	0.741501	2.85287e-26	GDF15
1002.65	0.855124	3.0512e-26	HLTF
1221.7	-0.753482	3.65973e-26	THOC6
1395.58	0.731137	4.91463e-26	TWSG1
1756.07	-0.926033	5.232e-26	GAA
2105.05	0.607566	5.3842e-26	CASP2
4643.03	0.528688	5.45173e-26	SF3A1
5763.43	0.55264	6.28156e-26	POLDIP3
2279.83	0.661475	7.195e-26	ADI1
1048.4	-0.937938	1.25013e-25	LRRC45
1575.62	0.649296	1.27802e-25	ETV5
1183.59	-0.72917	1.31261e-25	ANAPC7
4476.83	-0.429669	1.40908e-25	QARS
844.643	0.947548	1.89539e-25	WDYHV1
420.521	-1.31308	2.13166e-25	EEF2K
1110.1	0.707905	2.24899e-25	WWTR1
5524.53	-0.584837	2.40462e-25	MDK
1242.56	-0.727506	2.45025e-25	DPM1
5038.14	0.472999	2.53114e-25	SUPT5H
3156.99	-0.476705	2.69612e-25	FTSJ3
239.25	1.52147	2.81509e-25	NRP1
2095.94	-0.709388	3.23017e-25	SSBP4
8526	0.547517	3.60559e-25	CYB5R3
655.115	-1.02964	4.12746e-25	ADCY3
2592.23	-0.54538	5.26924e-25	DLST
670.685	1.00837	5.43081e-25	FAM84B
2881.74	0.577115	5.72352e-25	CST3
2174.51	0.544486	9.47226e-25	SDC4
2238.62	0.570299	9.55953e-25	TJP1
1974.71	0.711354	1.15118e-24	NR2F2
70770	-0.574102	1.48839e-24	RPL8
352.586	-1.24354	2.10567e-24	GALNT18
4674.79	0.67516	2.7151e-24	NDUFB9
1571.37	0.662172	3.25569e-24	TNIK
1939.55	0.591655	3.60384e-24	SNX9
1946.1	0.63284	3.60384e-24	ACAT2
1025.17	-0.909245	4.72146e-24	FPGS
1273.93	-0.742773	4.91112e-24	NSMCE4A
1965.54	-0.589905	5.71235e-24	SRPK1
1757	0.586963	5.94385e-24	SAV1
1954.28	0.676349	6.65223e-24	CDC5L
2110.95	0.553361	7.87613e-24	PRPF38B
1871.73	0.818737	1.03885e-23	SLC12A2
4140.67	-0.533016	1.05088e-23	TALDO1
749.157	0.810778	1.1256e-23	GOLPH3L
2800.91	-0.61675	1.1256e-23	TRAF7
2026.5	-0.685209	1.51384e-23	DPP7
1413.39	-0.76033	1.51814e-23	MAPK12
382.389	-1.24595	1.57391e-23	IGF2BP3
1766.82	-0.680906	1.73659e-23	MRPS16
1602.59	-0.768308	1.89743e-23	TMEM106C
2407.88	-0.62119	2.00895e-23	ARHGAP29
685.68	0.9136	2.83084e-23	EXOC4
856.994	-0.817513	4.45038e-23	ARHGAP4
934.497	-0.868962	6.11919e-23	DUSP2
2075.02	-0.649952	6.70161e-23	ENSA
1938.54	0.57597	6.70161e-23	BCAR1
2560.06	0.553943	8.3839e-23	CBX5
1804.72	-0.686745	8.43591e-23	SAPCD2
1847.09	0.603248	8.49268e-23	C11orf68
3514.04	0.541093	8.73876e-23	NRBP1
2430.45	0.527874	8.8721e-23	MAPK1IP1L
3421.37	-0.565467	1.15743e-22	ITPR3
2295.67	0.564596	1.17868e-22	CPSF3
3257.21	0.719153	1.19986e-22	ENY2
3212.68	0.555786	1.21955e-22	PAK4
1678.82	0.631286	1.31603e-22	GSN
744.139	0.888681	1.49426e-22	PDGFB
1904.72	-0.647306	1.65818e-22	POLD1
13913.3	0.340039	1.77011e-22	PRPF8
7752.39	0.379138	1.8372e-22	CAPN2
365.321	-1.15609	1.86672e-22	AP3M2
2711.91	0.525943	1.92734e-22	KCMF1
4323.73	-0.456293	2.25065e-22	GART
408.662	-1.09655	2.73733e-22	COMTD1
320.339	-1.17835	2.77528e-22	DDN
618.961	0.848508	4.0241e-22	TBC1D31
5953.56	-0.502412	4.74252e-22	UQCRC1
874.298	-0.782833	4.82355e-22	B3GAT3
3172.13	0.555265	4.84918e-22	NELFCD
6386.26	0.408065	4.99357e-22	ACIN1
329.581	-1.12161	5.3585e-22	DLEU1
499.696	1.07307	5.49899e-22	MDFIC
1283.62	-0.66818	5.52696e-22	SLC19A1
1081.8	0.723059	5.85986e-22	RNF139
11038.5	-0.410468	6.17307e-22	ATF4
5190.38	0.52051	6.19108e-22	VASP
2488.11	-0.647935	9.14891e-22	MTA1
444.901	-1.10428	9.34152e-22	HAGHL
1667.28	-0.625482	1.03533e-21	ARHGEF19
5704.49	0.555814	1.04901e-21	CDT1
2671.91	0.460976	1.1245e-21	TCERG1
2939.45	0.447878	1.24424e-21	VCL
3832.44	0.626527	1.26932e-21	MYL12A
1658.26	0.630884	1.51425e-21	DMTN
488.031	-0.930227	1.65967e-21	FMNL2
6086.07	0.394357	1.75579e-21	DYNLL2
3443.38	0.505018	1.95409e-21	IK
1299.19	0.633557	2.15538e-21	AK4
7130.82	0.593485	2.22028e-21	FOSL1
389.145	-1.05495	2.36378e-21	PBDC1
2870.24	0.526705	2.40783e-21	WASF2
1361.69	0.610385	3.21785e-21	GJB3
438.04	-1.00987	3.43033e-21	MED22
497.623	0.940227	3.53341e-21	DCUN1D3
11304	0.368194	3.58006e-21	CCND1
450.009	-1.19498	4.83269e-21	PLEKHG4
837.024	0.76931	6.17238e-21	CDK6
1895.68	-0.574081	6.70619e-21	AGPAT5
2783.01	0.598861	6.82282e-21	AHCTF1
1624.95	0.660422	7.71906e-21	TMEM131
1192.06	0.732371	8.32652e-21	GOLGB1
919.29	-0.836338	8.58536e-21	BCKDK
2464.26	-0.502703	9.01345e-21	ADIPOR1
3270.53	0.424003	9.42425e-21	ESYT2
2279.65	-0.613629	1.09785e-20	ECI1
3161.61	0.512578	1.12973e-20	STMN3
1519.37	-0.577095	1.38813e-20	TMEM230
412.584	-1.1388	1.41641e-20	FJX1
10464.2	0.398926	1.60258e-20	WDR1
501.409	0.963129	1.66265e-20	ANKRD12
1589.89	-0.56746	1.95744e-20	GEMIN5
1054.01	0.75503	1.98605e-20	CD55
1160.03	0.634285	2.56966e-20	TGFA
1724.06	0.554727	2.85126e-20	TCF7L2
623.009	0.88567	3.4873e-20	SLC17A5
2796.9	0.474075	3.50692e-20	HTATSF1
106	-2.29788	3.5164e-20	HOXB4
3528.82	-0.51511	3.5164e-20	MYBL2
4613.66	0.415268	3.95251e-20	SMURF2
650.144	-0.842936	4.10927e-20	CENPM
1992.79	0.537804	5.00935e-20	MYO10
17763.8	0.527886	5.12273e-20	EIF3E
8991.03	0.366613	5.13745e-20	CTNNA1
1428.45	0.578519	5.21461e-20	COPS8
3935.99	0.491426	5.84463e-20	USP39
4125.69	-0.56957	6.42832e-20	EFHD2
1076.1	-0.698193	6.49497e-20	NPDC1
11109.6	0.410694	6.58588e-20	SF1
7257.05	0.417978	6.86518e-20	BCL2L1
2904.59	-0.499159	8.81489e-20	RHOB
2741.93	0.589639	9.21414e-20	ALAS1
1124.23	-0.68968	9.3496e-20	ENO2
1416.53	-0.676381	1.0267e-19	MLST8
762.71	0.806992	1.13094e-19	NEK7
3994.13	-0.457947	1.18177e-19	RBBP7
226.743	1.47728	1.20586e-19	SGK1
273.868	-1.30088	1.27408e-19	NECAB3
3301.84	-0.525177	1.44902e-19	MARCKSL1
528.539	-0.951938	1.62934e-19	SMIM20
688.096	0.861738	1.86791e-19	FBXO27
5200.41	0.516784	1.87472e-19	BCLAF1
531.915	-1.15984	2.03635e-19	CCDC71
1474.71	0.694142	2.18503e-19	RALB
1146.73	-0.716051	2.27737e-19	LLGL1
783.753	0.806464	2.74858e-19	ATOX1
2067.86	-0.801607	2.95922e-19	GAL
1098.05	0.703616	3.24357e-19	EMC2
4105.88	0.434085	3.55671e-19	PRPF6
391.939	0.923979	3.64096e-19	RASSF8
1604.4	0.542247	3.78212e-19	NDRG1
1791.5	0.659107	4.56519e-19	ALCAM
3426.07	-0.534184	4.56519e-19	DDX17
1126.94	-0.605324	5.073e-19	DDX19A
2315.71	0.694788	5.12476e-19	MRPL13
1416.52	-0.590183	6.24569e-19	DVL2
772.431	0.747758	6.4952e-19	MTBP
2961.92	-0.498186	6.68544e-19	FBXW5
1003.18	0.80026	7.35376e-19	CEP250
8521.31	0.367034	7.46027e-19	SF3B1
1387.37	0.580662	7.53499e-19	PPP1R2
2305.86	-0.452157	7.69201e-19	CDK16
115.085	-1.81147	9.22588e-19	EML1
3513.93	-0.533599	1.07081e-18	CDC42EP1
162.836	-1.81813	1.07259e-18	ARID5B
1290.16	0.618079	1.14705e-18	BRD4
394.023	1.07165	1.29129e-18	ITGB8
1618.3	0.671476	1.29283e-18	ITGA6
4334.38	0.61805	1.45062e-18	SSU72
1764.25	-0.605202	1.59035e-18	FIBP
942.372	-0.872	1.76753e-18	TUBA4A
217.801	-1.27973	1.91641e-18	SLC7A2
4333.13	-0.515364	2.0917e-18	DCXR
1007.31	0.632274	2.18135e-18	CCDC9
1319.84	-0.787406	2.37037e-18	TRABD
2509.62	0.566081	2.41861e-18	LITAF
3035.5	0.617559	2.57459e-18	MACF1
3035.5	0.617559	2.57459e-18	KIAA0754
3492.08	-0.551162	2.7069e-18	MSX1
5522.62	-0.465392	3.1495e-18	RCC1
616.058	-1.01174	3.92244e-18	QTRT1
846.997	0.674686	4.04693e-18	SHROOM3
2719.89	-0.659616	4.20069e-18	TONSL
3517.14	0.483928	4.54959e-18	SPATS2L
412.618	1.05949	4.67812e-18	NR2F1-AS1
702.533	0.770511	4.81645e-18	TMEM18
2078.27	0.483876	5.16379e-18	PRPF4B
2214.84	0.548325	5.88402e-18	EMP3
2392.32	-0.52699	6.05663e-18	FOXM1
680.976	1.18466	7.15204e-18	ARRDC3
1188.68	-0.576577	7.20958e-18	PFAS
678.204	0.775977	8.57421e-18	MED18
808.654	0.707361	8.7864e-18	BNIP3L
725.446	0.772454	9.11295e-18	EHBP1
430.436	-0.972916	9.59495e-18	FASTKD1
2257.9	0.560232	1.00586e-17	CMTM6
961.097	0.690256	1.05336e-17	ARMC7
515.68	-0.903978	1.27519e-17	TSPAN4
1235.64	-0.666747	1.28582e-17	SLC25A32
83.597	-2.54214	1.50979e-17	EBF4
1703.99	0.554708	1.59476e-17	TOB1
4035.82	0.424504	1.6578e-17	WBP2
1302.02	-0.69861	1.68321e-17	IRS1
1191.2	-0.635007	1.86654e-17	RRP7A
431.122	-0.887691	1.87461e-17	PIAS2
373.978	-1.00396	1.88013e-17	NAA40
2428.74	-0.541187	2.26893e-17	WDR6
325.622	-0.983607	2.43755e-17	GCDH
1366.79	0.625676	2.64999e-17	OSBPL3
786.281	0.807946	2.70425e-17	OSBPL10
261.546	-1.21556	2.79317e-17	TTYH2
1092.17	-0.600402	2.94733e-17	CHD3
3644.08	0.441183	2.96835e-17	CDC27
1480.83	-0.550749	2.97681e-17	NADK
255.372	-1.25904	3.01082e-17	UBXN11
483.047	-0.862329	3.04178e-17	BDH1
3136.76	0.426499	3.15171e-17	RACGAP1
1345.04	0.665916	3.25169e-17	SLC25A4
1523.27	0.653808	3.59077e-17	CREBZF
500.902	-0.936226	3.61797e-17	LRRC14
686.427	0.679109	3.96138e-17	DYNLT3
2495.87	-0.49002	4.41246e-17	FLII
1596.73	0.518843	4.81097e-17	MSX2
3879.08	0.521803	5.12685e-17	RBM42
2336.67	-0.439809	6.10174e-17	RER1
2307.39	0.513032	6.66774e-17	NPC2
1181.02	-0.591685	7.67328e-17	FBXL19
2785.96	-0.422156	7.98284e-17	MYBBP1A
1201.79	-0.647611	8.35076e-17	GTPBP3
1656.95	-0.510512	9.01574e-17	MET
124.471	1.74221	1.05197e-16	IFIH1
4508.64	0.399969	1.1471e-16	SRRM1
259.623	-1.1341	1.24733e-16	DHRS1
162.765	1.49174	1.27062e-16	LRAT
541.087	0.807761	1.28837e-16	CHKA
1010.21	-0.720222	1.51152e-16	ATP13A2
4502.52	-0.510385	1.60323e-16	SLC4A2
2226.93	0.439204	1.64079e-16	PACSIN2
801.923	-0.741414	1.74529e-16	RABAC1
582.008	0.867044	1.74832e-16	CAMK2N1
443.917	1.0361	2.12868e-16	CLIC3
5087.61	0.523407	2.80385e-16	ITGB1
952.886	-0.682637	2.81789e-16	CCNH
1210.34	-0.68584	2.83455e-16	TRIB3
1129.53	-0.595294	2.83455e-16	ZNF217
2032.96	0.49461	2.86412e-16	DSCC1
850.903	0.674092	2.98872e-16	XPNPEP3
2225.79	0.532899	3.01465e-16	PPIH
1180.18	-0.566897	3.06086e-16	HK2
10619.2	-0.339452	3.26703e-16	TUFM
2933.3	-0.509923	3.30602e-16	PRKACB
320.165	1.1129	3.62294e-16	AHRR
350.537	-1.06533	3.67889e-16	MXD3
871.283	0.685625	3.67889e-16	UTP23
2293.03	0.639659	3.78369e-16	NUDCD1
289.909	-1.24528	4.38655e-16	NAT8L
1318.38	-0.580936	4.39102e-16	CD320
891.643	-0.659934	4.40803e-16	ELP6
2646.08	-0.539941	4.55318e-16	ATAD3A
1376.7	-0.528699	5.33154e-16	BDNF
473.212	-0.960805	5.33382e-16	PPWD1
2497.91	-0.551044	5.33382e-16	RNF126
1143.49	-0.590355	5.63405e-16	WDR36
1658.6	-0.514897	5.64657e-16	MRPL20
1931.64	0.535716	5.67622e-16	DPY19L1
673.62	-0.716676	5.83796e-16	COQ4
2224	-0.679566	5.87664e-16	NUP210
2123.11	-0.465674	5.8935e-16	EIF4E
1074.69	-0.583703	6.02648e-16	XRCC3
5300.75	-0.334944	6.4613e-16	NPLOC4
7189.1	0.36761	6.4613e-16	SAFB
1560.95	0.543801	6.47564e-16	TTK
870.087	0.644977	6.7056e-16	STK3
536.951	-0.885868	6.88614e-16	ATP8B2
3261.56	0.598944	6.90089e-16	SF3A2
562.164	0.85657	7.11695e-16	PLEKHB1
492.479	-0.893665	7.19486e-16	ANKRD13B
54.3885	-4.45088	7.95605e-16	ZNF704
4429.31	0.608549	7.95605e-16	RRBP1
803.15	-0.719878	8.70711e-16	MYO5C
854.821	-0.669248	1.22095e-15	TMEM201
850.49	0.639484	1.22781e-15	TLE1
412.084	-0.948652	1.2975e-15	METTL8
209.146	-1.17648	1.38592e-15	FANCL
2188.51	0.478219	1.40244e-15	DEPDC1
3044.95	-0.429684	1.4667e-15	SNX5
443.338	0.88433	1.59207e-15	NR3C1
1751.36	-0.613435	1.75305e-15	SLC52A2
525.929	-0.948797	1.75843e-15	RHPN1
1407.21	0.584084	1.96444e-15	NIN
1239.18	-0.507065	2.08746e-15	NMRAL1
956.618	-0.575388	2.28355e-15	MARVELD1
691.665	0.70253	2.46577e-15	KRT81
1523.61	0.536582	2.79496e-15	ATL3
377.158	-0.998294	2.86214e-15	SLC33A1
1507.5	0.630461	3.23726e-15	MVK
2696.11	-0.409872	3.58366e-15	LARS
7172.08	-0.320062	4.42091e-15	MYO1C
3295.71	0.393279	4.64053e-15	KTN1
2797.48	-0.55097	4.80565e-15	EMG1
1056.24	-0.580105	4.81253e-15	CLDN7
1926.7	0.489474	5.13727e-15	CHMP2B
1669.44	0.659748	5.44702e-15	SREK1
2916.17	0.376266	5.54336e-15	HNRNPH3
1816.38	-0.474	6.29261e-15	REPIN1
1294.1	-0.514755	6.29261e-15	NAA38
2612.69	0.510935	6.82123e-15	CUEDC1
8584.69	0.29759	6.85117e-15	TPX2
1147.08	0.554317	7.06771e-15	ARHGEF16
1487.82	-0.523297	7.0981e-15	TSPAN17
25529	-0.343931	7.14605e-15	AKAP12
3738.82	-0.543954	7.491e-15	NPW
130.115	-1.65146	7.78355e-15	JPX
999.455	-0.648557	7.96466e-15	HPS1
264.565	-1.1446	8.03991e-15	COA5
1879.24	0.599702	8.03991e-15	TIMP1
2292.15	0.445815	8.40457e-15	SEC14L1
2070.52	-0.533797	9.65404e-15	TGFB1
1184.85	-0.564644	1.02161e-14	HES4
1192.56	0.48127	1.069e-14	NDC80
1517.03	-0.549973	1.08628e-14	DNPH1
541.228	0.867774	1.14715e-14	SNX10
195.993	1.36772	1.14715e-14	LAMA3
1939.32	0.551595	1.16008e-14	PGM1
1533.81	0.541291	1.19627e-14	PTPN6
684.701	-0.775242	1.26478e-14	FSTL3
836.606	-0.593871	1.36903e-14	DENND5A
1584.35	-0.606012	1.52674e-14	ACAT1
1324.21	0.51862	1.61362e-14	ERI1
1315.49	0.484873	1.67915e-14	PPP1R26
22056.2	0.515682	1.72646e-14	FTH1
192.941	1.20658	1.82679e-14	MOK
452.435	0.753015	2.23323e-14	ARHGEF3
269.307	-0.965494	2.3089e-14	ZNF623
798.551	0.702465	2.31743e-14	KDM3A
1107.65	0.616152	2.80144e-14	LAMB3
2484.89	-0.407685	2.90314e-14	GNL3
1605.62	-0.490534	3.2418e-14	SFSWAP
1378.42	0.645094	3.41178e-14	CLASRP
926.512	-0.670873	3.55825e-14	FGFR4
10452.5	-0.286957	3.63964e-14	NONO
1030.71	0.552183	3.68942e-14	PARVA
537.271	0.698614	3.68944e-14	IRF5
762.838	-0.633031	3.70545e-14	DARS2
1008.27	-0.576954	3.793e-14	DCAF16
5900.64	0.332398	3.79343e-14	PRKAR1A
1191.23	0.580517	4.15253e-14	MEF2D
1053.11	0.539234	4.29046e-14	ABI1
2504.38	0.41082	4.69876e-14	SMC4
1362.93	-0.589971	4.84099e-14	VPS28
383.406	-0.87173	4.98434e-14	SUV39H2
1970.97	0.605461	5.10483e-14	TATDN1
609.427	0.719523	5.21371e-14	PROSER2
9057.08	-0.351708	5.37526e-14	DCBLD2
198.326	-1.2142	5.79823e-14	CENPI
1855.85	0.45504	6.34197e-14	PIP4K2A
849.461	-0.646834	6.49197e-14	URB2
2105.36	0.46949	6.6316e-14	AMOTL2
4416.77	0.338184	6.6316e-14	XAB2
2675.78	0.425924	7.48886e-14	CUL4B
246.482	-1.14365	7.57328e-14	QPCTL
1379.4	-0.515657	8.00256e-14	NDC1
1149.2	-0.555335	8.19668e-14	GRAMD1A
362.807	-0.850016	8.57091e-14	ARHGAP26
365.468	-0.883581	8.92657e-14	SLC30A3
978.403	0.60915	8.94448e-14	C4orf3
8154.78	-0.339971	9.20568e-14	ERRFI1
174.11	-1.26875	9.49867e-14	HDHD2
2228.09	-0.452565	9.71873e-14	DGKZ
3962.15	0.365705	9.9428e-14	SRSF11
1909.76	0.563162	9.94657e-14	SSH1
4706.8	-0.335073	1.209e-13	PYGL
2972.33	0.426464	1.23225e-13	WBP11
753.467	-0.647388	1.23376e-13	POP1
1849.1	0.49075	1.25982e-13	AAGAB
1235.96	-0.539575	1.30243e-13	MYO1B
1746.72	-0.427124	1.31401e-13	COPS7A
892.695	-0.731822	1.35532e-13	SGSM3
1659.44	0.541542	1.35588e-13	ATG12
1347.35	-0.506938	1.37474e-13	FKBP5
7460.07	-0.402796	1.53165e-13	FKBP4
3058.99	-0.554002	1.57085e-13	MRPL18
1659.09	0.470096	1.571e-13	DNAJC2
978.749	0.568973	1.63798e-13	HABP4
169.667	-1.24514	1.63798e-13	LINGO1
1614.32	0.532554	1.65191e-13	AIFM2
660.688	0.690354	1.66672e-13	GJB2
1669.08	-0.449284	1.69923e-13	SDCCAG3
978.231	-0.639038	1.98488e-13	RHOT2
1627.55	0.497525	2.46917e-13	C7orf50
1073.55	0.489017	2.51833e-13	DCP2
2329.66	0.569646	2.55958e-13	MSMO1
1147.95	-0.569855	2.7093e-13	PANK3
10384.9	0.493351	2.7093e-13	MT2A
546.936	0.78752	2.7093e-13	FIZ1
4324.33	0.348164	2.94936e-13	ASPH
1741.43	-0.605718	2.96609e-13	TMEM132A
3256.68	0.412468	3.06418e-13	PLK2
389.865	-0.879003	3.06418e-13	OGDHL
1084	-0.575406	3.19822e-13	NDUFS7
2520.83	0.36896	3.27154e-13	PARP4
863.338	-0.663637	3.37527e-13	LUC7L
1417.35	-0.645648	3.47126e-13	ZMYND19
6107.25	0.423327	3.48698e-13	DRAP1
2962.29	0.405264	3.96744e-13	SUGT1
433.9	0.792781	3.98909e-13	FAM160B1
2375.19	-0.396982	4.10005e-13	CUEDC2
1799.3	-0.515972	4.26026e-13	LAD1
1997.29	0.455462	4.29512e-13	TMEM167A
566.397	0.69877	4.44069e-13	EXT1
3780.05	0.336289	5.17738e-13	UTP18
497.481	-0.723742	5.75951e-13	ACTR1B
298.68	-0.965035	5.99114e-13	TMEM243
53.7008	-3.12725	5.99553e-13	PDE3B
1607.93	0.532642	5.99553e-13	CHD2
1583.3	-0.459325	6.2615e-13	NOP14
627.575	-0.659433	6.30627e-13	C1orf123
173.412	-1.29517	6.4624e-13	NEURL1B
8398.32	0.415153	6.85334e-13	NQO1
1157.78	0.544312	7.86403e-13	UGCG
1939.54	0.437394	8.68917e-13	LTV1
1828.04	0.451764	8.73719e-13	RBM22
895.005	-0.530655	8.908e-13	CAMKK2
2546.19	0.482117	9.72315e-13	CHMP4B
410.222	0.780443	1.01856e-12	INPP1
1439.47	0.462879	1.01982e-12	CTNNBL1
3470.21	-0.362949	1.03516e-12	TIMELESS
1482.69	0.480778	1.04028e-12	NFYC
2546.61	0.403018	1.0588e-12	HMCES
2646.9	0.524998	1.1529e-12	SPTBN1
914.981	-0.57701	1.16459e-12	KDM2B
841.462	-0.608975	1.20819e-12	ALG3
3939.03	0.514045	1.24514e-12	SF3B4
1055.34	-0.706718	1.25584e-12	ZFP36L2
1900.4	-0.494434	1.26923e-12	PTDSS1
6659.72	0.317307	1.35014e-12	PHLDA1
5691.68	-0.38326	1.37081e-12	POLD2
5692.21	0.346243	1.40526e-12	MAPRE1
819.321	-0.59009	1.40947e-12	FAM213B
4601.28	0.309055	1.44439e-12	DCAF7
4824.61	0.354347	1.5149e-12	DNM2
796.391	0.570632	1.58601e-12	UIMC1
464.482	0.693011	1.64102e-12	SVIL
1373.99	-0.474136	1.68374e-12	SPCS3
571.002	-0.656805	1.69738e-12	C16orf74
1068.94	-0.570047	1.71262e-12	GLYR1
580.029	-0.789297	1.7127e-12	TST
73273.6	0.378215	2.09319e-12	ACTB
6354.31	0.336934	2.16014e-12	SRP68
927.766	-0.542538	2.21016e-12	SLC35A4
521.187	-0.75298	2.21088e-12	RWDD2B
498.732	0.894195	2.25491e-12	COMMD10
513.711	0.757822	2.25491e-12	SH3TC2
919.692	-0.621329	2.39996e-12	HERPUD1
709.389	-0.572412	2.46164e-12	YIPF2
347.76	-0.940841	2.46164e-12	NAGA
6043.36	0.344719	2.48808e-12	ACTN1
1458.28	-0.538933	2.49329e-12	PITPNM1
3968.66	-0.504064	2.61689e-12	HYOU1
851.607	0.525119	2.64589e-12	USP4
4948.27	-0.341369	2.68473e-12	U2AF1
1050.05	0.479922	2.87183e-12	CRTC2
776.598	0.579116	2.87806e-12	OSBPL2
490.819	-0.674431	2.90601e-12	FOXRED2
1886.26	0.466229	2.96705e-12	AP3B1
544.403	-0.808213	3.02639e-12	SLC30A6
603.099	0.716842	3.056e-12	AGO3
1025.09	-0.558706	3.09912e-12	BCAT2
157.648	-1.22675	3.17879e-12	CASC10
2057.48	0.403263	3.2522e-12	LRRC42
2708.79	0.378907	3.2522e-12	ESRP1
892.836	-0.64195	3.26701e-12	ESRP2
3895.89	0.323886	3.32017e-12	TMEM123
1972.25	-0.379118	3.37192e-12	FANCI
3703.38	0.342962	3.53555e-12	RNF40
6245.45	0.36515	3.54794e-12	ANXA5
2770.72	0.40735	3.58427e-12	TGIF1
860.609	-0.61604	3.60038e-12	PPP1R16A
3472.99	0.357872	3.63209e-12	AURKA
2731.06	-0.471482	3.71959e-12	ASNS
4575.3	0.308607	3.98167e-12	NOP58
3799.53	0.419057	4.09997e-12	TWF1
3887.11	-0.373391	4.19618e-12	RPL7L1
2077.03	0.417458	4.21181e-12	VTA1
14546.8	-0.415457	4.36217e-12	HSPB1
2126.5	0.407648	4.39656e-12	AMFR
968.268	0.530894	4.43157e-12	INTS4
1179.91	-0.643351	4.56269e-12	NT5C
645.825	-0.642576	4.67139e-12	FBXO9
4295.43	0.365738	5.01044e-12	MPRIP
2668.34	-0.361427	5.22035e-12	IMPDH1
2610.11	-0.444714	5.30997e-12	KIAA0100
163.92	1.28017	5.50858e-12	MBOAT1
2813.36	-0.364447	5.50956e-12	DTYMK
611.947	0.605074	5.65885e-12	SEC24D
1150.1	0.596386	5.80025e-12	RBP1
515.403	0.690554	6.22335e-12	GOLIM4
1495.97	-0.483377	6.59065e-12	SKA2
1159.82	-0.507857	6.6422e-12	LRWD1
414.595	-0.716817	6.69018e-12	ZNF251
292.521	-0.86667	6.8228e-12	ACP2
5537.01	0.351538	7.15979e-12	PNN
370.631	-0.794608	7.42819e-12	ORAI2
4191.15	0.304679	7.51235e-12	DDX23
245.063	-0.988074	7.55194e-12	TFR2
503.545	-0.70906	7.58639e-12	OAF
917.382	-0.56987	7.88354e-12	METTL3
757.554	-0.551299	7.97808e-12	CLN6
3733.57	-0.349521	8.14732e-12	SYMPK
353.675	-0.842584	8.32059e-12	TRAPPC6B
490.109	-0.679569	8.93214e-12	FAM120AOS
805.959	-0.533161	9.02505e-12	PPFIA3
1086.22	-0.583523	9.09044e-12	KCNQ2
3073.32	0.400038	9.12636e-12	ECT2
2625.73	0.351851	9.35855e-12	FAF2
315.409	-0.993994	9.87356e-12	RABL2B
910.435	-0.602186	9.9913e-12	CASKIN2
12964.4	-0.235708	1.00549e-11	ACLY
445.783	0.760771	1.15047e-11	PPARG
4046.56	0.388899	1.17169e-11	PXN
971.898	-0.534889	1.18846e-11	JAGN1
198.883	-1.10476	1.18906e-11	TMEM67
3646.34	-0.453444	1.18906e-11	APRT
4703.67	-0.298727	1.22931e-11	NOLC1
1775.95	0.410694	1.26881e-11	RANBP9
444.516	0.682448	1.27924e-11	CENPC
1691.92	-0.44459	1.27924e-11	GGA2
384.193	-0.777295	1.30216e-11	HEBP1
898.13	0.52653	1.32184e-11	SNTB2
465.415	0.714377	1.37298e-11	PLEKHA2
2929.6	0.360727	1.3874e-11	GNL2
2653.75	-0.4344	1.42443e-11	FAM49B
866.227	-0.541931	1.46507e-11	BCS1L
911.552	-0.581857	1.46507e-11	ARRB2
1073.23	0.523046	1.51555e-11	ARHGAP21
1442.28	-0.419043	1.51964e-11	LIG1
593.122	0.707948	1.52027e-11	SVIP
298.836	-0.958546	1.54472e-11	NES
1735.23	-0.4929	1.5844e-11	KLHDC3
242.247	1.04885	1.59509e-11	TMEM158
961.942	-0.567739	1.60193e-11	TRAPPC10
373.89	0.959941	1.63162e-11	CAP2
731.379	-0.639263	1.64701e-11	CDC7
170.691	1.16479	1.652e-11	ZNF75A
382.55	-0.750884	1.81862e-11	GNPTG
2872.88	0.389904	1.83492e-11	GORASP2
1841.16	0.405005	1.88383e-11	EXOSC9
758.892	-0.577894	1.88631e-11	OGFOD3
1768.75	-0.431603	1.94276e-11	PTCD3
899.918	-0.540134	1.98265e-11	TRMT2A
5772.63	0.276174	2.01324e-11	DHX15
7043.22	0.356767	2.07229e-11	MTCH1
386.22	-0.770391	2.12251e-11	PNPO
138.692	-1.32731	2.15944e-11	ZNF302
4812.71	-0.303584	2.2392e-11	DAZAP1
1547.08	-0.517569	2.39714e-11	SLC25A11
1150.02	-0.519033	2.41811e-11	FTSJ1
749.442	-0.565	2.43978e-11	UNC119B
1685.25	0.396772	2.67966e-11	SMC6
625.581	-0.692083	2.69354e-11	HAUS5
4009.97	0.301671	2.83735e-11	SUPT6H
218.173	-1.14103	2.92887e-11	ENC1
122	-1.33015	2.96388e-11	ARNT2
10469.2	-0.270403	3.02495e-11	KPNB1
3737.08	-0.322581	3.05866e-11	HGS
340.032	-0.804855	3.26591e-11	GDAP1
651.3	0.575632	3.39225e-11	RLF
326.341	-0.760807	3.45304e-11	SLC25A15
2094.03	-0.385874	3.4691e-11	OCIAD1
1295.94	-0.497299	3.60853e-11	XPNPEP1
96.2744	-1.51712	3.71505e-11	GDF11
697.768	0.653302	3.78994e-11	FEM1C
10229	-0.339748	3.86596e-11	PAICS
54.6957	-6.07857	3.89874e-11	SLC1A3
1600.62	0.451282	3.94077e-11	PIP4K2C
23917.9	0.304037	3.98323e-11	TKT
552.218	-0.659676	4.10841e-11	PLA2G12A
3565.7	-0.408714	4.2124e-11	EIF3K
305.369	-0.890314	4.21816e-11	GINS4
814.554	-0.597575	4.26987e-11	BOK
891.028	0.629746	4.30259e-11	CFDP1
7272.58	0.341465	4.57894e-11	SPINT2
420.798	-0.794709	4.69507e-11	MUTYH
582.476	0.620226	4.76955e-11	NCOA3
7819.22	0.305151	4.80205e-11	G3BP1
122.525	1.33698	5.08171e-11	GAB2
1211.33	0.493643	5.39528e-11	DNMBP
3292.35	0.380834	5.60981e-11	PRPF4
1564.05	-0.47538	5.73478e-11	PLEKHJ1
8441.98	-0.296593	5.7732e-11	PUF60
215.603	-1.00039	5.92427e-11	FAM111A
294.696	0.868701	6.01955e-11	HBEGF
5651.85	0.326137	6.15221e-11	CHMP1A
965.327	0.557033	6.17881e-11	SEMA4B
1026.05	0.484092	6.23641e-11	CRNKL1
2167.57	0.403186	6.39168e-11	TAX1BP1
666.199	-0.560146	6.57294e-11	TBC1D16
1474.57	0.561398	6.68179e-11	SCNN1A
1093.55	0.54552	7.40497e-11	SLK
724.138	0.573123	7.66441e-11	SLC25A24
1363.51	0.504887	7.73042e-11	SERPINB1
1375.4	0.438642	7.8475e-11	FRMD5
433.475	0.72685	7.90244e-11	LPP
112.126	-1.31254	8.66425e-11	LTBP1
3752.49	-0.323671	8.68307e-11	SUMF2
1219.31	0.454076	8.95218e-11	SH2D4A
1675.58	0.40015	8.96418e-11	DLG1
714.087	-0.610432	8.99228e-11	ABHD11
1621.57	-0.438039	9.17835e-11	TMEM147
1763.48	-0.375348	9.28171e-11	GSTO2
722.462	-0.629188	9.41721e-11	MAVS
1102.3	0.50897	9.48406e-11	ZNF317
349.179	0.905894	9.55081e-11	SEMA3C
1342.74	-0.520821	1.00147e-10	C8orf82
5275.5	0.330034	1.10005e-10	DHCR7
2053.01	0.36313	1.14884e-10	SDCBP
817.242	-0.587713	1.28215e-10	RCCD1
419.753	-0.819291	1.29147e-10	SLC25A19
146.03	-1.2145	1.33996e-10	VDR
1505.87	-0.455126	1.34058e-10	AKR1B1
1186.93	0.549695	1.35494e-10	PJA2
6307.67	0.311161	1.37447e-10	ACTR2
6254.19	-0.340432	1.50128e-10	PAPOLA
1285.08	0.514857	1.53855e-10	ADK
249.755	0.893214	1.54204e-10	ARHGEF28
148.528	-1.2208	1.54204e-10	RAB15
850.194	-0.741791	1.59983e-10	ABCA7
3637.69	0.328554	1.63867e-10	TMED9
506.261	0.71565	1.64049e-10	NAB1
524.115	0.610317	1.68848e-10	TMEM159
4026.94	0.35427	1.77908e-10	G3BP2
425.759	-0.72895	1.87622e-10	ZDHHC2
340.15	-0.885449	1.9305e-10	ZNF276
2528.52	-0.317441	1.94103e-10	NSMF
682.581	-0.555159	1.9655e-10	RASSF1
673.231	-0.551652	1.99042e-10	LUZP1
1159.49	-0.458702	2.01269e-10	PACS2
2424.28	-0.412107	2.01789e-10	COMMD4
691.157	0.524146	2.04806e-10	CYTH2
828.058	-0.501561	2.06052e-10	SECISBP2
408.382	0.770148	2.12202e-10	CCDC112
8575.75	0.27082	2.16506e-10	CAPRIN1
712.539	0.552626	2.18921e-10	ZNF395
219.451	-1.04272	2.18921e-10	PIGP
896.554	-0.516471	2.21305e-10	BRCA1
1270.26	-0.450756	2.21305e-10	TRIM65
1802.67	0.466071	2.22652e-10	NUMA1
1185.68	0.463404	2.26836e-10	SMC5
1866.48	0.433545	2.31302e-10	KIAA1522
995.199	-0.49388	2.32189e-10	FANCD2
115.702	-1.26365	2.32219e-10	LRRCC1
782.698	0.505014	2.37116e-10	SMURF1
5995.16	-0.360065	2.37435e-10	CSE1L
284.183	0.77417	2.42906e-10	HAS3
1438.3	-0.446038	2.43169e-10	PPP1R12C
1443.41	-0.54894	2.46893e-10	UBE2T
845.737	0.54649	2.50085e-10	BROX
158.725	-1.22679	2.50085e-10	PEG10
1849.57	0.416376	2.52345e-10	NARF
1131.21	0.5036	2.56724e-10	DHRS3
758.565	-0.532079	2.58206e-10	NCKIPSD
409.924	0.728754	2.59308e-10	DNAJC17
248.734	0.960662	2.63987e-10	MAP2
874.277	0.493613	2.91852e-10	NEDD4L
813.018	-0.591586	3.20288e-10	FBXO22
186.93	-1.23023	3.31427e-10	IGSF9
2176.88	0.391458	3.51804e-10	GPD2
1466.25	0.485062	3.53721e-10	SLC2A1
612.676	-0.582461	3.71024e-10	DDX60L
1075.07	-0.464019	3.72103e-10	RPUSD3
3206.58	-0.352745	3.72103e-10	TRAP1
1429.69	0.459837	3.76984e-10	ZMIZ2
1028.29	-0.510272	3.85161e-10	RAB3GAP1
824.109	0.549668	4.36682e-10	PLS1
3073.61	0.489263	4.40193e-10	DST
774.439	-0.501869	4.49078e-10	TOR1A
1167.57	-0.44709	4.51246e-10	EML3
10330.9	-0.264699	4.64156e-10	HNRNPH1
3071.66	-0.429944	4.73025e-10	CD151
477.793	-0.683091	4.86106e-10	ASAP1
1664.98	0.419206	4.86106e-10	VPS4B
644.485	-1.38084	4.86339e-10	KIFC2
983.404	-0.463668	4.91386e-10	VAC14
2094.81	0.379178	5.19472e-10	SNW1
4423.43	-0.321302	5.28959e-10	MAP2K2
806.047	-0.515005	5.42744e-10	ANTXR1
1653.1	0.384501	5.49011e-10	NBR1
6383.13	0.363163	5.5213e-10	PRDX6
1186.6	-0.46567	5.5428e-10	FAM192A
8819.93	0.409278	5.60887e-10	MYL12B
1068.86	-0.430194	5.76787e-10	GTF3C2
1183.32	0.46234	5.97839e-10	TRIM2
894.811	0.487569	6.55219e-10	ANKRD13D
488.392	-0.701812	6.65418e-10	MRPS18A
269.469	-1.11487	6.72307e-10	JRK
975.871	0.478285	6.83715e-10	RNASEH1
576.286	-0.603597	6.97173e-10	ALDH16A1
4347.13	0.349146	7.4887e-10	CD9
1366.82	0.430575	7.5558e-10	SERTAD2
2270.77	0.400248	7.64128e-10	NFE2L2
1460.24	0.373207	7.64128e-10	SLC44A1
520.942	-0.687275	7.66727e-10	DONSON
762.454	0.551417	7.89485e-10	SCNM1
281.671	-0.787714	7.96414e-10	SLC48A1
343.615	-0.781135	8.1338e-10	PEX10
2035.89	-0.411495	8.50522e-10	WDR75
88.114	-1.52801	8.54041e-10	TBC1D32
891.21	0.466881	8.60251e-10	NDE1
1845.88	0.392777	8.68481e-10	FHL2
1613.68	0.424596	9.10624e-10	RHBDD2
856.912	0.521203	9.43306e-10	CREB3L2
2042.51	0.397102	9.43637e-10	NAMPT
95.5909	1.61967	9.59711e-10	RAB27B
239.917	0.969007	9.66742e-10	GREB1L
150.345	1.2571	9.86923e-10	TMEM171
3704.07	0.336784	9.929e-10	CTSZ
211.144	-1.34902	1.00112e-09	NRBP2
571.994	-0.571279	1.02549e-09	RFX5
814.431	-0.545125	1.02802e-09	GLB1L2
7061.42	-0.341315	1.03704e-09	RUVBL2
1242.39	-0.456553	1.1085e-09	CARD10
649.026	-0.58583	1.13124e-09	MRPS25
1227.39	0.420432	1.13799e-09	PARP2
305.426	-0.835527	1.15621e-09	ZNF696
2112.52	-0.371268	1.15621e-09	RBM12
254.372	-0.83731	1.18252e-09	PIGV
1500.85	-0.402036	1.18252e-09	TIMM44
348.13	-0.813324	1.18255e-09	RBL2
2945.72	0.38959	1.18688e-09	DRG1
812.947	-0.496827	1.18755e-09	IPO11
29406.8	0.28663	1.2141e-09	YWHAZ
1334.27	0.43226	1.2141e-09	SUGP2
1064.51	-0.473165	1.21446e-09	SUDS3
2471.9	0.333808	1.2197e-09	DARS
2486.25	-0.44904	1.22085e-09	JTB
839.806	-0.47347	1.2597e-09	SMG9
1322.91	0.498401	1.30331e-09	NCOA6
328.228	-0.706795	1.31794e-09	THADA
3086.32	-0.414254	1.31995e-09	LSM7
7202.63	-0.316196	1.32185e-09	RANBP1
485.603	-0.674238	1.36303e-09	MPP6
1107.72	-0.422653	1.37186e-09	TMCO3
2657.46	0.331262	1.40485e-09	CAPG
2879.12	-0.346465	1.43809e-09	TSPAN3
644.224	-0.585474	1.45465e-09	PPIP5K2
434.629	0.741239	1.49033e-09	ASAP2
2149.95	0.400319	1.49924e-09	CHMP5
1529.01	0.389171	1.50678e-09	JADE2
719.632	-0.610577	1.51557e-09	JOSD2
405.632	-0.670387	1.54744e-09	ZBED1
431.468	-0.644701	1.55231e-09	PREPL
868.013	-0.478637	1.58074e-09	G6PC3
2095.78	-1.14662	1.59151e-09	CYR61
665.405	0.612357	1.64522e-09	GEM
694.117	0.513801	1.67483e-09	ESCO1
617.275	0.562223	1.69124e-09	SOX13
1144.55	-0.421378	1.69124e-09	PPP4R1
1362.31	0.397654	1.78111e-09	CDCA2
971.572	0.475693	1.79875e-09	AVL9
244.094	-0.869918	1.80361e-09	TIGD5
37545.9	0.259527	1.85054e-09	HNRNPA2B1
984.302	0.424881	1.87925e-09	KCTD2
404.748	0.664762	1.90345e-09	WHAMM
1792.43	0.474786	1.92171e-09	SCAND1
1062.22	-0.425209	1.9324e-09	ISG20L2
3052.87	0.28026	1.95737e-09	CUL3
6669.93	0.318431	1.96705e-09	GPX1
854.699	0.494628	2.02997e-09	FOXJ2
6925.78	-0.309661	2.06431e-09	SLC3A2
164.596	1.03991	2.06668e-09	SCN1B
772.261	-0.551737	2.12822e-09	ABCB8
2330.19	-0.413069	2.12822e-09	TXNL4A
10080.7	0.261056	2.13068e-09	TRIB1
665.172	0.652218	2.22648e-09	EID2
878.671	-0.561328	2.29081e-09	LRP3
163.833	-1.10021	2.30167e-09	IL17RB
366.119	0.690756	2.39657e-09	ETV6
5942.29	-0.316522	2.50951e-09	SHMT2
1898.79	0.401307	2.6476e-09	PARL
10384.2	0.282728	2.6906e-09	TMBIM6
759.232	0.552054	2.81374e-09	ZNF865
305.613	-0.783314	2.81874e-09	PAQR4
1372.92	-0.39187	2.82752e-09	AFG3L2
1790.13	0.37445	2.83256e-09	TGOLN2
1978.39	0.388773	2.91446e-09	PSMD10
1491.37	-0.370198	2.91807e-09	RIC8A
1363.86	-0.449919	2.97092e-09	CHD1L
173.805	-1.02651	3.02373e-09	ZNF500
708.532	0.545588	3.02878e-09	AIG1
177.255	0.957687	3.0792e-09	PARP9
743.802	-0.477974	3.22386e-09	HAGH
2440.22	-0.333093	3.26561e-09	NCAPG
928.03	-0.52364	3.28349e-09	POLA1
1712.34	-0.429009	3.36991e-09	ARHGEF12
2967.92	-0.345737	3.39278e-09	GOT1
366.576	-0.770124	3.45484e-09	D2HGDH
529.074	0.6666	3.51368e-09	HDAC4
247.105	0.811951	3.60942e-09	SHROOM2
2229.35	0.388256	3.63234e-09	MRPS35
17221.4	0.216066	3.66732e-09	EIF4B
481.935	-0.669926	3.97494e-09	ATP6V0A2
2658.27	-0.372827	4.02668e-09	COX5B
309.703	0.797543	4.07122e-09	NPAS2
580.544	0.617579	4.08406e-09	LATS1
1043.87	-0.529364	4.21744e-09	HES6
12631	0.257993	4.24057e-09	CLTC
302.999	0.740508	4.37722e-09	POLR3GL
1579.13	0.407462	4.40263e-09	SETD2
4668.15	-0.26148	4.412e-09	TCF3
7464.25	0.317216	4.47567e-09	CNN2
2176.05	-0.338673	4.603e-09	MIB2
1623.76	-0.35573	4.6406e-09	RAP1GAP2
1118.23	-0.467949	4.7537e-09	POLR3D
75.3821	-1.54913	5.05693e-09	MLLT3
6863.78	0.290985	5.06257e-09	GLO1
942.45	0.497845	5.08247e-09	TROVE2
7277.57	0.350698	5.16026e-09	DSTN
1256.02	0.495885	5.26208e-09	WRAP53
377.557	0.772855	5.31267e-09	BRCA2
265.518	0.84139	5.31551e-09	CD58
910.635	0.492004	5.39175e-09	VPS41
718.53	0.537406	5.44999e-09	NUDT9
2129.83	0.408639	5.55362e-09	CAB39
435.046	0.652682	5.55508e-09	MFSD6
1827.31	0.358534	5.76862e-09	CCNK
266.636	0.876046	5.93815e-09	TBC1D10A
404.557	-0.740756	6.04082e-09	OIP5
1234.69	-0.379135	6.1159e-09	AIF1L
3464.11	0.343476	6.12529e-09	ARPC5
1013.87	0.453393	6.16557e-09	DRG2
1507.44	0.390039	6.22418e-09	OSBPL9
3310.72	0.312357	6.31456e-09	SMTN
592.205	-0.64588	6.36756e-09	CLCN7
154.862	-1.11142	6.42704e-09	RHBDL3
1291.28	0.577811	6.65891e-09	EGFR
302.759	-0.769365	6.66786e-09	TMTC4
675.791	-0.589566	6.67706e-09	TMEM126B
492.447	-0.558409	6.69067e-09	DALRD3
412.54	-0.671342	6.89189e-09	HTRA2
718.89	-0.650519	6.98172e-09	AGO2
1025.56	0.49324	7.37988e-09	PPP1R13L
5279.79	0.29714	7.60348e-09	YME1L1
1203.13	0.444445	7.70241e-09	ORC3
3108.53	0.373765	7.73727e-09	FLNB
2479.6	-0.355689	7.906e-09	PDCD2
638.087	0.595404	7.97005e-09	KMT2E
2429.81	0.346599	7.99672e-09	LRRFIP1
142.471	-1.20766	8.22255e-09	TRMT61B
788.795	0.479695	8.61514e-09	REEP3
304.972	-0.82175	8.72295e-09	ARC
3385.71	0.33443	8.9117e-09	ATP6V1E1
15278.6	-0.227997	8.92809e-09	SSFA2
331.916	-0.806491	8.98311e-09	MMAB
5894.23	0.322077	9.27953e-09	LTBP3
1386.35	0.354797	9.53133e-09	ARHGEF7
5977.54	0.278005	9.5325e-09	SRSF7
2840.69	-0.281645	9.62863e-09	ASF1B
528.202	-0.586222	9.63859e-09	SLC11A2
743.273	-0.492589	9.69564e-09	MSRB1
3466.65	0.316452	9.9596e-09	PAF1
1103.03	0.436716	9.98104e-09	F11R
403.622	0.692118	9.98104e-09	SGCE
777.085	0.482157	9.98843e-09	BLVRA
294.123	-0.760594	1.01852e-08	ADM
2453.53	0.299591	1.02806e-08	SCAF1
6003.52	-0.302972	1.07815e-08	APEX1
760.02	0.528697	1.11961e-08	MPP5
738.915	0.49889	1.12237e-08	ZBTB38
2011.17	0.302099	1.14843e-08	WDR33
948.071	-0.613534	1.16934e-08	CTXN1
1171.71	-0.496391	1.25324e-08	STUB1
534.81	-0.641963	1.25939e-08	SLC37A4
2226.7	0.305005	1.28734e-08	OGDH
1492.29	-0.359899	1.29415e-08	MSH6
1970.84	0.30964	1.29794e-08	ATMIN
10277	0.29267	1.31629e-08	HSPA4
461.296	-0.623012	1.31951e-08	METTL1
218.28	-0.996915	1.3231e-08	EME2
664.398	0.517329	1.38745e-08	NT5C2
47.3194	-2.39083	1.38892e-08	FHAD1
1124.22	0.622141	1.40235e-08	JMJD1C
382.071	-0.814794	1.45985e-08	SETD6
625.958	-0.495116	1.47667e-08	NSUN4
907.759	0.449283	1.47836e-08	WASL
656.379	-0.528424	1.50442e-08	RAB4A
2911.05	0.308465	1.52943e-08	IGF2BP2
535.06	-0.600598	1.54799e-08	MFGE8
1535.46	0.453176	1.56382e-08	MYO6
1039.35	0.458644	1.57927e-08	SFT2D2
2166.78	0.384919	1.58036e-08	MTUS1
3697.11	0.319629	1.61309e-08	DSP
496.062	-0.571029	1.62999e-08	GALNT11
3652.32	-0.311382	1.63343e-08	XPO6
1565.05	-0.43775	1.64986e-08	ALDH1B1
1356.91	0.399083	1.67178e-08	SHCBP1
2599.98	-0.33529	1.69492e-08	NUBP2
752.776	-0.752179	1.71306e-08	FBXL6
2218.32	0.416124	1.78072e-08	ME1
373.615	0.773241	1.82487e-08	FRMD6
2782.44	0.380735	1.82979e-08	POLR2C
2699.16	-0.315621	1.85435e-08	SNX17
1978.14	0.363182	1.86682e-08	MKRN1
2017.3	0.378352	1.92079e-08	RARG
57.1461	-1.68067	1.93939e-08	GNAL
13907.3	-0.259792	1.98733e-08	SLC7A5
1632.99	-0.358758	2.05043e-08	TMEM97
2887.03	0.386271	2.09536e-08	TXNL1
230.98	-0.805455	2.10696e-08	GRIN1
556.769	-0.500476	2.13216e-08	MED12
122.431	1.14432	2.14385e-08	LIPH
734.172	-0.506411	2.17515e-08	PLD2
433.916	0.690943	2.19483e-08	BCL3
4652.25	0.294366	2.22169e-08	SMARCA5
2992.7	-0.320142	2.24203e-08	TAGLN2
1659.59	0.343339	2.31413e-08	MCUR1
1366.59	-0.421735	2.31413e-08	PI4KA
1660.75	0.356348	2.3411e-08	ELK1
1789.11	0.358989	2.34514e-08	HJURP
2771.24	0.303939	2.36837e-08	COPS3
20.9213	-3.64217	2.37536e-08	SKAP1
611.959	-0.546322	2.37725e-08	IRF2BP2
677.202	0.515003	2.39395e-08	PDLIM2
1231.27	-0.550359	2.41384e-08	MROH6
530.353	0.847796	2.45543e-08	ADAMTS14
1817.68	-0.362347	2.45543e-08	TNPO2
657.262	0.557377	2.51673e-08	PAN3
1218.14	-0.42757	2.54941e-08	PITRM1
951.347	0.434496	2.6304e-08	CCM2
2496.07	-0.3014	2.68101e-08	CNDP2
4937.49	0.292202	2.68855e-08	CAV2
2271.56	0.346981	2.83204e-08	PPL
927.111	0.444989	2.8538e-08	PDLIM5
3086.19	0.291345	2.8538e-08	ZFR
1340.57	0.368797	2.9476e-08	EPB41L1
10471	0.259734	3.00793e-08	FDFT1
771.324	-0.515432	3.02186e-08	DGCR8
133.686	-1.15939	3.02623e-08	LHX2
123.688	-1.12408	3.09013e-08	MTURN
681.554	-0.519819	3.10339e-08	CSTF3
4278.25	0.296704	3.16278e-08	LMAN2
448.358	-0.634573	3.21768e-08	FXN
2206.8	0.380851	3.35817e-08	CENPF
1630.21	-0.408041	3.38226e-08	POLR3H
809.091	0.551025	3.4039e-08	SERINC1
280.208	-0.785196	3.41219e-08	SLC25A10
1850.89	-0.331188	3.43578e-08	SMG5
457.356	-0.557746	3.43578e-08	TINF2
1852.96	-0.405146	3.4568e-08	PKMYT1
776.233	-0.526862	3.4568e-08	NAT9
3346	-0.269583	3.56192e-08	UBTF
5727.66	0.310456	3.62279e-08	SAP18
5171.2	0.22859	3.64425e-08	MSN
764.15	-0.50725	3.64425e-08	PPP3CB
836.926	-0.565251	3.64979e-08	ABHD14B
359.476	-0.684003	3.71723e-08	SLC45A4
2643.95	0.28679	3.77167e-08	PTTG1IP
90.9723	-1.28478	3.79679e-08	PRKD3
1324.21	0.366496	3.84008e-08	NSDHL
3204.23	0.423456	3.9311e-08	TMSB4X
2021.57	0.322696	3.9356e-08	CCDC6
2079.15	0.350732	4.03739e-08	GTF2F2
6430.66	0.255644	4.22317e-08	AP2B1
1691.97	0.339444	4.35152e-08	SEC31A
557.594	-0.548086	4.50971e-08	WDR73
574.842	0.54576	4.52545e-08	CEP120
904.229	0.453554	4.57412e-08	PMP22
940.063	0.41896	4.62785e-08	FNDC3A
997.662	0.414017	4.67104e-08	SNX8
733.208	0.473913	4.74773e-08	APBB2
355.122	0.682715	4.75698e-08	BTBD10
3677.77	0.244891	4.85483e-08	CDCA5
523.861	0.58254	4.90059e-08	RFX1
1549.55	-0.392166	4.91476e-08	CDK9
1303.14	0.34735	4.95273e-08	CHD8
564.436	0.604643	5.1016e-08	INTS9
1131.39	-0.437071	5.18825e-08	RABEP1
1482.97	0.362041	5.18925e-08	AIMP1
8770.32	-0.237087	5.2748e-08	IMPDH2
10750.7	-0.322902	5.42157e-08	TK1
2735.05	-0.45409	5.51232e-08	PTK7
319.795	0.780127	5.51508e-08	TM2D1
4012.42	0.301644	5.56388e-08	ARF4
3855.77	0.33287	5.58593e-08	DNAJB6
516.246	-0.631347	5.6472e-08	TRIM72
1740.32	0.364308	5.75005e-08	MFAP1
213.137	-0.865064	5.84541e-08	SECTM1
1703.01	0.315487	6.2266e-08	DCAF15
250.853	0.882308	6.27128e-08	ARAP2
5609.59	0.372382	6.30432e-08	AP3S1
3795.33	0.263341	6.34177e-08	CSNK1D
696.544	-0.561972	6.38624e-08	ACAP3
471.872	-0.651834	6.40838e-08	KDM1B
1197.44	0.424552	6.45566e-08	SCYL2
665.335	0.509557	6.56744e-08	CCDC115
2213.92	0.396721	6.56744e-08	KLF2
89.3563	1.45829	6.5686e-08	ZNF230
1056.72	0.476906	6.75101e-08	SNAPC3
7566.03	-0.249487	6.81583e-08	LAPTM4B
720.049	-0.545153	6.98314e-08	NCSTN
269.883	-0.769181	7.10122e-08	ASRGL1
608.181	-0.525715	7.12165e-08	MIPEP
1686.38	-0.369502	7.31302e-08	HEATR1
3605.66	0.27694	7.52601e-08	PSIP1
15113.9	0.278333	7.7348e-08	TPM3
225.256	0.81582	7.83919e-08	SLC1A1
5489.97	0.292567	7.88568e-08	YWHAH
2471.58	0.340908	7.90326e-08	SIPA1
237.4	-0.854804	8.06973e-08	RNF207
5353.17	-0.257546	8.10481e-08	GPS1
1066.3	0.440001	8.25487e-08	ENDOD1
125.681	-1.22117	8.3346e-08	EVL
20439.9	-0.280253	8.53114e-08	CALR
1268.08	-0.43647	8.78974e-08	RMDN1
327.721	-0.721529	9.12126e-08	BBIP1
1602.97	0.372193	9.73406e-08	EIF2AK2
1263.44	0.375545	9.7844e-08	CMAS
1773.96	0.331468	9.89722e-08	REPS1
1983.68	-0.310767	1.06093e-07	NCAPG2
3053.52	-0.315664	1.06703e-07	MZT2A
442.313	-0.574249	1.07128e-07	AXIN2
6546.68	-0.239344	1.08192e-07	LRPPRC
636.964	-0.524878	1.12635e-07	IPO13
2263.66	0.341528	1.13038e-07	PHC2
929.587	-0.466303	1.13054e-07	GBA2
431.957	0.691332	1.14239e-07	LATS2
1388.85	-0.437244	1.1439e-07	ANAPC16
459.986	0.615669	1.15092e-07	CBWD5
1384.33	0.374627	1.15092e-07	TBC1D4
1162.28	-0.439301	1.15298e-07	SNHG8
8915.7	0.261026	1.15632e-07	EIF3D
318.234	-0.716463	1.16196e-07	TMEM218
204.119	-0.87317	1.16955e-07	FANCM
1560.39	0.323254	1.17082e-07	PTPRA
13.5501	-7.22038	1.20654e-07	SYK
625.349	-0.515812	1.2233e-07	SLC10A3
13443	0.265953	1.2244e-07	HNRNPD
1061.11	0.406395	1.24185e-07	TNIP1
4855.17	-0.258222	1.24185e-07	MORF4L2
3230.66	0.271483	1.26791e-07	TIAL1
892.515	-0.483582	1.27328e-07	ATPAF1
278.551	-0.778579	1.28434e-07	C15orf40
219.763	-0.868728	1.28434e-07	PIGQ
2319.01	0.330139	1.28899e-07	MELK
108.024	-1.1026	1.29768e-07	TMEM254
1133.21	0.377006	1.29878e-07	CDC42SE2
1776.19	0.350437	1.30376e-07	HSD17B12
659.631	0.529041	1.30532e-07	EBAG9
380.143	0.773182	1.33596e-07	EDEM1
898.969	-0.448715	1.33606e-07	RAP2A
149.668	0.988304	1.37008e-07	FOXF1
277.882	-0.693397	1.38573e-07	RFX2
3168.43	0.300292	1.39037e-07	DPP9
645.532	0.478252	1.39692e-07	MAGOHB
1396.67	0.31823	1.41413e-07	LPGAT1
1343.58	0.421729	1.43594e-07	UBE2E3
2998.34	0.284447	1.4377e-07	CEP55
183.666	-0.836658	1.45352e-07	SLC16A9
82.6269	-1.33657	1.52924e-07	C6orf141
9418.54	0.252877	1.53965e-07	RAD23B
804.354	-0.477746	1.56643e-07	WDR55
619.771	-0.544317	1.60644e-07	PEX26
589.944	0.518005	1.61345e-07	ARFGAP3
2001.06	-0.384325	1.62742e-07	SLC25A22
1662	0.378913	1.64446e-07	GOLGA4
826.869	-0.474979	1.65611e-07	CDC45
736.254	0.543005	1.66072e-07	BRWD1
500.817	-0.54117	1.66773e-07	CTC1
774.604	-0.516165	1.68009e-07	SH3PXD2B
212.764	0.852751	1.7166e-07	SERGEF
1824.57	0.293479	1.72383e-07	SMAD2
364.188	0.6386	1.7248e-07	SLC37A1
526.68	0.514819	1.80386e-07	THOC1
354.671	-0.6658	1.80487e-07	GGCX
184.707	-0.840316	1.80556e-07	OLFM2
1287.12	-0.386831	1.81984e-07	GYS1
1631.82	0.316692	1.84301e-07	RNF114
255.526	-0.807613	1.84911e-07	CTNS
1140.24	-0.43357	1.85948e-07	HTATIP2
84.517	1.38454	1.86312e-07	LURAP1L
1208.18	0.387824	1.87966e-07	UGP2
1090.44	0.412599	1.90047e-07	TLK1
1726.33	-0.37846	1.93123e-07	FAM208B
565.141	-0.477959	1.95041e-07	DUSP7
1292.56	0.3768	1.99535e-07	OAS3
242.419	0.926371	2.01001e-07	PIK3R1
89.2975	1.23806	2.02036e-07	GPER1
1306.2	0.413567	2.03534e-07	ANO6
1488.19	0.324254	2.04426e-07	HR
2986.56	0.288186	2.04741e-07	ZNF207
1107.68	-0.482066	2.06207e-07	TMEM181
393.284	-0.679405	2.07891e-07	B4GALNT1
294.85	-0.714254	2.10234e-07	TMEM161B
155.526	-0.947218	2.13036e-07	SCAMP5
49.6189	-1.69993	2.15076e-07	TMEM63C
399.081	-0.741603	2.16549e-07	NIT1
1697.64	-0.373449	2.16549e-07	ANKRD52
1037.67	-0.392983	2.1894e-07	MAK16
1202.12	-0.372377	2.20388e-07	COA1
2331.36	0.292972	2.22824e-07	RAB2A
602.053	0.535955	2.26364e-07	IGSF3
2243.62	-0.306778	2.32369e-07	UCK2
580.73	-0.54771	2.32923e-07	STRIP1
3040.07	0.270975	2.35444e-07	RRN3
1556.12	0.351547	2.35729e-07	FIP1L1
354.514	-0.67095	2.37611e-07	FAM171A2
7788.52	0.345075	2.39489e-07	EPHA2
173.84	0.837184	2.39877e-07	MTHFD2L
680.007	-0.483465	2.40668e-07	PASK
20.0169	-5.09755	2.42004e-07	DAPK1
3680.63	0.239435	2.43035e-07	MTA2
3037.13	0.247881	2.4739e-07	GBF1
302.168	0.664005	2.52459e-07	ZNF761
701.343	0.441685	2.53432e-07	ANKH
372.999	0.594456	2.55592e-07	DCUN1D2
1909.67	-0.320742	2.61133e-07	RNF167
3997.52	-0.287999	2.63122e-07	TOP2A
325.856	-0.626432	2.63799e-07	NRARP
1657.7	0.384754	2.68126e-07	DESI2
7084.25	-0.241537	2.68943e-07	MCM4
1103.62	-0.469089	2.70415e-07	SLC5A6
1493.43	0.347651	2.74139e-07	ZCRB1
981.609	0.386716	2.94043e-07	ARHGAP19
3418.64	-0.33564	2.94043e-07	POLDIP2
1138.13	0.362296	2.95861e-07	RASSF3
534.669	0.551857	2.99277e-07	NCOR1
837.124	-0.657849	2.99357e-07	LMF2
846.909	0.436355	3.11637e-07	KPNA1
8201.72	-0.224458	3.13383e-07	PGD
5402.11	0.269771	3.13383e-07	RNH1
1329.91	0.406292	3.13589e-07	SH3GLB1
79.2547	1.27695	3.13589e-07	KRT86
3201.33	-0.352091	3.24141e-07	F2RL1
4246.52	-0.266032	3.28678e-07	DKC1
392.193	-0.628761	3.30549e-07	ARRB1
1188.95	0.352187	3.31408e-07	CWC15
36014.9	0.477066	3.31934e-07	TMSB10
364.871	-0.647487	3.31934e-07	SLC15A4
301.654	-0.718165	3.32544e-07	ECE2
811.681	0.471797	3.34568e-07	NUP35
2503.38	0.435262	3.38929e-07	DSG2
1188.73	-0.392883	3.39924e-07	TMX2
2395.5	-0.309177	3.40504e-07	STX10
1003.51	-0.458107	3.43279e-07	ETV4
8261.84	0.267065	3.53181e-07	VDAC1
4036.61	0.309291	3.53181e-07	PPP2CA
67.2811	1.37958	3.55134e-07	HOTAIRM1
613.785	0.455602	3.57426e-07	TRIM7
2003.51	0.315455	3.58455e-07	KPNA4
463.97	-0.634211	3.58455e-07	DCUN1D4
692.768	-0.470098	3.59149e-07	IMPA2
1574.23	-0.366085	3.59149e-07	CERK
6270.15	-0.291025	3.64436e-07	APLP2
169.76	-0.978427	3.73061e-07	PELI3
1549.93	0.396934	3.7308e-07	TNKS1BP1
822.261	0.418996	3.75918e-07	SEC63
2947.65	-0.289467	3.76113e-07	ANP32E
3656.36	-0.289434	3.76113e-07	GAS5
1706.04	-0.435242	3.76747e-07	JAG2
828.153	0.439613	3.79951e-07	HSPB11
1982.27	-0.32253	3.83445e-07	MSH2
256.126	-0.805162	3.85287e-07	TMEM168
462.997	-0.564425	3.85287e-07	C2CD5
487.076	0.568933	3.86074e-07	LHFPL2
3010.97	0.328509	3.89491e-07	EPN1
2604.12	0.268929	3.93105e-07	SHC1
2654.65	-0.315761	3.99346e-07	API5
502.91	-0.543457	4.01816e-07	PHTF2
169.882	-0.857636	4.08141e-07	ZHX3
613.101	-0.478316	4.19223e-07	PHF10
472.869	-0.6199	4.29513e-07	CENPT
612.357	0.521594	4.30137e-07	KATNA1
9025.47	0.247058	4.37141e-07	SNRNP70
472.855	-0.587001	4.38884e-07	KLHDC2
915.622	-0.460738	4.38912e-07	ULK3
2128.08	0.341443	4.39515e-07	NELFA
999.144	-0.371362	4.43101e-07	PISD
600.37	-0.562579	4.47396e-07	APLP1
256.144	-0.773234	4.61392e-07	LAMC3
143.232	-0.98452	4.68592e-07	MCIDAS
218.663	-0.744675	4.72367e-07	PEX3
414.995	0.589572	4.7472e-07	INPP4B
994.567	0.421313	4.75463e-07	FNBP4
871.673	0.42067	4.76668e-07	RAB5A
613.233	-0.524952	4.82944e-07	TRMT61A
1159.08	0.394417	4.87108e-07	FAM20B
1028.13	-0.395802	4.89129e-07	NUDCD2
194.428	0.797895	4.92798e-07	MATN2
27152.2	0.250357	5.07071e-07	LDHA
1720.07	-0.319394	5.07942e-07	AKAP1
1547.59	0.34734	5.21075e-07	CASC4
413.253	-0.544832	5.29623e-07	PDSS1
288.416	0.683327	5.36783e-07	FAM43A
1015.93	-0.427822	5.39316e-07	C1orf122
4296.63	-0.252883	5.41058e-07	TCF25
279.633	-0.704334	5.45431e-07	CRYL1
2210.4	-0.279251	5.52399e-07	PAM
1887.37	0.310526	5.58721e-07	CMTM7
905.989	-0.468177	5.60119e-07	EIF2B2
221.525	-0.809096	5.63084e-07	WNT10B
823.539	-0.406016	5.64002e-07	ACAD9
255.023	-0.738096	5.66033e-07	HOXB9
1140.75	0.356577	5.67155e-07	CLASP1
811.132	-0.585086	5.78889e-07	SNHG12
446.358	0.631523	5.85897e-07	RASAL2
142.073	0.954143	5.95098e-07	FAM83B
601.476	-0.518549	5.9609e-07	PMS1
1230.15	-0.355723	6.05848e-07	FAM98A
65986.8	0.212034	6.10334e-07	PKM
1099.78	-0.379537	6.12194e-07	GPT2
477.295	-0.54878	6.1785e-07	ALG1
3018.14	0.300687	6.25657e-07	HM13
430.09	-0.60775	6.31174e-07	RNASEH2C
1077.28	-0.482922	6.50437e-07	EBPL
1095.78	-0.452391	6.60025e-07	NOC4L
360.351	-0.659399	6.68577e-07	PCED1A
578.413	0.523232	6.70915e-07	RBAK
1498.21	-0.350397	6.81367e-07	TEX10
571.695	-0.519147	6.88028e-07	NUPL2
38.2043	-1.96957	6.94219e-07	PLCB2
328.127	0.650758	7.00072e-07	PTPN4
503.106	0.635601	7.02917e-07	ZNF292
4475.65	-0.264754	7.02917e-07	NARS
1325.45	0.34046	7.04991e-07	MAPK14
1102.47	-0.413779	7.11023e-07	HELLS
524.359	0.51602	7.19425e-07	OPTN
408.155	-0.633546	7.22339e-07	MKS1
466.555	0.622336	7.23108e-07	AHR
1116.56	0.38666	7.36678e-07	NUDT16L1
2252.21	-0.331106	7.39998e-07	BRK1
2631.32	0.268811	7.45806e-07	DNTTIP2
659.81	0.483357	7.57662e-07	ACBD5
4054.72	0.287208	7.69029e-07	RAB1A
1211.6	0.374525	7.73412e-07	HARS2
458.655	-0.550348	7.8005e-07	MPV17
143.332	0.869045	7.85458e-07	NPHP3
68.8443	1.33247	7.94313e-07	ZNF225
774.874	0.439069	8.05885e-07	SLC35D2
1648.26	-0.349207	8.05885e-07	NME4
607.113	0.526819	8.05885e-07	RAB12
176.414	-0.917238	8.18835e-07	LRP4
869.953	0.401437	8.29722e-07	COMMD6
661.271	-0.490965	8.30356e-07	RECQL5
1473.15	0.321595	8.33781e-07	CDK5RAP2
497.406	-0.492515	8.47312e-07	SFR1
450.58	-0.593006	8.50636e-07	CA2
329.874	-0.597739	8.56561e-07	KCNAB2
11887.6	0.227854	8.67098e-07	HDGF
1049.55	0.390279	8.6848e-07	ZFAND6
2655.68	-0.257648	8.73239e-07	ALDH7A1
79.1317	1.40425	8.84384e-07	RNF139-AS1
708.791	0.489661	9.03746e-07	STIM1
1093.12	-0.442475	9.11665e-07	SFXN4
585.818	-0.460724	9.45736e-07	YEATS4
451.577	0.673622	9.62717e-07	ABCC3
907.244	0.393311	9.63999e-07	HADH
893.85	0.386672	9.6638e-07	ZNF746
2018.45	-0.278853	9.86085e-07	CPT1A
871.202	-0.486671	9.86085e-07	NFATC2IP
325.46	-0.622198	9.93721e-07	PRKCA
808.153	0.436523	1.03161e-06	NCK2
2322.44	0.271743	1.03465e-06	PSME2
2370.62	-0.323449	1.04424e-06	SLC39A14
636.354	-0.504952	1.04598e-06	TMEM104
728.707	0.566097	1.06282e-06	CEP350
1534.04	-0.352686	1.08016e-06	NUP133
1078.65	0.366862	1.08542e-06	SPDL1
460.936	0.518496	1.10669e-06	COG7
4483.17	-0.240332	1.11446e-06	RCC2
1216.78	0.346107	1.11775e-06	PIAS4
233.82	-0.781383	1.12086e-06	ZFP90
174.843	-0.861807	1.12162e-06	B3GNTL1
871.603	0.435212	1.14264e-06	COQ10B
668.577	0.515261	1.15357e-06	PTPN14
9690.47	0.27516	1.16259e-06	ANXA3
156.22	0.893886	1.16507e-06	PROS1
405.754	0.579358	1.17247e-06	RNF144A
3048.34	0.305068	1.22005e-06	NCOR2
2930.17	0.257374	1.23338e-06	TPD52
983.42	0.386935	1.2561e-06	SLC35E1
524.472	-0.604898	1.26777e-06	PDF
1529.95	0.383608	1.28183e-06	TUBGCP2
1138.66	-0.386472	1.28805e-06	DOT1L
2815.24	-0.315734	1.30096e-06	CSNK1G2
978.692	-0.467369	1.30096e-06	TYK2
1398.74	0.370684	1.30096e-06	DEDD2
3856.15	0.357885	1.30272e-06	ZYX
3658.9	0.279719	1.30318e-06	PAFAH1B2
1871.64	0.310699	1.30466e-06	EHD1
2006.66	-0.285658	1.31528e-06	EZH2
749.797	0.434382	1.32576e-06	UBR2
216.704	-0.796776	1.3864e-06	PCOLCE2
278.034	-0.717386	1.3962e-06	MPC1
870.982	-0.409919	1.40014e-06	STK4
303.297	0.627693	1.41194e-06	ZNF385B
631.387	0.456391	1.41214e-06	CHMP1B
987.612	0.378747	1.4263e-06	NDEL1
75.1044	1.23441	1.43007e-06	VEPH1
537.418	-0.498157	1.44516e-06	SRBD1
425.234	0.597868	1.48962e-06	ACYP1
387.68	-0.716527	1.49225e-06	ENGASE
922.069	-0.410192	1.49837e-06	MTX2
1473.39	0.335743	1.51836e-06	TMEM184B
990.576	0.388118	1.54989e-06	PCYT1A
2870.3	-0.271236	1.61306e-06	GRWD1
486.02	-0.534629	1.61482e-06	COMMD5
438.26	0.553031	1.63304e-06	CLMN
3650.14	0.295537	1.63304e-06	WDR45B
810.336	0.46099	1.6507e-06	CBLL1
4837.58	0.254832	1.66564e-06	PSMC4
13822.1	0.212163	1.68993e-06	PSMD2
1034.14	0.431286	1.73092e-06	KLF4
546.156	-0.581428	1.73805e-06	ZNF672
496.019	-0.5361	1.76217e-06	HEXDC
104.055	-1.2131	1.80557e-06	FAM86DP
437.223	-0.502496	1.80831e-06	GRB10
1275.46	-0.444117	1.90421e-06	TMX1
1540.49	0.34356	1.93196e-06	SPTLC1
233.853	0.767047	1.97249e-06	PTBP2
277.854	-0.689741	1.97998e-06	CYB5D2
2043.21	0.29714	1.98722e-06	AP1S1
1014.95	-0.573067	2.02951e-06	NBEAL2
59.0364	-1.36578	2.04157e-06	FAM167A
1139.85	0.334998	2.04746e-06	RASSF7
138.633	-0.973743	2.12532e-06	HAUS4
759.341	0.386195	2.12597e-06	ARID2
437.359	-0.616172	2.13377e-06	THEM4
313.549	-0.661665	2.14784e-06	TRNT1
619.692	-0.504991	2.14784e-06	ZNF827
1604.93	0.29664	2.14923e-06	ASH2L
90.2203	-1.25243	2.16233e-06	SRP14-AS1
1080.62	0.348558	2.18185e-06	TULP3
2923.7	0.365041	2.19747e-06	MMADHC
1494.38	0.383541	2.19747e-06	MBD2
3363.59	-0.323735	2.2342e-06	MAT2A
1011.73	0.428	2.25781e-06	BBX
921.652	0.362513	2.26979e-06	CTDSPL2
5495.24	-0.266256	2.27038e-06	SLC1A5
184.902	-0.838693	2.27717e-06	ST3GAL1
458.361	0.511917	2.35394e-06	RRAGC
2590.2	0.321879	2.39384e-06	ZC3H15
3687.62	-0.267032	2.39384e-06	PPIF
1807.46	-0.291755	2.39384e-06	MRPL4
340.536	0.68662	2.42301e-06	NF1
296.005	-0.82112	2.42717e-06	STK36
513.816	0.543526	2.43529e-06	ISY1
5188.48	0.268301	2.45688e-06	CAPZA1
317.734	0.569605	2.45688e-06	SYBU
111.133	0.977443	2.45999e-06	TFPI
707.908	-0.438544	2.51093e-06	TEX2
285.751	0.645353	2.51531e-06	TENM3
188.544	-0.857756	2.51531e-06	TMEM143
335.411	-0.620456	2.53263e-06	CEP68
944.317	0.378734	2.58594e-06	PRR14
936.369	-0.358173	2.58973e-06	ERCC1
1144.73	0.355764	2.60444e-06	USP12
79.7685	1.26353	2.67303e-06	FGF18
77.6725	-1.25087	2.67352e-06	WDR31
155.369	-0.888866	2.68386e-06	CLYBL
3899.34	-0.266072	2.73568e-06	DVL1
57.6576	-1.57181	2.76301e-06	ZDHHC21
710.556	0.451282	2.78357e-06	OCRL
517.016	0.505145	2.8056e-06	CASP6
149.971	-0.861767	2.91573e-06	TRIM52-AS1
1855.39	0.3018	3.00685e-06	PREP
1087.94	0.380199	3.04479e-06	KIAA1551
1270.91	-0.331104	3.04681e-06	ELP2
965.032	0.396523	3.06801e-06	TNKS
876.385	0.427713	3.07406e-06	PRKAG2
1382.52	0.324477	3.07503e-06	EFCAB14
1911.98	0.302666	3.08144e-06	FKBP9
296.049	0.640513	3.10905e-06	AMPD3
2871.38	-0.302369	3.11009e-06	ACSL3
14215.7	0.231012	3.18736e-06	CYB5B
251.187	0.686845	3.24672e-06	MBNL3
1350.51	-0.335769	3.25067e-06	YIF1B
5672.58	0.267047	3.36999e-06	CLTA
267.367	-0.713841	3.38829e-06	TTC31
5975.75	-0.246609	3.38984e-06	MTHFD2
1216.78	-0.365245	3.49313e-06	ELP5
1489.48	0.361699	3.51327e-06	MID1
89.9393	-1.17464	3.52275e-06	ARMC4
762.505	0.415866	3.52917e-06	SPOPL
647.662	0.412581	3.54199e-06	HNRNPUL2
2417.08	-0.296532	3.56549e-06	PPFIBP1
1785.88	0.28067	3.60168e-06	ZC3H14
862.097	-0.442572	3.61484e-06	BTAF1
933.268	-0.353673	3.65112e-06	EPB41
309.439	0.651511	3.70956e-06	ZNF468
309.439	0.651511	3.70956e-06	ZNF320
1232.19	0.348783	3.74848e-06	PPTC7
2220.98	0.340563	3.81736e-06	MED13L
4853.96	-0.238206	3.86701e-06	TTLL12
146.765	-0.919953	3.87774e-06	RPP25
666.56	0.457179	3.89823e-06	SNX7
2339.42	-0.266639	3.92945e-06	CUTA
392.987	-0.570091	3.95435e-06	APPL2
2617.92	0.271712	3.95557e-06	TBL1XR1
1350.33	0.351287	3.99596e-06	ITGB1BP1
304.856	0.579164	4.04924e-06	CCDC92
2694.77	-0.311528	4.21294e-06	C20orf27
76.3201	-1.17188	4.22177e-06	ADAL
2095.34	0.276382	4.31008e-06	CANT1
216.225	-0.815714	4.32521e-06	UGGT2
147.682	-0.843167	4.40209e-06	POMK
9015.53	0.256869	4.41152e-06	SNRPB
238.497	0.748814	4.45571e-06	HBP1
9334.94	-0.269047	4.47463e-06	SOD1
866.894	-0.408826	4.47778e-06	INTS5
1606.48	0.303253	4.57027e-06	FLYWCH1
744.783	-0.441597	4.66971e-06	TPRN
1023.29	0.32566	4.77314e-06	PRDM4
836.711	0.358196	4.80136e-06	GORASP1
733.77	0.468311	4.87195e-06	BTG1
306.29	-0.597091	4.88885e-06	ADCK5
2006.71	-0.285202	4.92508e-06	AHCYL1
844.397	0.375212	4.92618e-06	LARP6
5912.09	0.187693	4.98293e-06	TOP1
1200.58	0.377203	4.98422e-06	SERINC2
1391.22	0.323149	5.00645e-06	IMPA1
712.974	0.440675	5.02893e-06	ENDOV
462.045	0.530677	5.12087e-06	IER3IP1
634.794	0.43866	5.19524e-06	ZCCHC8
100.338	-1.02937	5.21582e-06	TGFBR3
6127.15	-0.206596	5.23085e-06	TPD52L2
525.446	-0.534314	5.25128e-06	KIF26A
1863.5	0.279085	5.29193e-06	ZDHHC6
146.687	-0.87213	5.3884e-06	FZD3
352.452	0.54135	5.40751e-06	TRAF3IP2
560.882	-0.594453	5.43651e-06	MST1R
963.925	-0.403142	5.49043e-06	WDR61
1342.08	0.34414	5.51582e-06	MICU2
6040.24	0.237196	5.5302e-06	KIF5B
1109.2	0.350134	5.66427e-06	RIPK2
1299.67	-0.354016	5.68388e-06	CEBPG
24282.3	0.455104	5.70375e-06	RPS7
261.7	0.626744	5.72084e-06	PITX2
115.226	-0.928377	5.76079e-06	ARHGAP22
14.2836	-4.25563	5.77852e-06	KCTD12
328.243	0.598265	5.85267e-06	MCM9
526.611	-0.515203	5.87371e-06	SURF2
1541.83	-0.359599	5.90106e-06	GTF2H3
242.15	0.638104	6.00937e-06	PRRG4
1374.36	0.302429	6.01453e-06	VEZF1
40451.6	-0.224808	6.01541e-06	HSPD1
661.185	-0.405416	6.05668e-06	SYT7
138.677	-0.9137	6.06377e-06	DUSP23
3691.28	0.22551	6.08561e-06	ARPP19
763.06	-0.371636	6.10153e-06	TIMM21
1299.5	-0.335177	6.10754e-06	DHFR
191.366	0.863818	6.16048e-06	THSD4
656.994	0.450053	6.27312e-06	DLGAP4
3864.6	-0.231249	6.46899e-06	CIRBP
1012.89	-0.425675	6.51044e-06	PPCS
912.209	-0.378587	6.51891e-06	NDUFAF4
135.852	0.88033	6.61767e-06	LYPD3
586.915	-0.461551	6.68665e-06	BBS2
2415.14	-0.312778	6.71462e-06	RNASEH2A
653.515	0.435852	6.71885e-06	CAAP1
4303.77	0.328236	6.8112e-06	DAG1
964.407	0.372871	6.8112e-06	BIRC2
2438.86	-0.296954	6.8157e-06	MRPS7
173.401	-0.768077	6.8406e-06	TC2N
163.282	-0.769914	6.85258e-06	ADAM22
847.196	0.365729	6.8841e-06	THAP9-AS1
1325.39	-0.374581	6.92481e-06	FIS1
3217.45	-0.25534	7.00782e-06	TNPO1
305.355	0.57943	7.03088e-06	KIFAP3
9325.38	-0.323001	7.16884e-06	SLC38A2
1385.22	-0.348483	7.21224e-06	OIP5-AS1
830.564	0.364819	7.26431e-06	ZNF185
1276.26	0.298456	7.2928e-06	PAK1
1331.62	0.304	7.32699e-06	NGDN
21515.4	0.227732	7.36663e-06	GNAS
7705.3	-0.215764	7.39034e-06	STOML2
790.291	-0.421914	7.44735e-06	P4HTM
238.622	0.702139	7.5166e-06	PIGA
1271.85	-0.331662	7.52004e-06	TMED4
1983.33	0.340175	7.59572e-06	SH3BGRL3
352.155	-0.544362	7.64404e-06	FAAH
700.44	0.448242	7.67965e-06	ELF1
2062.76	0.250822	7.76037e-06	CASC3
390.362	-0.602022	7.82051e-06	TMEM120B
429.574	-0.517414	7.97171e-06	ADCK2
396.404	-0.535449	7.97827e-06	SDHAF1
311.788	0.586005	8.05969e-06	PTOV1-AS1
42.1632	-1.56711	8.11589e-06	UBAC2-AS1
239.369	-0.771582	8.13287e-06	DLEU2
2798.7	0.281676	8.15911e-06	NSFL1C
804.867	-0.407965	8.29775e-06	NXT1
1720.92	0.266292	8.38861e-06	SPAG9
4476.92	0.296822	8.43911e-06	IQGAP1
401.308	0.562675	8.47586e-06	ZNF212
7797.33	-0.29506	8.49544e-06	GANAB
626.099	0.467208	8.54337e-06	PKP2
93.2446	-1.20267	8.73704e-06	TMEM63A
375.843	-0.579347	8.78014e-06	SLC7A6
122.223	-0.93902	8.94851e-06	DGKH
83.5269	-1.14354	9.03869e-06	MORN1
1382.91	0.297574	9.09816e-06	FBXO21
4682	0.212229	9.10593e-06	NUDT21
2395.36	0.250024	9.10778e-06	YLPM1
20884.2	-0.231832	9.22271e-06	EIF5A
1105.67	-0.378546	9.25474e-06	TRMT10C
527.214	-0.470355	9.295e-06	HTR7
1168.61	0.346939	9.49037e-06	AKIRIN2
833.593	0.378734	9.52412e-06	UBASH3B
151.145	-0.97783	9.52525e-06	NUDT8
233.644	-0.776977	9.6236e-06	EMB
765.814	0.400089	9.71153e-06	SUPT4H1
324.652	0.626491	9.74175e-06	DNAJB9
1171.34	0.363673	9.77567e-06	ANKRD28
3069.18	-0.315999	9.93077e-06	POLR2L
712.348	-0.417299	9.96015e-06	ORC2
912.557	0.361151	1.00136e-05	TSEN15
708.511	0.442173	1.0101e-05	UHRF2
174.802	0.770712	1.02484e-05	ARHGEF37
510.479	-0.573567	1.02754e-05	E2F2
1254.56	-0.308124	1.02785e-05	PRPSAP1
185.416	-0.79904	1.03183e-05	CYP4V2
245.184	0.660456	1.03817e-05	MCF2L
853.588	-0.443685	1.04875e-05	CUTC
5352.04	0.211431	1.05279e-05	BMS1
445.021	0.512817	1.07658e-05	H2AFJ
860.216	0.382045	1.09146e-05	ZW10
1811.18	0.299231	1.09189e-05	NDFIP1
11838.6	-0.234699	1.10341e-05	FSCN1
35.8636	1.56597	1.10836e-05	CCDC106
3033.25	0.264789	1.11193e-05	BUB1
546.666	-0.429948	1.11999e-05	STK32C
156.788	0.806175	1.12831e-05	GLIS3
1471.83	-0.382151	1.14368e-05	ARMC6
510.97	-0.50622	1.14421e-05	C16orf58
1482.52	0.295752	1.16574e-05	MAP1S
36.8417	-1.5975	1.17843e-05	PAPLN
1594.8	0.299209	1.2017e-05	IMPAD1
953.682	0.352275	1.2017e-05	MCU
2041.21	0.284859	1.22395e-05	CEBPB
677.3	-0.567912	1.23322e-05	SLC6A6
1326.74	-0.311568	1.23928e-05	PMPCB
1088.37	0.33936	1.24509e-05	CIT
1416.01	-0.305219	1.26479e-05	EIF2B1
219.683	0.74185	1.31147e-05	ATAD2B
1580.41	-0.333474	1.32183e-05	KLHL21
1392.86	-0.309505	1.33125e-05	UBAP2
1996.04	-0.289031	1.33413e-05	PPP1R15B
177.216	-0.870599	1.3501e-05	PBX3
710.048	0.426865	1.35082e-05	KCTD13
2219.71	0.35341	1.35315e-05	ARPC4
1635.53	-0.305604	1.35315e-05	RBCK1
3734.31	0.227351	1.35347e-05	LSM14A
2202.85	-0.263454	1.35754e-05	CDCA4
332.455	-0.601742	1.37163e-05	ZNF346
384.737	-0.515945	1.37872e-05	ELMOD2
2239.43	0.255928	1.37872e-05	IER5L
1422.02	0.307388	1.3945e-05	NPTN
548.681	0.560591	1.43198e-05	SYNE2
1692.36	0.363133	1.43902e-05	DLG5
673.515	-0.390999	1.44039e-05	L3MBTL2
18937.3	-0.22817	1.44758e-05	PDP1
3338.73	0.227068	1.4532e-05	IDH1
4972.13	0.494562	1.45367e-05	S100A10
1805.26	-0.298292	1.45594e-05	PLP2
81.9987	1.17491	1.46541e-05	PDE5A
1112.35	-0.353757	1.49487e-05	FDPS
2269.71	0.312829	1.49847e-05	LSM3
2603.08	0.275729	1.52632e-05	EHD2
220.469	-0.66805	1.55122e-05	ALDH5A1
2613.52	-0.233228	1.55835e-05	ACTR1A
362.175	0.539256	1.57637e-05	SGMS2
985.9	0.308345	1.58542e-05	KANSL2
4102.25	0.202292	1.58542e-05	SRSF2
1338.86	0.329125	1.63281e-05	UCHL5
576.679	0.460793	1.63927e-05	LRP11
719.581	-0.386072	1.658e-05	POLA2
2247.29	0.298395	1.66058e-05	UBE2V2
1286.6	-0.304961	1.676e-05	TEX261
498.532	-0.432211	1.69462e-05	LRRC20
320.84	-0.639338	1.69508e-05	RND3
503.115	0.484713	1.69508e-05	SYT1
779.67	0.371027	1.72774e-05	TRIM4
157.728	0.806368	1.72775e-05	AFAP1L1
6620.26	-0.205422	1.7285e-05	RANGAP1
4505.59	0.228599	1.75134e-05	ABHD10
63.7983	1.26682	1.76008e-05	MAML2
1908.85	0.247399	1.77615e-05	ITM2B
138.872	0.880127	1.77841e-05	PLD1
1850.06	0.300465	1.81445e-05	SCAMP2
321.262	0.561011	1.81935e-05	MAPK7
2317.58	0.263205	1.81977e-05	DPF2
903.967	-0.32931	1.81977e-05	SIPA1L1
2699.93	0.248578	1.82619e-05	AKIRIN1
318.235	0.622921	1.8434e-05	ADAP1
804.78	0.364573	1.88061e-05	KLHL2
96.4999	-0.986859	1.9056e-05	APC2
427.831	-0.549009	1.92528e-05	ZFC3H1
2204.89	-0.307511	1.93195e-05	RPS19BP1
137.507	-0.805056	1.94165e-05	C21orf58
75.3516	1.15484	1.94727e-05	NR4A3
264.467	0.668669	1.94937e-05	TFAP2C
1038.72	0.330159	1.95383e-05	KRT80
1480.48	-0.364574	1.99067e-05	CMTM4
1457.31	0.274505	1.99348e-05	SUCLA2
580.505	-0.466345	2.00063e-05	KLHL23
381.124	0.533766	2.00063e-05	NCEH1
388.732	0.661196	2.0068e-05	AVEN
2365.62	0.248403	2.04028e-05	RPA2
1357.24	0.281488	2.0423e-05	RNF11
1228	0.30606	2.0423e-05	BAIAP2L1
461.822	0.436053	2.04565e-05	COBL
1668.95	0.284287	2.05921e-05	TLK2
1203.31	0.345485	2.07188e-05	PPP1R12A
12864.3	-0.2247	2.09231e-05	PRMT1
1729.24	-0.269356	2.09419e-05	SHMT1
398.073	-0.557586	2.1199e-05	CSRP2
673.585	-0.429094	2.14921e-05	RHBDF2
6558.66	0.260286	2.1507e-05	PLK1
572.537	-0.445742	2.15492e-05	FANCE
95.3802	-1.02981	2.15768e-05	DHRS13
1172.47	-0.315616	2.15989e-05	ATL2
1060.93	0.324534	2.16927e-05	SEC24B
44.4926	-1.48226	2.22472e-05	PSMG3-AS1
712.051	-0.38074	2.25933e-05	PLEKHA1
1305.55	0.35703	2.26016e-05	CBL
348.026	0.535046	2.30427e-05	RBMS1
719.72	0.443097	2.30427e-05	SPTY2D1
79.9462	-1.14219	2.3396e-05	ZNF324B
859.067	-0.377553	2.34235e-05	FAM173A
365.787	-0.540125	2.35246e-05	CBX7
601.812	0.46948	2.41517e-05	BIK
2155.79	-0.332831	2.42719e-05	SLC16A1
1013.34	0.350248	2.4415e-05	RERE
978.929	-0.328491	2.4415e-05	UBAC1
330.193	-0.543634	2.44403e-05	MTX3
437.724	-0.436062	2.4811e-05	CENPO
853.983	0.345294	2.4863e-05	TBCE
620.672	0.390963	2.49868e-05	KLHL9
1684.17	0.355911	2.51532e-05	PMAIP1
910.553	-0.347749	2.51788e-05	PYGO2
3986.12	0.220775	2.51828e-05	XRN2
3878.7	0.317319	2.51858e-05	CALU
736.331	0.406349	2.54063e-05	DERL2
2135.28	-0.30787	2.55719e-05	FAM136A
837.898	0.335195	2.55977e-05	NUMB
532.884	-0.466573	2.56364e-05	MORC4
155.858	-0.806387	2.56945e-05	XYLB
1053.66	0.374515	2.57782e-05	NR1H2
534.149	-0.477494	2.58408e-05	RDH10
407.92	-0.474262	2.62515e-05	CDH24
3835.64	-0.22613	2.64359e-05	MOB1A
13.9605	-3.34916	2.644e-05	LY6K
2524.15	0.261591	2.65765e-05	ARHGAP12
1956.12	0.272285	2.66153e-05	PRNP
1084.41	0.320152	2.66949e-05	ATG16L1
474.727	0.513131	2.70367e-05	NHSL1
747.746	0.394128	2.71465e-05	TSNAX
1642.33	-0.347403	2.71812e-05	EPS8L2
743.342	0.392464	2.72892e-05	ANKRD13C
2233.72	0.266573	2.73132e-05	RPRD1A
19.4689	-3.18971	2.73132e-05	ZNF266
759.782	0.392001	2.75599e-05	FAM160A2
747.793	-0.412828	2.75631e-05	TP53I11
1530.55	-0.326311	2.7726e-05	FASTK
2162.68	-0.288303	2.8049e-05	FAM83D
647.085	0.381655	2.80639e-05	TRAK1
443.204	0.466676	2.83339e-05	RCOR3
89.8696	1.02792	2.83339e-05	C8orf76
73.7191	1.49922	2.83339e-05	SERPINA1
3545.53	0.208201	2.8397e-05	SRSF4
2247.42	0.255398	2.87022e-05	ERF
1984.88	0.288347	2.92571e-05	PPP2CB
2256.6	0.27182	2.94521e-05	RELA
842.396	-0.342401	2.97075e-05	NSMCE1
493.716	0.426259	2.99009e-05	SPSB1
1102.13	0.317116	2.99136e-05	GOPC
39.3697	-1.61449	3.01733e-05	GK
400.353	0.504023	3.03469e-05	RIC8B
898.494	0.374739	3.03493e-05	ZNF687
1418.98	-0.305697	3.03556e-05	KAT2A
199.369	-0.641887	3.07241e-05	FAM216A
880.979	-0.346495	3.10532e-05	C6orf89
1711.24	-0.289316	3.11252e-05	PIH1D1
1657.2	0.30742	3.11278e-05	POLR2K
474.854	0.432039	3.12876e-05	FAM46A
4174.18	-0.305601	3.13699e-05	PLXNB2
52.7487	-1.34065	3.22477e-05	ENHO
466.15	-0.470149	3.25898e-05	RHOQ
2514.19	0.281439	3.27327e-05	SPTAN1
40.6388	-1.72923	3.28472e-05	PRRT4
184.205	-0.662995	3.341e-05	PPM1M
1521.02	0.303667	3.36124e-05	FOXP4
9988.36	0.212536	3.36316e-05	DNAJA1
350.662	0.483304	3.38691e-05	RAB3IP
319.417	-0.579564	3.4122e-05	OSGEP
2147.4	0.266274	3.45538e-05	COX7A2L
847.552	-0.488127	3.53672e-05	TBL2
761.157	-0.399177	3.55116e-05	LPCAT3
210.823	-0.653711	3.55454e-05	LRRC28
1040.26	-0.716707	3.58784e-05	DENND4B
998.939	0.330708	3.59274e-05	RSF1
703.977	0.360774	3.62045e-05	KCNK1
6451.93	-0.205755	3.62466e-05	TFDP1
1262.75	0.320721	3.64408e-05	SETX
3575.69	0.207235	3.66468e-05	SEC23B
286.93	-0.548284	3.67474e-05	TMCO6
84.6038	-1.09167	3.67474e-05	RET
395.847	-0.451727	3.70161e-05	F12
81.6629	-1.19659	3.78287e-05	CCNJL
549.979	0.388177	3.84133e-05	SOCS3
192.857	0.675534	3.8475e-05	DTX3L
1308.41	0.298333	3.8475e-05	RNF6
350.967	-0.492123	3.90119e-05	PMM1
1000.31	0.330998	3.9066e-05	B4GALT1
322.489	0.546048	3.98463e-05	PRSS23
1299.17	0.294953	3.98591e-05	USP32
140.024	-0.908417	4.03332e-05	VWDE
644.025	-0.576621	4.03792e-05	PLXNA3
2543.87	0.214787	4.07032e-05	RHOBTB3
517.424	0.408194	4.11112e-05	ZCCHC6
1552.03	0.267302	4.12125e-05	FBXW11
1111.58	0.360196	4.13007e-05	DEF6
1200.23	0.302144	4.14229e-05	CLIP2
238.45	-0.601616	4.19234e-05	AP4M1
197.866	0.641092	4.19432e-05	ZNF227
1257.3	-0.296751	4.2018e-05	MAP2K7
513.049	0.459611	4.30647e-05	MPC2
318.996	-0.515652	4.31504e-05	ALDH6A1
697.535	0.407861	4.33518e-05	TANC1
6621.22	0.246148	4.33518e-05	MORF4L1
1631.19	0.324732	4.35149e-05	SPRY4
1501.04	0.272414	4.35463e-05	EIF4E2
3979.88	0.264418	4.39976e-05	SLC20A1
32.7621	1.77194	4.39976e-05	RUNX2
206.739	0.636144	4.46732e-05	PCBD2
1169.62	-0.301549	4.47274e-05	WDHD1
2654.76	-0.278598	4.48233e-05	FBRSL1
1523.22	0.340975	4.50822e-05	USP24
1366.41	-0.385554	4.51073e-05	ABCA2
2553.76	0.223351	4.54429e-05	RFWD3
579.355	0.439223	4.57608e-05	RBM47
12224.4	0.22249	4.58481e-05	SRSF3
450.149	0.504569	4.58481e-05	PIBF1
19292.7	0.181374	4.66133e-05	STIP1
11042.7	0.228507	4.67477e-05	TPM2
16468.9	0.176175	4.71176e-05	PTBP1
404.315	0.486974	4.73119e-05	AUH
642.075	0.400253	4.80917e-05	PDCL
697.98	0.384041	4.827e-05	ITSN2
481.518	-0.409728	4.84872e-05	FBLN1
24.6781	-2.47149	4.86074e-05	AK7
1059.2	0.303295	4.86492e-05	RCOR1
90.5666	-1.04783	4.86952e-05	SLC16A13
510.13	0.447134	4.87361e-05	STXBP3
736.16	0.369094	4.91811e-05	GLB1
346.265	0.533105	5.00046e-05	C11orf54
212.487	0.653961	5.02277e-05	ZNF516
1187.08	-0.302134	5.03227e-05	HAUS6
288.809	0.508043	5.04181e-05	GIT2
589.86	0.409071	5.05384e-05	TRIP11
408.684	-0.485127	5.07824e-05	AADAT
1618.84	0.245188	5.08016e-05	TMED7
8073.59	-0.201743	5.09549e-05	DNAJB1
[truncated: 12,569 more rows]

## Sheet: CRDMSO vs WTDMSO DEGs
baseMean	log2FoldChange	padj	SYMBOL
3724.43	1.4088	2.35916e-163	CLIC4
7942.06	1.02379	1.4319e-143	DUSP4
2227.31	1.65303	1.88489e-129	MAL2
1562.33	1.67883	3.19573e-127	ADAM19
48630.4	0.634997	2.11357e-102	EZR
704.858	-1.87722	1.0307e-100	E2F1
3272.94	1.30472	1.94639e-97	S100A11
663.784	1.80443	1.02157e-95	RNF182
2073.56	-1.20732	1.26253e-93	DLAT
2011.64	1.24182	2.82918e-93	NR2F1
11326.6	1.35311	6.40297e-89	ITGB4
85025.7	0.872701	5.38436e-87	KRT8
1405.65	1.33258	3.30456e-83	PITPNC1
952.359	-1.64095	3.80415e-79	SOX4
1868.31	-1.03187	1.93057e-72	GEMIN4
2026.41	1.12783	9.61843e-72	RAB3B
853.117	1.36735	5.12181e-71	NT5E
8751.22	-0.832546	1.6375e-70	KITLG
1883.04	-1.12488	2.17985e-70	ANKRD17
736.359	1.63103	6.53169e-69	COL13A1
1035.76	1.40943	2.12816e-68	DNER
1465.63	-1.16409	3.89994e-67	MPP7
14014.3	0.694729	8.6353e-65	U2AF2
3195.66	0.964998	2.84403e-60	HPCAL1
1442.39	0.986325	1.57302e-58	BCAR3
14667.9	0.83586	8.97371e-58	EIF3H
712.106	1.47908	1.57565e-55	FHL1
2407.1	-0.881374	9.02107e-55	PTK2
1656.95	-0.944895	2.84032e-54	MET
2969.76	-0.934933	5.04454e-54	CAD
3415.15	0.714768	1.46102e-53	HIF1A
1518.34	1.01793	5.26575e-52	TIPARP
1533.2	1.50767	7.34713e-52	LIF
3212.21	0.839644	3.8173e-51	ANO1
580.286	-1.38444	8.26147e-51	ARHGAP39
21344.5	0.61214	5.12825e-48	LMNA
2204.59	0.802727	5.55474e-48	CAMK2D
3270.31	0.758233	7.40801e-48	FAM91A1
923.824	-1.09119	8.43754e-48	DIP2B
7130.82	0.88957	1.74804e-47	FOSL1
5399.46	-0.680773	8.26165e-47	MYC
11058.6	0.621843	1.91689e-46	RAD21
3904.05	-0.695181	3.67755e-46	CPSF1
1312.67	1.05973	5.21574e-46	FUT8
1167.43	0.991225	1.00016e-44	GULP1
1605.62	-0.895309	1.00016e-44	SFSWAP
317.054	-1.70198	1.42009e-44	MAPK8IP1
1361.69	0.870447	6.65379e-44	GJB3
4125.69	-0.845068	8.30161e-43	EFHD2
8796.86	0.696953	1.06342e-42	CHPF
3020.23	0.673237	5.54156e-42	SH3KBP1
691.665	1.14925	6.32512e-42	KRT81
760.261	1.05775	6.82483e-42	ID2
1100.87	0.893352	6.82483e-42	MLPH
1874.04	0.890336	2.19292e-41	RUNX1
2469.6	0.744571	2.87448e-40	LGALS3
1376.7	-0.853516	5.79498e-40	BDNF
38834.2	0.619813	1.05866e-38	KRT19
6049.49	0.805469	1.3439e-38	KRT18
3120.88	0.619081	4.4413e-38	MYEOV
2380.1	0.717755	7.74329e-38	TAF2
398.144	1.34621	2.08592e-37	WNT9A
1110.1	0.851516	2.3492e-37	WWTR1
1847.09	0.76517	5.18612e-37	C11orf68
1318.36	0.874309	1.9429e-36	MYO1E
1604.4	0.738585	6.58467e-36	NDRG1
368.426	-1.41858	2.64995e-35	VOPP1
10432.3	0.52085	7.09705e-35	MYOF
5622.03	0.535954	1.02832e-34	ATAD2
1844.8	0.760941	1.32109e-34	TIMP2
3045.14	-0.636273	2.08594e-34	RECQL4
2335.32	1.0357	2.19284e-34	CD109
1396.97	0.979081	3.78187e-34	FGF19
1974.71	0.833295	6.18382e-34	NR2F2
4077.6	-0.820695	1.02118e-33	LY6E
8441.98	-0.53229	1.40701e-33	PUF60
2213.92	0.840271	1.40701e-33	KLF2
4493.65	-0.630625	2.26564e-33	SCRIB
783.753	1.05001	5.12039e-33	ATOX1
1034.14	1.00281	5.55005e-33	KLF4
238.285	1.96639	6.0982e-33	PLEKHA7
10384.9	0.78298	1.87313e-32	MT2A
2464.26	-0.625187	7.48907e-32	ADIPOR1
7752.39	0.45203	7.80664e-32	CAPN2
2032.96	0.69158	8.72244e-32	DSCC1
6669.93	0.598364	1.0725e-31	GPX1
414.826	-1.35671	1.42703e-31	SYTL2
6659.72	0.507689	1.81271e-31	PHLDA1
1678.82	0.740012	3.05851e-31	GSN
3249.81	0.693383	4.80454e-31	PDLIM7
7566.03	-0.508814	3.02934e-30	LAPTM4B
122	-2.55435	3.30874e-30	ARNT2
3257.21	0.831912	3.9188e-30	ENY2
208.094	-1.77734	8.20095e-30	SPTBN2
1274.47	0.883088	1.68021e-29	TNS4
1610.62	-0.641633	2.55162e-29	TSTA3
2357.23	0.618794	5.46908e-29	ZFP36L1
4613.66	0.495452	1.3813e-28	SMURF2
2714.97	0.641663	1.45116e-28	LAS1L
11304	0.429108	1.5688e-28	CCND1
4486.11	-0.53386	1.91801e-28	EEF1D
10080.7	0.465764	1.98875e-28	TRIB1
1180.18	-0.757265	2.4326e-28	HK2
2279.83	0.691197	2.62932e-28	ADI1
680.976	1.49324	2.99033e-28	ARRDC3
5832.22	-0.431313	3.17855e-28	BMP4
4948.27	-0.52637	3.76475e-28	U2AF1
846.973	0.917863	6.18315e-28	XRCC4
10375.1	0.496867	7.87965e-28	TPM4
8636.39	-0.616154	8.26035e-28	CKB
106	-2.89521	9.18868e-28	HOXB4
562.164	1.12935	9.54227e-28	PLEKHB1
4117.03	-0.476672	1.16e-27	PHLDB2
443.917	1.33927	1.45903e-27	CLIC3
3223.97	0.630298	3.12063e-27	ZNF385A
162.765	1.88033	6.51332e-27	LRAT
854.821	-0.874053	5.09874e-26	TMEM201
872.047	0.834835	7.6569e-26	NSMCE2
2543.87	0.507534	1.01049e-25	RHOBTB3
322.121	-1.27931	1.0633e-25	UPP1
2002.84	-0.592514	1.09003e-25	SLC29A1
442.313	-1.11815	1.97707e-25	AXIN2
3161.61	0.56718	2.91424e-25	STMN3
226.743	1.66756	3.13311e-25	SGK1
294.123	-1.38498	3.18816e-25	ADM
10983.7	-0.512187	5.78889e-25	ODC1
17763.8	0.592962	6.2366e-25	EIF3E
4674.79	0.684382	7.54532e-25	NDUFB9
822.541	0.965041	1.12846e-24	MED30
1150.1	0.86182	1.27473e-24	RBP1
818.268	0.895882	1.75865e-24	TPST1
618.961	0.887038	1.93375e-24	TBC1D31
563.408	1.09936	2.34864e-24	RALGPS2
1302.02	-0.828885	2.49585e-24	IRS1
2210.4	-0.54463	4.22187e-24	PAM
2067.86	-0.90161	4.26625e-24	GAL
622.149	-0.860589	4.68494e-24	FKBP3
4324.33	0.472633	4.84092e-24	ASPH
3186.5	0.593818	5.97604e-24	ACP1
1324.25	0.792546	9.7945e-24	ARL4C
1488.19	0.591141	1.2654e-23	HR
363.213	1.5147	1.6436e-23	VCAN
7257.05	0.455848	1.6436e-23	BCL2L1
733.77	0.955609	1.72623e-23	BTG1
2933.3	-0.617361	2.17157e-23	PRKACB
1129.53	-0.713751	3.68733e-23	ZNF217
2653.75	-0.626126	4.11237e-23	FAM49B
4555.2	0.460213	4.51293e-23	PERP
5167.98	0.458739	5.53433e-23	TSC22D1
3679.94	0.419643	6.80403e-23	ALDH1A3
1135.68	0.845723	6.86772e-23	DDIT4
124.471	2.01761	1.15045e-22	IFIH1
243.242	1.39331	1.21901e-22	TGM2
1570.07	-0.729875	1.56724e-22	CHRAC1
1399.91	-0.653391	2.19377e-22	EFR3A
691.157	0.769477	2.19377e-22	CYTH2
1028.29	-0.777716	2.95042e-22	RAB3GAP1
2881.74	0.541442	5.06313e-22	CST3
7201.66	-0.449816	5.1662e-22	RRM2
591.609	0.896537	5.81946e-22	PLSCR1
1845.88	0.59479	7.3087e-22	FHL2
2719.89	-0.725019	1.1578e-21	TONSL
3204.23	0.711045	1.29396e-21	TMSB4X
70770	-0.539441	1.47555e-21	RPL8
1266.76	0.60484	1.60471e-21	ARRDC1
2239.43	0.525382	1.73133e-21	IER5L
1970.97	0.754704	1.83387e-21	TATDN1
1098.05	0.742378	1.94013e-21	EMC2
890.194	0.747656	2.54814e-21	RRAS
2126.5	-0.478136	2.55504e-21	TSR1
4529.64	0.489429	2.73508e-21	DUSP6
192.857	1.41181	2.83041e-21	DTX3L
4035.82	0.468803	2.97806e-21	WBP2
239.25	1.39387	3.10262e-21	NRP1
450.81	1.00065	3.60234e-21	ARL4D
195.993	1.6384	3.60234e-21	LAMA3
162.836	-1.92541	3.93307e-21	ARID5B
3420.32	-0.484834	4.86611e-21	SMPD4
2992.7	-0.523211	6.15426e-21	TAGLN2
1684.17	0.741162	8.50936e-21	PMAIP1
825.311	-0.748312	9.11606e-21	RAB31
5894.23	0.508412	1.00626e-20	LTBP3
1571.37	0.608735	1.41058e-20	TNIK
936.369	0.637685	1.7044e-20	ERCC1
3301.84	-0.537246	1.79606e-20	MARCKSL1
2798.86	0.501652	2.08419e-20	MISP
1417.35	-0.813734	2.09953e-20	ZMYND19
394.023	1.11933	2.17409e-20	ITGB8
1081.8	0.694839	2.17409e-20	RNF139
2730.22	-0.472081	2.42498e-20	RRP1B
1505.87	-0.642117	3.11065e-20	AKR1B1
3955.41	0.55434	3.25388e-20	IGFBP6
434.818	1.10564	3.58368e-20	ETV1
1292.56	0.633899	4.55212e-20	OAS3
1924.84	0.515383	5.0187e-20	DERL1
660.688	0.839674	5.40256e-20	GJB2
670.685	0.898046	6.99944e-20	FAM84B
6107.25	0.525079	7.33036e-20	DRAP1
934.497	-0.799391	7.70858e-20	DUSP2
8887.19	-0.410663	1.00645e-19	DKK1
1363.51	0.685085	1.48401e-19	SERPINB1
2720.57	-0.411542	1.5158e-19	HSF1
759.232	0.809642	1.64169e-19	ZNF865
686.427	0.720395	1.80711e-19	DYNLT3
1148.45	0.697383	1.85837e-19	CDKN1A
1426.38	-0.632424	1.91935e-19	MAPK6
15098.5	0.432461	2.2506e-19	YWHAQ
1087.94	0.686818	4.45999e-19	KIAA1551
2463.04	0.554304	5.10434e-19	CAST
744.139	0.812774	6.06043e-19	PDGFB
500.902	-0.980109	6.1924e-19	LRRC14
5216.01	0.506176	7.11924e-19	CTNNAL1
850.49	0.696785	1.25041e-18	TLE1
2315.71	0.688487	1.35483e-18	MRPL13
1631.19	0.655389	1.40872e-18	SPRY4
7491.44	-0.330984	1.45438e-18	CHD4
1720.07	-0.541817	1.56785e-18	AKAP1
2586.61	-0.464864	1.72444e-18	NUP155
570.911	-0.808608	2.09575e-18	WDTC1
450.339	0.873217	2.42309e-18	TRIOBP
3058.99	-0.650378	2.8256e-18	MRPL18
115.085	-1.73118	3.80446e-18	EML1
9605.07	0.40457	4.09372e-18	CAPN1
3492.08	-0.54863	4.25887e-18	MSX1
294.696	1.11525	5.341e-18	HBEGF
2604.12	0.436543	9.01124e-18	SHC1
217.801	-1.23003	1.01725e-17	SLC7A2
3217.54	-0.504322	1.01725e-17	MAF1
1160.03	0.590219	1.02617e-17	TGFA
84.517	2.14662	1.08964e-17	LURAP1L
1887.37	0.507042	1.39333e-17	CMTM7
3517.14	0.47725	1.54939e-17	SPATS2L
777.502	-0.744219	1.54939e-17	OXCT1
8398.32	0.488536	1.81912e-17	NQO1
1283.62	-0.587346	1.88803e-17	SLC19A1
814.431	-0.745891	2.32046e-17	GLB1L2
177.255	1.31215	2.58048e-17	PARP9
7372.54	0.36789	2.67137e-17	FAM3C
455.969	-0.865749	2.82584e-17	SLC25A6
54.6957	-4.41027	3.00527e-17	SLC1A3
2417.08	-0.51854	4.7195e-17	PPFIBP1
1160.28	-0.776229	5.75387e-17	FABP5
7213.83	-0.476413	6.96947e-17	FBL
218.173	-1.42524	9.79632e-17	ENC1
2307.39	0.510067	1.09692e-16	NPC2
2224	-0.692723	1.76665e-16	NUP210
2616.38	-0.438326	1.77345e-16	SCARB1
665.405	0.811405	2.45405e-16	GEM
6546.68	-0.359532	2.98207e-16	LRPPRC
702.533	0.729813	3.01365e-16	TMEM18
801.74	0.734442	3.31005e-16	PCDH1
1170.53	0.537154	3.46389e-16	EPS8
2167.57	0.494928	3.83807e-16	TAX1BP1
22056.2	0.548373	4.22883e-16	FTH1
672.01	-0.76389	4.64156e-16	NEO1
1214.8	-0.660165	4.8113e-16	TNFRSF10D
36014.9	0.737247	6.32137e-16	TMSB10
4785.93	-0.470943	7.37459e-16	CLUH
1379.4	-0.552337	8.12333e-16	NDC1
215.603	-1.2229	9.38668e-16	FAM111A
688.096	0.773927	9.83862e-16	FBXO27
8693.04	0.345555	1.22469e-15	CAP1
1691.92	-0.518765	1.58629e-15	GGA2
528.202	-0.801953	1.86525e-15	SLC11A2
497.623	0.800809	2.02191e-15	DCUN1D3
3687.62	-0.435745	2.09038e-15	PPIF
721.758	0.707178	2.21419e-15	GNE
1823.64	0.501412	2.76706e-15	STAT1
3310.72	0.4154	3.2396e-15	SMTN
406.214	-0.820922	3.26634e-15	JPH1
2459.89	0.561429	3.88635e-15	GDF15
477.793	-0.854008	3.94227e-15	ASAP1
916.711	-0.696266	4.3173e-15	PRPF39
3201.33	-0.52758	4.95668e-15	F2RL1
1200.58	0.613384	8.56618e-15	SERINC2
2018.32	-0.500399	8.68415e-15	NT5DC2
1519.84	0.503057	9.38336e-15	DPYSL2
1070.39	0.555101	1.10224e-14	STX7
2471.58	0.477356	1.28662e-14	SIPA1
4502.52	-0.480234	1.30133e-14	SLC4A2
412.618	0.952515	1.36269e-14	NR2F1-AS1
2496.62	-0.460235	1.49047e-14	MBNL1
1632.99	-0.48109	2.09064e-14	TMEM97
942.372	-0.762578	2.16532e-14	TUBA4A
1512.05	-0.478569	2.1835e-14	PPT1
6270.15	-0.427834	2.23863e-14	APLP2
242.247	1.17489	2.34747e-14	TMEM158
844.643	0.710598	2.35592e-14	WDYHV1
1791.5	0.570197	2.73817e-14	ALCAM
1091.37	0.538523	3.30757e-14	ADD3
4703.67	-0.332568	3.48187e-14	NOLC1
65986.8	0.314789	3.91756e-14	PKM
725.446	0.686234	4.62075e-14	EHBP1
2770.72	0.439375	5.61974e-14	TGIF1
13592.8	-0.313945	7.13218e-14	EIF3B
1614.47	0.530454	7.69256e-14	CDC42BPA
20267.4	0.297783	8.10519e-14	ACTN4
53.7008	-3.18232	8.17556e-14	PDE3B
1047.32	-0.63512	9.10993e-14	HS6ST2
192.941	1.17729	9.10993e-14	MOK
370.631	-0.8581	9.44984e-14	ORAI2
3979.88	0.460896	9.49835e-14	SLC20A1
597.682	-0.716261	9.67934e-14	STEAP3
7736.12	-0.456874	9.68885e-14	TFRC
3147.69	-0.393875	9.72237e-14	TBCD
254.701	-1.08667	1.00186e-13	TNS3
696.928	0.739275	1.12567e-13	JARID2
2296.65	-0.440976	1.31282e-13	ITPK1
593.122	0.770324	1.52102e-13	SVIP
4725.6	0.478796	1.60317e-13	S100A16
54.3885	-6.10843	1.60317e-13	ZNF704
3026.48	-0.351677	1.77912e-13	PFKM
9690.47	0.406894	1.81696e-13	ANXA3
3474.99	0.350544	2.42753e-13	PYGB
2861.53	0.390857	2.66873e-13	TES
100.338	-1.68092	3.1131e-13	TGFBR3
2155.79	-0.556007	3.11863e-13	SLC16A1
1347.35	-0.498689	3.15676e-13	FKBP5
5190.38	0.402986	3.164e-13	VASP
2293.03	0.579353	3.29237e-13	NUDCD1
5087.86	0.492758	3.36391e-13	NTSR1
3069.14	0.40119	3.53776e-13	ACADVL
655.115	-0.72018	4.1364e-13	ADCY3
673.231	-0.622976	4.14089e-13	LUZP1
1575.62	0.461968	4.2735e-13	ETV5
10763.7	-0.284215	4.3122e-13	FUS
2901.67	-0.510108	4.79689e-13	LPCAT1
40140.3	-0.284246	4.91728e-13	NCL
1179.47	0.565616	5.46555e-13	HCFC1R1
772.431	0.617459	5.75748e-13	MTBP
362.807	-0.808575	8.16168e-13	ARHGAP26
3657.29	0.319013	8.28184e-13	TRIP10
718.89	-0.797001	9.07925e-13	AGO2
389.145	-0.780545	1.1048e-12	PBDC1
4660.48	0.321597	1.13421e-12	PPP3CA
1242.39	-0.528939	1.1671e-12	CARD10
6304.3	-0.301638	1.18161e-12	LONP1
1895.68	-0.438953	1.20366e-12	AGPAT5
121.38	1.51095	1.31155e-12	DUSP10
320.339	-0.841198	1.48322e-12	DDN
536.951	-0.772338	1.84799e-12	ATP8B2
40451.6	-0.341265	1.97044e-12	HSPD1
1366.79	0.529248	1.97057e-12	OSBPL3
541.228	0.798427	2.14014e-12	SNX10
2429.81	0.417282	2.18555e-12	LRRFIP1
322.187	-0.899995	2.22096e-12	THEM6
2612.69	0.465976	2.33323e-12	CUEDC1
173.412	-1.2519	2.33735e-12	NEURL1B
1092.17	-0.498311	2.61524e-12	CHD3
3738.82	-0.495047	2.66942e-12	NPW
412.584	-0.851232	2.80179e-12	FJX1
589.944	0.672648	3.01538e-12	ARFGAP3
3338.73	0.351239	3.47012e-12	IDH1
13907.3	-0.320041	3.50585e-12	SLC7A5
2263.66	0.439367	3.82126e-12	PHC2
2292.15	0.403267	3.9212e-12	SEC14L1
499.696	0.796105	4.00922e-12	MDFIC
2370.62	-0.451143	4.05363e-12	SLC39A14
265.518	0.983872	4.19859e-12	CD58
5051.43	0.489031	4.36741e-12	MT1E
18937.3	-0.353927	4.85521e-12	PDP1
365.321	-0.804454	6.2035e-12	AP3M2
1946.1	0.441465	6.81858e-12	ACAT2
176.414	-1.2726	6.84138e-12	LRP4
1318.38	-0.49302	7.06622e-12	CD320
585.873	0.610386	7.29663e-12	TLDC1
409.104	0.762099	7.73033e-12	CLIP4
1422.14	-0.48833	7.75218e-12	SLC35F2
1939.55	0.41123	7.98269e-12	SNX9
659.631	0.671445	8.01796e-12	EBAG9
9531.94	-0.307518	8.55226e-12	PARP1
1485.89	0.459027	9.15777e-12	HOOK2
513.711	0.739858	9.1997e-12	SH3TC2
2783.01	0.446915	9.68173e-12	AHCTF1
986.895	0.585789	9.88253e-12	TBC1D2
1706.04	-0.57596	9.91001e-12	JAG2
582.008	0.72929	1.06869e-11	CAMK2N1
352.586	-0.815961	1.06984e-11	GALNT18
4046.56	0.391693	1.12339e-11	PXN
2246.65	-0.386468	1.28531e-11	WDR3
1596.73	0.425775	1.41395e-11	MSX2
2015.63	0.471892	1.41395e-11	TRIM8
5139.63	-0.348184	1.53359e-11	SGTA
1997.29	0.427636	1.58829e-11	TMEM167A
382.389	-0.833104	1.60121e-11	IGF2BP3
1741.43	-0.56417	1.61461e-11	TMEM132A
1618.3	0.526094	1.68311e-11	ITGA6
878.671	-0.629385	1.7809e-11	LRP3
410.222	0.739342	1.98786e-11	INPP1
961.942	-0.564774	2.13018e-11	TRAPPC10
602.417	0.631231	2.26491e-11	BSPRY
450.009	-0.847968	2.37751e-11	PLEKHG4
16812.3	0.271782	2.40271e-11	CAV1
2158.17	0.415315	2.41315e-11	SERPINB6
1429.69	0.488186	2.90891e-11	ZMIZ2
8526	0.363693	2.91237e-11	CYB5R3
537.271	0.620579	3.07087e-11	IRF5
5524.53	-0.383285	3.36068e-11	MDK
10471	0.309215	3.44911e-11	FDFT1
419.57	0.692392	3.46051e-11	LYRM1
2188.51	0.403864	3.54875e-11	DEPDC1
911.552	-0.571119	3.65804e-11	ARRB2
8823.93	-0.275703	4.04921e-11	SUPT16H
849.461	-0.571398	4.10638e-11	URB2
7749.88	-0.363328	4.4297e-11	MKI67
1149.2	-0.492353	4.4297e-11	GRAMD1A
4063.12	-0.315341	4.8242e-11	USP22
3550.45	-0.35299	4.8242e-11	CARM1
4937.49	0.343565	4.94483e-11	CAV2
6925.78	-0.340165	5.05361e-11	SLC3A2
1025.56	0.556847	5.05361e-11	PPP1R13L
2529.54	-0.330046	5.36844e-11	ABLIM1
2322.44	0.356423	5.99807e-11	PSME2
10469.2	-0.26845	6.19732e-11	KPNB1
6245.45	0.346821	6.9556e-11	ANXA5
3076.44	0.338398	7.10778e-11	IRF2BPL
2238.62	0.374637	7.47042e-11	TJP1
1623.76	-0.392981	7.62931e-11	RAP1GAP2
3652.32	-0.357031	8.37475e-11	XPO6
3528.82	-0.370958	9.00292e-11	MYBL2
506.261	0.727211	9.28306e-11	NAB1
375.843	-0.829151	1.02165e-10	SLC7A6
1669.06	-0.484735	1.20957e-10	SRPRB
213.137	-1.02078	1.28241e-10	SECTM1
453.614	0.648233	1.3233e-10	ZHX1
413.25	-0.776733	1.32611e-10	SH3RF2
186.93	-1.25554	1.33569e-10	IGSF9
445.783	0.722188	1.72448e-10	PPARG
451.577	0.862014	1.72448e-10	ABCC3
4070.6	-0.32436	1.83289e-10	MTDH
1589.89	-0.395559	1.85066e-10	GEMIN5
1248.29	-0.47307	1.87268e-10	POFUT1
1692.05	0.443369	1.87649e-10	DYNC1I2
2520.83	0.32725	1.88689e-10	PARP4
3346	-0.309481	2.05623e-10	UBTF
1900.4	-0.447204	2.10124e-10	PTDSS1
1219.05	-0.446982	2.19432e-10	DHX33
3963.32	0.278175	2.29604e-10	CTTN
431.122	-0.657627	2.47601e-10	PIAS2
2295.67	0.377369	2.72306e-10	CPSF3
1054.01	0.531985	2.95993e-10	CD55
184.614	-1.229	3.3596e-10	DENND3
1315.49	0.403416	3.8945e-10	PPP1R26
589.714	-0.620675	4.11285e-10	GTPBP1
2766.68	-0.370568	4.39447e-10	SLC39A6
341.441	0.71588	4.42109e-10	SLFN5
999.144	-0.453674	4.49559e-10	PISD
2257.9	0.418604	5.27031e-10	CMTM6
1724.06	0.386523	5.33582e-10	TCF7L2
2243.62	-0.365736	5.35568e-10	UCK2
1751.36	-0.487107	5.43171e-10	SLC52A2
169.667	-1.03366	5.43171e-10	LINGO1
790.928	0.5472	5.68228e-10	ZNF580
1054.64	-0.436689	5.74214e-10	TLE3
3224.45	0.32452	5.93685e-10	HEXIM1
240.672	0.867326	6.62761e-10	EXD3
2015.89	-0.342009	7.00522e-10	MMS19
4705.02	0.47096	7.35042e-10	ITGA3
329.581	-0.705243	7.63644e-10	DLEU1
793.397	-0.528704	7.7273e-10	MLLT1
1188.68	-0.416419	7.74538e-10	PFAS
7332.11	-0.299124	7.76473e-10	ATP2A2
1105.67	-0.516267	7.83334e-10	TRMT10C
2533.77	0.478276	8.17912e-10	PPDPF
1095.7	0.427943	8.87892e-10	LRRFIP2
1503.11	-0.479781	8.99771e-10	IVNS1ABP
1926.7	0.393001	9.01802e-10	CHMP2B
1658.26	0.420526	9.93136e-10	DMTN
1066.3	0.498228	1.03027e-09	ENDOD1
3837.35	-0.330235	1.03027e-09	GATAD2A
488.031	-0.593343	1.0366e-09	FMNL2
514.389	-0.579708	1.05199e-09	TRAPPC9
350.662	0.682146	1.07884e-09	RAB3IP
5522.62	-0.335284	1.08795e-09	RCC1
2289	-0.34309	1.20487e-09	SPINT1
1682.76	-0.356506	1.20487e-09	SORD
612.676	-0.564368	1.33947e-09	DDX60L
830.564	0.478967	1.51153e-09	ZNF185
4031.77	-0.379859	1.54521e-09	LARP1
2711.91	0.338357	1.771e-09	KCMF1
414.595	-0.628232	1.80038e-09	ZNF251
388.694	-0.766537	2.09398e-09	SLC39A10
1372.92	-0.395027	2.34687e-09	AFG3L2
1236.15	-0.477515	2.50749e-09	ANAPC1
294.331	0.886068	2.52451e-09	POPDC3
2001.06	-0.437091	2.52655e-09	SLC25A22
6383.13	0.353912	2.58507e-09	PRDX6
245.063	-0.856526	2.60628e-09	TFR2
3947.46	-0.260989	2.66088e-09	CLPTM1L
1816.38	-0.367723	2.68618e-09	REPIN1
183.666	-0.942298	2.80125e-09	SLC16A9
845.737	0.519164	2.85988e-09	BROX
5704.49	0.359685	2.86851e-09	CDT1
408.382	0.728988	2.89125e-09	CCDC112
5637.48	-0.311314	3.06647e-09	SEC61A1
5255.71	0.323307	3.2347e-09	TNFRSF12A
95.5909	1.58436	3.35953e-09	RAB27B
637.358	0.502427	3.40901e-09	UACA
4058.35	-0.310399	3.5635e-09	MCM6
2484.89	-0.32218	3.62417e-09	GNL3
266.501	0.954089	3.70584e-09	ZFYVE28
2006.66	-0.345141	3.85543e-09	EZH2
7321.69	0.342904	4.02407e-09	LSR
204.119	-0.965378	4.26927e-09	FANCM
969.416	-0.485235	4.35769e-09	STAG1
2741.93	0.395676	4.60642e-09	ALAS1
833.593	0.489798	4.79032e-09	UBASH3B
1002.65	0.497987	4.81975e-09	HLTF
1228.19	-0.383161	5.01651e-09	DIMT1
1474.71	0.468541	5.60617e-09	RALB
21515.4	0.293142	5.99585e-09	GNAS
808.654	0.49812	6.02501e-09	BNIP3L
2879.12	-0.336042	6.38938e-09	TSPAN3
289.909	-0.890691	6.51643e-09	NAT8L
860.609	-0.520179	6.61818e-09	PPP1R16A
1048.63	-0.571953	6.87348e-09	FBXO41
9151.81	-0.253221	7.37077e-09	TXNRD1
4474.63	-0.261498	7.51332e-09	B4GALT5
269.307	-0.725159	7.55396e-09	ZNF623
146.03	-1.08009	8.55392e-09	VDR
5043.08	0.354044	8.57301e-09	MYL6
1194.75	-0.48426	8.9579e-09	TMEM109
2430.45	0.323614	9.00179e-09	MAPK1IP1L
3899.34	0.319123	9.96097e-09	DVL1
527.214	-0.601015	1.02481e-08	HTR7
5900.64	0.259121	1.06176e-08	PRKAR1A
384.897	0.681029	1.07189e-08	RSPH3
1209.35	0.377243	1.08289e-08	MAP7
749.442	-0.488082	1.08289e-08	UNC119B
1055.34	-0.579124	1.14032e-08	ZFP36L2
3969.54	-0.346236	1.22025e-08	RBM3
5367.69	-0.269579	1.22662e-08	SF3B3
3419.03	-0.292415	1.24515e-08	SNHG1
2407.88	-0.366277	1.26481e-08	ARHGAP29
1497.6	-0.438064	1.28531e-08	SQLE
7464.25	0.312474	1.28531e-08	CNN2
1288.99	-0.426695	1.33246e-08	METTL16
1533.81	0.411862	1.34306e-08	PTPN6
5942.29	-0.306075	1.36948e-08	SHMT2
524.359	0.586413	1.41589e-08	OPTN
2202.85	-0.339025	1.43616e-08	CDCA4
3456.54	-0.289763	1.49029e-08	RRM1
3361.7	-0.324491	1.57025e-08	SMARCA4
155.526	-1.0313	1.58432e-08	SCAMP5
20.0169	-3.88367	1.60836e-08	DAPK1
150.345	1.18179	1.61941e-08	TMEM171
175.82	1.003	1.68507e-08	MDGA1
1582.17	-0.356219	1.76426e-08	SLC7A1
3535.56	-0.31178	1.76499e-08	LETM1
3832.44	0.387442	1.80125e-08	MYL12A
10189.6	-0.230524	1.81074e-08	SNRNP200
7382.97	0.266357	1.83686e-08	ATP1A1
1499.91	-0.376422	1.86009e-08	ATG9A
2533.18	0.333423	1.86182e-08	BAIAP2
1771.34	0.362298	1.87523e-08	APEX2
5619.93	-0.271078	1.87523e-08	CNOT1
1257.28	-0.421588	1.88901e-08	GPAA1
20.9213	-3.46442	1.95057e-08	SKAP1
15052.6	-0.23578	2.05797e-08	HSPA9
14726.1	-0.273367	2.11933e-08	PTGES3
1240.47	-0.44043	2.15673e-08	POM121
11042.7	0.309557	2.17608e-08	TPM2
20884.2	-0.290748	2.29043e-08	EIF5A
3514.04	0.322929	2.41339e-08	NRBP1
4812.71	-0.258552	2.4217e-08	DAZAP1
3035.5	0.411884	2.55639e-08	MACF1
3035.5	0.411884	2.55639e-08	KIAA0754
1567.49	0.364678	2.58607e-08	FURIN
895.331	-0.446642	2.66246e-08	CYHR1
389.865	-0.675184	2.80428e-08	OGDHL
1263.44	0.391519	3.12009e-08	CMAS
8154.78	0.258331	3.17766e-08	ERRFI1
418.369	-0.640337	3.24818e-08	SLC30A1
7677.76	-0.259172	3.27757e-08	NCAPD2
2095.94	-0.39185	3.28498e-08	SSBP4
2226.7	0.299351	3.29074e-08	OGDH
914.981	-0.455141	3.29209e-08	KDM2B
115.762	1.47242	3.45835e-08	PKIB
155.653	0.981289	3.4797e-08	CDKN2B
1818.61	-0.421284	3.50827e-08	LBR
486.02	-0.612027	3.65032e-08	COMMD5
239.917	0.887523	3.99042e-08	GREB1L
1093.12	-0.494578	4.34272e-08	SFXN4
623.009	0.555616	4.43866e-08	SLC17A5
3885.51	0.254649	4.53896e-08	PDCD6IP
6949.94	0.277267	4.55036e-08	LASP1
331.774	0.686149	4.73152e-08	DDX59
97.7577	1.30073	4.75382e-08	PTK6
1077.28	-0.531947	4.803e-08	EBPL
586.769	0.527906	4.81343e-08	CTNNBIP1
15278.6	-0.219946	5.16923e-08	SSFA2
1263.16	0.373162	5.35245e-08	ACD
305.355	0.690596	5.38228e-08	KIFAP3
269.469	-0.991104	5.4474e-08	JRK
2870.3	-0.307461	5.4474e-08	GRWD1
2358.57	0.337284	5.5289e-08	PSME1
1574.23	-0.39245	5.57427e-08	CERK
2363.81	-0.40454	5.74137e-08	CCDC47
1992.51	-0.330381	6.18943e-08	BUB1B
592.55	-0.530153	6.22768e-08	ACTR3B
261.546	-0.778561	6.29068e-08	TTYH2
1048.4	-0.499644	6.33735e-08	LRRC45
212.487	0.848282	6.46836e-08	ZNF516
186.872	-1.15687	7.06616e-08	MRVI1
245.184	0.792526	8.0305e-08	MCF2L
13.5501	-7.43001	8.42707e-08	SYK
17505.5	0.363365	8.52805e-08	LGALS1
147.682	-0.980937	8.55431e-08	POMK
2947.65	-0.306771	9.01939e-08	ANP32E
477.295	-0.589192	9.22422e-08	ALG1
434.629	0.66891	9.4218e-08	ASAP2
326.341	-0.615574	9.4218e-08	SLC25A15
597.564	0.509535	9.46113e-08	PCK2
1412.48	0.397386	1.01189e-07	KCTD9
1460.64	-0.394621	1.01413e-07	POLR1B
2564.2	-0.292272	1.02229e-07	ALDH18A1
3502.86	0.338171	1.02344e-07	LLGL2
3206.58	-0.306129	1.03482e-07	TRAP1
2785.96	-0.27835	1.03886e-07	MYBBP1A
22030.7	0.267736	1.04146e-07	ANXA2
10619.2	-0.230162	1.07405e-07	TUFM
621.595	-0.486536	1.09247e-07	GUF1
1007.31	0.403606	1.1089e-07	CCDC9
1053.11	0.393876	1.11163e-07	ABI1
13519.5	-0.23254	1.13391e-07	SERBP1
168.511	0.911825	1.14039e-07	SMIM14
1066.35	-0.423039	1.16965e-07	TRAF3
780.207	0.475082	1.24125e-07	VAMP8
4006.64	-0.243388	1.26647e-07	USP7
2152.12	0.330282	1.32425e-07	FGFRL1
435.046	0.600685	1.4096e-07	MFSD6
138.677	-1.06198	1.44363e-07	DUSP23
248.734	0.82129	1.55751e-07	MAP2
2329.66	0.424995	1.55834e-07	MSMO1
2106.14	-0.425171	1.56118e-07	ATP13A3
1752.65	0.404923	1.58763e-07	KLF5
560.882	0.658628	1.63145e-07	MST1R
435.07	0.670458	1.64387e-07	TYMP
2046.14	0.299254	1.68685e-07	ANKRD10
1375.4	0.363018	1.68685e-07	FRMD5
3068.08	0.315679	1.71177e-07	TFG
1491.12	0.330783	1.74206e-07	SH3GLB2
3305.03	-0.257649	1.83207e-07	PPP5C
1686.38	-0.362041	1.86154e-07	HEATR1
5759.61	-0.262852	1.8704e-07	DDX46
2941.9	0.289937	2.00371e-07	TADA3
115.226	-1.06401	2.00371e-07	ARHGAP22
3855.77	0.324362	2.01898e-07	DNAJB6
2051.54	-0.338427	2.11392e-07	OPA1
1269.53	-0.396066	2.13503e-07	ADAM15
126.854	1.10202	2.16623e-07	IFI35
391.939	0.568596	2.24118e-07	RASSF8
14837.4	-0.240028	2.26506e-07	EIF4G1
5802.95	0.229772	2.39064e-07	CDC25B
3226.74	-0.26913	2.41439e-07	CAND1
1606.48	0.341136	2.41561e-07	FLYWCH1
3406.75	-0.337669	2.43506e-07	CLSTN1
1124.53	-0.414905	2.48355e-07	TELO2
762.71	0.486432	2.4933e-07	NEK7
848.162	0.441845	2.51478e-07	PLK3
261.189	0.774031	2.57207e-07	ZNF524
2018.45	-0.294694	2.63431e-07	CPT1A
1192.06	0.427173	2.70111e-07	GOLGB1
333.58	-0.709492	2.78539e-07	CPLX1
1703.99	0.351764	2.88063e-07	TOB1
158.725	-0.997564	2.89571e-07	PEG10
284.183	0.645591	2.9941e-07	HAS3
510.479	-0.665196	3.13996e-07	E2F2
786.281	0.51577	3.17471e-07	OSBPL10
275.304	0.728722	3.23628e-07	CHAC1
396.404	-0.610968	3.25818e-07	SDHAF1
824.876	-0.444697	3.32108e-07	DHX29
6818.68	0.390578	3.35546e-07	GPRC5A
3735.41	-0.260382	3.38125e-07	IGFBP2
1939.32	0.38148	3.42211e-07	PGM1
68.5136	-1.46638	3.46597e-07	DAB2
503.545	-0.535432	3.53402e-07	OAF
5995.16	-0.298245	3.59946e-07	CSE1L
243.569	0.84824	3.79673e-07	PARP12
1909.76	0.401563	3.83742e-07	SSH1
2045.5	-0.389861	3.97559e-07	SPEN
216.704	-0.839574	4.00449e-07	PCOLCE2
1781.1	0.352605	4.03671e-07	OSBPL8
1080.03	-0.430515	4.03671e-07	SCO1
1482.69	0.355523	4.10816e-07	NFYC
2432.25	0.283798	4.41819e-07	TMOD3
1915.88	0.34276	4.65568e-07	SH3RF1
618.934	-0.580098	4.7291e-07	LEMD3
1690.05	0.316076	5.18551e-07	GDA
2509.62	0.343814	5.26457e-07	LITAF
7819.22	0.241341	5.3887e-07	G3BP1
4291.85	-0.322397	5.41684e-07	SON
980.675	-0.462737	5.44953e-07	LAMC1
6731.33	-0.24967	5.56969e-07	DDX21
12964.4	-0.179537	5.79127e-07	ACLY
3775.37	-0.280908	6.07071e-07	INTS1
408.25	0.581445	6.4479e-07	GABARAPL1
57.1461	-1.46058	6.58463e-07	GNAL
1356.84	0.509174	6.67714e-07	UBALD2
122.525	1.05555	6.88647e-07	GAB2
775.337	0.456597	6.8894e-07	KCTD15
9418.54	0.244075	7.1629e-07	RAD23B
1062.22	-0.357208	7.2387e-07	ISG20L2
1278.27	-0.398012	7.2387e-07	SKP2
601.812	0.547815	7.26603e-07	BIK
1186.93	0.438959	7.64796e-07	PJA2
466.555	0.628568	7.78499e-07	AHR
73.7191	1.75808	7.8677e-07	SERPINA1
2355.83	0.304411	7.88923e-07	ALDH3A2
3179.32	-0.256871	7.92483e-07	MRPS27
14646.4	-0.266554	8.2216e-07	CANX
1726.33	-0.364026	8.2834e-07	FAM208B
3112.87	0.299912	8.2969e-07	IDI1
395.502	0.613345	8.39793e-07	LEPROT
506.747	-0.546069	8.47496e-07	WDR54
3455.59	0.338859	8.50042e-07	MVD
8101.53	-0.223897	8.94075e-07	MCM2
4928.59	0.208037	9.21542e-07	SQSTM1
692.999	0.496365	9.39511e-07	LHPP
229.046	-0.765706	9.94901e-07	ST6GAL1
373.615	0.689496	1.03924e-06	FRMD6
266.573	-0.701142	1.06618e-06	MICAL3
695.96	0.485885	1.07792e-06	MOB1B
2646.08	-0.338733	1.09609e-06	ATAD3A
1391.22	0.346782	1.0988e-06	IMPA1
2929.85	-0.303303	1.14371e-06	ID3
4368.38	0.259499	1.15265e-06	DAZAP2
325.46	-0.621889	1.17689e-06	PRKCA
3968.66	-0.36475	1.18157e-06	HYOU1
464.482	0.499043	1.19907e-06	SVIL
1127.95	-0.357324	1.20811e-06	BFAR
492.479	-0.549251	1.25418e-06	ANKRD13B
4174.18	-0.356772	1.26894e-06	PLXNB2
2160.88	0.281079	1.28197e-06	ITGB5
7876.1	-0.273983	1.3057e-06	TOMM40
179.262	0.833445	1.37792e-06	B9D1
2112	-0.283809	1.37907e-06	UBE2H
529.074	0.562858	1.38465e-06	HDAC4
405.754	0.582241	1.3901e-06	RNF144A
2732.78	0.270482	1.40334e-06	GRHPR
3865.58	-0.235324	1.45628e-06	MFN2
2528.52	-0.246851	1.47204e-06	NSMF
8160.47	0.225632	1.52818e-06	JUP
4109.98	-0.22137	1.53858e-06	USP10
305.426	-0.669355	1.5412e-06	ZNF696
1535.46	0.396607	1.5483e-06	MYO6
4116.11	0.242411	1.56688e-06	UBE2Z
483.047	-0.499542	1.61403e-06	BDH1
2668.34	-0.259767	1.65732e-06	IMPDH1
9511.02	-0.200402	1.6793e-06	DDB1
967.346	-0.503703	1.70147e-06	NOTCH1
4016.43	-0.256399	1.72527e-06	POLR2B
2442.11	0.301245	1.72585e-06	DAP
1328.85	-0.37913	1.72741e-06	PDZD8
1053.66	0.425528	1.7279e-06	NR1H2
956.618	-0.355894	1.97339e-06	MARVELD1
1387.37	0.332061	1.98806e-06	PPP1R2
445.021	0.555137	2.00758e-06	H2AFJ
1090.71	0.373931	2.00855e-06	RNF19B
9392.86	0.300145	2.0305e-06	UBB
4171.46	-0.27781	2.12516e-06	ST14
350.965	0.614533	2.16278e-06	XPA
592.205	-0.538708	2.17324e-06	CLCN7
2095.78	-0.932844	2.29671e-06	CYR61
2564.47	0.281403	2.39158e-06	PTPN1
24282.3	0.481203	2.39814e-06	RPS7
617.275	0.456111	2.40375e-06	SOX13
2696.11	-0.255941	2.4417e-06	LARS
1086.22	-0.416883	2.4529e-06	KCNQ2
871.283	0.421363	2.47529e-06	UTP23
2543.23	-0.274995	2.51598e-06	NUP205
948.071	-0.519363	2.66423e-06	CTXN1
1205.4	0.393641	2.76109e-06	COX17
163.833	-0.867393	2.97737e-06	IL17RB
1614.32	0.355769	3.04835e-06	AIFM2
1572.5	-0.293081	3.0537e-06	NUP153
1685.54	-0.314161	3.13827e-06	CUX1
3879.08	0.30857	3.2158e-06	RBM42
781.699	0.544909	3.21975e-06	CPA4
2870.24	0.27695	3.30532e-06	WASF2
1345.04	0.390902	3.49643e-06	SLC25A4
724.078	0.431134	3.50013e-06	SMOX
2035.89	-0.32151	3.54761e-06	WDR75
5033.29	-0.311972	3.54761e-06	H2AFX
14167.9	-0.226287	3.5684e-06	TCP1
3775.97	-0.240284	3.62645e-06	C19orf48
1662	0.343913	3.7473e-06	GOLGA4
104.353	-1.11847	3.7473e-06	FAM111B
844.397	0.38375	3.7604e-06	LARP6
811.132	-0.551886	3.95425e-06	SNHG12
112.126	-0.922045	4.08507e-06	LTBP1
391.189	0.52322	4.25301e-06	C16orf45
81.6629	-1.34455	4.26124e-06	CCNJL
174.802	0.808018	4.40639e-06	ARHGEF37
1833.58	0.328369	4.46472e-06	SLC2A4RG
3723.96	0.263027	4.48606e-06	CCNI
4295.43	0.255656	4.51843e-06	MPRIP
5402.11	0.248573	4.62442e-06	RNH1
2628.22	0.293535	4.63802e-06	HMGA2
1342.74	-0.382188	4.71833e-06	C8orf82
838.338	-0.37547	4.71833e-06	ALKBH2
665.335	0.444638	4.77669e-06	CCDC115
2330.19	-0.32697	4.83581e-06	TXNL4A
975.871	0.369244	4.93146e-06	RNASEH1
1329.91	0.372557	4.95145e-06	SH3GLB1
5537.91	-0.227756	5.0792e-06	NAA50
10214	0.210316	5.22212e-06	PFKP
57.6576	-1.53464	5.25329e-06	ZDHHC21
774.874	0.413944	5.3858e-06	SLC35D2
1861.25	-0.30257	5.40503e-06	INCENP
4637.13	-0.224893	5.66043e-06	SMARCC1
2214.84	0.308438	5.71946e-06	EMP3
1887.62	0.294712	6.09203e-06	GALE
1600.62	0.324545	6.16013e-06	PIP4K2C
591.547	-0.421298	6.17319e-06	DOLPP1
5087.61	0.308223	6.3533e-06	ITGB1
837.024	0.400236	6.39893e-06	CDK6
1161.86	0.324271	6.44292e-06	POLR3G
546.936	0.516682	6.45355e-06	FIZ1
142.073	0.883618	6.60488e-06	FAM83B
753.467	-0.406631	6.70362e-06	POP1
1695.83	0.280947	6.70417e-06	DNTTIP1
10280.4	-0.190117	6.7042e-06	DHCR24
841.462	-0.399507	6.94264e-06	ALG3
3479.91	-0.303822	6.99148e-06	CTSB
1350.33	0.34785	7.42215e-06	ITGB1BP1
1471.52	-0.352586	7.46398e-06	IMP3
1235.96	-0.339754	7.53733e-06	MYO1B
1577.77	-0.284306	7.6783e-06	KIF11
669.85	-0.451857	7.80938e-06	ALG8
320.84	-0.67034	7.92819e-06	RND3
910.063	0.414757	8.01129e-06	TMEM219
6733.5	0.336155	8.0254e-06	PHLDA2
918.639	0.421407	8.0254e-06	FLYWCH2
860.882	-0.373344	8.06245e-06	DEPDC1B
1027.66	0.407607	8.08557e-06	ANXA4
47.3194	-1.82452	8.75736e-06	FHAD1
1726.75	-0.324697	8.77332e-06	PPAT
1025.09	-0.369657	9.00584e-06	BCAT2
505.685	0.473389	9.15719e-06	VAMP2
1186.42	0.518335	9.16004e-06	JUN
8819.93	0.307419	9.38652e-06	MYL12B
611.649	0.417175	9.42112e-06	PDE6D
79.2547	1.1421	9.62895e-06	KRT86
2683.53	-0.245816	9.74445e-06	NDUFV1
1711.56	-0.288961	9.88588e-06	SCAP
2492.95	-0.240797	9.88588e-06	NCAPD3
19.4689	-4.62965	9.88588e-06	ZNF266
2708.79	0.253936	1.01209e-05	ESRP1
326.156	-0.547592	1.03332e-05	DNAJC22
312.876	-0.584661	1.04116e-05	TNRC6C
566.397	0.452705	1.05754e-05	EXT1
2026.63	-0.323226	1.06361e-05	RRP1
1746.49	-0.301081	1.06564e-05	BLMH
5063.88	0.201225	1.06895e-05	SLC25A1
902.807	-0.355783	1.09345e-05	C1orf109
244.094	-0.646888	1.12584e-05	TIGD5
2654.76	-0.302707	1.176e-05	FBRSL1
7191.93	-0.248242	1.18162e-05	ANP32B
2041.21	0.290183	1.18244e-05	CEBPB
16200	-0.249935	1.1884e-05	BSG
2174.51	0.252361	1.18938e-05	SDC4
752.776	-0.605081	1.2015e-05	FBXL6
3044.95	-0.248626	1.24101e-05	SNX5
2312.64	-0.266123	1.25012e-05	XPO5
698.612	0.426282	1.28175e-05	TRADD
1759.26	0.325071	1.28802e-05	YAP1
2592.23	-0.243696	1.40237e-05	DLST
1583.3	-0.289913	1.41012e-05	NOP14
89.9393	-1.10673	1.44655e-05	ARMC4
266.636	0.685374	1.45166e-05	TBC1D10A
1757	0.27456	1.45204e-05	SAV1
112.508	0.985171	1.46774e-05	VAMP1
1627.55	0.313646	1.47944e-05	C7orf50
868.013	-0.354933	1.50034e-05	G6PC3
366.119	0.526107	1.50697e-05	ETV6
2080.73	-0.294428	1.61785e-05	SMARCD1
931.382	-0.408472	1.61995e-05	GNAI1
89.2975	1.06814	1.62979e-05	GPER1
448.358	-0.50762	1.62979e-05	FXN
8442.7	-0.264261	1.62979e-05	ALYREF
1544.28	-0.274891	1.6715e-05	BAG1
1362.93	-0.354196	1.68051e-05	VPS28
16528.4	-0.26125	1.69026e-05	HSP90B1
1559.51	-0.275226	1.72409e-05	CDCA7L
274.897	-0.588433	1.75203e-05	FZD1
738.915	0.392267	1.75235e-05	ZBTB38
1439.35	-0.317264	1.76323e-05	MTMR4
1041.96	-0.343978	1.78169e-05	NOC3L
517.016	0.474361	1.79378e-05	CASP6
1507.5	0.368302	1.80747e-05	MVK
761.157	-0.41871	1.81398e-05	LPCAT3
3181.15	-0.280249	1.86557e-05	COLGALT1
3680.79	-0.255408	1.87938e-05	FAM83H
361.514	0.565085	1.89465e-05	SPAG1
309.703	0.609956	1.91156e-05	NPAS2
225.256	0.676547	1.93735e-05	SLC1A1
1041.27	0.367916	1.94424e-05	CTDSPL
686.209	0.402654	1.97997e-05	FAM114A1
4508.64	-0.224083	1.98403e-05	SRRM1
195.336	-0.696606	2.02045e-05	SH2B2
279.172	-0.660284	2.07903e-05	WWOX
1107.96	0.323234	2.10769e-05	ARHGEF2
295.031	0.576824	2.13507e-05	TCTA
2679.06	-0.253979	2.1422e-05	CDC123
1519.93	-0.282866	2.16682e-05	NAA25
164.596	0.778575	2.23859e-05	SCN1B
359.476	-0.540243	2.27915e-05	SLC45A4
101.574	0.929301	2.3334e-05	OTUD1
574.842	0.440491	2.35275e-05	CEP120
3032.94	-0.260498	2.35632e-05	PDIA6
1046.14	-0.336632	2.38974e-05	LIMA1
1303.68	-0.292018	2.39401e-05	NR1D2
691.48	-0.412383	2.39591e-05	DENND5B
90.9723	-0.986111	2.41314e-05	PRKD3
11421.4	-0.18737	2.47076e-05	SSRP1
678.204	0.413648	2.53085e-05	MED18
474.727	0.523523	2.54087e-05	NHSL1
1332.92	-0.290053	2.59784e-05	HK1
3602.66	-0.250873	2.59784e-05	NOL11
4483.17	-0.214084	2.67014e-05	RCC2
1154.61	-0.36422	2.73922e-05	FN3KRP
3421.37	-0.259687	2.74897e-05	ITPR3
607.752	-0.398273	2.76027e-05	PCSK7
717.774	-0.357344	2.78259e-05	TBC1D30
207.93	0.70751	2.78426e-05	DDX58
2070.52	-0.306179	2.78426e-05	TGFB1
2327.08	-0.286943	2.80683e-05	COX15
3620.05	0.213394	2.80939e-05	AES
767.804	0.398564	2.87726e-05	RNF181
707.593	-0.371186	2.8781e-05	SHARPIN
683.986	0.399189	2.88992e-05	HIBADH
29.1958	-2.01392	2.97912e-05	NEURL1
2422.42	0.293363	3.03119e-05	H1FX
4333.13	-0.263265	3.0654e-05	DCXR
1211.33	0.333199	3.08448e-05	DNMBP
342.885	-0.552225	3.10221e-05	LRRC8C
661.185	-0.380029	3.15847e-05	SYT7
1211.6	-0.336302	3.18561e-05	HARS2
181.682	-0.772389	3.19166e-05	NMB
997.444	-0.356912	3.24657e-05	CAPN15
5984.49	-0.222948	3.28304e-05	SURF4
1474.53	-0.300636	3.34648e-05	TFAM
464.292	-0.467969	3.40467e-05	HOOK1
1938.54	0.264911	3.40467e-05	BCAR1
419.753	-0.547441	3.50181e-05	SLC25A19
741.428	-0.399327	3.54321e-05	NFYA
3663.53	-0.334012	3.5586e-05	GLG1
3930.19	0.246793	3.60664e-05	CCDC85B
1565.05	-0.333939	3.66865e-05	ALDH1B1
2077.75	-0.233124	3.67767e-05	PELP1
133.686	-0.875444	3.71869e-05	LHX2
8924.39	-0.216221	3.82182e-05	PRDX3
1073.23	0.340492	3.86904e-05	ARHGAP21
2937.76	-0.212176	3.89835e-05	SART3
3597.07	-0.265023	3.98031e-05	MRPL37
318.996	-0.523728	4.00824e-05	ALDH6A1
285.344	-0.631967	4.05688e-05	INSR
1830.34	-0.259155	4.13065e-05	MTHFD1
1474.57	0.37549	4.23837e-05	SCNN1A
935.794	0.391133	4.28223e-05	SLC16A5
1608.32	-0.325392	4.29295e-05	GTF3C4
88.8935	0.908739	4.32583e-05	ST6GALNAC2
1184.29	-0.337714	4.36185e-05	PVT1
1143.49	-0.31351	4.50722e-05	WDR36
1117.42	-0.363858	4.51575e-05	MCM3AP
481.518	-0.416219	4.52142e-05	FBLN1
1068.78	-0.348016	4.56874e-05	ASCC3
774.604	-0.415734	4.72278e-05	SH3PXD2B
543.919	0.4318	4.74432e-05	SH3YL1
3466.65	0.236964	4.74832e-05	PAF1
4836.74	-0.210195	4.77951e-05	TMED10
497.406	0.398174	4.79726e-05	SFR1
824.487	-0.376515	4.8142e-05	CEBPZ
869.953	0.343891	4.8142e-05	COMMD6
272.65	-0.582359	4.88124e-05	ATP11C
1774.68	0.270746	5.16619e-05	NFKB2
1450.65	-0.323657	5.18107e-05	USP36
852.892	-0.38267	5.26395e-05	TYRO3
4855.17	0.204337	5.28299e-05	MORF4L2
681.554	-0.39273	5.44238e-05	CSTF3
1912.84	-0.281354	5.54734e-05	PRDX4
1772.68	-0.283284	5.57327e-05	BRI3BP
358.658	-0.611585	5.68182e-05	E2F8
883.544	-0.344506	5.70618e-05	TSPAN14
1010.21	-0.37164	5.80142e-05	ATP13A2
2643.95	0.22031	5.82306e-05	PTTG1IP
3212.68	0.249726	6.02489e-05	PAK4
305.876	0.584442	6.06483e-05	HEATR5A
2140.53	-0.37223	6.06483e-05	ABCC1
1384.33	0.297123	6.06812e-05	TBC1D4
354.514	-0.536515	6.06812e-05	FAM171A2
361.554	-0.614093	6.234e-05	EPHB2
107.788	0.846973	6.42163e-05	PRR15
48.2637	-1.44794	6.52974e-05	BCL2
1947.75	0.242569	6.63182e-05	RSRC2
878.006	0.351415	6.63182e-05	ACTR10
6073.44	-0.231496	6.75904e-05	PDIA3
3856.15	0.30784	6.82201e-05	ZYX
596.335	-0.4489	6.82201e-05	DNMT3B
3508.36	-0.260602	6.82508e-05	HCFC1
316.643	-0.572336	6.89872e-05	XXYLT1
3974.36	0.268287	6.90999e-05	CLDN4
13913.3	-0.152551	7.01032e-05	PRPF8
6970.39	0.845498	7.06488e-05	FOS
501.409	0.456482	7.10226e-05	ANKRD12
1789.11	0.26922	7.2559e-05	HJURP
103.286	0.916953	7.38921e-05	HERC6
3864.6	-0.209985	7.43791e-05	CIRBP
1492.29	-0.261932	7.44448e-05	MSH6
7566	-0.235819	7.50702e-05	RSL1D1
157.538	-0.741848	7.51238e-05	KIF5C
1653.1	0.26096	7.62292e-05	NBR1
2338.62	-0.264251	7.71012e-05	CLNS1A
1106.75	-0.443215	7.85953e-05	NOTCH2
1274.89	0.291384	7.90333e-05	NFKB1
894.309	-0.339276	8.09771e-05	TNFAIP2
6003.52	-0.22076	8.13978e-05	APEX1
1137.5	-0.304129	8.26119e-05	PNP
2149.95	0.277533	8.28879e-05	CHMP5
2392.32	-0.257955	8.28879e-05	FOXM1
155.342	0.752092	8.33319e-05	SNX16
758.892	-0.355129	8.40323e-05	OGFOD3
1366.82	0.292696	8.69542e-05	SERTAD2
1951.72	-0.225152	8.73289e-05	NCAPH
808.153	0.366185	8.73289e-05	NCK2
2753.93	-0.23742	8.77498e-05	WDR5
471.452	0.432948	8.82519e-05	PFKFB4
376.254	-0.480251	8.99365e-05	FBXO17
656.379	-0.380712	9.01607e-05	RAB4A
977.15	-0.350031	9.01607e-05	TRIAP1
1510.02	-0.319924	9.01607e-05	CHERP
1602.59	-0.324433	9.02156e-05	TMEM106C
677.3	-0.524518	9.09327e-05	SLC6A6
871.673	0.342367	9.11377e-05	RAB5A
278.298	-0.553776	9.1498e-05	GALNT6
1219.31	0.293379	9.15817e-05	SH2D4A
544.86	0.388339	9.23007e-05	PIM2
611.947	0.370476	9.24083e-05	SEC24D
8668.46	-0.205837	9.34505e-05	SAE1
2043.15	-0.239563	9.44316e-05	TRRAP
1138.66	-0.323096	9.50313e-05	DOT1L
1837.82	0.274529	9.66371e-05	RHOC
63.5147	-1.24643	9.70032e-05	HEG1
455.538	0.403161	9.7089e-05	HERPUD2
4853.96	-0.208918	9.74197e-05	TTLL12
2631.44	-0.228089	9.80412e-05	CELF1
3293.98	-0.248415	9.92609e-05	NAA15
2124.34	0.257248	9.92609e-05	GSS
804.78	0.341234	9.97963e-05	KLHL2
1056.8	0.387613	9.97963e-05	NQO2
3805.74	-0.218345	0.000100658	GSPT1
13272.8	-0.180601	0.000101287	XRCC5
1956.12	0.259196	0.000102925	PRNP
2904.59	0.226502	0.000103111	RHOB
502.191	-0.404091	0.000103514	GPD1L
1326.74	-0.284716	0.000103514	PMPCB
1395.58	0.298792	0.000103733	TWSG1
4494.88	-0.204295	0.000105017	CDV3
284.79	-0.537461	0.000107357	RAB11FIP4
1475.74	-0.298021	0.000109917	GSE1
4972.13	0.458468	0.00011071	S100A10
2375.19	-0.225273	0.00011078	CUEDC2
1225.63	0.269853	0.000110802	MVB12A
389.062	0.60065	0.000110878	RGL3
2064.06	-0.230123	0.000112679	MPZL1
986.107	-0.337096	0.000112748	COA7
537.737	-0.42514	0.000112765	TMEM206
3539.18	0.547726	0.000113069	ZFP36
4178.55	-0.196461	0.000113639	UBAP2L
1624.95	0.299929	0.000114942	TMEM131
1327.69	0.326185	0.000115153	MYADM
17221.4	-0.151106	0.000116361	EIF4B
32.658	-1.61136	0.000117805	NFATC4
251.247	-0.570153	0.000117822	RAB40B
4505.59	0.212092	0.000119096	ABHD10
284.68	0.522241	0.000119677	POC1B
14.2836	-2.65049	0.000121296	KCTD12
874.277	0.322009	0.000125308	NEDD4L
2430.34	0.259453	0.000125598	SMARCC2
266.916	0.565881	0.000126303	KRCC1
895.005	-0.29967	0.000126591	CAMKK2
632.209	-0.374692	0.000127879	TDG
139	0.843825	0.000131258	ZNF784
3443.38	0.223707	0.000132284	IK
1691.33	0.362562	0.000135309	BLVRB
631.387	0.377834	0.000135336	CHMP1B
3136.76	0.210936	0.000135632	RACGAP1
370.54	-0.506692	0.000135717	PRKX
3182.9	-0.244592	0.000139679	IMP4
2162.68	-0.270374	0.000140262	FAM83D
3150.33	0.197817	0.000140926	ARHGEF1
261.983	0.612061	0.000141971	CCDC24
7064.41	-0.225886	0.000145646	SLC16A3
4478.12	-0.188643	0.000145854	IPO7
828.153	0.346112	0.000146836	HSPB11
2078.27	-0.238433	0.000147124	PRPF4B
1103.62	-0.362555	0.000147237	SLC5A6
836.926	0.399788	0.000147341	ABHD14B
2023.23	-0.315682	0.000149388	ATP13A1
775.583	-0.396074	0.000151982	DGAT1
6257.26	0.211043	0.000152824	PSMD4
1117.56	-0.278718	0.000154329	MED28
2158.82	-0.210964	0.000155872	TRMT1
385.769	-0.508309	0.000155979	CHN1
581.277	-0.40873	0.000156244	DUSP9
4311.01	0.221764	0.000156617	TNNT1
846.997	0.324172	0.000159987	SHROOM3
1110.06	-0.301455	0.000164393	CBX2
773.626	-0.351968	0.000164848	HDAC5
811.068	0.347278	0.000164972	SUPT20H
1438.92	-0.27548	0.000165091	GNPDA1
3135.35	-0.237663	0.000165091	CCDC137
329.874	-0.47166	0.000168169	KCNAB2
1324.21	0.26604	0.000168754	NSDHL
4153.96	-0.186843	0.000169251	BAZ1B
3799.53	0.246025	0.000169847	TWF1
2958.42	-0.25475	0.000170866	EIF1AX
6849.14	-0.173992	0.000170943	RBMX
534.81	-0.444352	0.000171344	SLC37A4
525.446	-0.455981	0.000171344	KIF26A
3359.72	-0.212135	0.0001723	PWP2
856.912	0.343324	0.000172477	CREB3L2
408.277	0.441328	0.000175493	BTBD3
508.161	0.565771	0.000175577	HELZ2
2998.34	0.214598	0.000176101	CEP55
1385.88	-0.299287	0.000176844	TOR3A
3417.73	-0.217868	0.000182231	GRB2
2338.5	-0.252367	0.000182386	NR2F6
299.197	0.543426	0.000183005	RGS14
656.994	0.388657	0.00018328	DLGAP4
1529.01	0.257832	0.000185001	JADE2
894.811	0.316924	0.000185207	ANKRD13D
3217.45	-0.220897	0.000187446	TNPO1
8485.02	-0.150326	0.000187446	MCM3
256.144	-0.592728	0.000189143	LAMC3
1416.52	0.259763	0.000189957	DVL2
73273.6	0.217797	0.000191419	ACTB
592.428	0.364418	0.000194855	SKAP2
327.932	-0.613972	0.00019682	CHD7
2026.5	-0.276823	0.00019682	DPP7
1536.06	0.272198	0.000198643	DHPS
1283.08	-0.36437	0.000204562	DBNDD1
11640.3	0.209514	0.00020537	EIF1
8015.09	-0.21807	0.000205951	RPN1
1804.72	-0.280669	0.000206002	SAPCD2
608.766	-0.379104	0.000208156	C15orf39
95.8557	-0.995989	0.000210333	PAX2
1031.53	-0.297066	0.000211508	FAM57A
4324.6	-0.203559	0.000212516	BCAP31
1619.13	0.244832	0.000214297	XBP1
430.436	-0.440514	0.00021433	FASTKD1
3733.57	-0.202996	0.00021433	SYMPK
455.397	0.408256	0.000216554	GSKIP
4323.73	-0.188853	0.000218064	GART
2871.38	-0.250786	0.000219113	ACSL3
1522.3	-0.245874	0.000219291	DNAJC11
3654.28	0.243467	0.000220942	GLUD1
864.94	-0.348358	0.000222103	GALNT2
433.475	0.447689	0.000222755	LPP
1288.25	-0.300474	0.000227553	RFK
534.149	-0.430814	0.000228746	RDH10
510.13	0.41831	0.000231112	STXBP3
73.2157	-1.03791	0.000234561	MB21D2
330.193	-0.485634	0.000238272	MTX3
285.665	0.567252	0.000238611	TDRD7
1948.13	0.235351	0.00023862	GMPR2
1855.82	0.901716	0.000238773	NEAT1
2655.68	-0.201541	0.000239925	ALDH7A1
169.681	0.724269	0.000239925	SUPT3H
1223.52	-0.303444	0.000239925	GINS1
373.52	0.610311	0.000241177	TSC22D3
1093.55	0.332808	0.000241177	SLK
135.852	0.751122	0.000241177	LYPD3
1115.77	-0.31658	0.000243695	PDLIM1
4837.58	0.205672	0.000243695	PSMC4
619.692	-0.406369	0.000248045	ZNF827
970.556	0.281501	0.000248442	EML2
799.627	-0.377017	0.000249245	PODXL
6178.72	-0.158592	0.000249914	DBN1
7797.33	-0.254198	0.000251369	GANAB
686.991	0.335037	0.000251614	ABHD3
163.92	0.747417	0.000255941	MBOAT1
7267.12	-0.203726	0.000256628	PPM1G
7275.65	-0.195907	0.000256789	IPO5
765.527	-0.374978	0.000259217	TMEM43
1359.32	-0.254461	0.000259826	CD276
83.597	-1.04729	0.000260199	EBF4
221.525	-0.611216	0.000260406	WNT10B
3288.72	-0.193886	0.000264307	ATIC
244.425	-0.614437	0.000265784	ARID5A
886.915	0.31155	0.000266599	KLHL12
1586.9	-0.236533	0.000267566	RBM28
5772.63	-0.164004	0.000268218	DHX15
1906.98	-0.28629	0.00026872	CNIH1
4512.15	-0.181048	0.000269552	IARS2
75.3821	-0.957996	0.000269599	MLLT3
765.814	0.343339	0.000273575	SUPT4H1
3040.07	-0.20514	0.00027414	RRN3
56.6248	-1.26009	0.000276935	TNFRSF11A
636.824	-0.353079	0.000278817	EMP2
761.103	-0.353682	0.000280022	FASTKD2
645.532	0.350366	0.000282445	MAGOHB
249.755	0.551618	0.000283183	ARHGEF28
788.795	0.323882	0.00028933	REEP3
708.791	0.382099	0.000289909	STIM1
120.098	-0.772192	0.000297794	BAMBI
1036.43	-0.327541	0.000298392	SORT1
325.856	-0.456171	0.000298522	NRARP
390.033	0.452791	0.000300091	BFSP1
1602.97	0.268577	0.000302159	EIF2AK2
613.785	0.342438	0.000305116	TRIM7
495.482	0.376978	0.000306208	MUS81
472.373	0.424734	0.000306882	CFLAR
712.051	-0.334131	0.000310636	PLEKHA1
499.183	-0.40392	0.000312591	TMEM185B
7927.52	-0.230572	0.000313091	LSM4
303.297	0.495527	0.000313559	ZNF385B
965.47	-0.301604	0.000314419	EXOSC6
654.435	-0.354812	0.000315463	XPR1
1416.01	-0.261321	0.00031862	EIF2B1
163.758	-0.716038	0.000319443	ZNF587
1011.61	-0.314167	0.000321944	TOP3A
606.783	-0.395779	0.000322219	PTPRU
4417.14	-0.179002	0.000327087	NUP188
4191.15	-0.175704	0.00032886	DDX23
37.9503	1.43624	0.000329511	BIRC3
328.603	-0.470003	0.000329602	MTSS1L
73.8689	0.950765	0.000330928	FGF9
8521.31	-0.165224	0.000331642	SF3B1
1189.95	-0.280479	0.000332266	MRRF
1333.6	-0.272124	0.000332266	DDX51
2731.06	0.259675	0.000336746	ASNS
1839.27	-0.320611	0.000340971	LRP5
727.695	-0.383725	0.000341773	MGAT5
1367.69	-0.250019	0.000344082	NIPA2
1208.18	0.282949	0.000354237	UGP2
5816.85	-0.19498	0.000355102	THRAP3
1406.37	-0.272221	0.000356332	UBN1
782.698	0.308357	0.000357327	SMURF1
1967.93	0.218691	0.00036206	GPBP1L1
2301.8	-0.273851	0.000366321	DCTPP1
356.246	0.517255	0.000366548	STEAP1
4961.05	-0.180696	0.000369026	DDX39A
1674.04	-0.299432	0.000369791	CENPV
2657.46	0.209867	0.000374537	CAPG
1099.78	-0.283678	0.000378896	GPT2
1050.05	0.266597	0.000380632	CRTC2
961.494	0.333445	0.000380775	HDAC6
89.8696	0.910415	0.000384531	C8orf76
1625.41	0.245782	0.000384943	EHD4
3638.76	-0.211042	0.000384943	UPF1
2241.53	0.256795	0.000387125	PCBD1
2263.6	-0.223999	0.000392136	BRAT1
304.972	-0.530936	0.000393595	ARC
1666.99	-0.289665	0.000399116	LMAN1
1401.73	-0.2673	0.000404947	RAE1
869.587	0.323267	0.000405326	ZFYVE21
461.822	0.37697	0.000406918	COBL
7277.57	0.228918	0.000408671	DSTN
353.93	0.441036	0.000412612	PSD4
659.507	-0.433368	0.00041317	DDI2
1031.43	-0.271858	0.000413668	UTP20
928.761	-0.310336	0.00041621	NOP16
308.839	0.515668	0.000420067	MAP3K5
6451.93	-0.18332	0.000420067	TFDP1
2259.64	0.221564	0.000420108	DYNLT1
70.3821	1.02537	0.000422578	TSPAN10
1876.93	0.245597	0.00042707	CARS
830.875	-0.327243	0.000428196	SSBP3
806.047	-0.30924	0.000429733	ANTXR1
3782.13	-0.205061	0.000430699	RNPS1
710.048	0.361516	0.000437335	KCTD13
15679.7	-0.133372	0.000437901	HNRNPU
4476.34	-0.191318	0.000437981	GSR
3265.3	-0.257101	0.00043802	PRRC2C
95.3802	-0.867232	0.000439831	DHRS13
4700.36	-0.212909	0.000442882	STARD7
1367.67	-0.27796	0.000443253	QSER1
2494.77	0.207918	0.000448852	EPB41L2
5922.99	0.166674	0.000453263	TARS
715.903	0.367159	0.000456351	ARFRP1
6565.1	-0.205611	0.000457568	ETF1
2226.93	0.206143	0.000464974	PACSIN2
61.1917	1.06799	0.000472227	STRA6
1996.04	-0.242281	0.000475435	PPP1R15B
1659.59	0.230206	0.000487071	MCUR1
6821.69	-0.168758	0.000488168	EPCAM
92.2931	0.793414	0.000489842	NUP62CL
408.413	0.514984	0.000495849	CCDC84
1048.89	-0.295462	0.000498468	TCTN3
1030.71	0.280073	0.000501156	PARVA
2674.66	-0.199544	0.000501156	RPS6KA4
1667.28	-0.246893	0.000506414	ARHGEF19
596.29	-0.346221	0.00051059	GPHN
484.254	0.375088	0.000511166	ASL
4534.93	-0.168311	0.000517989	DDX24
7237.6	-0.185007	0.000528593	DHX9
2549.67	0.229392	0.000538077	ATXN2L
957.722	-0.323881	0.000538077	WDR62
1230.34	-0.409668	0.000542123	COL18A1
1041.56	-0.276083	0.000543024	MTG2
11038.5	0.16276	0.000545146	ATF4
1879.24	0.295059	0.000547511	TIMP1
82.6269	-0.895325	0.000550945	C6orf141
5161.21	-0.174064	0.000553281	TCOF1
1049.55	0.291544	0.000556148	ZFAND6
255.645	0.538438	0.000564199	NAV3
677.786	-0.349889	0.000570229	ASCC1
555.054	-0.393113	0.000571096	C19orf47
11838.6	-0.194178	0.000572162	FSCN1
146.765	-0.707999	0.000572162	RPP25
2912.3	-0.250988	0.000575764	CRKL
1228	0.259134	0.000576154	BAIAP2L1
18.1982	-2.0695	0.000577702	KALRN
1983.33	0.27617	0.000584939	SH3BGRL3
3640.09	-0.243052	0.000584939	CPNE1
303.57	-0.472708	0.000589911	CHPF2
513.881	0.407226	0.000594823	SIX4
3140.52	-0.195342	0.000597069	ANAPC5
643.722	-0.330779	0.000598946	SPC24
92.0637	-0.965394	0.000601132	SLC16A10
7822.84	-0.15309	0.000602333	HNRNPF
277.882	-0.470988	0.000602333	RFX2
751.724	0.317019	0.000605459	STK17A
2700.2	0.249275	0.000606821	B2M
961.097	0.308604	0.000612425	ARMC7
1711.65	0.276243	0.000613054	RAB13
80.3938	-0.924461	0.000616878	TRIM46
1864.64	-0.21348	0.00061707	ZDHHC7
3385.71	0.214995	0.00063575	ATP6V1E1
245.772	0.537887	0.000638001	GRK5
2006.71	0.220656	0.000646204	AHCYL1
2930.17	0.192687	0.000649292	TPD52
328.228	-0.416569	0.000649569	THADA
47.4824	-1.24024	0.000651982	EMX1
1133.18	-0.278082	0.000653981	COX11
1068.94	-0.296173	0.000657327	GLYR1
17548.2	-0.16678	0.000661298	SET
1337.84	0.260682	0.000663554	ETS2
129.394	0.688961	0.000665449	PHF11
1777.54	-0.229151	0.000666526	NUP88
4620.99	-0.193059	0.000667417	LAMP1
39.6604	-1.27732	0.000668412	DAPK2
1250.01	0.252846	0.000668412	PRR11
3039	-0.234375	0.000674786	PPRC1
85.2588	0.993962	0.000674786	SERPINB8
102.084	-0.789895	0.000679895	CYP4F22
157.728	0.672192	0.000683273	AFAP1L1
118.639	-0.716672	0.00070503	KLF11
69748.4	-0.192193	0.000705162	ENO1
154.862	-0.67551	0.000706451	RHBDL3
13601.4	-0.154086	0.00071325	PTP4A1
7949.37	-0.182297	0.00072218	PGAM1
1594.59	-0.260088	0.000728838	CCNF
1541.04	-0.232713	0.000729094	MSI2
1003.18	0.342448	0.000734233	CEP250
884.986	0.350967	0.000737604	PIR
8072.14	-0.159948	0.000745302	MATR3
1322.04	0.268627	0.000759405	UBE2J1
841.796	0.292009	0.00075984	FOXC1
1264.33	0.264872	0.000765203	TRIM47
490.819	-0.343914	0.000770047	FOXRED2
1299.19	0.253076	0.000771626	AK4
494.732	-0.375988	0.000771819	SCMH1
407.92	-0.393647	0.000776493	CDH24
1389.25	-0.261195	0.000776541	EXOSC2
1294.06	-0.250842	0.000780701	NLE1
302.999	0.462924	0.000784171	POLR3GL
463.925	0.403329	0.000784171	TFB1M
2460.58	0.195513	0.000789589	PAPSS1
350.049	0.483202	0.000796439	TSTD1
621.7	0.341739	0.000802693	CCDC90B
221.519	-0.550737	0.000804275	C12orf73
6296.9	0.203672	0.000813017	PSMC3
5352.04	-0.171479	0.000822787	BMS1
2218.32	0.267546	0.000851033	ME1
342.922	0.422534	0.000851033	UBL3
1505.82	0.290561	0.000851162	ATP6V0E1
259.623	0.450378	0.00086854	DHRS1
242.15	0.499192	0.000868559	PRRG4
1893.88	-0.218472	0.00086973	EDC4
2079.15	0.230213	0.000869768	GTF2F2
65.9575	-1.03172	0.000876248	ARG2
1117.57	-0.253217	0.000881036	URI1
374.228	0.417944	0.000885994	SHB
1592.38	-0.240096	0.000908085	RIF1
677.202	0.332354	0.000911964	PDLIM2
1620.6	-0.265703	0.000911964	RAPGEF1
462.854	0.395515	0.000919047	SGMS1
130.727	0.869169	0.000925051	OPHN1
163.597	0.667171	0.000928547	TP53I3
159.222	-0.700097	0.00093349	FOXN3
1036.93	0.271273	0.000938809	ARL4A
1439.99	0.245505	0.00093916	DCAF6
170.57	-0.634405	0.000943968	ZNF778
338.962	-0.528081	0.00094819	ROR2
2735.05	-0.297701	0.000964385	PTK7
1461.88	0.279579	0.000967522	RAP1GDS1
1121.76	-0.268771	0.000969386	CRLS1
215.426	-0.507207	0.000971998	CCDC3
176.279	0.622787	0.000978797	SLC35A1
981.992	-0.37754	0.000979421	TPBG
499.644	0.368926	0.000980551	C11orf1
9057.08	-0.169981	0.000981736	DCBLD2
1188.73	-0.270244	0.000983622	TMX2
727.974	0.317421	0.000989549	VPS45
1580.41	-0.265558	0.0010045	KLHL21
14.339	2.2614	0.00100593	CMPK2
8087.84	-0.143329	0.00100593	CTNNB1
6593.28	0.209383	0.00100593	PPP1CA
294.66	-0.484829	0.00100593	CMTM3
1107.65	0.296854	0.00101043	LAMB3
32.7621	1.5116	0.00101464	RUNX2
2840.69	-0.173515	0.00102017	ASF1B
1400.04	-0.24208	0.00102653	PM20D2
2866.67	-0.184538	0.001028	GOLM1
1604.93	0.219289	0.00103974	ASH2L
1661.67	-0.264067	0.00104315	SLC39A9
2426.65	-0.200693	0.00104428	SOD2
519.122	0.368598	0.00105269	RPS6KC1
528.116	0.387642	0.00105648	STAU2
6906.98	0.181149	0.00106235	GNAI2
1763.48	0.201196	0.00106614	GSTO2
44.3484	-1.21589	0.00107544	PLEKHA6
1797.53	0.850899	0.00107896	NR4A2
3240.26	0.209285	0.00108071	PHGDH
1001.69	0.710708	0.00108071	DUSP1
59.0364	-0.951354	0.00109853	FAM167A
288.416	0.480445	0.00110444	FAM43A
1557.74	0.257807	0.00112665	CD59
1758.8	0.22518	0.00113657	DOCK5
526.784	-0.354228	0.00114831	MBTPS2
2100.79	-0.219349	0.0011487	CIAO1
854.699	0.29387	0.00115351	FOXJ2
1498.21	-0.244368	0.00115593	TEX10
1905.29	-0.240894	0.0011589	ARID1A
111.057	-0.741773	0.00116407	NUAK2
137.211	-0.674324	0.00116662	UPK3B
2166.78	0.240956	0.00116662	MTUS1
1954.33	-0.21576	0.00116662	NUP160
175.914	-0.590129	0.00116662	TPCN2
1131.39	-0.279079	0.00117525	RABEP1
1012.89	0.318041	0.00117859	PPCS
3330.43	-0.189946	0.00118077	HECTD1
1064.51	0.265996	0.00118183	SUDS3
348.026	0.434045	0.00118384	RBMS1
258.885	-0.516178	0.00119166	SLC43A2
711.82	0.340888	0.00119686	INTS6
1817.68	-0.226345	0.00120018	TNPO2
1261.24	-0.254984	0.00120533	YARS2
819.321	-0.290537	0.00121574	FAM213B
544.403	-0.403795	0.00121574	SLC30A6
813.646	0.28021	0.00121574	TLE2
953.068	0.250359	0.00122137	NOL3
2694.77	-0.233235	0.00122851	C20orf27
80.2847	0.810487	0.00123194	ABLIM2
2267.28	-0.214175	0.00123645	ENAH
250.853	0.575327	0.00123793	ARAP2
14409.3	0.231634	0.00123905	TPT1
513.049	0.383029	0.00123942	MPC2
18.7427	-1.96277	0.00126478	PLCH2
1609.39	-0.255638	0.00130734	NSD1
1225.42	0.308566	0.00131484	RPE
724.138	0.31314	0.00131517	SLC25A24
1282.13	-0.239713	0.00131518	WEE1
104.262	-0.736402	0.00131518	C1QL4
7709.3	-0.217003	0.00132763	PSAP
79.1317	0.998031	0.00133398	RNF139-AS1
241.441	0.526553	0.00135751	EHHADH
1904.4	-0.192462	0.00135835	BYSL
105.707	0.784221	0.00136646	ARHGAP42
318.235	0.495464	0.00137435	ADAP1
10757.4	-0.193046	0.00137475	SRRM2
493.257	0.388676	0.00139189	MIER1
956.085	0.29498	0.00140767	SPATA20
1607.27	0.230634	0.00140857	SOCS6
942.45	0.298046	0.00142556	TROVE2
1675.58	0.217297	0.00142653	DLG1
582.885	0.371939	0.00143937	THYN1
227.368	0.538941	0.00144526	CLCF1
251.187	0.505639	0.00145009	MBNL3
1391.66	-0.258595	0.00147319	TMEM9
154.494	-0.707031	0.00147494	ADCY9
316.353	0.495024	0.001493	CAPRIN2
1805.26	0.227984	0.00152824	PLP2
983.132	-0.326741	0.00153872	SACS
15302.8	-0.15784	0.00153872	LMNB2
415.121	-0.508601	0.00153872	ZNF83
990.576	0.275599	0.0015435	PCYT1A
16547.8	-0.194775	0.00154758	PHB2
52.1192	-1.11346	0.00155789	NFATC2
222.015	0.597561	0.00156849	FCHO2
7952.11	-0.158454	0.00158655	DDX3X
1176.79	-0.283431	0.00159053	PAPD7
1080.62	0.249802	0.00159686	TULP3
3614.74	-0.161802	0.00161067	NUP98
1106.74	-0.276781	0.0016139	TMEM245
2271.56	-0.218515	0.0016139	PPL
310.389	0.463467	0.00161963	PLEKHA5
189.698	0.56834	0.00163199	C8orf58
642.607	0.397785	0.00163199	STAT6
207.319	0.577793	0.00163234	PPP1R9A
444.307	0.369911	0.00164913	RUSC2
4429.31	0.267094	0.00165714	RRBP1
3418.64	-0.222332	0.00168894	POLDIP2
682.534	-0.299619	0.00169055	BLM
334.299	0.414061	0.00170295	CREBL2
1153.86	-0.268398	0.00170685	SAAL1
506.801	0.408095	0.00170948	FAM107B
497.481	0.326614	0.00171474	ACTR1B
1236.49	-0.237978	0.00171556	ESF1
185.088	-0.548814	0.00171615	ZNF707
538.43	0.341111	0.00172202	SLC7A11
3826.93	-0.237551	0.00173116	PRELID1
4580.64	-0.154112	0.00173654	CKAP5
2699.93	0.193772	0.00173876	AKIRIN1
2540.89	-0.230389	0.00174639	AMD1
25.4806	1.48259	0.00176773	EFNA5
1685.25	0.206633	0.00176929	SMC6
2654.65	-0.209956	0.00177535	API5
566.849	-0.372738	0.00179439	SLC37A3
2513.45	-0.18342	0.00179855	NUP50
288.365	0.471332	0.00179888	IFI27L1
254.867	0.465508	0.00180131	IFT88
502.91	-0.355991	0.00180834	PHTF2
4513.94	-0.166165	0.00181035	WDR82
979.807	-0.278269	0.00185738	ZNF263
629.396	-0.394933	0.00185978	PTPRG
276.057	-0.485839	0.00186994	FZD5
10229	-0.176853	0.00188368	PAICS
13.9605	-2.12563	0.00189648	LY6K
5802.62	0.153872	0.00189703	SMARCD2
6771.64	-0.18977	0.00189708	KARS
2815.24	-0.218184	0.00189882	CSNK1G2
292.791	-0.475147	0.00190909	EMC3
1282.73	-0.240903	0.00191102	PFKFB3
1418.01	0.271764	0.0019193	OSGIN2
1631.82	0.204903	0.00192567	RNF114
223.515	-0.607225	0.00194272	CDK14
2475.66	0.244901	0.00194426	ADRM1
907.759	0.26988	0.0019558	WASL
263.038	-0.477445	0.00195938	SMAD6
4475.65	0.177284	0.00196135	NARS
891.028	0.329536	0.00197899	CFDP1
2569.55	0.181515	0.00199135	RCN1
2148.62	0.198949	0.00199135	COPE
1489.48	0.260014	0.0019931	MID1
1006.79	0.302946	0.00200045	MGST3
32.9051	-1.83728	0.00200368	LYNX1
237.508	0.570766	0.00200444	TMEM87B
89.5645	-0.757564	0.00200882	LOXL3
659.62	-0.410253	0.00201626	OTUD3
1981.35	0.228695	0.00201944	UBXN4
791.843	-0.356356	0.00202459	PLEKHG3
423.852	0.38817	0.0020393	HINT2
233.82	-0.522875	0.0020393	ZFP90
733.492	-0.296785	0.00205758	SLC35F6
572.972	0.373358	0.00206741	LINC00511
1807.46	-0.203867	0.00206741	MRPL4
909.042	-0.307758	0.00206803	COQ2
5867.2	-0.172451	0.00206963	NOP56
202.093	0.613732	0.00207031	LINC00888
1792.37	0.22932	0.00207031	ITCH
1642.33	0.267546	0.00208267	EPS8L2
2794.96	-0.206514	0.00209204	HMGB3
1765.37	-0.232333	0.00209924	AEN
196.149	-0.614119	0.00210415	NFIA
724.359	0.312453	0.0021045	TICAM1
72.3282	0.901776	0.00210853	CDHR3
15737.3	-0.161908	0.00210853	C1QBP
211.402	-0.562738	0.00211853	CCDC74A
7090.59	-0.259326	0.00212191	SREBF1
15.7703	-1.98613	0.00213455	SULF2
1146.73	-0.268989	0.00215085	LLGL1
4334.38	0.244597	0.00215314	SSU72
1245.26	0.248136	0.00216525	FAM50A
355.122	0.421727	0.00219336	BTBD10
743.802	0.258406	0.00219336	HAGH
3464.11	0.199475	0.00219738	ARPC5
184.12	0.562981	0.00220052	TSPAN12
1768.75	-0.215512	0.00220815	PTCD3
603.099	0.353611	0.00220916	AGO3
1799.3	-0.240127	0.00220916	LAD1
6435.48	-0.161712	0.00222083	HUWE1
532.5	-0.338013	0.00227096	PARVB
2631.27	-0.2254	0.00228138	POLE3
1083.81	-0.290871	0.00228974	CFL2
79.7685	0.895985	0.00231384	FGF18
140.371	0.628097	0.00233206	PDLIM3
246.482	-0.495994	0.00233206	QPCTL
546.778	-0.341051	0.00233301	CNNM2
634.168	0.387278	0.00234065	RNF43
620.761	-0.335592	0.00234312	E2F6
317.305	-0.415681	0.00236153	RBMXL1
491.008	0.333709	0.0023688	NR1H3
1247.73	-0.253981	0.00237959	EARS2
137.128	-0.611043	0.00238861	TSNARE1
1750.83	0.220703	0.00240352	GAMT
824.109	0.297287	0.00242486	PLS1
4443.4	0.189949	0.00243606	PSMC5
105.121	0.721927	0.00243637	KCNMB4
1120.8	-0.298034	0.00244918	TEAD4
351.659	0.400156	0.00245837	PC
1070.18	-0.288811	0.0024587	FBXO5
3459.24	0.182535	0.00248041	JUND
399.695	-0.461709	0.00251259	MARS2
892.515	-0.298554	0.00251636	ATPAF1
2432.46	-0.212472	0.00251876	CD164
81.9987	0.885481	0.00255261	PDE5A
8006.97	-0.194691	0.00256659	STMN1
1630.21	-0.242465	0.00257635	POLR3H
933.268	-0.245327	0.00258716	EPB41
1254.42	0.255688	0.00258716	ACOT9
692.658	-0.367871	0.00259309	CELSR2
261.429	0.470652	0.00262872	ZNF274
1026.54	0.261979	0.00266071	FAM177A1
1377.87	0.249156	0.00266554	PPA2
1519.37	0.202484	0.00267825	TMEM230
539.998	-0.35207	0.00268357	RNF44
637.464	-0.410625	0.00270384	NFE2L3
1655.92	-0.231109	0.00270384	MPST
194.104	0.52811	0.00272043	OMA1
685.68	0.320203	0.00272043	EXOC4
1507.44	0.222497	0.00274491	OSBPL9
1978.93	-0.206816	0.00274779	POLR1A
171.469	0.75218	0.00275406	NMI
663.182	-0.31346	0.00275666	SGCB
65.1118	-0.924996	0.00275666	CDIP1
389.135	0.364294	0.00275754	MIF4GD
4089.09	-0.190266	0.00276712	UNG
5272.04	-0.17241	0.0027756	DIAPH1
1044.01	0.259304	0.00282938	PABPN1
787.88	0.282155	0.00284901	FAM98C
157.648	-0.551815	0.00285229	CASC10
3402.43	-0.181639	0.00294959	RPN2
4130.61	-0.206033	0.00297286	PRRC2B
438.26	0.373701	0.00300584	CLMN
231.488	-0.497069	0.00300806	GNB1L
493.473	0.34987	0.00301916	MICAL1
1291.28	0.328301	0.00302415	EGFR
482.633	0.317697	0.00302415	GNB5
184.707	-0.504262	0.00303476	OLFM2
2053.34	-0.180744	0.00304675	RAF1
1396.67	0.19648	0.00304698	LPGAT1
967.026	-0.380228	0.00304698	THBS1
46.4053	1.03517	0.00306707	SERPINF1
272.042	0.443078	0.0030712	PARP14
2008.56	-0.275054	0.00307294	EMC1
392.369	0.336675	0.00310193	NAGK
3073.61	0.258676	0.00313942	DST
874.061	-0.292629	0.00313977	CDH1
6142.08	-0.153099	0.00317221	PTPN11
1195.75	-0.283493	0.00317373	IGF2R
245.833	0.471956	0.00320512	TRAPPC6A
117.575	0.632262	0.00321356	IDUA
1639.92	-0.223897	0.00322152	UBE2G1
87.7926	-0.766525	0.0032759	SASH1
352.451	-0.38898	0.00327717	ETNK2
1049.17	-0.233814	0.00328382	CDC25A
1368.98	-0.234329	0.00328382	EXOSC5
1089.15	-0.236276	0.00329599	SWAP70
329.453	0.383637	0.00331859	FAHD2A
5587.99	-0.19324	0.00332841	PPA1
1601.88	-0.193987	0.003334	CKAP4
1275.46	-0.296187	0.003334	TMX1
2962.29	0.184758	0.00338389	SUGT1
277.713	0.473104	0.00339882	SDCCAG8
2911.05	0.176712	0.00343694	IGF2BP2
1675.46	-0.212561	0.00344173	DHX8
262.175	0.468416	0.00345106	UNC13D
1144.73	0.241034	0.00347665	USP12
667.234	0.289337	0.00348207	STK10
1695.3	-0.275562	0.0035071	TM9SF4
930.696	-0.238022	0.00351342	TXLNG
837.898	0.249981	0.00352133	NUMB
829.761	0.292876	0.0035516	ACAP2
48561.5	-0.174943	0.00355524	NPM1
1147.27	0.284123	0.0035955	UFC1
723.586	0.328983	0.00359606	TBC1D8
437.223	-0.326822	0.00359668	GRB10
146.687	-0.587273	0.0036018	FZD3
397.904	0.382383	0.0036018	CHST11
1934.8	-0.446771	0.00360716	SAT1
350.537	-0.411358	0.00362851	MXD3
1712.34	-0.231921	0.00365773	ARHGEF12
1691.97	0.199162	0.00367063	SEC31A
146.096	-0.621668	0.00367063	SH3PXD2A
738.448	-0.31001	0.00368476	MRPL50
1482.97	0.21348	0.003701	AIMP1
365.766	0.359387	0.0037038	BLZF1
29406.8	0.152907	0.00371139	YWHAZ
1662.52	-0.230819	0.00372692	TRIP13
9148.16	0.23217	0.00376868	TXN
944.35	-0.267029	0.00384943	TRIM14
89.3584	-0.801705	0.00385397	MAP1A
433.516	0.35081	0.00388478	SHROOM1
5.77471	-5.01795	0.00389832	ABCB6
987.612	0.248307	0.00389876	NDEL1
295.538	0.452513	0.00390506	OTX1
6141.5	-0.162298	0.00390966	KDM1A
749.157	0.2728	0.00392638	GOLPH3L
1220.24	-0.247425	0.00393139	RMND5A
140.884	0.577231	0.0039342	PRSS16
1361.51	-0.226253	0.0039466	RDH11
457.375	-0.390784	0.00396195	ANGEL1
933.702	0.298194	0.00396398	STARD4
1653.44	0.237881	0.00396398	HMMR
1149.15	-0.268329	0.00398303	TMEM203
2459.13	0.207064	0.00398303	AP2A1
2577.42	-0.215968	0.00400627	RCN2
21317.9	0.154748	0.00400728	TUBB4B
330.579	-0.412542	0.00402268	FBXL18
3616.35	0.186228	0.00405017	CTNND1
2960.64	-0.230838	0.00407131	LYAR
30.787	-1.3257	0.00411129	CTSH
1865.7	-0.196135	0.00415982	ZC3H18
4548.16	-0.181207	0.00417208	PRPF40A
117.47	0.629275	0.00417764	STOX1
636.354	-0.320064	0.00418586	TMEM104
1162.32	-0.213286	0.00421139	RTF1
140.044	0.549824	0.00421153	DUS4L
1417.73	-0.272503	0.00421216	ELOVL5
214.518	-0.565841	0.00426751	UNC5A
836.606	-0.242088	0.00428821	DENND5A
267.367	0.449669	0.00429976	TTC31
639.049	0.332738	0.00430381	IAH1
359.847	-0.381883	0.00430461	DENND2D
1904.49	-0.187626	0.00431333	AURKB
4753.47	-0.213476	0.00437642	RUVBL1
18.1	1.61998	0.00437642	FBP1
2053.01	0.180253	0.0044405	SDCBP
17878.4	-0.153882	0.0044405	P4HB
1358.92	-0.236702	0.00444287	PITHD1
719.725	0.305545	0.00444287	PI4K2A
609.191	0.323799	0.00444287	ZNF581
122.223	-0.63313	0.00444589	DGKH
2091.37	0.197899	0.00444589	FBRS
6191.01	-0.132432	0.00446384	DHX30
1467.93	-0.214522	0.0044765	SAMD1
377.325	0.365518	0.00448284	CLUAP1
140.718	0.548203	0.00448358	CPT1C
1295.32	-0.258115	0.0044913	RGS10
944.317	0.250458	0.00452697	PRR14
1175.78	-0.24	0.0045407	DPH7
791.277	0.247036	0.00455629	UBE2W
903.967	-0.233039	0.00456137	SIPA1L1
4416.77	0.145393	0.00456413	XAB2
466.665	-0.341761	0.00459091	ZNF3
2702.82	-0.161366	0.00459957	HARS
3256.68	0.181737	0.00468181	PLK2
3644.08	0.169404	0.00468181	CDC27
786.392	-0.273495	0.00468508	SCAF8
558.255	-0.346627	0.00469112	DYRK2
2497.91	-0.216596	0.00469302	RNF126
565.687	0.332078	0.00469621	NGLY1
1196.69	0.232012	0.00471202	CHMP3
193.259	-0.467156	0.0047137	PPARA
72.3297	0.894855	0.00473036	C19orf66
334.647	0.383242	0.00473339	SPSB2
8.21462	-3.49725	0.00475267	STON2
577.458	0.301516	0.00479373	MAP7D3
10.5735	-2.21312	0.00479809	TMTC1
628.667	0.308541	0.00479827	STX12
1221.7	0.220035	0.00481235	THOC6
673.515	-0.271652	0.00483108	L3MBTL2
378.49	-0.393846	0.00483628	ZNF629
1965.54	-0.18486	0.00485703	SRPK1
7043.22	0.169429	0.00485703	MTCH1
325.46	-0.422872	0.0048716	BCL7A
3887.11	-0.169914	0.00487491	RPL7L1
564.142	0.350716	0.00488502	OSTF1
6995.01	-0.129281	0.00488502	HNRNPL
518.973	0.311551	0.00491986	FAM46B
1133.99	-0.254818	0.00492972	SLC25A33
600.37	-0.34054	0.00493273	APLP1
4643.03	0.163606	0.00497992	SF3A1
124.276	0.60531	0.00498638	CHST6
3172.13	-0.188951	0.00501673	NELFCD
56.8276	-1.04448	0.00506467	BATF3
98.9045	0.69467	0.00506467	HSF4
369.262	0.359007	0.00506963	SIRT5
1202.12	-0.21953	0.00506963	COA1
3329.73	-0.169488	0.0051376	WDR43
609.427	0.307545	0.0051376	PROSER2
519.472	-0.318981	0.00514273	TRIM13
605.59	-0.279064	0.00520272	LDLRAD3
876.034	-0.275089	0.00527049	NUDT19
5.84075	-3.45962	0.00527555	CNTNAP2
515.864	0.302515	0.00528406	PON2
2333.3	-0.195073	0.00528502	CDK4
5637.08	-0.154897	0.0052853	CSNK2A1
3191.36	-0.147038	0.00537021	SMC3
2685.91	-0.202114	0.00538846	CDK2AP1
559.743	0.321893	0.00539802	SDSL
1294.1	-0.203984	0.00540493	NAA38
10330.9	-0.132477	0.00541554	HNRNPH1
242.833	-0.500619	0.00541554	NETO2
2440.22	-0.173305	0.00542137	NCAPG
69.7045	-0.789019	0.00547308	SYDE2
665.575	-0.265108	0.00547622	MTRR
917.38	0.261286	0.00550339	IDH3G
6086.07	0.133024	0.00550722	DYNLL2
28.3869	1.3974	0.0055274	ITGA10
819.826	0.26848	0.00552791	TEAD3
525.929	-0.365512	0.00554226	RHPN1
3542.43	-0.208205	0.00555618	UQCRFS1
3895.89	0.146244	0.00560215	TMEM123
1836.24	0.192136	0.00564001	PICALM
2833.23	0.185503	0.00565124	EIF6
729.379	-0.315803	0.005695	FAM35A
919.29	-0.27649	0.005708	BCKDK
452.435	0.315402	0.00570838	ARHGEF3
431.957	0.402692	0.00572815	LATS2
324.652	0.429215	0.00573562	DNAJB9
1191.23	0.243494	0.00574441	MEF2D
200.886	0.580217	0.00583443	CRELD1
862.985	-0.276483	0.00583881	C2CD3
940.32	0.265161	0.00584001	RNPEPL1
6.89974	-3.26036	0.00588922	SLC9A2
151.15	0.530438	0.00588922	HRH1
3292.35	-0.183028	0.00589261	PRPF4
542.556	-0.29443	0.00590537	SLC9A1
40.0926	-1.20843	0.00593277	MIR17HG
3261.56	0.234737	0.00593732	SF3A2
476.448	-0.309254	0.00594784	ZBTB39
1983.68	-0.176638	0.00596081	NCAPG2
514.528	-0.30816	0.00596081	PHF20L1
1010.21	-0.242316	0.00597266	SLC31A1
1076.1	-0.234763	0.00597266	NPDC1
3575.69	0.149831	0.00597266	SEC23B
545.969	0.321142	0.00597266	CCDC130
10464.2	0.136492	0.00601107	WDR1
2279.65	0.202887	0.00605951	ECI1
299.295	-0.446092	0.0060623	SEMA3F
161.764	-0.60229	0.00607308	PHF14
1237.19	-0.224162	0.00609469	MPHOSPH10
1031	-0.223557	0.0060966	UPF2
879.882	0.244233	0.00610377	MEX3C
1293.93	0.236784	0.00613324	AXL
544.709	0.334758	0.00613625	HOMER3
1275.8	-0.281328	0.00620146	QSOX2
2270.31	0.172709	0.00621386	RAB6A
220.827	-0.469701	0.00621468	REEP1
96142	-0.12066	0.00623216	EEF2
154.492	-0.604796	0.00624385	PPARGC1B
971.898	-0.238781	0.00625547	JAGN1
625.329	0.280825	0.00625547	STX5
3704.17	-0.156519	0.00627004	GTF3C1
554.965	0.281662	0.00627523	MSANTD3
143.512	0.553122	0.0063064	C6orf203
1658.6	-0.194641	0.00633963	MRPL20
1075.98	-0.258003	0.00634175	CXXC5
3937.36	0.219781	0.00636437	CKS1B
2317.58	0.182774	0.00640317	DPF2
642.075	0.291356	0.00641219	PDCL
1878.96	-0.189035	0.00643939	SMG7
1408.93	0.227079	0.00643939	PPP6C
108.431	0.736621	0.00647643	CEP19
1544.77	0.225629	0.00649072	CLDND1
1109.2	0.230519	0.00653195	RIPK2
1346.97	-0.213274	0.00655495	CCND3
539.33	0.345026	0.0065801	TRIP4
60863.5	-0.144314	0.00659829	RPL3
33.1399	-1.1906	0.00662893	B3GALT5
1871.73	0.25876	0.00671796	SLC12A2
256.126	-0.465132	0.00671796	TMEM168
627.18	-0.351808	0.00673501	EVA1C
16425.9	-0.137773	0.00673567	HNRNPM
14.9695	1.69613	0.00677975	ZNF613
90.2781	0.696741	0.00678417	S100A13
728.869	-0.329098	0.00678518	MYCBP2
530.353	0.463749	0.00681039	ADAMTS14
964.855	-0.255366	0.00683935	MCAT
268.447	-0.410839	0.0069228	CACHD1
766.548	0.259435	0.00692846	CEP57
877.158	0.260694	0.00695776	SIGIRR
3584.36	-0.200261	0.00705357	SRM
443.338	0.348908	0.00705878	NR3C1
636.778	0.273859	0.00705878	C9orf3
352.155	-0.352119	0.00708384	FAAH
1982.27	-0.188327	0.00711006	MSH2
60.9093	0.815191	0.00715841	TMEM198
362.273	-0.335503	0.00717128	CHST12
286.758	0.45356	0.00717128	AAED1
7132.94	-0.133829	0.00722256	PABPC4
397.018	0.376763	0.00722415	ROGDI
1244.87	-0.266529	0.00727431	SAC3D1
490.823	0.338691	0.00729641	PLEKHM1
262.062	0.447271	0.00732739	MAPRE3
763.06	-0.238055	0.00738624	TIMM21
3308.5	-0.154905	0.00740068	CSNK1A1
450.58	-0.351017	0.00741025	CA2
347.612	-0.378885	0.00748651	PCYOX1L
788.234	-0.251502	0.00749106	SNN
19.3694	-1.6252	0.00758223	TUBB2B
3035.08	0.162151	0.00759759	PLCB3
719.578	-0.294643	0.00761021	ACSL1
5249.68	-0.147348	0.00763657	METAP2
313.509	0.453348	0.00765707	PRKCH
362.21	0.348198	0.00765865	MOCOS
127.506	-0.611322	0.00773598	ZNF608
640.513	-0.277783	0.0078794	RAB11FIP3
435.722	-0.351042	0.00792175	C4orf46
420.521	-0.368195	0.0079355	EEF2K
420.173	0.317899	0.00794135	TRNAU1AP
2527.72	-0.189694	0.00795953	ATP1B3
121.355	0.57945	0.00803894	SPTSSB
441.801	-0.344177	0.00811326	THUMPD2
177.088	-0.633923	0.00811988	MMP17
2768.79	-0.162742	0.00812507	SEC23IP
212.764	0.48819	0.00812957	SERGEF
2510.5	-0.187522	0.00818327	TRAM1
2110.95	-0.173824	0.0082285	PRPF38B
487.076	0.332346	0.0082285	LHFPL2
17.9315	-1.55536	0.00828748	SUSD4
1648.26	-0.206074	0.00836269	NME4
757.531	-0.286848	0.00840201	SHQ1
613.935	0.304772	0.00840584	LRCH3
300.102	-0.444534	0.00843042	HIST3H2A
1286.6	-0.20275	0.00851478	TEX261
225.716	-0.40892	0.00851883	NDRG2
247.105	0.414766	0.00856163	SHROOM2
448.404	0.380958	0.00857205	C12orf57
747.793	-0.281007	0.00859631	TP53I11
794.072	0.257584	0.00860342	ATP11B
178.674	0.500564	0.00860786	ALS2CL
420.231	0.351314	0.0086098	WDR4
38.0097	-1.09047	0.00861864	SLCO3A1
564.694	0.299856	0.0086227	CSRNP2
1006.41	0.238051	0.00862543	GCAT
319.948	-0.380737	0.00864165	POLR3B
1303.46	-0.229733	0.0087172	ASXL1
311.825	0.356978	0.00872114	C2orf68
20.6815	-1.51141	0.00878606	BOC
806.4	-0.282676	0.0088832	SMIM12
717.929	-0.290945	0.00889639	PTGFRN
1100.49	-0.252624	0.00891667	TRIO
2477.74	-0.157946	0.00894024	EIF4EBP2
833.28	0.272465	0.00894376	CETN2
720.637	0.245665	0.00895801	MKL1
3007.15	0.166049	0.00896913	NF2
1213.64	0.238425	0.00898586	FAM199X
1285.08	0.240416	0.00900916	ADK
61.066	-0.912695	0.00900916	HCN4
98.6871	-0.633164	0.00902429	RHOV
985.721	0.258579	0.00902649	TMEM54
949.726	0.221635	0.00906555	TANK
1139.85	0.204734	0.00906555	RASSF7
457.769	0.368966	0.00907242	FAM222B
3599.65	-0.182042	0.00909281	MRTO4
671.159	0.304986	0.00911765	RMND5B
5933.48	0.165433	0.0091261	ARPC2
1342.37	-0.208512	0.00926641	VWA1
1710.02	-0.192262	0.00932676	M6PR
927.111	0.235882	0.0093318	PDLIM5
311.167	0.350812	0.00934003	PQLC3
1291.47	0.225999	0.00936434	BAG2
819.595	-0.233789	0.00937543	TWISTNB
1433.13	-0.194919	0.00937543	STK35
827.743	-0.240999	0.00940865	KIF1B
5526.97	0.122607	0.00941031	GARS
280.486	0.377052	0.00941706	CCDC82
1245.81	0.235764	0.00941714	STX3
367.577	0.343374	0.00948549	CNST
3215.12	-0.161555	0.00948549	PGAM5
964.407	0.238233	0.00949575	BIRC2
123.688	-0.563836	0.00950697	MTURN
1066.62	-0.285052	0.00953711	AGAP1
3962.15	-0.148308	0.00958241	SRSF11
1329.46	-0.218444	0.00962566	ABL1
365.054	-0.36574	0.009647	PLEKHA8
1615.64	-0.210783	0.00967335	CLCN3
31.2162	1.23287	0.00969265	PDE8B
104.346	0.619582	0.00969836	MT1F
1972.25	-0.158423	0.00973638	FANCI
77.671	-0.797198	0.00975022	KIF21B
805.959	-0.224265	0.00976971	PPFIA3
84.6038	-0.726376	0.00977857	RET
1239.1	-0.218836	0.00978058	GFM1
822.494	0.259426	0.00993481	RNF14
1493.43	0.195787	0.0100051	ZCRB1
1738.16	0.242148	0.0100305	MEA1
1111.58	0.248618	0.0100825	DEF6
2849.37	0.165188	0.0101097	TBCB
554.412	0.314694	0.0101216	ZBTB4
135.345	0.537433	0.01026	SGK3
135.345	0.537433	0.01026	C8orf44-SGK3
5038.14	0.137711	0.0103225	SUPT5H
6933.48	-0.163619	0.010333	HNRNPA0
138.872	0.585604	0.0103349	PLD1
400.353	0.342022	0.0103367	RIC8B
552.169	0.286248	0.0103919	PLEKHG6
79.8861	0.7617	0.0103919	RCBTB2
4054.72	0.166938	0.0104897	RAB1A
1564.39	0.214766	0.0105128	ING1
1235.64	-0.22659	0.0105913	SLC25A32
31.8755	-1.13442	0.0106543	SLC4A8
666.199	-0.24308	0.0106613	TBC1D16
[truncated: 11,654 more rows]

## Sheet: E2F1Cr RNA-seq AS
coord	FDR	psi_trt	psi_ref	delta_psi	gene	trt	event
chr1_109823398_109823873_109823398_109823668_109823758_109823873	0	0.429	0.085	0.344	PSRC1	CRISPR_44	RI
chr1_109823398_109823873_109823398_109823668_109823758_109823873	0	0.574	0.085	0.489	PSRC1	WT_44	RI
chr1_153744815_153745187_153744815_153744916_153745114_153745187	0	0.170333	0.0196667	0.151	INTS3	WT_44	RI
chr1_1563398_1563779_1563398_1563559_1563652_1563779	0	0.662	0.256	0.406	MIB2	WT_44	RI
chr1_24119497_24119529_24119041_24119250_24119640_24119706	0	0.894333	0.988333	-0.094	LYPLA2	CRISPR_44	SE
chr1_32381495_32381588_32377296_32377427_32384570_32384710	0	0.246667	0.521333	-0.275	PTP4A2	CRISPR_44	SE
chr1_3551723_3551858_3551560_3551638_3552507_3552594	0	0.522667	0.895333	-0.373	WRAP73	CRISPR_44	SE
chr1_3551723_3551858_3551560_3551638_3552507_3552594	0	0.629333	0.895333	-0.266	WRAP73	WT_44	SE
chr1_46775568_46775716_46774772_46774799_46775826_46775988	0	0.01	0.0293333	-0.019	UQCRH	CRISPR_44	SE
chr1_46775568_46775716_46774772_46774799_46775826_46775988	0	0.0103333	0.0293333	-0.019	UQCRH	WT_44	SE
chr1_54413534_54413654_54412030_54412222_54417658_54418145	0	0.04	0.311333	-0.271	LRRC42	CRISPR_44	SE
chr10_111635285_111637625_111635285_111635357_111637547_111637625	0	0.0536667	0.011	0.043	XPNPEP1	CRISPR_44	RI
chr10_111635285_111637625_111635285_111635357_111637547_111637625	0	0.0823333	0.011	0.071	XPNPEP1	WT_44	RI
chr10_27822856_27822923_27822663_27822782_27826804_27826895	0	0.87	1	-0.13	RAB18	WT_44	SE
chr10_58119447_58120144_58119447_58119614_58119778_58120144	0	0.071	0.0153333	0.056	ZWINT	WT_44	RI
chr10_62547817_62547988_62545421_62545545_62551647_62551727	0	0.903	0.991	-0.088	CDK1	WT_44	SE
chr10_71922445_71922515_71921613_71921687_71930168_71930279	0	0.176333	0.057	0.119	SAR1A	CRISPR_44	SE
chr10_71922445_71922515_71921613_71921687_71930168_71930279	0	0.224	0.057	0.167	SAR1A	WT_44	SE
chr10_76285013_76285184_76158228_76158337_76349039_76349075	0	0.753333	0.95	-0.197	ADK	CRISPR_44	SE
chr10_79799958_79799983_79796951_79797062_79800372_79800471	0	0.036	0.013	0.023	RPS24	CRISPR_DMSO	SE
chr10_79799961_79799983_79796951_79797062_79800372_79800428	0	0.0526667	0.142667	-0.09	RPS24	WT_44	SE
chr10_79799961_79799983_79796951_79797062_79800372_79800428	0	0.298333	0.142667	0.156	RPS24	CRISPR_DMSO	SE
chr11_118276371_118276424_118272324_118272432_118277651_118277812	0	0.00766667	0.0276667	-0.02	ATP5L	WT_44	SE
chr11_4148264_4148486_4147913_4148063_4150303_4150380	0	0.792333	0.965667	-0.173	RRM1	WT_44	SE
chr11_5367491_5367583_5367002_5367129_5526580_5526882	0	0.856333	0.981667	-0.125	AC104389.28	WT_44	SE
chr11_5526580_5526882_5526798_5526882_5367002_5367129	0	0.716333	0.358333	0.358	AC104389.28	WT_44	A5SS
chr11_5526580_5526882_5526798_5526882_5367491_5367583	0	0.506667	0.192667	0.314	AC104389.28	WT_44	A5SS
chr11_5526580_5526882_5526798_5526882_5368105_5368140	0	0.38	0.141667	0.238	AC104389.28	CRISPR_44	A5SS
chr11_5526580_5526882_5526798_5526882_5368105_5368140	0	0.563	0.141667	0.421	AC104389.28	WT_44	A5SS
chr11_62621990_62622023_62622359_62622410_62621272_62621305_62622604_62622688	0	0.388	0.802667	-0.415	SNHG1	WT_44	MXE
chr11_62622359_62622410_62621551_62622023_62622604_62622646	0	0.481333	0.838	-0.357	SNHG1	WT_44	SE
chr11_62622359_62622410_62621551_62622023_62622604_62622646	0	0.489333	0.838	-0.349	SNHG1	CRISPR_44	SE
chr11_67374428_67374795_67374428_67374547_67375866_67375949	0	0.0533333	0.00866667	0.045	NDUFV1	CRISPR_44	A5SS
chr11_71195357_71196694_71195357_71195493_71196587_71196694	0	0.0993333	0.00266667	0.097	NADSYN1	WT_44	RI
chr12_1023596_1023698_1023057_1023287_1025509_1025649	0	0.417667	0.938667	-0.521	RAD52	WT_44	SE
chr12_120636356_120636434_120635124_120635265_120636656_120636803	0	0.957	0.99	-0.033	RPLP0	CRISPR_44	SE
chr12_120636356_120636434_120635124_120635265_120636656_120636803	0	0.963333	0.99	-0.027	RPLP0	WT_44	SE
chr12_120636356_120636542_120635124_120635265_120636656_120636803	0	0.978333	0.995	-0.017	RPLP0	CRISPR_44	SE
chr12_120636356_120636573_120635124_120635265_120636656_120636803	0	0.957667	0.990333	-0.033	RPLP0	CRISPR_44	SE
chr12_120636356_120636573_120635124_120635265_120636656_120636803	0	0.964667	0.990333	-0.026	RPLP0	WT_44	SE
chr12_121017316_121017726_121017316_121017400_121017576_121017726	0	0.0996667	0.00833333	0.091	POP5	WT_44	RI
chr12_53701628_53701713_53701239_53701497_53701835_53701917	0	0.804333	0.988333	-0.184	AAAS	WT_44	SE
chr12_53701628_53701713_53701239_53701497_53701835_53701917	0	0.820333	0.988333	-0.168	AAAS	CRISPR_44	SE
chr12_53861588_53861627_53861004_53861077_53862560_53862616	0	0.437333	0.695333	-0.258	PCBP2	CRISPR_44	SE
chr12_53861588_53861627_53861004_53861077_53862563_53862616	0	0.85	0.954	-0.104	PCBP2	CRISPR_44	SE
chr12_56554409_56554454_56554026_56554104_56555170_56555334	0	0.0876667	0.191667	-0.104	MYL6	WT_44	SE
chr12_6669263_6669735_6669263_6669492_6669612_6669735	0	0.175667	0.038	0.138	NOP2	WT_44	RI
chr12_6669263_6669735_6669263_6669492_6669612_6669735	0	0.211667	0.038	0.174	NOP2	CRISPR_44	RI
chr12_69018450_69018653_69004687_69004823_69042478_69042561	0	0.156	0.0326667	0.123	RAP1B	WT_44	SE
chr12_69018454_69018653_69004704_69004823_69042478_69042561	0	0.141333	0.0266667	0.115	RAP1B	WT_44	SE
chr12_6958486_6958593_6957972_6958362_6958728_6958947	0	0.531667	0.852667	-0.321	CDCA3	CRISPR_44	SE
chr12_6958486_6958593_6957972_6958362_6958728_6958947	0	0.551333	0.852667	-0.301	CDCA3	WT_44	SE
chr12_7025834_7026271_7025834_7025893_7026201_7026271	0	0.127667	0.0106667	0.117	ENO2	WT_44	RI
chr12_7520653_7520793_7519831_7519927_7521528_7521566	0	0.0276667	0.335667	-0.308	CD163L1	CRISPR_44	SE
chr12_98987402_98987913_98987402_98987518_98987752_98987913	0	0.103667	0.0366667	0.067	SLC25A3	CRISPR_44	RI
chr12_98987402_98987913_98987402_98987518_98987752_98987913	0	0.116	0.0366667	0.079	SLC25A3	WT_44	RI
chr13_111546455_111546549_111545044_111545610_111558379_111558471	0	0.028	0.227667	-0.2	ANKRD10	WT_44	SE
chr14_21699116_21699231_21699155_21699231_21698477_21698525	0	0.617333	0.363333	0.254	HNRNPC	CRISPR_44	A5SS
chr14_21699116_21699231_21699155_21699231_21698477_21698525	0	0.650667	0.363333	0.287	HNRNPC	WT_44	A5SS
chr14_24700857_24700943_24687589_24687637_24701455_24701531	0	0.0616667	0.0216667	0.04	NEDD8	CRISPR_44	SE
chr14_35441147_35441419_35438375_35438513_35451635_35451698	0	1	0.0503333	0.95	RP11-85K15.2	WT_44	SE
chr14_54423267_54423529_54423476_54423529_54419993_54420118	0	0.338667	0.606333	-0.268	BMP4	WT_44	A5SS
chr14_54423267_54423529_54423476_54423529_54419993_54420118	0	0.349333	0.606333	-0.257	BMP4	CRISPR_44	A5SS
chr15_41145908_41146127_41145908_41146079_41146257_41146284	0	0.669	0.367	0.302	SPINT1	CRISPR_44	A5SS
chr15_75130492_75130514_75130091_75130139_75130606_75130685	0	0.304667	0.983333	-0.679	ULK3	CRISPR_44	SE
chr15_75130492_75130533_75130091_75130139_75130606_75130685	0	0.705333	0.996333	-0.291	ULK3	CRISPR_44	SE
chr15_78834518_78834987_78834518_78834561_78836531_78836609	0	0.815667	0.968333	-0.153	PSMA4	CRISPR_44	A5SS
chr15_78834824_78834987_78834518_78834561_78836531_78836609	0	0.932667	0.989667	-0.057	PSMA4	CRISPR_44	SE
chr15_78834917_78834987_78834518_78834561_78836531_78836609	0	0.862	0.977	-0.115	PSMA4	CRISPR_44	SE
chr16_1821070_1821172_1820881_1820994_1821280_1821411	0	0.679	0.940333	-0.261	NME3	CRISPR_44	SE
chr16_1821070_1821192_1820881_1820994_1821280_1821411	0	0.541333	0.890667	-0.349	NME3	CRISPR_44	SE
chr16_1821070_1821411_1821280_1821411_1820881_1820994	0	0.508	0.875	-0.367	NME3	CRISPR_44	A5SS
chr16_27475640_27476157_27475715_27476157_27474861_27474913	0	0.189667	0.498667	-0.309	GTF3C1	CRISPR_44	A5SS
chr16_3073233_3073531_3073233_3073362_3073474_3073531	0	0.237	0.089	0.148	HCFC1R1	WT_44	RI
chr16_30762426_30762924_30762426_30762602_30762869_30762924	0	0.363667	0.0903333	0.273	PHKG2	WT_44	RI
chr16_30762426_30762924_30762426_30762602_30762869_30762924	0	0.378667	0.0903333	0.288	PHKG2	CRISPR_44	RI
chr16_88722512_88722969_88722512_88722712_88723843_88723990	0	0.065	0.012	0.053	MVD	WT_44	A3SS
chr16_88723843_88724437_88723843_88723990_88724322_88724437	0	0.075	0.0173333	0.058	MVD	CRISPR_44	RI
chr16_88723843_88724437_88723843_88723990_88724322_88724437	0	0.106	0.0173333	0.089	MVD	WT_44	RI
chr16_88724142_88724437_88724322_88724437_88723843_88723990	0	0.065	0.0133333	0.052	MVD	CRISPR_44	A5SS
chr16_88724142_88724437_88724322_88724437_88723843_88723990	0	0.09	0.0133333	0.077	MVD	WT_44	A5SS
chr17_16342894_16343017_16342640_16342728_16343498_16343567	0	0.0643333	0.134667	-0.07	FAM211A-AS1	CRISPR_44	SE
chr17_16342894_16343567_16343498_16343567_16342640_16342728	0	0.0123333	0.0253333	-0.013	FAM211A-AS1	CRISPR_44	A3SS
chr17_26873725_26874867_26873725_26874427_26874694_26874867	0	0.412	0.139333	0.273	UNC119	CRISPR_44	RI
chr17_42398425_42398926_42398425_42398599_42398801_42398926	0	0.116667	0.0343333	0.082	SLC25A39	WT_44	RI
chr17_46048487_46048773_46048487_46048518_46048727_46048773	0	0.304333	0.0963333	0.208	CDK5RAP3	CRISPR_44	RI
chr17_46048487_46048773_46048487_46048518_46048727_46048773	0	0.351333	0.0963333	0.255	CDK5RAP3	WT_44	RI
chr17_46051765_46052703_46051765_46051814_46052524_46052703	0	0.487333	0.141667	0.346	CDK5RAP3	WT_44	RI
chr17_5329290_5329402_5326088_5326149_5335861_5335928	0	0.167667	0.406333	-0.239	RPAIN	WT_44	SE
chr17_5329290_5329402_5326088_5326149_5335861_5335928	0	0.176667	0.406333	-0.23	RPAIN	CRISPR_44	SE
chr17_5329290_5329619_5326088_5326149_5335861_5336196	0	0.0776667	0.265667	-0.188	RPAIN	WT_44	SE
chr17_5329290_5329619_5326088_5326149_5335861_5336196	0	0.09	0.265667	-0.176	RPAIN	CRISPR_44	SE
chr17_5329290_5331531_5326088_5326149_5335861_5336024	0	0.0226667	0.0893333	-0.067	RPAIN	WT_44	SE
chr17_5329290_5331531_5326088_5326149_5335861_5336024	0	0.024	0.0893333	-0.065	RPAIN	CRISPR_44	SE
chr17_5329555_5329619_5326088_5326149_5335861_5336196	0	0.0346667	0.190333	-0.156	RPAIN	WT_44	SE
chr17_5331390_5331531_5326088_5326149_5335861_5336196	0	0.0506667	0.241333	-0.191	RPAIN	WT_44	SE
chr17_5331390_5331531_5326088_5326149_5335861_5336196	0	0.0703333	0.241333	-0.171	RPAIN	CRISPR_44	SE
chr17_57196679_57196856_57187311_57189706_57232491_57232545	0	0.418333	0.787667	-0.369	SKA2	WT_44	SE
chr17_61907492_61907549_61907211_61907309_61907630_61907861	0	0.801	0.941	-0.14	PSMC5	CRISPR_44	SE
chr17_61907492_61907549_61907211_61907309_61907630_61907861	0	0.802667	0.941	-0.138	PSMC5	WT_44	SE
chr17_73127139_73127200_73126847_73126962_73127275_73127353	0	0.757	0.974667	-0.218	NT5C	WT_44	SE
chr17_73701690_73702172_73702087_73702172_73700835_73700894	0	0.0643333	0.0143333	0.05	SAP30BP	CRISPR_44	A3SS
chr17_73701690_73702172_73702087_73702172_73700835_73700894	0	0.0706667	0.0143333	0.056	SAP30BP	WT_44	A3SS
chr17_73754290_73754453_73753974_73754208_73754529_73754680	0	0.615333	0.932	-0.317	GALK1	WT_44	SE
chr17_7490216_7490589_7490216_7490335_7490478_7490589	0	0.355	0.0696667	0.285	MPDU1	WT_44	RI
chr17_79872169_79872578_79872169_79872406_79873315_79873388	0	0.543333	0.917333	-0.374	SIRT7	CRISPR_44	A3SS
chr17_79872479_79872578_79872068_79872406_79873315_79873388	0	0.673667	0.965	-0.291	SIRT7	WT_44	SE
chr17_79872479_79872578_79872068_79872406_79873315_79873388	0	0.697	0.965	-0.268	SIRT7	CRISPR_44	SE
chr17_80019432_80019597_80019493_80019597_80019084_80019229	0	0.151667	0.0216667	0.13	DUS1L	WT_44	A5SS
chr17_80019432_80019597_80019493_80019597_80019084_80019229	0	0.21	0.0216667	0.188	DUS1L	CRISPR_44	A5SS
chr17_8110067_8110252_8109808_8109957_8110635_8110685	0	0.329667	0.685333	-0.356	AURKB	CRISPR_44	SE
chr17_8110067_8110252_8109808_8109957_8110635_8110685	0	0.334333	0.685333	-0.351	AURKB	WT_44	SE
chr17_8111055_8111158_8110888_8110943_8113847_8113899	0	0.729333	0.926667	-0.197	AURKB	CRISPR_44	SE
chr17_8111055_8111219_8110888_8110943_8113847_8113886	0	0.572333	0.874667	-0.302	AURKB	CRISPR_44	SE
chr17_8192820_8192906_8192575_8192732_8193130_8193410	0	0.551	0.891333	-0.34	RANGRF	CRISPR_44	SE
chr17_8192820_8192906_8192575_8192732_8193130_8193410	0	0.551	0.891333	-0.34	RANGRF	WT_44	SE
chr18_47017721_47017815_47017162_47017297_47017901_47017956	0	0.937	0.991333	-0.054	RPL17	CRISPR_44	SE
chr18_47017721_47017815_47017162_47017297_47017901_47017956	0	0.959333	0.991333	-0.032	RPL17	WT_44	SE
chr18_77746601_77746750_77737597_77737701_77748239_77748502	0	0.311667	0.138667	0.173	TXNL4A	WT_44	SE
chr18_77746601_77746750_77737597_77737701_77748239_77748502	0	0.335333	0.138667	0.197	TXNL4A	CRISPR_44	SE
chr19_11618516_11618665_11618271_11618377_11618805_11618863	0	0.866667	0.987	-0.12	ECSIT	CRISPR_44	SE
chr19_11618516_11618863_11618805_11618863_11618271_11618377	0	0.717333	0.966667	-0.249	ECSIT	CRISPR_44	A5SS
chr19_18547782_18547915_18547139_18547289_18548408_18548570	0	0.596	0.863333	-0.267	ISYNA1	CRISPR_44	SE
chr19_18701663_18703146_18701663_18701743_18702917_18703146	0	0.058	0.0133333	0.045	C19orf60	WT_44	RI
chr19_1877506_1877646_1876977_1877424_1879919_1880060	0	0.635667	0.931333	-0.296	ABHD17A	CRISPR_44	SE
chr19_1877506_1877686_1876808_1877424_1879919_1880114	0	0.768667	0.958	-0.189	ABHD17A	CRISPR_44	SE
chr19_19017768_19017921_19016384_19016438_19021779_19021880	0	0.890333	0.965	-0.075	COPE	WT_44	SE
chr19_34706028_34706205_34699100_34699956_34706500_34706566	0	0.842	0.974333	-0.132	LSM14A	CRISPR_44	SE
chr19_36001085_36001329_36001085_36001154_36001272_36001329	0	0.835667	0.599	0.237	DMKN	WT_44	RI
chr19_36001085_36001412_36001085_36001154_36001280_36001412	0	0.880667	0.639333	0.241	DMKN	CRISPR_44	RI
chr19_36001085_36001412_36001085_36001154_36001280_36001412	0	0.898667	0.639333	0.259	DMKN	WT_44	RI
chr19_41937223_41939339_41937223_41938313_41939176_41939339	0	0.157	0.0603333	0.097	ATP5SL	WT_44	RI
chr19_42398698_42398734_42398523_42398620_42399421_42399446	0	0.733	0.978333	-0.245	ARHGEF1	CRISPR_44	SE
chr19_42398698_42398734_42398523_42398620_42399421_42399446	0	0.8	0.978333	-0.178	ARHGEF1	WT_44	SE
chr19_49951083_49951267_49951083_49951165_49951257_49951267	0	0.162667	0.0406667	0.122	PIH1D1	WT_44	RI
chr19_50170275_50170418_50169941_50170056_50172107_50172194	0	0.572333	0.798333	-0.226	BCL2L12	WT_44	SE
chr19_50170278_50170418_50169941_50170056_50172107_50172194	0	0.421	0.698667	-0.278	BCL2L12	WT_44	SE
chr19_50172107_50172194_50173472_50173745_50169941_50170056_50176954_50177173	0	0.492	0.245667	0.246	BCL2L12	WT_44	MXE
chr19_50173472_50173745_50172280_50172372_50176954_50177116	0	0.639	0.863333	-0.224	BCL2L12	WT_44	SE
chr19_50918980_50919785_50918980_50919083_50919652_50919785	0	0.109333	0.0226667	0.087	POLD1	WT_44	RI
chr19_55652553_55652670_55652250_55652328_55653224_55653259	0	0.918333	0.993667	-0.075	TNNT1	CRISPR_44	SE
chr19_55653224_55653288_55656911_55656933_55652250_55652328_55658048_55658075	0	0.814333	0.982667	-0.168	TNNT1	CRISPR_44	MXE
chr19_651610_651855_651691_651855_650233_650296	0	0.668	0.898667	-0.231	RNF126	WT_44	A5SS
chr19_651610_651855_651691_651855_650233_650296	0	0.695667	0.898667	-0.203	RNF126	CRISPR_44	A5SS
chr2_200826503_200826651_200824476_200824603_200828455_200828831	0	0.574333	0.856	-0.282	C2orf47	CRISPR_44	SE
chr2_239103422_239103511_239103445_239103511_239102915_239102972	0	0.155667	0.0123333	0.143	ILKAP	WT_44	A5SS
chr2_242621333_242621748_242617866_242618064_242625183_242625292	0	0.183667	0.0183333	0.165	DTYMK	WT_44	SE
chr2_27354539_27354699_27353623_27354376_27354877_27354950	0	0.658667	0.899	-0.24	PREB	WT_44	SE
chr2_74173845_74174033_74154001_74154179_74185272_74185372	0	0.673333	0.878	-0.205	DGUOK	CRISPR_44	SE
chr2_99787805_99787892_99786997_99787115_99787972_99788109	0	0.415333	0.817667	-0.402	MITD1	CRISPR_44	SE
chr20_34220084_34220156_34219866_34219947_34220232_34220307	0	0.659667	0.844667	-0.185	CPNE1	WT_44	SE
chr20_34246851_34246936_34220716_34220845_34252681_34252822	0	0.0763333	0.197667	-0.121	CPNE1	CRISPR_44	SE
chr20_34328446_34328519_34326889_34326939_34328745_34328809	0	0.0443333	0.142333	-0.098	RBM39	CRISPR_44	SE
chr20_35236292_35236403_35236117_35236221_35238003_35238133	0	0.016	0.0986667	-0.083	C20orf24	WT_44	SE
chr20_35236292_35236403_35236117_35236221_35238003_35238133	0	0.0203333	0.0986667	-0.078	C20orf24	CRISPR_44	SE
chr20_35236292_35236403_35238003_35238133_35236117_35236221_35240412_35240960	0	0.007	0.0633333	-0.056	C20orf24	WT_44	MXE
chr20_35236292_35236403_35238003_35238133_35236117_35236221_35240412_35240960	0	0.011	0.0633333	-0.052	C20orf24	CRISPR_44	MXE
chr20_35236292_35236403_35238003_35238161_35236117_35236221_35240412_35240960	0	0.014	0.122	-0.108	C20orf24	WT_44	MXE
chr20_35236292_35236403_35238003_35238161_35236117_35236221_35240412_35240960	0	0.022	0.122	-0.1	C20orf24	CRISPR_44	MXE
chr20_47712712_47713489_47712885_47713489_47711268_47711500	0	0.100667	0.0346667	0.066	CSE1L	WT_44	A3SS
chr21_44323291_44324386_44317036_44317157_44328973_44329215	0	0.0893333	0.261333	-0.172	NDUFV3	CRISPR_44	SE
chr21_44515803_44515853_44515547_44515646_44524424_44524512	0	0.889	1	-0.111	U2AF1	CRISPR_44	SE
chr21_44520562_44520629_44515547_44515646_44524424_44524512	0	0.831	1	-0.169	U2AF1	CRISPR_44	SE
chr21_44520562_44520629_44515803_44515853_44521475_44521542	0	0.285	0.507667	-0.223	U2AF1	CRISPR_44	SE
chr21_44520562_44520629_44521475_44521542_44515547_44515646_44524424_44524512	0	0.51	0.281	0.229	U2AF1	CRISPR_44	MXE
chr21_44520562_44520629_44521475_44521542_44515803_44515853_44524424_44524512	0	0.480333	0.269667	0.211	U2AF1	CRISPR_44	MXE
chr21_44520562_44524512_44524424_44524512_44515547_44515646	0	0.0486667	1	-0.951	U2AF1	CRISPR_44	A5SS
chr21_44520562_44524512_44524424_44524512_44515547_44515646	0	0.0856667	1	-0.914	U2AF1	CRISPR_DMSO	A5SS
chr21_44521475_44521542_44515547_44515646_44524424_44524512	0	0.834667	1	-0.165	U2AF1	CRISPR_44	SE
chr21_44521475_44521542_44520562_44520629_44524424_44524512	0	0.255	0.127333	0.128	U2AF1	CRISPR_44	SE
chr21_47851442_47852129_47851442_47851892_47855816_47856061	0	0.214	0.807333	-0.593	PCNT	CRISPR_44	A5SS
chr22_39916568_39917676_39916568_39916756_39917358_39917676	0	0.0233333	0.00766667	0.016	ATF4	CRISPR_44	RI
chr22_39916568_39917676_39916568_39916756_39917358_39917676	0	0.0316667	0.00766667	0.024	ATF4	WT_44	RI
chr22_41928607_41928749_41928662_41928749_41928097_41928161	0	0.284667	0.0823333	0.202	POLR3H	WT_44	A5SS
chr22_42997975_42998062_42995703_42995799_42998775_42999018	0	0.687333	0.878667	-0.191	POLDIP3	WT_44	SE
chr22_50636251_50636615_50636251_50636424_50636503_50636615	0	0.600333	0.167333	0.433	TRABD	WT_44	RI
chr3_111709546_111709598_111705760_111705898_111710223_111710387	0	0.0213333	0.127667	-0.106	ABHD10	CRISPR_44	SE
chr3_183898432_183898438_183897851_183898039_183898636_183898669	0	0.715667	0.489	0.227	AP2M1	CRISPR_44	SE
chr3_49065680_49065755_49065142_49065349_49065863_49065906	0	0.948	0.989	-0.041	IMPDH2	CRISPR_44	SE
chr4_84379498_84379582_84378061_84378111_84380892_84380950	0	0.676667	0.912333	-0.236	MRPS18C	CRISPR_44	SE
chr5_102360834_102361038_102355493_102355547_102363885_102363926	0	0.267333	0.568333	-0.301	PAM	WT_44	SE
chr5_140075687_140075786_140075322_140075430_140076105_140076199	0	0.556667	0.948667	-0.392	HARS2	CRISPR_44	SE
chr5_140075687_140075786_140075322_140075430_140076105_140076199	0	0.674	0.948667	-0.275	HARS2	WT_44	SE
chr5_154320776_154320825_154330380_154330498_154320629_154320698_154335930_154335996	0	0.467333	0.243667	0.224	MRPL22	CRISPR_44	MXE
chr5_154330362_154330498_154320776_154320825_154335930_154335996	0	0.440333	0.710667	-0.27	MRPL22	CRISPR_44	SE
chr5_154330380_154330498_154320654_154320825_154335930_154335996	0	0.658667	0.855	-0.196	MRPL22	CRISPR_44	SE
chr5_176079743_176082021_176079743_176079914_176081895_176082021	0	0.057	0.009	0.048	TSPAN17	CRISPR_44	RI
chr5_176079743_176082021_176079743_176079914_176081895_176082021	0	0.0693333	0.009	0.06	TSPAN17	WT_44	RI
chr5_179043126_179044111_179043126_179043219_179043869_179044111	0	0.036	0.00933333	0.027	HNRNPH1	WT_44	RI
chr5_31534378_31534524_31534378_31534432_31535850_31536000	0	0.390667	0.922333	-0.532	C5orf22	CRISPR_44	A5SS
chr5_31534378_31534524_31534378_31534432_31535850_31536000	0	0.457333	0.922333	-0.465	C5orf22	WT_44	A5SS
chr5_82815167_82818128_82807921_82808215_82832825_82838087	0	0.068	1	-0.932	VCAN	CRISPR_DMSO	SE
chr6_126661319_126661590_126661319_126661545_126667350_126667464	0	0.167333	0.049	0.118	CENPW	CRISPR_44	A5SS
chr6_126661319_126661590_126661319_126661545_126667350_126667464	0	0.208333	0.049	0.159	CENPW	WT_44	A5SS
chr6_160209089_160209175_160208774_160208903_160210436_160210604	0	0.922	0.971333	-0.049	TCP1	WT_44	SE
chr6_31612083_31612191_31611858_31611971_31612301_31612379	0	0.2	0.401	-0.201	BAG6	CRISPR_44	SE
chr6_36940427_36940572_36940478_36940572_36938422_36938470	0	0.734667	0.504333	0.23	MTCH1	CRISPR_44	A5SS
chr6_36940427_36940572_36940478_36940572_36938422_36938470	0	0.744	0.504333	0.24	MTCH1	WT_44	A5SS
chr6_86387512_86387593_86387046_86387210_86387671_86387750	0	0.644667	0.861667	-0.217	SNHG5	WT_44	SE
chr6_86387512_86387750_86387671_86387750_86387141_86387210	0	0.447333	0.739333	-0.292	SNHG5	WT_44	A5SS
chr7_100033253_100033687_100033253_100033390_100033470_100033687	0	0.656333	0.276	0.38	PPP1R35	WT_44	RI
chr7_128394315_128394509_128394582_128394776_128388626_128388858_128398924_128399091	0	0.938667	0.787	0.152	CALU	WT_44	MXE
chr7_128394582_128394776_128394315_128394509_128398924_128399091	0	0.0303333	0.110667	-0.08	CALU	WT_44	SE
chr7_134617738_134618828_134617738_134618141_134625842_134625988	0	0.138	0.029	0.109	CALD1	WT_44	A5SS
chr7_26230612_26230748_26229744_26230080_26232114_26232197	0	0.181667	0.600333	-0.419	HNRNPA2B1	CRISPR_44	SE
chr7_26230612_26230748_26229744_26230080_26232114_26232197	0	0.283333	0.600333	-0.317	HNRNPA2B1	WT_44	SE
chr7_56062586_56062681_56052539_56052571_56065058_56065142	0	0.554667	1	-0.445	GBAS	CRISPR_DMSO	SE
chr7_56062586_56062681_56052539_56052571_56065058_56065142	0	0.555	1	-0.445	GBAS	CRISPR_44	SE
chr7_6438292_6438349_6431554_6431672_6439756_6439819	0	0.00833333	0.037	-0.029	RAC1	CRISPR_44	SE
chr7_6438292_6438349_6431554_6431672_6439756_6439819	0	0.00866667	0.037	-0.028	RAC1	WT_44	SE
chr7_73098096_73098231_73098096_73098134_73100965_73101061	0	0.065	0.0213333	0.044	WBSCR22	WT_44	A5SS
chr7_73098096_73098253_73098096_73098134_73100965_73101061	0	0.0626667	0.0203333	0.042	WBSCR22	CRISPR_44	A5SS
chr7_73098096_73098253_73098096_73098134_73100965_73101061	0	0.0856667	0.0203333	0.065	WBSCR22	WT_44	A5SS
chr7_73098096_73098330_73098096_73098134_73100965_73101061	0	0.0496667	0.0176667	0.032	WBSCR22	CRISPR_44	A5SS
chr7_73098096_73098330_73098096_73098134_73100965_73101061	0	0.0653333	0.0176667	0.048	WBSCR22	WT_44	A5SS
chr7_889559_889670_889156_889240_891020_891118	0	0.396667	0.793667	-0.397	SUN1	CRISPR_44	SE
chr8_125530982_125531122_125531058_125531122_125528127_125528271	0	0.05	0.179333	-0.129	TATDN1	CRISPR_44	A5SS
chr8_125530982_125531122_125531058_125531122_125528127_125528271	0	0.071	0.179333	-0.108	TATDN1	WT_44	A5SS
chr8_144643171_144643593_144643171_144643274_144643539_144643593	0	0.233333	0.0336667	0.2	GSDMD	WT_44	RI
chr8_144649780_144649846_144648356_144649635_144649955_144650058	0	0.221667	0.786333	-0.565	MROH6	CRISPR_44	SE
chr8_144658247_144658742_144658247_144658332_144658601_144658742	0	0.144333	0.0286667	0.116	NAPRT1	WT_44	RI
chr8_144663223_144663498_144663223_144663324_144663455_144663498	0	0.662	0.896667	-0.235	EEF1D	WT_44	RI
chr8_144663223_144663498_144663223_144663324_144663455_144663498	0	0.7	0.896667	-0.197	EEF1D	CRISPR_44	RI
chr8_144663398_144663498_144663455_144663498_144663223_144663324	0	0.888333	0.973667	-0.085	EEF1D	WT_44	A5SS
chr8_144663398_144663498_144663455_144663498_144663223_144663324	0	0.909333	0.973667	-0.064	EEF1D	CRISPR_44	A5SS
chr8_144663455_144663498_144668898_144669019_144663223_144663324_144679517_144679567	0	0.743	0.926	-0.183	EEF1D	WT_44	MXE
chr8_144663455_144663498_144668898_144669022_144663223_144663324_144679517_144679570	0	0.888	0.973	-0.085	EEF1D	WT_44	MXE
chr8_145066045_145066541_145066045_145066246_145066412_145066541	0	0.126	0.0316667	0.094	GRINA	CRISPR_44	RI
chr8_145066045_145066541_145066045_145066246_145066412_145066541	0	0.167667	0.0316667	0.136	GRINA	WT_44	RI
chr8_145151026_145151153_145149929_145150131_145151239_145151397	0	0.864667	0.989	-0.124	CYC1	WT_44	SE
chr8_145151026_145151153_145149929_145150131_145151239_145151397	0	0.877667	0.989	-0.111	CYC1	CRISPR_44	SE
chr8_145161245_145161577_145161245_145161367_145161457_145161577	0	0.198667	0.0696667	0.129	MAF1	CRISPR_44	RI
chr8_145161245_145161577_145161245_145161367_145161457_145161577	0	0.231333	0.0696667	0.162	MAF1	WT_44	RI
chr8_145533457_145534935_145533457_145533582_145534859_145534935	0	0.036	0.00866667	0.027	HSF1	WT_44	RI
chr8_145619448_145619770_145619448_145619515_145619593_145619770	0	0.185333	0.04	0.145	CPSF1	WT_44	RI
chr8_145649597_145650202_145649597_145649651_145650100_145650202	0	0.0786667	0.0236667	0.055	VPS28	WT_44	RI
chr8_42932358_42935584_42932358_42932507_42938260_42938323	0	0.0596667	0.017	0.043	FNTA	WT_44	A5SS
chr8_82629483_82629523_82627221_82627349_82630416_82630459	0	0.379	0.645	-0.266	ZFAND1	CRISPR_44	SE
chr9_130111202_130111314_130107681_130107756_130116124_130116223	0	0.0633333	1	-0.937	GARNL3	WT_44	SE
chr9_130950141_130950213_130947825_130948055_130952607_130952635	0	0.755667	0.952667	-0.197	CIZ1	CRISPR_44	SE
chr9_139836206_139836918_139836497_139836918_139835988_139836136	0	0.163333	0.0506667	0.113	FBXW5	WT_44	A5SS
chr9_140083517_140083717_140083517_140083603_140084258_140084822	0	0.560667	0.925333	-0.365	SSNA1	CRISPR_44	A5SS
chr9_140083517_140083717_140083517_140083603_140084258_140084822	0	0.640667	0.925333	-0.285	SSNA1	WT_44	A5SS
chr9_140348182_140348272_140347187_140347632_140348842_140348884	0	0.611	0.882	-0.271	NSMF	CRISPR_DMSO	SE
chr9_140507864_140507962_140507347_140507458_140508066_140508221	0	0.354	0.853333	-0.499	ARRDC1	CRISPR_44	SE
chr9_140507864_140507962_140507347_140507458_140508066_140508221	0	0.401	0.853333	-0.452	ARRDC1	WT_44	SE
chr9_140507874_140507962_140507347_140507458_140508066_140508221	0	0.344	0.85	-0.506	ARRDC1	CRISPR_44	SE
chr9_140507911_140507962_140505902_140507458_140508066_140508221	0	0.663	0.949	-0.286	ARRDC1	CRISPR_44	SE
chr9_140507911_140507962_140505902_140507458_140508066_140508221	0	0.708333	0.949	-0.241	ARRDC1	WT_44	SE
chr9_35074367_35074491_35073831_35074213_35074923_35075079	0	0.721	0.931333	-0.21	FANCG	CRISPR_44	SE
chr9_35684728_35684804_35685060_35685136_35684484_35684547_35685265_35685336	0	0.505	0.720333	-0.215	TPM2	CRISPR_44	MXE
chr9_35684728_35684804_35685060_35685136_35684484_35684547_35685265_35685336	0	0.506	0.720333	-0.214	TPM2	WT_44	MXE
chr9_80942966_80943104_80932591_80932720_80943896_80945009	0	0.814333	0.951	-0.137	PSAT1	CRISPR_44	SE
chrX_118715469_118715559_118709337_118709363_118716550_118716639	0	0.619333	0.854333	-0.235	UBE2A	CRISPR_44	SE
chrX_23802410_23802520_23801916_23802000_23803444_23803546	0	0.340667	0.0746667	0.266	SAT1	CRISPR_44	SE
chrX_23802410_23802520_23801916_23802000_23803444_23803546	0	0.347333	0.0746667	0.273	SAT1	WT_44	SE
chrX_53570801_53570929_53570846_53570929_53569403_53569500	0	0.24	0.533	-0.293	HUWE1	CRISPR_44	A5SS
chrX_70517685_70518358_70517685_70517788_70518318_70518358	0	0.0393333	0.00866667	0.031	NONO	WT_44	RI
chr15_91499841_91500733_91499841_91500130_91500342_91500733	1.08524e-14	0.305	0.0586667	0.246	RCCD1	WT_44	RI
chr16_89759681_89760640_89759681_89759875_89760580_89760640	1.08524e-14	0.476333	0.142667	0.334	CDK10	WT_44	RI
chr19_44273114_44273712_44273114_44273184_44273593_44273712	1.08524e-14	0.0996667	0.0196667	0.08	KCNN4	WT_44	RI
chr1_154207066_154207268_154207066_154207235_154207671_154207767	1.45069e-14	0.421667	0.196667	0.225	UBAP2L	WT_44	A5SS
chr15_78834518_78834987_78834518_78834561_78836531_78836609	1.45069e-14	0.854333	0.968333	-0.114	PSMA4	WT_44	A5SS
chr16_27475640_27476157_27475715_27476157_27474861_27474913	1.45069e-14	0.178	0.498667	-0.321	GTF3C1	WT_44	A5SS
chr17_40725836_40726228_40726213_40726228_40725495_40725641	1.45069e-14	0.129333	0.436333	-0.307	PSMC3IP	WT_44	A5SS
chr11_1501622_1502115_1501622_1501716_1501954_1502115	2.01906e-14	0.160667	0.016	0.145	MOB2	WT_44	RI
chr17_48152822_48153099_48152822_48152890_48152962_48153099	2.01906e-14	0.19	0.0406667	0.149	ITGA3	WT_44	RI
chrX_57146114_57147064_57146114_57146534_57146837_57147064	2.01906e-14	1	0.109333	0.891	SPIN2B	WT_44	RI
chr20_34220084_34220307_34220232_34220307_34219866_34219947	2.79776e-14	0.473667	0.715333	-0.242	CPNE1	WT_44	A5SS
chrX_70517685_70518358_70517685_70517788_70518318_70518358	2.88066e-14	0.0233333	0.00866667	0.015	NONO	CRISPR_44	RI
chr9_139836206_139836918_139836497_139836918_139835988_139836136	3.26776e-14	0.155667	0.0506667	0.105	FBXW5	CRISPR_44	A5SS
chr17_26873725_26874867_26873725_26874427_26874694_26874867	5.91951e-14	0.376333	0.139333	0.237	UNC119	WT_44	RI
chr17_7127131_7127388_7127131_7127194_7127286_7127388	6.75262e-14	0.1	0.0176667	0.082	ACADVL	WT_44	RI
chr1_173833621_173833644_173833039_173833442_173833812_173833842	7.43904e-14	0.790333	0.909667	-0.119	GAS5	CRISPR_44	SE
chr19_50183128_50183182_50180528_50180573_50183743_50183845	7.43904e-14	0.0423333	0.0956667	-0.053	PRMT1	CRISPR_44	SE
chr9_140007196_140007257_140006563_140006682_140007404_140007571	7.43904e-14	0.762333	0.933	-0.171	DPP7	CRISPR_44	SE
chr15_78834824_78834987_78834518_78834561_78836531_78836609	9.81151e-14	0.950333	0.989667	-0.039	PSMA4	WT_44	SE
chr19_35997027_35997087_35996840_35996888_36001085_36001154	9.81151e-14	0.023	0.102667	-0.08	DMKN	WT_44	SE
chr2_99787805_99787892_99786997_99787115_99787972_99788109	9.81151e-14	0.488333	0.817667	-0.329	MITD1	WT_44	SE
chr4_83292680_83292737_83280623_83280792_83294598_83294639	9.81151e-14	0.952667	0.887333	0.065	HNRNPD	WT_44	SE
chr5_102360837_102361038_102355493_102355547_102363888_102363942	9.81151e-14	0.234	0.552	-0.318	PAM	WT_44	SE
chr9_140507874_140507962_140507347_140507458_140508066_140508221	9.81151e-14	0.403333	0.85	-0.447	ARRDC1	WT_44	SE
chr1_45101216_45101338_45101216_45101260_45101701_45101834	1.08051e-13	0.103	0.276	-0.173	RNF220	WT_44	A5SS
chr17_73127059_73127376_73127059_73127200_73127275_73127376	1.29306e-13	0.183333	0.047	0.136	NT5C	WT_44	RI
chr6_30698458_30698877_30698458_30698504_30698695_30698877	1.29306e-13	0.0476667	0.0133333	0.034	FLOT1	WT_44	RI
chr8_145579959_145580373_145579959_145580191_145580259_145580373	1.35655e-13	0.458	0.142667	0.315	FBXL6	WT_44	RI
chr1_101467022_101467100_101479265_101479374_101455618_101456187_101487196_101487321	1.36571e-13	0.548333	0.847667	-0.299	DPH5	CRISPR_44	MXE
chr22_21983831_21984050_21983890_21984050_21983596_21983696	1.41167e-13	0.149667	0.372333	-0.223	YDJC	CRISPR_44	A5SS
chr16_3073474_3073531_3073233_3073362_3073847_3073969	1.43467e-13	0.545333	0.776333	-0.231	HCFC1R1	CRISPR_44	SE
chr21_44520562_44520629_44515547_44515646_44521475_44521542	1.43467e-13	0.235667	1	-0.764	U2AF1	CRISPR_44	SE
chr4_39779301_39779430_39776453_39776553_39779979_39780004	1.43467e-13	0.805333	0.941333	-0.136	UBE2K	CRISPR_44	SE
chr21_34963467_34963534_34963467_34963517_34968036_34968142	1.46994e-13	1	0	1	CRYZL1	WT_44	A3SS
chr17_40725495_40726228_40725495_40725641_40726213_40726228	1.59464e-13	0.123333	0.374667	-0.251	PSMC3IP	WT_44	RI
chr5_179043126_179044111_179043126_179043219_179043869_179044111	1.62037e-13	0.0246667	0.00933333	0.015	HNRNPH1	CRISPR_44	RI
chr20_2639040_2639483_2639040_2639168_2639404_2639483	1.64957e-13	0.870667	0.566333	0.304	IDH3B	WT_44	RI
chr2_240951033_240954277_240951033_240951113_240954155_240954277	1.70234e-13	0.0223333	0.008	0.014	NDUFA10	WT_44	RI
chr20_44444179_44444384_44443022_44443109_44444492_44444552	1.87173e-13	0.914	0.969	-0.055	UBE2C	WT_44	SE
chr5_112200317_112200429_112200153_112200225_112203100_112203279	1.87173e-13	0.83	0.964333	-0.134	CTC-554D6.1	WT_44	SE
chr8_21996438_21996574_21996151_21996306_21996928_21997042	1.87173e-13	0.805333	0.958667	-0.153	REEP4	WT_44	SE
chr10_62547817_62547988_62545421_62545545_62551647_62551727	2.0778e-13	0.915667	0.991	-0.075	CDK1	CRISPR_44	SE
chr17_74731853_74731957_74730228_74731240_74732235_74732546	2.0778e-13	0.0323333	0.078	-0.046	SRSF2	CRISPR_44	SE
chr19_35997027_35997087_35996840_35996888_36001085_36001154	2.0778e-13	0.025	0.102667	-0.078	DMKN	CRISPR_44	SE
chr16_30939787_30939949_30939787_30939820_30941393_30941905	2.27431e-13	0.037	0.213667	-0.177	FBXL19	WT_44	A5SS
chrX_53570801_53570929_53570846_53570929_53569403_53569500	2.27431e-13	0.276	0.533	-0.257	HUWE1	WT_44	A5SS
chr17_73499469_73499841_73499469_73499608_73499739_73499841	2.67137e-13	0.272	0.021	0.251	CASKIN2	WT_44	RI
chr11_65307483_65307624_65307190_65307352_65307715_65307853	2.70815e-13	0.0506667	0.127	-0.076	LTBP3	CRISPR_44	SE
chr5_61697862_61697949_61694646_61694708_61699099_61699173	2.70815e-13	0.887333	0.991667	-0.104	DIMT1	CRISPR_44	SE
chr18_669071_669173_662145_662320_670691_670867	2.72379e-13	0.946	0.984333	-0.038	TYMS	WT_44	SE
chr2_27480772_27480926_27480021_27480220_27481028_27481175	2.72379e-13	0.129	0.814667	-0.686	SLC30A3	WT_44	SE
chr17_79892201_79892365_79890259_79891252_79892528_79892621	3.47608e-13	0.708667	0.858333	-0.15	PYCR1	WT_44	SE
chr3_49053236_49053305_49052920_49053140_49053590_49053773	3.47608e-13	0.525	1	-0.475	DALRD3	WT_44	SE
chr3_49053405_49053493_49052920_49053140_49053590_49053773	3.47608e-13	0.180333	1	-0.82	DALRD3	WT_44	SE
chr12_56554409_56554454_56554026_56554104_56555170_56555334	3.97294e-13	0.101	0.191667	-0.091	MYL6	CRISPR_44	SE
chr19_11618516_11618544_11618271_11618377_11618805_11618863	3.97294e-13	0.734	0.967667	-0.234	ECSIT	CRISPR_44	SE
chr17_7296919_7297586_7297422_7297586_7296785_7296828	4.16167e-13	0.052	0.198667	-0.147	TMEM256-PLSCR3	WT_44	A5SS
chr12_69018454_69018653_69004687_69004832_69042478_69042561	4.2244e-13	0.240333	0.0476667	0.193	RAP1B	WT_44	SE
chr20_17949017_17949100_17937576_17937681_17949342_17949623	4.2244e-13	0.976	0.903667	0.072	SNX5	WT_44	SE
chr1_154207066_154207268_154207066_154207235_154207671_154207767	4.37377e-13	0.432333	0.196667	0.236	UBAP2L	CRISPR_44	A5SS
chr10_58119778_58120144_58119778_58119902_58120053_58120144	4.42288e-13	0.0986667	0.034	0.065	ZWINT	WT_44	RI
chr8_21996438_21996574_21996151_21996306_21996928_21997042	4.58471e-13	0.813	0.958667	-0.146	REEP4	CRISPR_44	SE
chr10_22607734_22607791_22607200_22607235_22607887_22607947	4.80247e-13	0.702	1	-0.298	COMMD3-BMI1	WT_44	SE
chr12_69018450_69018653_69004678_69004832_69042478_69042561	4.80247e-13	0.248333	0.0563333	0.192	RAP1B	WT_44	SE
chr15_78834917_78834987_78834518_78834561_78836531_78836609	4.80247e-13	0.892667	0.977	-0.084	PSMA4	WT_44	SE
chr15_91524728_91524899_91524113_91524263_91524977_91525211	4.80247e-13	0.917667	0.996	-0.078	PRC1	WT_44	SE
chr19_3572976_3573345_3572976_3572992_3573289_3573345	4.82934e-13	0.167667	0.0763333	0.091	HMG20B	CRISPR_44	RI
chr7_56141866_56141911_56140689_56140804_56142278_56142332	5.12819e-13	0.567	0.78	-0.213	SUMF2	CRISPR_44	SE
chrX_149102594_149102791_149102222_149102355_149105650_149105698	5.12819e-13	0.167667	0.00966667	0.158	CXorf40B	CRISPR_44	SE
chr3_47889669_47889876_47889270_47889446_47889958_47890040	5.53012e-13	0.899333	0.984333	-0.085	DHX30	WT_44	SE
chr15_41145908_41146127_41145908_41146079_41146257_41146284	5.6449e-13	0.633	0.367	0.266	SPINT1	WT_44	A5SS
chr22_21983831_21984050_21983890_21984050_21983596_21983696	5.6449e-13	0.155	0.372333	-0.217	YDJC	WT_44	A5SS
chr5_102360834_102361038_102355493_102355547_102363888_102363942	6.23911e-13	0.377333	0.678667	-0.301	PAM	WT_44	SE
chr12_6958486_6958577_6958317_6958362_6958728_6959022	6.27669e-13	0.388333	0.757667	-0.369	CDCA3	CRISPR_44	SE
chr17_80553657_80554067_80544938_80545148_80559178_80560268	6.27669e-13	0.0496667	0.01	0.04	FOXK2	CRISPR_44	SE
chr19_17451852_17452131_17450197_17450408_17452286_17452440	6.84353e-13	0.799667	0.991	-0.191	GTPBP3	WT_44	SE
chr20_44444081_44444384_44443048_44443109_44444492_44444552	6.84353e-13	0.825	0.931667	-0.107	UBE2C	WT_44	SE
chr2_27354541_27354699_27353658_27354376_27354877_27354950	7.51004e-13	0.504	0.824667	-0.321	PREB	WT_44	SE
chr17_16342973_16343017_16342358_16342728_16343498_16343567	8.07558e-13	0.0436667	0.0863333	-0.043	FAM211A-AS1	CRISPR_44	SE
chr8_144663223_144663498_144663223_144663324_144663398_144663498	8.28e-13	0.0253333	0.00466667	0.021	EEF1D	WT_44	RI
chr19_19313278_19313384_19312866_19313207_19313599_19313690	8.52109e-13	0.713667	0.927333	-0.214	NR2C2AP	CRISPR_44	SE
chr19_50170278_50170418_50169941_50170056_50172107_50172194	8.52109e-13	0.477667	0.698667	-0.221	BCL2L12	CRISPR_44	SE
chr12_6958486_6958577_6958317_6958362_6958728_6959022	8.90215e-13	0.398	0.757667	-0.36	CDCA3	WT_44	SE
chr16_3073233_3073531_3073233_3073362_3073474_3073531	9.36214e-13	0.217	0.089	0.128	HCFC1R1	CRISPR_44	RI
chr15_91524728_91524899_91524113_91524263_91524977_91525211	9.641e-13	0.918667	0.996	-0.077	PRC1	CRISPR_44	SE
chr2_216243852_216247048_216243852_216244040_216246934_216247048	9.86585e-13	0.0126667	1	-0.987	FN1	WT_44	RI
chr10_58117198_58118220_58117198_58117946_58118137_58118220	9.92222e-13	0.0116667	0.047	-0.035	ZWINT	WT_44	RI
chr1_1139778_1139866_1139413_1139616_1140749_1140872	1.01421e-12	0.696667	0.941333	-0.245	TNFRSF18	CRISPR_44	SE
chr19_648881_649748_648881_648975_649678_649748	1.04613e-12	0.054	0.0163333	0.038	RNF126	CRISPR_44	RI
chr11_67375696_67376193_67375696_67375949_67376022_67376193	1.07382e-12	0.0743333	0.0153333	0.059	NDUFV1	WT_44	RI
chr2_109408010_109408258_109408135_109408258_109405307_109405422	1.17195e-12	1	0.110333	0.89	CCDC138	CRISPR_44	A3SS
chr16_30996845_30997145_30996536_30996618_30997743_30997852	1.17265e-12	0.0916667	1	-0.908	HSD3B7	WT_44	SE
chr19_50170275_50170418_50169941_50170056_50172107_50172194	1.18149e-12	0.616	0.798333	-0.182	BCL2L12	CRISPR_44	SE
chr12_56552467_56553514_56552467_56552495_56553758_56553932	1.18625e-12	0.464	0.648333	-0.184	MYL6	WT_44	A5SS
chr1_54413460_54413494_54411749_54412222_54417658_54418145	1.20512e-12	0.347667	0.629667	-0.282	LRRC42	CRISPR_44	SE
chr12_53689622_53689725_53689074_53689423_53691633_53691708	1.20512e-12	0.785	0.622667	0.162	PFDN5	CRISPR_44	SE
chr19_55752606_55752759_55752312_55752447_55752844_55753007	1.20512e-12	0.873	0.988667	-0.116	PPP6R1	CRISPR_44	SE
chr12_7519831_7519927_7520682_7520793_7509975_7510082_7521528_7521561	1.21397e-12	0.0363333	0.323333	-0.287	CD163L1	CRISPR_44	MXE
chr1_1685489_1685647_1685005_1685088_1685722_1685822	1.23111e-12	0.677	0.908667	-0.232	NADK	WT_44	SE
chr19_648881_649748_648881_648975_649678_649748	1.24242e-12	0.0526667	0.0163333	0.036	RNF126	WT_44	RI
chr21_27369674_27369731_27354656_27354790_27372329_27372497	1.28819e-12	0.159667	0.308333	-0.149	APP	WT_44	SE
chr17_40726116_40726228_40726213_40726228_40725495_40725641	1.29474e-12	0.253667	0.731	-0.477	PSMC3IP	WT_44	A5SS
chr3_111709546_111709598_111705760_111705898_111710223_111710387	1.48542e-12	0.029	0.127667	-0.099	ABHD10	WT_44	SE
chr12_7025834_7026271_7025834_7025893_7026201_7026271	1.49074e-12	0.0936667	0.0106667	0.083	ENO2	CRISPR_44	RI
chr12_57499250_57500122_57499250_57499382_57499973_57500122	1.55245e-12	0.255333	0.0383333	0.217	STAT6	WT_44	RI
chr14_24035024_24035369_24035272_24035369_24034814_24034910	1.64114e-12	0.295	0.888	-0.593	AP1G2	CRISPR_44	A5SS
chr11_4148264_4148486_4147913_4148063_4150303_4150380	1.64852e-12	0.78	0.965667	-0.186	RRM1	CRISPR_44	SE
chr14_23536522_23537880_23535174_23535217_23538684_23538734	1.68943e-12	0.0163333	0.0423333	-0.026	ACIN1	CRISPR_44	SE
chr11_62621990_62622023_62622359_62622410_62621272_62621305_62622604_62622688	1.74811e-12	0.443667	0.802667	-0.359	SNHG1	CRISPR_44	MXE
chr1_1247972_1248329_1247972_1248080_1248166_1248329	1.79427e-12	0.176	0.0603333	0.116	CPSF3L	WT_44	RI
chr3_49065631_49065755_49065143_49065349_49065863_49066239	1.84116e-12	0.873333	0.972	-0.099	IMPDH2	CRISPR_44	SE
chr12_53689622_53689725_53689074_53689423_53691633_53691708	1.88787e-12	0.785667	0.622667	0.163	PFDN5	WT_44	SE
chr12_121017316_121017726_121017316_121017400_121017576_121017726	1.95473e-12	0.0796667	0.00833333	0.071	POP5	CRISPR_44	RI
chr17_40725836_40726228_40726213_40726228_40725495_40725641	1.96065e-12	0.14	0.436333	-0.296	PSMC3IP	CRISPR_44	A5SS
chr14_24700857_24700943_24687589_24687637_24701455_24701531	2.00467e-12	0.0576667	0.0216667	0.036	NEDD8	WT_44	SE
chr12_53690027_53690059_53689074_53689423_53691633_53691708	2.05049e-12	0.713	0.523667	0.189	PFDN5	WT_44	SE
chr17_79872169_79873388_79872169_79872578_79873315_79873388	2.1349e-12	0.0716667	0.0186667	0.053	SIRT7	WT_44	RI
chr16_4853203_4855311_4853203_4854149_4854522_4855311	2.13548e-12	0.382667	0.699	-0.316	GLYR1	WT_44	RI
chr9_139887091_139887695_139887091_139887426_139887504_139887695	2.26006e-12	0.530667	0.255	0.276	C9orf142	WT_44	RI
chr7_43690210_43690311_43686826_43688251_43769027_43769073	2.36566e-12	0.118	0.298333	-0.18	COA1	WT_44	SE
chr13_53235609_53235705_53233313_53233384_53236783_53236837	2.37708e-12	0.267667	0.475	-0.207	SUGT1	CRISPR_44	SE
chr1_11718589_11718685_11718323_11718421_11718792_11718928	2.40651e-12	0.042	0.205333	-0.163	FBXO44	WT_44	SE
chr11_1501622_1502115_1501622_1501716_1501954_1502115	2.4423e-12	0.154	0.016	0.138	MOB2	CRISPR_44	RI
chr19_50918980_50919785_50918980_50919083_50919652_50919785	2.4423e-12	0.0793333	0.0226667	0.057	POLD1	CRISPR_44	RI
chr21_45745614_45745943_45745843_45745943_45745035_45745147	2.46949e-12	0.0733333	0.0123333	0.061	PFKL	WT_44	A3SS
chr16_30762426_30762602_30762426_30762538_30762869_30762924	2.56184e-12	0.636667	0.959	-0.322	PHKG2	WT_44	A5SS
chr1_1139778_1139866_1139413_1139616_1140749_1140872	2.64484e-12	0.695333	0.941333	-0.246	TNFRSF18	WT_44	SE
chr5_102360837_102361038_102355493_102355547_102363885_102363942	2.81263e-12	0.138667	0.386667	-0.248	PAM	WT_44	SE
chr10_22607200_22607947_22607200_22607235_22607887_22607947	2.82497e-12	0.201667	1	-0.798	COMMD3	WT_44	RI
chr20_33871978_33872295_33871978_33872064_33872183_33872295	2.82497e-12	0.0436667	0.0173333	0.026	EIF6	WT_44	RI
chr12_56553370_56553514_56552145_56552495_56553758_56553932	2.84742e-12	0.886667	0.944	-0.057	MYL6	WT_44	SE
chr12_32891197_32891230_32890038_32890095_32892997_32893174	2.88148e-12	0.222	0.518667	-0.297	DNM1L	WT_44	SE
chr5_172421777_172421825_172410759_172410967_172447240_172447370	2.95803e-12	0.939	0.99	-0.051	ATP6V0E1	CRISPR_44	SE
chr11_118276371_118276424_118272324_118272432_118277651_118277812	2.95901e-12	0.01	0.0276667	-0.018	ATP5L	CRISPR_44	SE
chr17_73754290_73754453_73753974_73754208_73754529_73754680	2.95901e-12	0.649667	0.932	-0.282	GALK1	CRISPR_44	SE
chr1_154241837_154241888_154241232_154241430_154242675_154243040	2.98615e-12	0.0293333	0.217333	-0.188	UBAP2L	CRISPR_44	SE
chr17_79872169_79872578_79872169_79872406_79872479_79872578	3.00579e-12	0.214	0.0446667	0.169	SIRT7	WT_44	RI
chr16_89759681_89759875_89759681_89759734_89759805_89759875	3.0322e-12	0.741333	0.318333	0.423	CDK10	WT_44	RI
chr11_5687210_5687311_5684846_5686912_5688918_5688941	3.17138e-12	0.53	0.980333	-0.45	TRIM5	CRISPR_44	SE
chr17_46050884_46051397_46050884_46051016_46051296_46051397	3.17274e-12	0.119	0.031	0.088	CDK5RAP3	WT_44	RI
chr19_1109133_1109597_1109133_1109210_1109504_1109597	3.24074e-12	0.385667	1	-0.614	SBNO2	CRISPR_44	RI
chr11_58913299_58913329_58910555_58910777_58916308_58916426	3.2486e-12	0	0.940667	-0.941	FAM111A	CRISPR_44	SE
chr16_30996780_30997145_30996527_30996618_30997743_30997852	3.3584e-12	0.122333	1	-0.878	HSD3B7	WT_44	SE
chr12_125267228_125271049_125267228_125267357_125270902_125271049	3.49165e-12	0.0393333	0.015	0.024	SCARB1	WT_44	RI
chr7_99688524_99688572_99687984_99688277_99688660_99688775	3.53226e-12	0.944	0.993	-0.049	COPS6	CRISPR_44	SE
chr16_733860_734155_733860_733909_734065_734155	3.5534e-12	0.211333	0.0933333	0.118	JMJD8	WT_44	RI
chr18_57567659_57567946_57567267_57567467_57569878_57570195	3.60022e-12	0.041	0.009	0.032	PMAIP1	WT_44	SE
chr6_143825049_143825389_143823068_143823259_143828373_143828561	3.60022e-12	0.742	0.975	-0.233	FUCA2	WT_44	SE
chr10_106057335_106057442_106039127_106039229_106058885_106059169	3.80964e-12	0.779667	0.921333	-0.142	GSTO2	WT_44	SE
chr9_139887091_139887695_139887091_139887426_139887504_139887695	3.94074e-12	0.582667	0.255	0.328	C9orf142	CRISPR_44	RI
chr17_73733618_73733725_73733402_73733525_73735752_73735786	3.96558e-12	0.916333	0.990667	-0.074	ITGB4	CRISPR_44	SE
chr12_1023576_1023698_1023059_1023287_1025509_1025649	3.97512e-12	0.325667	0.898	-0.572	RAD52	WT_44	SE
chrX_118715469_118715559_118709337_118709363_118716550_118716639	3.97512e-12	0.661667	0.854333	-0.193	UBE2A	WT_44	SE
chr1_231506307_231506444_231503314_231503382_231509725_231509845	4.08517e-12	0.635	0.944333	-0.309	EGLN1	CRISPR_44	SE
chr1_24119497_24119529_24119041_24119250_24119640_24119706	4.41325e-12	0.916667	0.988333	-0.072	LYPLA2	WT_44	SE
chr17_40725495_40726228_40725495_40725641_40726213_40726228	4.58689e-12	0.126333	0.374667	-0.248	PSMC3IP	CRISPR_44	RI
chr12_56716398_56716993_56716398_56716542_56716845_56716993	4.72004e-12	0.943667	0.173333	0.77	PAN2	WT_44	RI
chr11_5367491_5367583_5367002_5367129_5526580_5526882	4.75974e-12	0.878667	0.981667	-0.103	AC104389.28	CRISPR_44	SE
chr12_56553370_56553932_56553758_56553932_56552467_56552495	4.89978e-12	0.698667	0.832667	-0.134	MYL6	WT_44	A3SS
chr1_202302137_202302463_202302137_202302221_202302364_202302463	5.04266e-12	0.078	0.0253333	0.053	UBE2T	WT_44	RI
chr18_47017901_47018203_47017901_47017954_47018105_47018203	5.04266e-12	0.902667	0.787	0.116	RPL17	WT_44	RI
chr17_73127059_73127200_73126662_73126962_73127275_73127376	5.31536e-12	0.658333	0.941667	-0.283	NT5C	WT_44	SE
chr3_49053236_49053773_49053590_49053773_49052923_49053140	5.91653e-12	0.618333	1	-0.382	DALRD3	WT_44	A5SS
chr16_89960196_89960266_89954059_89954089_89961490_89961545	6.02562e-12	0.634333	0.990333	-0.356	TCF25	CRISPR_44	SE
chr19_1109290_1109422_1109133_1109210_1109504_1109597	6.1738e-12	0.858667	1	-0.141	SBNO2	CRISPR_44	SE
chr6_56955630_56955692_56955008_56955072_56963858_56963939	6.1738e-12	0.419	1	-0.581	ZNF451	CRISPR_44	SE
chr17_16342640_16343017_16342640_16342728_16343498_16343567	6.3417e-12	0.0373333	0.069	-0.032	FAM211A-AS1	CRISPR_44	A5SS
chr17_80045829_80045910_80045560_80045737_80045991_80046183	6.41753e-12	0.951333	0.995667	-0.044	FASN	CRISPR_44	SE
chr16_27474861_27476157_27474861_27474913_27475715_27476157	6.57088e-12	0.012	0.0606667	-0.049	GTF3C1	CRISPR_44	RI
chr17_79994066_79994519_79994066_79994324_79994419_79994519	6.57088e-12	0.111333	0.0496667	0.062	DCXR	CRISPR_44	RI
chr7_73151550_73152065_73151550_73151721_73151891_73152065	6.57088e-12	0.349667	0.0596667	0.29	ABHD11	CRISPR_44	RI
chr17_73736438_73736579_73736438_73736542_73736873_73736932	6.70544e-12	0.0526667	0.00366667	0.049	ITGB4	CRISPR_44	A5SS
chrX_153175624_153176065_153175959_153176065_153175465_153175539	6.76742e-12	0.300667	0.740333	-0.44	ARHGAP4	CRISPR_44	A5SS
chr16_2166833_2167017_2166529_2166645_2167489_2167673	6.96051e-12	0.0346667	1	-0.965	PKD1	WT_44	SE
chr9_139887091_139887152_139886869_139887014_139887504_139887695	7.14328e-12	0.571	0.896333	-0.325	C9orf142	CRISPR_44	SE
chr10_76285013_76285184_76158228_76158337_76349039_76349075	7.18389e-12	0.779	0.95	-0.171	ADK	WT_44	SE
chr6_86387512_86387750_86387671_86387750_86387141_86387210	7.26667e-12	0.521667	0.739333	-0.218	SNHG5	CRISPR_44	A5SS
chr16_30771604_30771989_30771604_30771774_30771926_30771989	7.68021e-12	1	0.242	0.758	C16orf93	CRISPR_44	RI
chr22_40804797_40805376_40804797_40804846_40804936_40805376	7.68021e-12	0.174	0.00966667	0.164	SGSM3	CRISPR_44	RI
chr19_41128854_41128926_41128305_41128572_41129508_41129637	7.85741e-12	0.442333	0.782667	-0.34	LTBP4	CRISPR_44	SE
chr9_139303450_139303519_139302277_139302390_139304541_139304691	8.12981e-12	0.11	0.374667	-0.265	SDCCAG3	CRISPR_44	SE
chr11_68660789_68660923_68660870_68660923_68660357_68660461	8.48428e-12	0.0776667	0.0183333	0.059	MRPL21	CRISPR_44	A5SS
chr6_30698458_30698877_30698458_30698504_30698695_30698877	8.49344e-12	0.0433333	0.0133333	0.03	FLOT1	CRISPR_44	RI
chr11_62401781_62401847_62400913_62400986_62402292_62402472	8.77748e-12	0.443333	0.240667	0.203	GANAB	CRISPR_44	SE
chr12_48529073_48529166_48528725_48528821_48531503_48531598	8.80306e-12	0.988333	0.884	0.104	PFKM	CRISPR_44	SE
chr22_38020975_38021083_38019558_38019640_38025468_38025533	8.82824e-12	0.607333	0.932	-0.325	GGA1	CRISPR_44	SE
chr1_215751343_215751424_215751012_215751071_215752342_215752480	9.00992e-12	0.813667	0.992	-0.178	KCTD3	WT_44	SE
chr17_57196679_57196856_57187311_57189706_57208641_57208728	9.08479e-12	0.381667	0.623667	-0.242	SKA2	CRISPR_44	SE
chr19_50432582_50432753_50432673_50432753_50430950_50431072	9.22661e-12	0.459667	0.828	-0.368	IL4I1	CRISPR_44	A5SS
chr1_32051040_32052356_32051040_32051477_32052310_32052356	9.32722e-12	0.0386667	0.0133333	0.025	TINAGL1	WT_44	RI
chr12_6787828_6787876_6787292_6787626_6788111_6788349	9.38053e-12	0.197	0.506333	-0.309	ZNF384	WT_44	SE
chr20_35236117_35236221_35236292_35236403_35234191_35234468_35238003_35238133	9.38928e-12	0.990333	0.956333	0.034	C20orf24	WT_44	MXE
chr1_173833621_173833842_173833812_173833842_173833394_173833442	9.55274e-12	0.657	0.821	-0.164	GAS5	CRISPR_44	A5SS
chr12_56552467_56553514_56552467_56552495_56553758_56553932	9.55274e-12	0.472333	0.648333	-0.176	MYL6	CRISPR_44	A5SS
chrX_149102594_149102786_149102222_149102355_149105650_149105698	9.7054e-12	0.146667	0.008	0.139	CXorf40B	CRISPR_44	SE
chr2_201303844_201304051_201283972_201284219_201305371_201305507	1.00884e-11	0.231333	0.428333	-0.197	SPATS2L	CRISPR_44	SE
chr12_56553406_56553514_56552467_56552495_56553758_56553932	1.12651e-11	0.804333	0.897	-0.093	MYL6	WT_44	SE
chr19_35657044_35657228_35657044_35657074_35660468_35660783	1.1605e-11	0.731	0.908	-0.177	FXYD5	CRISPR_44	A5SS
chr1_154241837_154241888_154241232_154241430_154242675_154243040	1.17198e-11	0.0306667	0.217333	-0.187	UBAP2L	WT_44	SE
chr15_75632042_75632219_75631325_75631445_75632305_75632414	1.18247e-11	0.875667	0.981333	-0.106	COMMD4	CRISPR_44	SE
chr16_1396847_1396956_1396605_1396685_1397298_1397370	1.18714e-11	0.151667	0.950333	-0.799	BAIAP3	CRISPR_44	SE
chr12_48528725_48529166_48528725_48528821_48531503_48531629	1.20941e-11	0.963	0.697	0.266	PFKM	CRISPR_44	A5SS
chr17_73127139_73127376_73127275_73127376_73126847_73126962	1.21825e-11	0.627	0.942	-0.315	NT5C	WT_44	A5SS
chr17_79872169_79872578_79872169_79872406_79873315_79873388	1.27674e-11	0.54	0.917333	-0.377	SIRT7	WT_44	A3SS
chr2_232656442_232656518_232653264_232653442_232658972_232659061	1.29886e-11	0.647	0.885667	-0.239	COPS7B	CRISPR_44	SE
chr14_24700857_24701073_24687589_24687637_24701455_24701491	1.34382e-11	0.0316667	0.0116667	0.02	NEDD8-MDP1	WT_44	SE
chr8_86127149_86127266_86126310_86126860_86129614_86129731	1.3469e-11	0.538333	0.785667	-0.247	C8orf59	CRISPR_44	SE
chr21_44323291_44324386_44317036_44317157_44328973_44329215	1.43036e-11	0.125667	0.261333	-0.136	NDUFV3	WT_44	SE
chr19_17451915_17452131_17450242_17450408_17452286_17452542	1.56423e-11	0.767667	0.986333	-0.219	GTPBP3	WT_44	SE
chr12_53428395_53428508_53428395_53428493_53431192_53431406	1.58143e-11	0.175667	0.0943333	0.081	EIF4B	WT_44	A5SS
chr2_27354539_27354699_27353623_27354376_27354877_27354950	1.62296e-11	0.694667	0.899	-0.204	PREB	CRISPR_44	SE
chr11_64880282_64880886_64880282_64880337_64880691_64880886	1.66031e-11	0.274667	0.0693333	0.205	TM7SF2	CRISPR_44	RI
chr17_8113494_8113567_8110888_8110943_8113847_8113877	1.68543e-11	0.449333	0.794333	-0.345	AURKB	CRISPR_44	SE
chr6_143823491_143823702_143823068_143823259_143828373_143828561	1.69574e-11	0.821333	0.982667	-0.161	FUCA2	WT_44	SE
chr2_240951033_240954277_240951033_240951113_240954155_240954277	1.70298e-11	0.0223333	0.008	0.014	NDUFA10	CRISPR_44	RI
chrX_100870109_100871756_100870109_100870750_100871661_100871756	1.73639e-11	0.189333	0.0636667	0.126	ARMCX6	WT_44	RI
chr20_32268131_32268222_32267560_32267780_32273809_32274210	1.75133e-11	0.444	0.988	-0.544	E2F1	CRISPR_44	SE
chr12_57910027_57910438_57910027_57910120_57910217_57910438	1.80521e-11	0.043	0.00966667	0.033	MARS	CRISPR_44	RI
chr8_144658247_144658742_144658247_144658332_144658601_144658742	1.80521e-11	0.092	0.0286667	0.063	NAPRT1	CRISPR_44	RI
chr2_27354541_27354699_27353658_27354376_27354877_27354950	1.83351e-11	0.540667	0.824667	-0.284	PREB	CRISPR_44	SE
chr6_31508098_31508441_31508098_31508311_31509726_31510225	1.87512e-11	0.625667	0.426333	0.199	DDX39B	CRISPR_44	A3SS
chr2_85875883_85876403_85875883_85875976_85876139_85876403	1.90889e-11	0.932333	0.791	0.141	USP39	WT_44	RI
chr11_67374428_67374795_67374428_67374547_67375866_67375949	1.97181e-11	0.0426667	0.00866667	0.034	NDUFV1	WT_44	A5SS
chr9_139887091_139887426_139886942_139887014_139887504_139887695	2.02564e-11	0.626333	0.903333	-0.277	C9orf142	CRISPR_44	SE
chr11_45947589_45947898_45947589_45947702_45947772_45947898	2.03011e-11	0.362667	0.108333	0.254	GYLTL1B	WT_44	RI
chr12_56553370_56553514_56552145_56552495_56553758_56553932	2.22354e-11	0.89	0.944	-0.054	MYL6	CRISPR_44	SE
chr1_231506307_231506444_231503314_231503382_231509725_231509845	2.28384e-11	0.674333	0.944333	-0.27	EGLN1	WT_44	SE
chr17_73736438_73736579_73736438_73736542_73736873_73736932	2.28764e-11	0.0626667	0.00366667	0.059	ITGB4	WT_44	A5SS
chr1_113242515_113242962_113242515_113242604_113242840_113242962	2.3252e-11	0.115	0.0236667	0.091	MOV10	WT_44	RI
chr11_62364787_62365184_62364787_62364887_62365081_62365184	2.39193e-11	0.0466667	0.00566667	0.041	MTA2	WT_44	RI
chr20_32268131_32268222_32267560_32267780_32273809_32274210	2.3941e-11	0.482	0.988	-0.506	E2F1	CRISPR_DMSO	SE
chr17_36916760_36916861_36912135_36912243_36918663_36918758	2.43325e-11	0.766	0.887333	-0.121	PSMB3	WT_44	SE
chr17_15580489_15580594_15546034_15546130_15584178_15584267	2.54459e-11	1	0.161	0.839	TRIM16	CRISPR_DMSO	SE
chr20_3190158_3190263_3190158_3190212_3193814_3193872	2.56783e-11	0.878333	0.971	-0.093	ITPA	WT_44	A5SS
chr11_134563_134796_133572_133778_134889_134947	2.57458e-11	0.314333	1	-0.686	LINC01001	CRISPR_44	SE
chr12_53861588_53861627_53861004_53861077_53862560_53862616	2.59058e-11	0.536333	0.695333	-0.159	PCBP2	WT_44	SE
chr20_35236292_35236403_35236117_35236221_35240412_35240960	2.66722e-11	0.0873333	0.578667	-0.491	C20orf24	WT_44	SE
chr19_44273484_44273712_44273593_44273712_44273114_44273184	2.73825e-11	0.153333	0.0283333	0.125	KCNN4	WT_44	A5SS
chr3_49065631_49065755_49065143_49065349_49065863_49066239	2.75803e-11	0.890333	0.972	-0.082	IMPDH2	WT_44	SE
chr6_160100095_160103670_160100095_160100330_160103505_160103670	2.78295e-11	0.356667	0.181333	0.175	SOD2	CRISPR_44	RI
chr16_89759805_89759875_89759681_89759734_89760580_89760640	2.82176e-11	0.594	0.951667	-0.358	CDK10	WT_44	SE
chr4_106833344_106833395_106819057_106819158_106848492_106848585	2.84543e-11	0.0226667	0.513667	-0.491	NPNT	CRISPR_44	SE
chr11_64534371_64534551_64532077_64532990_64534663_64534718	2.95879e-11	0.650667	0.820333	-0.17	SF1	CRISPR_44	SE
chr7_128490029_128490128_128489384_128489632_128490437_128490537	2.96329e-11	0.659333	0.965333	-0.306	FLNC	CRISPR_44	SE
chr7_143079685_143079778_143079340_143079540_143079893_143080018	2.99642e-11	0.885	0.975	-0.09	ZYX	CRISPR_44	SE
chr11_68668002_68668073_68668015_68668073_68665394_68665480	3.0546e-11	0.176667	0.0513333	0.125	MRPL21	CRISPR_44	A5SS
chr14_97026985_97027048_97022511_97022750_97031291_97031325	3.09017e-11	0.214	0.530667	-0.317	PAPOLA	CRISPR_44	SE
chr1_53370705_53370762_53370317_53370505_53373539_53373626	3.23261e-11	0.0506667	0.538	-0.487	ECHDC2	WT_44	SE
chr16_30996973_30997145_30996518_30996618_30997743_30997852	3.23261e-11	0.162333	1	-0.838	HSD3B7	WT_44	SE
chr19_55653224_55653288_55656911_55656933_55652250_55652328_55657801_55657834	3.27771e-11	0.724	0.956667	-0.233	TNNT1	CRISPR_44	MXE
chr6_31947190_31948325_31947190_31947330_31948227_31948325	3.31813e-11	0.596667	0.0996667	0.497	STK19	WT_44	RI
chr21_47851442_47852129_47851442_47851892_47855816_47856061	3.39462e-11	0.303333	0.807333	-0.504	PCNT	WT_44	A5SS
chr22_20100954_20101084_20100954_20101030_20102096_20102208	3.45726e-11	0	1	-1	TRMT2A	CRISPR_44	A3SS
chr7_105111134_105111295_105111207_105111295_105108783_105108910	3.48702e-11	0.424667	0.929333	-0.505	PUS7	CRISPR_44	A5SS
chr13_45911601_45911688_45911033_45911523_45912794_45912911	3.51525e-11	0.0626667	0.114	-0.051	TPT1	WT_44	SE
chr17_79872169_79873388_79872169_79872578_79873315_79873388	3.55913e-11	0.068	0.0186667	0.049	SIRT7	CRISPR_44	RI
chr8_145138291_145138764_145138291_145138403_145138616_145138764	3.77129e-11	0.222333	0.0633333	0.159	GPAA1	WT_44	RI
chr12_123465675_123466426_123465675_123465846_123466117_123466426	3.85235e-11	0.156667	0.0443333	0.112	ARL6IP4	WT_44	RI
chr8_95686535_95686734_95686535_95686722_95690430_95690599	4.01982e-11	0.532333	0.780333	-0.248	ESRP1	CRISPR_44	A5SS
chr1_32048749_32050402_32048749_32049176_32050278_32050402	4.02738e-11	0.035	0.0123333	0.023	TINAGL1	CRISPR_44	RI
chr10_103542014_103542108_103541483_103541611_103542234_103542354	4.13301e-11	0.942667	0.982667	-0.04	NPM3	CRISPR_44	SE
chr8_12045580_12045682_12043860_12044342_12047316_12047397	4.24336e-11	1	0.176	0.824	FAM86B1	WT_44	SE
chr14_24700857_24701073_24687589_24687637_24701455_24701491	4.25784e-11	0.0306667	0.0116667	0.019	NEDD8-MDP1	CRISPR_44	SE
chr4_77916933_77917091_77871014_77871083_77917577_77917692	4.25784e-11	0.172	0.041	0.131	2011-09-01	CRISPR_44	SE
chr20_31975128_31975339_31973455_31973576_31979947_31980048	4.28763e-11	0.738333	0.976	-0.238	CDK5RAP1	WT_44	SE
chr19_3542773_3542975_3538272_3538754_3544806_3544937	4.30119e-11	0.471	0.238	0.233	MFSD12	CRISPR_44	SE
chr1_156760858_156760954_156756682_156756966_156761488_156761584	4.37499e-11	0.0113333	0.0683333	-0.057	PRCC	WT_44	SE
chr12_6879009_6879165_6879086_6879165_6878768_6878840	4.65969e-11	0.00833333	0.028	-0.02	PTMS	WT_44	A3SS
chr20_34220084_34220170_34219866_34219947_34220232_34220307	4.69753e-11	0.474333	0.708333	-0.234	CPNE1	WT_44	SE
chr19_35988548_35988583_35988121_35988440_35989499_35989665	4.87957e-11	0.0746667	0.367	-0.292	DMKN	CRISPR_44	SE
chr6_31612083_31612191_31612301_31612379_31611858_31611971_31612722_31612975	4.93478e-11	0.9	0.792667	0.107	BAG6	CRISPR_44	MXE
chr15_72494794_72494961_72495362_72495529_72492814_72492996_72499068_72499221	5.07021e-11	0.123	0.0686667	0.054	PKM	WT_44	MXE
chr12_7520682_7520793_7519831_7519927_7521528_7521561	5.08657e-11	0.07	0.435667	-0.366	CD163L1	CRISPR_44	SE
chr2_74755877_74756409_74755877_74756062_74756258_74756409	5.35456e-11	0.147	0.0676667	0.079	AUP1	WT_44	RI
chr1_46034156_46034356_46033653_46033849_46034598_46034671	5.44237e-11	0.521333	0.780333	-0.259	AKR1A1	CRISPR_44	SE
chr17_5329555_5329619_5326088_5326149_5335861_5336196	5.44237e-11	0.069	0.190333	-0.121	RPAIN	CRISPR_44	SE
chr11_74303649_74304082_74303649_74303763_74305105_74305161	5.5113e-11	0.227667	0.0223333	0.205	POLD3	CRISPR_44	A5SS
chr11_810233_810357_809646_810039_811596_811645	5.5184e-11	0.986333	0.970667	0.016	RPLP2	CRISPR_44	SE
chr17_16342841_16343017_16342376_16342728_16343498_16343567	5.5184e-11	0.0816667	0.142667	-0.061	FAM211A-AS1	CRISPR_44	SE
chr12_56553370_56553932_56553758_56553932_56552467_56552495	5.63374e-11	0.706333	0.832667	-0.126	MYL6	CRISPR_44	A3SS
chr17_76212046_76212115_76210760_76210870_76212744_76212862	5.82856e-11	0.240667	0.128333	0.112	BIRC5	CRISPR_44	SE
chr16_2283438_2283648_2283011_2283184_2283882_2283991	6.40406e-11	0.589333	0.94	-0.351	E4F1	WT_44	SE
chr14_23470167_23470240_23467913_23468365_23479309_23479352	6.5359e-11	1	0.0923333	0.908	C14orf93	CRISPR_DMSO	SE
chr20_3735043_3735166_3734154_3734805_3736115_3736254	6.69221e-11	0.823333	0.934333	-0.111	C20orf27	CRISPR_44	SE
chr19_44273114_44273712_44273114_44273184_44273593_44273712	6.71806e-11	0.0723333	0.0196667	0.053	KCNN4	CRISPR_44	RI
chr11_65306798_65306930_65306275_65306702_65307018_65307099	6.74848e-11	0.933333	0.985333	-0.052	LTBP3	WT_44	SE
chr12_53690027_53690059_53689074_53689423_53691633_53691708	6.76953e-11	0.700667	0.523667	0.177	PFDN5	CRISPR_44	SE
chr12_56553406_56553514_56552467_56552495_56553758_56553932	6.76953e-11	0.809333	0.897	-0.088	MYL6	CRISPR_44	SE
chr9_95637296_95637341_95618473_95618600_95640171_95640290	7.057e-11	0.19	1	-0.81	ZNF484	CRISPR_44	SE
chr11_18541065_18541150_18537645_18537711_18548321_18548460	7.11318e-11	0.777333	0.933	-0.156	TSG101	CRISPR_44	SE
chr3_123674689_123674962_123674689_123674812_123674892_123674962	7.26234e-11	1	0.05	0.95	CCDC14	WT_44	RI
chr17_57208641_57208728_57189316_57189706_57232491_57232535	7.53841e-11	0.635333	0.858333	-0.223	SKA2	WT_44	SE
chr2_74173845_74174033_74154001_74154179_74185272_74185372	7.53841e-11	0.717	0.878	-0.161	DGUOK	WT_44	SE
chr6_160100095_160103670_160100095_160100330_160103505_160103670	7.67943e-11	0.385667	0.181333	0.204	SOD2	WT_44	RI
chr8_145580649_145581162_145580649_145580781_145581098_145581162	7.71683e-11	0.566667	0.244333	0.322	FBXL6	WT_44	RI
chr10_92655210_92655240_92654529_92654648_92655636_92655674	8.01023e-11	0.822333	0.963667	-0.141	RPP30	WT_44	SE
chr15_75631604_75631685_75631325_75631445_75632305_75632612	8.01591e-11	0.906667	0.984333	-0.078	COMMD4	CRISPR_44	SE
chr12_109542900_109543020_109541237_109541416_109547636_109548797	8.01844e-11	0.188	1	-0.812	UNG	CRISPR_44	SE
chr19_36000812_36000863_35996619_35996667_36001085_36001113	8.12196e-11	0.447333	0.790667	-0.343	DMKN	CRISPR_44	SE
chr17_7296462_7296683_7296109_7296271_7296785_7296828	8.35048e-11	0.169667	0.425333	-0.256	C17orf61-PLSCR3	WT_44	SE
chr14_105930752_105930904_105930799_105930904_105930368_105930484	8.44723e-11	0.744333	0.916	-0.172	MTA1	WT_44	A3SS
chr18_47802204_47802351_47801969_47802098_47802747_47802788	8.58651e-11	0.714	0.953667	-0.24	MBD1	CRISPR_44	SE
chr19_35991279_35991321_35990830_35990931_35991434_35991482	8.60345e-11	0.0516667	0.154333	-0.103	DMKN	CRISPR_44	SE
chr9_128025829_128025979_128024109_128024238_128050040_128050162	8.63073e-11	1	0.281333	0.719	GAPVD1	WT_44	SE
chr7_2582837_2583596_2582837_2582957_2583223_2583596	9.0804e-11	0.0923333	0.0266667	0.066	BRAT1	CRISPR_44	RI
chr1_155294892_155295281_155294892_155294969_155295106_155295281	9.13169e-11	0.164	0.0636667	0.1	RUSC1	CRISPR_44	RI
chr17_73499469_73499841_73499469_73499608_73499739_73499841	9.50115e-11	0.24	0.021	0.219	CASKIN2	CRISPR_44	RI
chr14_105677458_105678501_105677458_105677630_105678449_105678501	9.70847e-11	0.0476667	0.009	0.039	BRF1	CRISPR_44	RI
chr1_48821341_48821441_48821389_48821441_48771458_48771550	9.73427e-11	1	0.203667	0.796	SPATA6	WT_44	A5SS
chr17_42398425_42398926_42398425_42398599_42398801_42398926	9.86688e-11	0.08	0.0343333	0.046	SLC25A39	CRISPR_44	RI
chr22_21983596_21984050_21983596_21983696_21983831_21984050	9.86688e-11	0.665667	0.37	0.296	YDJC	CRISPR_44	RI
chr17_80019084_80019597_80019084_80019229_80019493_80019597	9.87024e-11	0.039	0.00933333	0.03	DUS1L	CRISPR_44	RI
chr19_55752606_55752759_55752312_55752447_55752844_55753007	1.01688e-10	0.882333	0.988667	-0.106	PPP6R1	WT_44	SE
chr1_220971215_220971407_220971215_220971356_220978393_220978455	1.0238e-10	0.145333	0.00733333	0.138	2001-03-01	WT_44	A5SS
chr16_84778238_84779279_84733583_84733717_84792321_84792413	1.03712e-10	0.889667	1	-0.11	USP10	CRISPR_44	SE
chr7_66053498_66053567_66049331_66049453_66057243_66057373	1.06297e-10	0.0196667	0.304333	-0.285	GS1-124K5.12	WT_44	SE
chr5_179043869_179044111_179043869_179043959_179044051_179044111	1.08325e-10	0.0776667	0.0343333	0.043	HNRNPH1	WT_44	RI
chr3_50386816_50387259_50386816_50386925_50387095_50387259	1.09738e-10	0.235667	0.0333333	0.202	NPRL2	WT_44	RI
chr19_35657153_35657228_35657044_35657074_35660468_35660536	1.12091e-10	0.878	0.961667	-0.084	FXYD5	CRISPR_44	SE
chr1_32048749_32050402_32048749_32049176_32050278_32050402	1.16928e-10	0.036	0.0123333	0.024	TINAGL1	WT_44	RI
chr3_49065680_49065755_49065142_49065349_49065863_49065906	1.25196e-10	0.956	0.989	-0.033	IMPDH2	WT_44	SE
chr11_61187941_61188045_61187393_61187566_61188861_61189080	1.26888e-10	0.736667	0.94	-0.203	CPSF7	CRISPR_44	SE
chr7_73105245_73105342_73101328_73101425_73106925_73106976	1.35977e-10	0.910333	0.97	-0.06	WBSCR22	CRISPR_44	SE
chr22_29684594_29687588_29684594_29684775_29687550_29687588	1.3688e-10	0.049	0.0233333	0.026	EWSR1	WT_44	RI
chr16_27474861_27476157_27474861_27474913_27475715_27476157	1.37933e-10	0.0156667	0.0606667	-0.045	GTF3C1	WT_44	RI
chr17_73127139_73127200_73126847_73126962_73127275_73127353	1.38174e-10	0.834	0.974667	-0.141	NT5C	CRISPR_44	SE
chr19_10812625_10812930_10812625_10812694_10812791_10812930	1.39237e-10	0.196667	0.02	0.177	QTRT1	WT_44	RI
chr17_36916683_36916861_36912135_36912243_36918663_36918758	1.45462e-10	0.886	0.947	-0.061	PSMB3	WT_44	SE
chr14_23496953_23497038_23495066_23495584_23502576_23502883	1.48747e-10	0.00766667	0.0266667	-0.019	PSMB5	CRISPR_44	SE
chr21_44520562_44520629_44521475_44521542_44515803_44515853_44524424_44524512	1.49296e-10	0.415333	0.269667	0.146	U2AF1	WT_44	MXE
chr1_43315235_43315413_43314961_43315084_43316620_43318148	1.53709e-10	0.255333	1	-0.745	ZNF691	WT_44	SE
chr17_7296919_7297155_7296785_7296828_7297422_7297586	1.54034e-10	0.138333	0.366	-0.228	C17orf61-PLSCR3	WT_44	SE
chr9_34616026_34616110_34614183_34614765_34617881_34617968	1.54034e-10	0.905	0.988333	-0.083	DCTN3	WT_44	SE
chr2_131890474_131890588_131890474_131890564_131897739_131897848	1.54414e-10	0.438	0.151667	0.286	PLEKHB2	WT_44	A5SS
chr6_31852168_31852576_31852168_31852336_31852421_31852576	1.55197e-10	0.105333	0.014	0.091	EHMT2	WT_44	RI
chr19_35988548_35988583_35988121_35988440_35989617_35989665	1.62726e-10	0.0493333	0.159	-0.11	DMKN	CRISPR_44	SE
chr7_889559_889670_889156_889240_891020_891118	1.63166e-10	0.415667	0.793667	-0.378	SUN1	WT_44	SE
chr7_128394315_128394509_128388626_128388858_128394582_128394776	1.79667e-10	0.887333	0.641667	0.246	CALU	WT_44	SE
chr12_57910027_57910438_57910027_57910120_57910217_57910438	1.80765e-10	0.042	0.00966667	0.032	MARS	WT_44	RI
chr12_56552467_56552495_56553370_56553514_56551944_56552188_56553758_56553932	1.84388e-10	0.164667	0.0876667	0.077	MYL6	WT_44	MXE
chr2_175111442_175111543_175094035_175094179_175113179_175113203	1.8524e-10	0.834667	0.933333	-0.099	OLA1	WT_44	SE
chr21_44520562_44520629_44515803_44515853_44521475_44521542	1.8524e-10	0.343	0.507667	-0.165	U2AF1	WT_44	SE
chr12_113556932_113557248_113556932_113557064_113559313_113559443	1.86015e-10	0.119	1	-0.881	RASAL1	CRISPR_44	A3SS
chr16_90097583_90097904_90097597_90097904_90094043_90094130	1.86015e-10	1	0.281667	0.718	GAS8	CRISPR_44	A3SS
chr14_45579096_45579196_45578818_45578983_45579296_45579379	1.92772e-10	0.0596667	0.316667	-0.257	PRPF39	WT_44	SE
chr3_50154506_50154812_50154506_50154604_50154682_50154812	1.97277e-10	0.154667	0.044	0.111	RBM5	WT_44	RI
chr7_155095534_155095605_155094456_155094556_155099950_155100670	1.97728e-10	0.149667	0.326	-0.176	INSIG1	CRISPR_44	SE
chrX_15711085_15711181_15706783_15706981_15720904_15721472	1.97728e-10	0.511	0.957	-0.446	CA5BP1	CRISPR_44	SE
chr3_47889669_47889876_47889270_47889446_47889958_47890040	2.00428e-10	0.916667	0.984333	-0.068	DHX30	CRISPR_44	SE
chr1_11718589_11718685_11718323_11718421_11718792_11718928	2.09323e-10	0.049	0.205333	-0.156	FBXO44	CRISPR_44	SE
chr20_2639283_2639483_2639404_2639483_2639040_2639168	2.15683e-10	0.836	0.522333	0.314	IDH3B	WT_44	A5SS
chr7_128394315_128394509_128394582_128394776_128388626_128388858_128398924_128399091	2.17926e-10	0.904	0.787	0.117	CALU	CRISPR_44	MXE
chr3_33870329_33870461_33870344_33870461_33867971_33868072	2.24546e-10	0.214	0.0436667	0.17	PDCD6IP	CRISPR_44	A3SS
chr9_140347187_140348272_140347187_140347632_140348182_140348272	2.26413e-10	0.0333333	0.01	0.023	NSMF	WT_44	RI
chr3_51993910_51994039_51993592_51993667_51994204_51994336	2.27709e-10	0.664333	0.915	-0.251	PCBP4	CRISPR_44	SE
chr10_92654531_92655240_92654531_92654648_92655636_92655674	2.2992e-10	0.431333	0.806667	-0.375	RPP30	WT_44	A5SS
chr14_21699116_21699231_21702236_21702388_21698477_21698525_21731469_21731495	2.37773e-10	0.376667	0.53	-0.153	HNRNPC	WT_44	MXE
chr19_11558253_11558433_11558253_11558412_11558507_11558604	2.40565e-10	0.676667	0.460667	0.216	PRKCSH	WT_44	A5SS
chr16_733860_734155_733860_733909_734065_734155	2.44379e-10	0.205333	0.0933333	0.112	JMJD8	CRISPR_44	RI
chr11_64880282_64880886_64880282_64880337_64880691_64880886	2.54524e-10	0.306667	0.0693333	0.237	TM7SF2	WT_44	RI
chr19_50183128_50183182_50180528_50180573_50183743_50183845	2.59783e-10	0.049	0.0956667	-0.047	PRMT1	WT_44	SE
chr20_34243123_34243266_34220716_34220845_34252681_34252808	2.60823e-10	0.0263333	0.0826667	-0.056	CPNE1	CRISPR_44	SE
chr17_65941524_65942441_65941524_65942012_65943841_65943924	2.73028e-10	0.0386667	0.164667	-0.126	BPTF	WT_44	A5SS
chr11_64573106_64573840_64573106_64573242_64573703_64573840	2.98127e-10	0.0576667	0.011	0.047	MEN1	WT_44	RI
chr16_2765718_2765881_2764065_2764337_2766500_2766527	3.0138e-10	1	0.295667	0.704	PRSS27	CRISPR_44	SE
chr18_47017901_47018203_47017901_47017954_47018105_47018203	3.0224e-10	0.899	0.787	0.112	RPL17	CRISPR_44	RI
chr11_45947589_45947702_45946335_45946440_45947772_45947898	3.06515e-10	0.566333	0.864333	-0.298	GYLTL1B	WT_44	SE
chr19_50432582_50432753_50432673_50432753_50430950_50431072	3.19469e-10	0.518667	0.828	-0.309	IL4I1	WT_44	A5SS
chr7_128490029_128490128_128489384_128489632_128490437_128490537	3.28366e-10	0.644	0.965333	-0.321	FLNC	WT_44	SE
chr12_69018287_69018653_69004687_69004823_69042478_69042537	3.41227e-10	0.0883333	0.0253333	0.063	RAP1B	WT_44	SE
chr17_7591794_7592397_7591794_7591879_7591965_7592397	3.42075e-10	0.009	0.0893333	-0.08	WRAP53	CRISPR_44	RI
chr1_95006127_95006622_95005812_95005924_95007092_95007315	3.51517e-10	0.024	0.0656667	-0.042	F3	CRISPR_44	SE
chr1_1564764_1564946_1564413_1564691_1565018_1565084	3.68964e-10	0.598333	0.803333	-0.205	MIB2	CRISPR_44	SE
chr21_44521475_44521542_44515547_44515646_44524424_44524512	3.70926e-10	0.896333	1	-0.104	U2AF1	CRISPR_DMSO	SE
chr7_134617738_134618828_134617738_134618141_134625842_134625988	3.72406e-10	0.0883333	0.029	0.059	CALD1	CRISPR_44	A5SS
chr11_31477806_31477933_31455006_31455117_31531065_31531110	3.74455e-10	0.03	0.144333	-0.114	IMMP1L	WT_44	SE
chr19_35988548_35988583_35988121_35988440_35989499_35989665	3.74455e-10	0.1	0.367	-0.267	DMKN	WT_44	SE
chr3_49053405_49053773_49053590_49053773_49052920_49053140	3.74503e-10	0.263	1	-0.737	DALRD3	WT_44	A5SS
chr16_90015824_90015921_90014332_90015222_90020650_90020784	3.75433e-10	0.166667	0.329333	-0.163	DEF8	WT_44	SE
chr12_6787828_6787876_6787292_6787626_6788111_6788349	3.76925e-10	0.199	0.506333	-0.307	ZNF384	CRISPR_44	SE
chr7_150066830_150066957_150065897_150066030_150068316_150069331	3.78229e-10	0.045	0.256667	-0.212	REPIN1	CRISPR_44	SE
chr19_1109133_1109597_1109133_1109210_1109504_1109597	3.84272e-10	0.387333	1	-0.613	SBNO2	WT_44	RI
chr11_67379367_67379449_67378618_67379040_67379590_67379680	4.10704e-10	0.864	0.962	-0.098	NDUFV1	CRISPR_44	SE
chr4_103747641_103748001_103747641_103747793_103748748_103749105	4.11641e-10	0.372	0.190333	0.182	UBE2D3	WT_44	A3SS
chr12_6879009_6879165_6879086_6879165_6878768_6878840	4.2244e-10	0.01	0.028	-0.018	PTMS	CRISPR_44	A3SS
chr16_88722512_88722969_88722512_88722712_88723843_88723990	4.2244e-10	0.0506667	0.012	0.039	MVD	CRISPR_44	A3SS
chr4_183837438_183837692_183837571_183837692_183837033_183837041	4.42663e-10	0.941333	0.288667	0.653	DCTD	WT_44	A5SS
chr11_2970456_2970494_2965666_2966876_2972488_2972545	4.60211e-10	0.095	0.211333	-0.116	NAP1L4	WT_44	SE
chr22_41928607_41928749_41928662_41928749_41928097_41928161	4.7946e-10	0.248333	0.0823333	0.166	POLR3H	CRISPR_44	A5SS
chr2_74756488_74756626_74755877_74756409_74756706_74756812	4.79946e-10	0.9	0.966667	-0.067	AUP1	CRISPR_44	SE
chr4_20703380_20703507_20702293_20702410_20703763_20703844	4.81713e-10	1	0.246667	0.753	PACRGL	WT_44	SE
chr14_21699116_21699231_21702236_21702388_21698477_21698525_21731469_21731495	4.85726e-10	0.378333	0.53	-0.152	HNRNPC	CRISPR_44	MXE
chr8_145536313_145536397_145535648_145535930_145537196_145537302	4.9242e-10	0.035	0.142333	-0.107	HSF1	WT_44	SE
chr17_5329555_5329619_5329290_5329402_5335861_5336196	5.09034e-10	0.443667	0.813667	-0.37	RPAIN	WT_44	SE
chr8_145619097_145619375_145619097_145619253_145619327_145619375	5.59456e-10	0.175	0.0703333	0.105	CPSF1	WT_44	RI
chr2_200826503_200826651_200824476_200824603_200828455_200828831	5.68482e-10	0.551	0.856	-0.305	C2orf47	WT_44	SE
chr6_31856745_31856847_31856375_31856524_31857004_31857119	5.74749e-10	0.338667	0.594667	-0.256	EHMT2	CRISPR_44	SE
chr22_21983596_21984050_21983596_21983696_21983831_21984050	6.04848e-10	0.721	0.37	0.351	YDJC	WT_44	RI
chr21_30380560_30380628_30380081_30380444_30380715_30380942	6.17554e-10	0.528	0.892	-0.364	RWDD2B	WT_44	SE
chr16_84214933_84215269_84214933_84215069_84215197_84215269	6.239e-10	0.809	0.389333	0.42	TAF1C	CRISPR_44	RI
chr18_3249358_3249441_3247810_3247907_3253230_3253426	6.27826e-10	0.00766667	0.0236667	-0.016	MYL12A	CRISPR_44	SE
chr9_90585482_90585545_90584710_90584834_90585690_90585812	6.27826e-10	0	0.764667	-0.765	CDK20	CRISPR_44	SE
chr4_83292680_83292737_83280623_83280792_83294598_83294639	6.47146e-10	0.945333	0.887333	0.058	HNRNPD	CRISPR_44	SE
chr2_37468720_37468934_37468720_37468780_37471005_37471116	6.48462e-10	0.05	0.641667	-0.592	NDUFAF7	CRISPR_44	A5SS
chr20_44444179_44444384_44443022_44443109_44444492_44444552	6.52786e-10	0.925667	0.969	-0.043	UBE2C	CRISPR_44	SE
chr22_30079008_30079053_30077427_30077590_30090740_30090795	6.6081e-10	0.916667	0.675667	0.241	NF2	CRISPR_44	SE
chr16_67863667_67864451_67863667_67863991_67864292_67864451	6.77881e-10	0.723333	0.241667	0.482	CENPT	WT_44	RI
chr17_57196659_57196856_57189451_57189706_57208641_57208728	6.87567e-10	0.233	0.445333	-0.212	SKA2	CRISPR_44	SE
chr1_39946591_39946702_39945469_39945681_39950272_39950402	7.05299e-10	0.0696667	0.245	-0.175	MACF1	WT_44	SE
chr17_18148667_18148974_18148667_18148733_18148868_18148974	7.26184e-10	0.0626667	0.007	0.056	FLII	CRISPR_44	RI
chr16_10861805_10861889_10855613_10855716_10862903_10863170	7.31058e-10	0.744	0.92	-0.176	NUBP1	CRISPR_44	SE
chr19_18547493_18547687_18547139_18547289_18548669_18548798	7.55383e-10	0.595333	0.793333	-0.198	ISYNA1	CRISPR_44	SE
chr6_109691613_109691670_109687720_109690220_109697276_109697315	7.55383e-10	0.654667	0.85	-0.195	CD164	CRISPR_44	SE
chr16_81030918_81031034_81009946_81010076_81040338_81040459	7.81607e-10	0.880333	0.968	-0.088	CMC2	WT_44	SE
chr14_24034814_24035369_24034814_24034910_24035024_24035369	7.82669e-10	0.33	0.0223333	0.308	AP1G2	WT_44	RI
chr15_65899496_65899763_65897466_65897574_65903435_65903492	8.01387e-10	0.597	0.894	-0.297	VWA9	WT_44	SE
chr8_144696489_144696867_144696489_144696623_144696793_144696867	8.17326e-10	0.210333	0.0953333	0.115	TSTA3	WT_44	RI
chr1_1341188_1342399_1341188_1341266_1342288_1342399	8.24727e-10	0.02	0.003	0.017	MRPL20	WT_44	RI
chr11_62397285_62397429_62397059_62397156_62397668_62397748	8.26067e-10	0.863	0.958667	-0.096	GANAB	WT_44	SE
chr9_140347187_140348272_140347187_140347632_140348182_140348272	8.27208e-10	0.0383333	0.01	0.028	NSMF	CRISPR_44	RI
chr10_27822856_27822923_27822663_27822782_27826804_27826895	8.39641e-10	0.912333	1	-0.088	RAB18	CRISPR_44	SE
chr11_62397285_62397429_62397059_62397156_62397668_62397748	8.72105e-10	0.862667	0.958667	-0.096	GANAB	CRISPR_44	SE
chr12_69018454_69018653_69004687_69004832_69042478_69042561	8.72105e-10	0.200333	0.0476667	0.153	RAP1B	CRISPR_44	SE
chr19_11558253_11558433_11558253_11558412_11558507_11558604	8.77998e-10	0.667333	0.460667	0.207	PRKCSH	CRISPR_44	A5SS
chr12_57036456_57036468_57036241_57036364_57037186_57037357	8.90011e-10	0.950333	0.995333	-0.045	ATP5B	CRISPR_44	SE
chr20_2639040_2639483_2639040_2639168_2639404_2639483	8.9911e-10	0.824	0.566333	0.258	IDH3B	CRISPR_44	RI
chr14_21898959_21900017_21899969_21900017_21897122_21897494	9.4249e-10	0.217333	0.927667	-0.71	CHD8	CRISPR_44	A5SS
chr8_80915233_80915415_80830951_80831383_80942288_80942467	9.59493e-10	0.905667	0.992667	-0.087	MRPS28	WT_44	SE
chrX_153175624_153175858_153175465_153175539_153175959_153176065	9.60733e-10	0.386667	0.829	-0.442	ARHGAP4	CRISPR_44	SE
chr1_153744815_153745187_153744815_153744916_153745114_153745187	9.62221e-10	0.113333	0.0196667	0.094	INTS3	CRISPR_44	RI
chr16_732952_733087_731670_732874_733166_733234	9.76563e-10	0.684333	0.845	-0.161	JMJD8	CRISPR_44	SE
chr1_153949168_153949489_153949168_153949251_153949451_153949489	1.00321e-09	0.0543333	0.021	0.033	JTB	WT_44	RI
chr17_26966592_26967043_26966592_26966660_26966918_26967043	1.00321e-09	0.0913333	0.0156667	0.076	KIAA0100	WT_44	RI
chr7_75616855_75616920_75616300_75616746_75617035_75617128	1.01769e-09	0.310667	0.722333	-0.412	TMEM120A	CRISPR_44	SE
chr20_30309457_30310151_30309646_30310151_30252254_30253889	1.02545e-09	0.831333	0.928667	-0.097	BCL2L1	CRISPR_44	A5SS
chr19_3572976_3573345_3572976_3572992_3573289_3573345	1.03882e-09	0.148	0.0763333	0.072	HMG20B	WT_44	RI
chr9_139887091_139887426_139887091_139887152_139887376_139887426	1.03882e-09	0.636	0.358	0.278	C9orf142	WT_44	RI
chr21_44520562_44520629_44515547_44515646_44521475_44521542	1.0423e-09	0.426333	1	-0.574	U2AF1	CRISPR_DMSO	SE
chr7_2582837_2583596_2582837_2582957_2583223_2583596	1.04351e-09	0.086	0.0266667	0.059	BRAT1	WT_44	RI
chr1_53370705_53370762_53370317_53370505_53373539_53373626	1.05882e-09	0.0686667	0.538	-0.469	ECHDC2	CRISPR_44	SE
chr11_62622359_62622410_62622604_62622688_62621990_62622023_62622895_62622960	1.08558e-09	0.792667	0.632333	0.16	SNHG1	CRISPR_44	MXE
chr19_50173472_50173745_50172280_50172372_50176954_50177116	1.09081e-09	0.707	0.863333	-0.156	BCL2L12	CRISPR_44	SE
chr19_3295041_3297074_3296755_3297074_3293316_3293484	1.11109e-09	1	0.152333	0.848	CELF5	CRISPR_DMSO	A3SS
chr17_48452545_48453344_48452545_48452873_48453426_48453554	1.13042e-09	0.438	0.841333	-0.403	EME1	CRISPR_44	A5SS
chr4_155458437_155458631_155456157_155457896_155459120_155459234	1.14106e-09	0.908	0.988333	-0.08	PLRG1	CRISPR_44	SE
chr12_6932633_6933931_6932633_6932929_6934648_6934838	1.1442e-09	0.379	1	-0.621	GPR162	WT_44	A5SS
chr13_50243912_50243982_50234858_50235344_50265389_50265599	1.16451e-09	0.333667	0.558333	-0.225	EBPL	WT_44	SE
chr6_43109909_43111358_43109909_43110037_43111154_43111358	1.17841e-09	0.101667	0.0336667	0.068	PTK7	WT_44	RI
chr19_14520553_14520793_14520553_14520685_14521027_14521146	1.19625e-09	0.032	0.00766667	0.024	DDX39A	CRISPR_44	A3SS
chr15_78834518_78834561_78834824_78834987_78832754_78832881_78836531_78836609	1.2652e-09	0.042	0.00966667	0.032	PSMA4	CRISPR_44	MXE
chr22_50684726_50685164_50684726_50684805_50685107_50685164	1.27434e-09	0.16	0.035	0.125	HDAC10	WT_44	RI
chr1_226109903_226110083_226109557_226109779_226111400_226111471	1.28329e-09	0.938	0.993333	-0.055	PYCR2	CRISPR_44	SE
chr19_1109290_1109422_1109133_1109210_1109504_1109597	1.28491e-09	0.869667	1	-0.13	SBNO2	WT_44	SE
chr1_1563652_1563779_1563868_1564102_1563398_1563559_1564512_1564650	1.3056e-09	0.161333	0.344	-0.183	MIB2	WT_44	MXE
chr11_67374769_67375087_67374424_67374547_67375866_67375949	1.3336e-09	0.0436667	0.0113333	0.032	NDUFV1	WT_44	SE
chr16_4853203_4855311_4853203_4854149_4854522_4855311	1.45188e-09	0.430667	0.699	-0.268	GLYR1	CRISPR_44	RI
chr19_3542773_3542975_3550981_3551192_3538272_3538754_3557103_3557401	1.5474e-09	0.658667	0.827	-0.168	MFSD12	CRISPR_44	MXE
chr1_8021722_8021853_8021722_8021795_8022822_8022935	1.57054e-09	0.619333	0.468	0.151	PARK7	WT_44	A5SS
chr1_151210657_151210741_151209033_151209239_151211605_151211654	1.5811e-09	0.870333	0.984	-0.114	PIP5K1A	WT_44	SE
chr15_75640299_75640367_75639543_75639814_75641224_75641312	1.5828e-09	0	0.790667	-0.791	NEIL1	CRISPR_44	SE
chr13_111546455_111546549_111545044_111545610_111558379_111558471	1.58872e-09	0.0623333	0.227667	-0.165	ANKRD10	CRISPR_44	SE
chr17_1273002_1273035_1268152_1268352_1303340_1303445	1.58991e-09	0.0113333	0.0283333	-0.017	YWHAE	WT_44	SE
chr11_67375696_67376193_67375696_67375949_67376022_67376193	1.65576e-09	0.0686667	0.0153333	0.053	NDUFV1	CRISPR_44	RI
chr20_44444081_44444384_44443048_44443109_44444492_44444552	1.66839e-09	0.846333	0.931667	-0.085	UBE2C	CRISPR_44	SE
chr17_73888091_73888266_73887103_73887428_73888347_73888384	1.67042e-09	0.729667	0.988333	-0.259	TRIM65	CRISPR_44	SE
chr17_7530460_7530732_7530460_7530544_7530680_7530732	1.67198e-09	0.136667	0.0336667	0.103	SAT2	WT_44	RI
chr17_80019084_80019597_80019084_80019229_80019493_80019597	1.73865e-09	0.0346667	0.00933333	0.025	DUS1L	WT_44	RI
chr1_54413534_54413654_54412030_54412222_54417658_54418145	1.80046e-09	0.0866667	0.311333	-0.225	LRRC42	WT_44	SE
chr12_53428395_53428508_53428395_53428493_53431192_53431406	1.80681e-09	0.167	0.0943333	0.073	EIF4B	CRISPR_44	A5SS
chr1_242012410_242012518_242012252_242012329_242013710_242013888	1.85177e-09	0.174333	0.626	-0.452	EXO1	CRISPR_44	SE
chr12_56574760_56575381_56574760_56574885_56575265_56575381	1.85185e-09	0.06	0.0106667	0.049	SMARCC2	CRISPR_44	RI
chr19_36001085_36001329_36001085_36001154_36001272_36001329	1.85185e-09	0.784667	0.599	0.186	DMKN	CRISPR_44	RI
chr4_71691012_71691962_71691012_71691148_71691840_71691962	1.85706e-09	0.0243333	0.00766667	0.017	GRSF1	WT_44	RI
chr16_733321_733598_733321_733441_733529_733598	1.8703e-09	0.313	0.153667	0.159	JMJD8	CRISPR_44	RI
chr19_11618516_11618863_11618805_11618863_11618271_11618377	1.88172e-09	0.798333	0.966667	-0.168	ECSIT	WT_44	A5SS
chr11_64532077_64533627_64532077_64532990_64534663_64534723	1.94657e-09	0.371333	0.581667	-0.21	SF1	CRISPR_44	A3SS
chr20_3190158_3190263_3190158_3190212_3193814_3193872	1.95736e-09	0.887	0.971	-0.084	ITPA	CRISPR_44	A5SS
chr17_80045829_80045910_80045560_80045737_80045991_80046183	2.02239e-09	0.961333	0.995667	-0.034	FASN	WT_44	SE
chr6_34204649_34205094_34204649_34204740_34204980_34205094	2.03851e-09	0.0196667	0.0106667	0.009	HMGA1	WT_44	RI
chr15_91499841_91500733_91499841_91500130_91500342_91500733	2.07985e-09	0.217	0.0586667	0.158	RCCD1	CRISPR_44	RI
chr7_21951234_21951372_21947747_21948125_21956371_21956512	2.08965e-09	0.520333	0.769	-0.249	CDCA7L	WT_44	SE
chr11_64810496_64810636_64808716_64809338_64811696_64812145	2.11969e-09	0.0103333	0.0536667	-0.043	SAC3D1	WT_44	SE
chr5_112200317_112200429_112200153_112200225_112203100_112203279	2.12707e-09	0.864	0.964333	-0.1	CTC-554D6.1	CRISPR_44	SE
chr7_150066759_150066957_150065878_150066030_150068316_150068481	2.17786e-09	0.133333	0.374333	-0.241	REPIN1	CRISPR_44	SE
chr17_27161310_27161344_27117395_27117443_27169699_27169745	2.20401e-09	1	0.265667	0.734	FAM222B	CRISPR_DMSO	SE
chr21_44520562_44520629_44515547_44515646_44524424_44524512	2.20401e-09	0.941667	1	-0.058	U2AF1	CRISPR_DMSO	SE
chr11_134118702_134118853_134118172_134118378_134119060_134119156	2.20445e-09	0.531667	0.828333	-0.297	THYN1	WT_44	SE
chr7_100033253_100033687_100033253_100033390_100033470_100033687	2.20922e-09	0.516333	0.276	0.24	PPP1R35	CRISPR_44	RI
chr1_155144826_155144965_155141883_155142036_155145040_155145104	2.21209e-09	0	0.803	-0.803	KRTCAP2	WT_44	SE
chr11_45956671_45956797_45956671_45956708_45957186_45957290	2.2462e-09	0.219667	1	-0.78	PHF21A	CRISPR_44	A3SS
chr11_33752969_33753014_33743924_33744009_33757927_33757991	2.2491e-09	0.0933333	0.251333	-0.158	CD59	WT_44	SE
chr19_34706028_34706205_34699100_34699956_34706500_34706566	2.2491e-09	0.879	0.974333	-0.095	LSM14A	WT_44	SE
chr8_80915233_80915355_80831174_80831383_80942288_80942489	2.27564e-09	0.907	0.992667	-0.086	MRPS28	WT_44	SE
chr3_49053251_49053519_49052925_49053140_49053590_49053773	2.31156e-09	0.646	1	-0.354	DALRD3	WT_44	SE
chr2_216243852_216247048_216243852_216244040_216246934_216247048	2.43482e-09	0.157333	1	-0.843	FN1	CRISPR_44	RI
chr19_18699804_18700493_18699804_18699887_18700222_18700493	2.48274e-09	0.359	0.173	0.186	C19orf60	WT_44	RI
chr8_144802399_144803010_144802399_144802457_144802872_144803010	2.54028e-09	1	0.397	0.603	MAPK15	CRISPR_44	RI
chr2_74756258_74756626_74756258_74756409_74756706_74756887	2.70168e-09	0.808333	0.928667	-0.12	AUP1	CRISPR_44	A3SS
chr16_84767040_84767109_84733583_84733717_84792321_84792413	2.70465e-09	0.913	1	-0.087	USP10	CRISPR_44	SE
chr2_27431481_27431554_27430125_27430658_27434334_27434401	2.78337e-09	0.131667	0.0123333	0.119	SLC5A6	CRISPR_44	SE
chr6_85466415_85466587_85457637_85457805_85469972_85470074	2.85661e-09	0.553333	1	-0.447	TBX18	CRISPR_44	SE
chr19_18547493_18547687_18547139_18547289_18548408_18548570	2.88423e-09	0.676333	0.882	-0.206	ISYNA1	CRISPR_44	SE
chr4_99957104_99957162_99957193_99957240_99956550_99956611_99960524_99960616	2.91241e-09	0	0.827333	-0.827	METAP1	WT_44	MXE
chrX_100306239_100306722_100306239_100306355_100306632_100306722	2.97623e-09	1	0.309333	0.691	TRMT2B	WT_44	RI
chr16_81015410_81015482_81009697_81010076_81040338_81040478	2.99239e-09	0.748	0.924	-0.176	CMC2	WT_44	SE
chr22_31492983_31493324_31492983_31493046_31493254_31493324	3.02464e-09	0.0606667	0.0126667	0.048	SMTN	WT_44	RI
chr4_2933281_2933390_2933101_2933192_2933551_2933663	3.04224e-09	0.708333	0.902667	-0.194	MFSD10	WT_44	SE
chr10_76285013_76285184_76349039_76349075_76158228_76158337_76429940_76430027	3.09883e-09	0.856	0.982333	-0.126	ADK	WT_44	MXE
chr5_179047892_179048398_179047892_179048036_179048242_179048398	3.11201e-09	0.0326667	0.0133333	0.019	HNRNPH1	WT_44	RI
chr17_1617664_1617747_1616741_1617308_1619423_1619502	3.12884e-09	1	0.218667	0.781	MIR22HG	CRISPR_DMSO	SE
chr2_128046912_128047400_128046912_128047077_128047264_128047400	3.17753e-09	0.127667	0.037	0.091	ERCC3	WT_44	RI
chr17_80398872_80399142_80398872_80398951_80399040_80399142	3.37282e-09	0.519667	0.122333	0.397	HEXDC	CRISPR_44	RI
chr17_7296919_7297586_7297422_7297586_7296785_7296828	3.37718e-09	0.0723333	0.198667	-0.126	TMEM256-PLSCR3	CRISPR_44	A5SS
chr8_145638620_145638773_145635778_145638330_145638896_145638951	3.56063e-09	0.372667	0.557	-0.184	SLC39A4	CRISPR_44	SE
chr17_57814813_57814904_57785024_57785109_57842331_57842472	3.56981e-09	1	0.203333	0.797	VMP1	CRISPR_DMSO	SE
chr9_100124477_100124723_100124477_100124533_100124644_100124723	3.58423e-09	1	0.277	0.723	RP11-23J9.4	CRISPR_44	RI
chr17_73733618_73733725_73733402_73733525_73735752_73735786	3.65112e-09	0.917333	0.990667	-0.073	ITGB4	WT_44	SE
chr17_73701690_73701773_73700835_73700894_73702087_73702172	3.65626e-09	0.0523333	0.012	0.04	SAP30BP	WT_44	SE
chr1_101458192_101458296_101467022_101467100_101455778_101456187_101487196_101487321	3.7097e-09	0.441333	0.169	0.272	DPH5	CRISPR_44	MXE
chr19_18548408_18548570_18547139_18547289_18548669_18548798	3.74378e-09	0.518667	0.735333	-0.217	ISYNA1	CRISPR_44	SE
chr15_44085884_44086244_44085907_44086244_44085172_44085281	3.78058e-09	0.0293333	0.014	0.015	SERF2	CRISPR_44	A3SS
chr6_33288512_33289344_33288156_33288368_33290638_33290750	3.85575e-09	0.496667	0.716	-0.219	DAXX	CRISPR_44	SE
chr1_155294892_155295281_155294892_155294969_155295106_155295281	3.86302e-09	0.152	0.0636667	0.088	RUSC1	WT_44	RI
chr14_24031170_24031624_24031170_24031275_24031496_24031624	3.86302e-09	0.447	0.122	0.325	AP1G2	WT_44	RI
chr1_173835665_173835934_173835665_173835705_173835898_173835934	3.88221e-09	0.0256667	0.051	-0.025	GAS5	CRISPR_44	RI
chr5_170827156_170827214_170832305_170832407_170819917_170819982_170833400_170834129	3.90985e-09	0.751333	0.844333	-0.093	NPM1	CRISPR_44	MXE
chr9_140006324_140006481_140006141_140006206_140006563_140006621	3.99582e-09	0.790333	0.934	-0.144	DPP7	CRISPR_44	SE
chr16_30939787_30939951_30939787_30939820_30941393_30941905	4.05577e-09	0.0216667	0.129333	-0.108	FBXL19	WT_44	A5SS
chr21_44515803_44515853_44521475_44521542_44515547_44515646_44524424_44524512	4.15324e-09	0.389667	0.241	0.149	U2AF1	CRISPR_44	MXE
chr12_124091978_124093376_124091978_124092209_124093226_124093376	4.25985e-09	0.0396667	0.00666667	0.033	DDX55	WT_44	RI
chr9_91030521_91030614_91003345_91003453_91031558_91031681	4.30892e-09	1	0.276667	0.723	SPIN1	WT_44	SE
chr1_113242515_113242962_113242515_113242604_113242840_113242962	4.32566e-09	0.093	0.0236667	0.069	MOV10	CRISPR_44	RI
chr17_73127059_73127376_73127059_73127200_73127275_73127376	4.41004e-09	0.151667	0.047	0.105	NT5C	CRISPR_44	RI
chr6_31852168_31852576_31852168_31852336_31852421_31852576	4.41004e-09	0.094	0.014	0.08	EHMT2	CRISPR_44	RI
chr16_89960196_89960266_89954059_89954089_89961490_89961545	4.45087e-09	0.727667	0.990333	-0.263	TCF25	WT_44	SE
chr2_216245533_216245803_216243852_216244040_216246934_216247048	4.47274e-09	0.269667	1	-0.73	FN1	WT_44	SE
chr22_38021803_38021956_38019558_38019640_38025468_38025533	4.47274e-09	0.531	0.898667	-0.368	GGA1	WT_44	SE
chr1_44436267_44436489_44436267_44436380_44436637_44436861	4.47916e-09	0.0943333	0.0183333	0.076	DPH2	WT_44	A5SS
chr17_46052879_46053379_46052879_46053019_46053234_46053379	4.59145e-09	0.647333	0.258333	0.389	CDK5RAP3	WT_44	RI
chr1_33799690_33799893_33799785_33799893_33797875_33798005	4.59659e-09	0.931333	0.735667	0.196	PHC2	CRISPR_44	A5SS
chr19_18547139_18547915_18547139_18547289_18548408_18548570	4.65317e-09	0.528333	0.789667	-0.261	ISYNA1	CRISPR_44	A3SS
chr2_114353269_114353780_114353269_114353406_114353644_114353780	4.71816e-09	0.865	0.134	0.731	WASH2P	CRISPR_44	RI
chr18_47017162_47017297_47017774_47017815_47015728_47015920_47017995_47018184	4.73967e-09	0.0476667	0.0146667	0.033	RPL17	CRISPR_44	MXE
chr16_84778238_84779279_84733583_84733717_84792321_84792413	4.79865e-09	0.909667	1	-0.09	USP10	WT_44	SE
chr7_100887287_100887420_100884110_100884187_100888240_100888366	4.79865e-09	0.69	0.844333	-0.154	FIS1	WT_44	SE
chr21_30380560_30380942_30380715_30380942_30380081_30380444	4.89231e-09	0.341333	0.785333	-0.444	RWDD2B	WT_44	A5SS
chr19_50367435_50367660_50367435_50367493_50367580_50367660	4.91383e-09	0.298	0.052	0.246	PNKP	WT_44	RI
chr19_58862756_58863921_58862756_58863053_58863648_58863921	4.92266e-09	1	0.074	0.926	A1BG	WT_44	RI
chr6_36063763_36063843_36067964_36068044_36044313_36044385_36070347_36070426	4.93246e-09	0.794333	0.528333	0.266	MAPK14	CRISPR_44	MXE
chr17_4795696_4795807_4795443_4795529_4795950_4796063	4.93493e-09	0.767	0.970333	-0.203	MINK1	CRISPR_44	SE
chr3_51993910_51994336_51994204_51994336_51993592_51993667	4.94053e-09	0.41	0.788333	-0.378	PCBP4	CRISPR_44	A5SS
chr11_62557072_62557151_62556763_62556898_62557357_62557877	5.00327e-09	0.429333	0.686	-0.257	TMEM179B	WT_44	SE
chr6_86387512_86387593_86387046_86387210_86387671_86387750	5.03697e-09	0.73	0.861667	-0.132	SNHG5	CRISPR_44	SE
chr20_34246851_34246904_34220716_34220845_34252681_34252808	5.05556e-09	0.0346667	0.102333	-0.068	CPNE1	WT_44	SE
chr8_145638620_145638773_145637797_145638050_145638896_145638951	5.11582e-09	0.788667	0.946333	-0.158	SLC39A4	WT_44	SE
chr9_140471921_140472055_140470531_140470619_140473076_140473341	5.11582e-09	0.607333	0.838667	-0.231	DPH7	WT_44	SE
chr16_1820881_1821411_1820881_1820994_1821280_1821411	5.28987e-09	0.243667	0.626667	-0.383	NME3	CRISPR_44	RI
chr19_41937223_41939339_41937223_41938313_41939176_41939339	5.28987e-09	0.13	0.0603333	0.07	ATP5SL	CRISPR_44	RI
chr8_145648999_145649515_145648999_145649305_145649423_145649515	5.28987e-09	0.232667	0.098	0.135	VPS28	CRISPR_44	RI
chr22_42997975_42998113_42995703_42995799_42998775_42998972	5.34471e-09	0.394	0.651333	-0.257	POLDIP3	WT_44	SE
chr17_1273002_1273035_1268152_1268352_1303340_1303445	5.53628e-09	0.012	0.0283333	-0.016	YWHAE	CRISPR_44	SE
chr14_23389737_23390265_23389737_23389940_23390048_23390265	5.57013e-09	0.961	0.846667	0.114	PRMT5	WT_44	RI
chr8_145619448_145619770_145619448_145619515_145619593_145619770	5.62901e-09	0.130333	0.04	0.09	CPSF1	CRISPR_44	RI
chr16_67265539_67265722_67265332_67265452_67265941_67266097	5.72571e-09	0.701667	0.970333	-0.269	FHOD1	CRISPR_44	SE
chr5_176083895_176083957_176083700_176083817_176084518_176084619	5.72571e-09	0.810333	0.991667	-0.181	TSPAN17	CRISPR_44	SE
chr8_145638620_145638773_145635778_145638330_145638896_145638951	5.72987e-09	0.383667	0.557	-0.173	SLC39A4	WT_44	SE
chr3_47814306_47814426_47787397_47787483_47823092_47823371	5.74448e-09	0.895	0.985333	-0.09	SMARCC1	WT_44	SE
chr11_61187941_61188002_61187441_61187566_61188861_61189080	5.92895e-09	0.575667	0.888	-0.312	CPSF7	CRISPR_44	SE
chr11_69949171_69949270_69933857_69934190_69950104_69950256	5.92895e-09	0.998667	0.926	0.073	ANO1	CRISPR_44	SE
chr19_36000812_36000863_35996840_35996888_36001085_36001113	5.94752e-09	0.276667	0.438667	-0.162	DMKN	CRISPR_44	SE
chr15_65899496_65899780_65897466_65897574_65903435_65903583	5.96845e-09	0.662667	0.909667	-0.247	VWA9	WT_44	SE
chr1_1564764_1564946_1564413_1564691_1565018_1565084	6.3456e-09	0.611	0.803333	-0.192	MIB2	WT_44	SE
chr1_155288455_155288544_155282045_155282186_155289401_155289478	6.39633e-09	0.0316667	0.908333	-0.877	FDPS	CRISPR_44	SE
chr12_113557166_113557248_113556932_113557064_113559313_113559443	6.50321e-09	0.290667	1	-0.709	RASAL1	CRISPR_44	SE
chr17_56801400_56801461_56798106_56798173_56811478_56811590	6.67376e-09	0.878667	0.997	-0.118	RAD51C	CRISPR_44	SE
chr17_79684723_79684891_79684786_79684891_79684428_79684521	6.81453e-09	1	0.198	0.802	SLC25A10	CRISPR_44	A3SS
chr16_1820881_1820994_1820286_1820767_1821280_1821411	6.89529e-09	0.934667	1	-0.065	NME3	WT_44	SE
chr1_1563398_1563779_1563398_1563559_1563652_1563779	6.94392e-09	0.593	0.256	0.337	MIB2	CRISPR_44	RI
chr16_2094630_2094801_2093484_2093727_2096128_2096215	6.9536e-09	0.680333	0.873333	-0.193	NTHL1	WT_44	SE
chr17_57196679_57196856_57187311_57189706_57232491_57232545	7.09953e-09	0.497667	0.787667	-0.29	SKA2	CRISPR_44	SE
chr15_78834246_78834272_78834518_78834561_78832768_78832881_78836531_78836609	7.2931e-09	0.928667	0.982333	-0.054	PSMA4	CRISPR_44	MXE
chr4_2933281_2933390_2933101_2933192_2933551_2933663	7.39045e-09	0.714333	0.902667	-0.188	MFSD10	CRISPR_44	SE
chr12_6879009_6879165_6879322_6879384_6878768_6878840_6879557_6879664	7.41459e-09	0.0106667	0.0313333	-0.021	PTMS	WT_44	MXE
chr3_49053405_49053519_49052920_49053140_49053590_49053773	7.65921e-09	0.569667	1	-0.43	DALRD3	WT_44	SE
chr8_144644128_144644520_144644128_144644301_144644378_144644520	7.75698e-09	0.161333	0.02	0.141	GSDMD	WT_44	RI
chr11_71195357_71196694_71195357_71195493_71196587_71196694	7.84947e-09	0.0593333	0.00266667	0.057	NADSYN1	CRISPR_44	RI
chr16_732957_733087_731698_732874_733166_733234	7.9837e-09	0.570667	0.769333	-0.199	JMJD8	CRISPR_44	SE
chr22_51065983_51066220_51065593_51065834_51066373_51066598	8.14695e-09	1	0.366667	0.633	ARSA	WT_44	SE
chr6_46137789_46137851_46135170_46136034_46138544_46138708	8.17441e-09	1	0.282667	0.717	ENPP5	CRISPR_44	SE
chr8_38677039_38678153_38614798_38614927_38682825_38682886	8.1807e-09	0.521333	1	-0.479	TACC1	CRISPR_44	SE
chr12_110930800_110931036_110928901_110929927_110933816_110934008	8.21184e-09	0.714	0.867667	-0.154	VPS29	WT_44	SE
chr4_20703348_20703507_20702082_20702410_20703763_20703819	8.46398e-09	1	0.185667	0.814	PACRGL	WT_44	SE
chr6_4060646_4061381_4060646_4060920_4061248_4061381	8.55494e-09	0.986333	0.783	0.203	PRPF4B	WT_44	RI
chr1_247057960_247058050_247055080_247055221_247059136_247059227	8.65034e-09	0.776	1	-0.224	AHCTF1	CRISPR_44	SE
chr19_50985117_50985204_50984140_50984234_50985405_50986608	8.65034e-09	0.012	0.0546667	-0.043	EMC10	CRISPR_44	SE
chr19_35657153_35657331_35657044_35657074_35660468_35660782	8.70266e-09	0.678	0.874333	-0.196	FXYD5	CRISPR_44	SE
chr18_3249358_3249441_3247810_3247907_3253230_3253426	8.83656e-09	0.00866667	0.0236667	-0.015	MYL12A	WT_44	SE
chr17_16342640_16342728_16342973_16343017_16342351_16342374_16343498_16343567	8.99719e-09	0.940333	0.893333	0.047	FAM211A-AS1	CRISPR_44	MXE
chr8_144663455_144663498_144668898_144669022_144663223_144663324_144679517_144679570	8.99719e-09	0.919667	0.973	-0.053	EEF1D	CRISPR_44	MXE
chrX_100296305_100296360_100306239_100306355_100291962_100292062_100306632_100306722	9.1711e-09	0.0273333	0.817667	-0.79	TRMT2B	WT_44	MXE
chr9_35684484_35685136_35684484_35684547_35685265_35685336	9.22206e-09	0.903	0.984	-0.081	TPM2	CRISPR_44	A3SS
chr17_36916760_36916861_36912135_36912243_36918663_36918758	9.38182e-09	0.785667	0.887333	-0.102	PSMB3	CRISPR_44	SE
chr11_68668002_68668073_68668015_68668073_68665394_68665480	9.48028e-09	0.143333	0.0513333	0.092	MRPL21	WT_44	A5SS
chr5_179043869_179044111_179044021_179044111_179043126_179043219	9.48028e-09	0.605333	0.788	-0.183	HNRNPH1	WT_44	A5SS
chr7_73098096_73098231_73098096_73098134_73100965_73101061	9.66791e-09	0.05	0.0213333	0.029	WBSCR22	CRISPR_44	A5SS
chr2_220250145_220250253_220249087_220249165_220250352_220250428	9.78025e-09	0.871333	0.988333	-0.117	DNPEP	CRISPR_44	SE
chr1_1154148_1154385_1153902_1154013_1158623_1158737	9.96933e-09	0.904	0.98	-0.076	SDF4	CRISPR_44	SE
chr16_84215197_84215269_84214895_84215069_84215351_84215364	1.00534e-08	0.649333	0.980667	-0.331	TAF1C	CRISPR_44	SE
chr11_65307483_65307624_65307190_65307352_65307715_65307853	1.02354e-08	0.0586667	0.127	-0.068	LTBP3	WT_44	SE
chr9_99106185_99106278_99086372_99086451_99126745_99126832	1.02354e-08	0.363	1	-0.637	SLC35D2	WT_44	SE
chr14_105952653_105954725_105952653_105953636_105954667_105954725	1.03081e-08	1	0.531667	0.468	CRIP1	CRISPR_44	RI
chr11_64533422_64533627_64532077_64532990_64534663_64534723	1.03205e-08	0.166	0.351333	-0.185	SF1	WT_44	SE
chr6_46137789_46137851_46135170_46136034_46138544_46138708	1.03292e-08	1	0.282667	0.717	ENPP5	WT_44	SE
chr22_21983298_21983476_21982377_21983076_21983596_21983696	1.03701e-08	0.639	0.800333	-0.161	YDJC	CRISPR_44	SE
chr19_18547782_18547915_18547139_18547289_18548408_18548570	1.05022e-08	0.627	0.863333	-0.236	ISYNA1	WT_44	SE
chr19_18547782_18547915_18547139_18547289_18548669_18548798	1.05022e-08	0.184667	0.409	-0.224	ISYNA1	WT_44	SE
chr8_94930138_94930173_94929174_94929446_94934243_94934517	1.05022e-08	0.839	0.950667	-0.112	PDP1	WT_44	SE
chr1_224500751_224500857_224499501_224499559_224505395_224505495	1.08114e-08	0.00433333	0.185	-0.181	NVL	CRISPR_44	SE
chr14_58740696_58740853_58740696_58740728_58758352_58758425	1.08524e-08	1	0.360333	0.64	RP11-349A22.5	WT_44	A3SS
chr14_21699155_21699231_21702236_21702388_21698477_21698525_21731469_21731495	1.11052e-08	0.567333	0.423667	0.144	HNRNPC	WT_44	MXE
chr22_38021803_38021956_38019558_38019640_38025468_38025533	1.12266e-08	0.571667	0.898667	-0.327	GGA1	CRISPR_44	SE
chr1_1154148_1154323_1153837_1154013_1158623_1158737	1.1344e-08	0.92	0.983667	-0.064	SDF4	CRISPR_44	SE
chr1_109823758_109823873_109824240_109824682_109823398_109823668_109825139_109825197	1.16663e-08	0.858667	0.682333	0.176	PSRC1	WT_44	MXE
chr3_49053405_49053493_49052920_49053140_49053590_49053773	1.16731e-08	0.45	1	-0.55	DALRD3	CRISPR_44	SE
chr1_117639972_117640055_117638770_117638921_117641454_117641529	1.17291e-08	0.713667	0.989333	-0.276	TTF2	WT_44	SE
chr20_33868456_33868632_33867744_33867921_33871978_33872064	1.17736e-08	0.84	0.918	-0.078	EIF6	WT_44	SE
chr17_30347715_30347822_30334992_30335151_30348411_30348878	1.18185e-08	0.077	0.902	-0.825	LRRC37B	WT_44	SE
chr1_1326145_1328183_1326145_1326955_1328169_1328183	1.18437e-08	0.696	0.984333	-0.288	CCNL2	WT_44	RI
chr16_89865358_89865640_89865573_89865640_89862313_89862426	1.2137e-08	0.426667	0.153333	0.273	FANCA	CRISPR_44	A5SS
chr16_67236794_67236907_67236529_67236693_67237021_67237126	1.2294e-08	0.748	0.983667	-0.236	ELMO3	CRISPR_44	SE
chr7_73107658_73107744_73106925_73106976_73111934_73112024	1.2294e-08	0.828333	0.930667	-0.102	WBSCR22	CRISPR_44	SE
chr11_67374769_67375087_67374424_67374547_67375866_67375949	1.23373e-08	0.0433333	0.0113333	0.032	NDUFV1	CRISPR_44	SE
chr18_669071_669173_662145_662320_670691_670867	1.23373e-08	0.955667	0.984333	-0.029	TYMS	CRISPR_44	SE
chr11_64882384_64883070_64882384_64882553_64882947_64883070	1.24974e-08	1	0.354333	0.646	TM7SF2	WT_44	RI
chr8_145153983_145154108_145153535_145153897_145154179_145154225	1.27243e-08	0.367	0.683333	-0.316	SHARPIN	CRISPR_44	SE
chr1_43315235_43315413_43314961_43315084_43316620_43318148	1.31575e-08	0.221	1	-0.779	ZNF691	CRISPR_44	SE
chr8_145533457_145534935_145533457_145533582_145534859_145534935	1.32673e-08	0.0246667	0.00866667	0.016	HSF1	CRISPR_44	RI
chr7_56141806_56141911_56140689_56140804_56142278_56142429	1.39414e-08	0.240333	0.439333	-0.199	SUMF2	CRISPR_44	SE
chr1_242012410_242012518_242012252_242012329_242013710_242013888	1.39999e-08	0.163667	0.626	-0.462	EXO1	WT_44	SE
chr3_47787397_47787483_47814306_47814426_47777523_47777616_47823092_47823371	1.46504e-08	0.914667	0.988333	-0.074	SMARCC1	WT_44	MXE
chr7_889156_889240_889559_889670_882977_883157_891020_891119	1.46504e-08	0.578333	0.188	0.39	SUN1	WT_44	MXE
chr5_176830481_176831091_176830481_176830618_176830859_176831091	1.4681e-08	0.815333	0.459	0.356	F12	WT_44	RI
chr14_102384167_102384284_102378737_102378810_102391477_102391644	1.4748e-08	0.117333	0.322	-0.205	PPP2R5C	WT_44	SE
chr14_89063077_89063152_89044328_89044484_89073586_89073707	1.47812e-08	0.626667	0.882667	-0.256	ZC3H14	WT_44	SE
chr16_4852382_4852454_4851029_4851586_4852527_4852616	1.52086e-08	0.995	0.832	0.163	ROGDI	WT_44	SE
chr16_67265539_67265741_67265352_67265452_67265941_67266097	1.58998e-08	0.614	0.956667	-0.343	FHOD1	CRISPR_44	SE
chr17_36916683_36916861_36912135_36912243_36918663_36918758	1.62265e-08	0.895333	0.947	-0.052	PSMB3	CRISPR_44	SE
chr16_66592092_66592251_66597024_66597120_66586471_66586696_66599788_66599975	1.64344e-08	0.149667	0.281333	-0.132	CKLF	WT_44	MXE
chr1_156760858_156760954_156756682_156756966_156761488_156761584	1.69976e-08	0.0156667	0.0683333	-0.053	PRCC	CRISPR_44	SE
chr10_75530037_75530556_75530037_75530229_75530466_75530556	1.74174e-08	0.075	0.016	0.059	SEC24C	CRISPR_44	RI
chr11_65652040_65652469_65652040_65652127_65652405_65652469	1.74905e-08	0.034	0.0106667	0.023	FIBP	WT_44	RI
chr7_23561325_23562051_23561325_23561459_23561972_23562051	1.74905e-08	0.917333	0.474333	0.443	TRA2A	WT_44	RI
chr2_46815213_46815318_46818941_46819064_46808423_46808730_46819613_46819722	1.75455e-08	0.874	0.385333	0.489	PIGF	CRISPR_44	MXE
chr12_120636356_120636542_120635124_120635265_120636656_120636803	1.76862e-08	0.981667	0.995	-0.013	RPLP0	WT_44	SE
chr22_42997975_42998062_42995703_42995799_42998775_42999018	1.79297e-08	0.731667	0.878667	-0.147	POLDIP3	CRISPR_44	SE
chr9_139304541_139304691_139303450_139303519_139304779_139304979	1.82756e-08	0.950667	0.627667	0.323	SDCCAG3	CRISPR_44	SE
chr12_121149392_121149548_121148319_121148521_121151076_121151190	1.84294e-08	0.203667	0.0463333	0.157	UNC119B	WT_44	SE
chr19_10812625_10812930_10812625_10812694_10812791_10812930	1.85865e-08	0.193	0.02	0.173	QTRT1	CRISPR_44	RI
chr9_35684484_35684547_35684728_35684804_35684037_35684312_35685265_35685336	1.90429e-08	0.392333	0.261333	0.131	TPM2	CRISPR_44	MXE
chr16_66592092_66592251_66586469_66586696_66597024_66597120	1.90479e-08	0.188	0.344333	-0.156	CKLF	WT_44	SE
chr16_67265539_67265803_67265332_67265452_67265941_67265961	1.93473e-08	0.589	0.949	-0.36	FHOD1	CRISPR_44	SE
chr12_57499250_57500122_57499250_57499382_57499973_57500122	1.95127e-08	0.202333	0.0383333	0.164	STAT6	CRISPR_44	RI
chr1_6479300_6479400_6475291_6479213_6479666_6479762	1.96271e-08	0.207	0.921333	-0.714	HES2	CRISPR_44	SE
chr3_37402733_37402796_37396591_37396678_37407570_37408242	1.96271e-08	0.329	0.762667	-0.434	GOLGA4	CRISPR_44	SE
chr14_24034814_24035369_24034814_24034910_24035272_24035369	1.99437e-08	0.119333	0.676	-0.557	AP1G2	CRISPR_44	RI
chr16_10481000_10481147_10479911_10479979_10481234_10481341	2.0099e-08	0.638	1	-0.362	ATF7IP2	CRISPR_44	SE
chr6_31695949_31696522_31695949_31696069_31696422_31696522	2.088e-08	0.318667	1	-0.681	DDAH2	CRISPR_44	RI
chr15_75132574_75132982_75132574_75132657_75132838_75132982	2.10578e-08	0.506	0.145333	0.361	ULK3	WT_44	RI
chr19_35657153_35657228_35657044_35657074_35660468_35660536	2.16863e-08	0.883333	0.961667	-0.078	FXYD5	WT_44	SE
chr5_68863553_68863604_68862793_68862880_68863979_68864034	2.17041e-08	0.476333	0.839	-0.363	GTF2H2C	CRISPR_44	SE
chr10_104860419_104860700_104859682_104859776_104860801_104860859	2.20824e-08	0.00633333	0.0623333	-0.056	NT5C2	CRISPR_44	SE
chr1_8021722_8021853_8021722_8021795_8022822_8022935	2.24264e-08	0.61	0.468	0.142	PARK7	CRISPR_44	A5SS
chr2_209108150_209108328_209104586_209104727_209110042_209110148	2.2639e-08	0.883333	0.984	-0.101	IDH1	CRISPR_44	SE
chr17_79827048_79827112_79825596_79826951_79827417_79827501	2.28043e-08	0.909333	0.97	-0.061	ARHGDIA	CRISPR_44	SE
chr17_47783565_47783671_47783227_47783258_47784326_47784430	2.31299e-08	0.935	0.990667	-0.056	SLC35B1	CRISPR_44	SE
chr17_61513367_61513513_61513414_61513513_61513048_61513152	2.34273e-08	0.114	0.0203333	0.094	CYB561	CRISPR_44	A5SS
chr10_22607200_22607947_22607200_22607235_22607887_22607947	2.34671e-08	0.415	1	-0.585	COMMD3	CRISPR_44	RI
chr11_62622359_62622410_62622604_62622688_62621990_62622023_62622895_62622960	2.3738e-08	0.780333	0.632333	0.148	SNHG1	WT_44	MXE
chr16_90015824_90015921_90014332_90015222_90020650_90020784	2.3947e-08	0.182333	0.329333	-0.147	DEF8	CRISPR_44	SE
chr22_41980284_41980376_41979962_41980062_41980530_41980607	2.3947e-08	0.746667	0.949	-0.202	PMM1	CRISPR_44	SE
chr19_19017768_19017921_19016384_19016438_19021779_19021880	2.39896e-08	0.915667	0.965	-0.049	COPE	CRISPR_44	SE
chr4_10105519_10105610_10090287_10090365_10117736_10117858	2.41041e-08	0.976	0.911333	0.065	WDR1	CRISPR_44	SE
chr19_10798021_10798384_10794592_10794646_10799225_10799354	2.43818e-08	0.927333	0.798333	0.129	ILF3	WT_44	SE
chr11_86802403_86802437_86748885_86749228_86868382_86868448	2.47053e-08	0.567	1	-0.433	TMEM135	WT_44	SE
chr12_54107484_54108025_54107484_54107684_54107916_54108025	2.47922e-08	0.245667	0.0183333	0.227	CALCOCO1	WT_44	RI
chr4_1944065_1944292_1941380_1941505_1952798_1952930	2.49469e-08	0.147667	0.048	0.1	WHSC1	CRISPR_DMSO	SE
chr5_179043869_179044111_179043869_179043959_179044060_179044111	2.51895e-08	0.941333	0.735	0.206	HNRNPH1	WT_44	RI
chr7_30540151_30540297_30538418_30538554_30544184_30544415	2.55184e-08	0.65	0.839667	-0.19	GGCT	CRISPR_44	SE
chr20_33868456_33868632_33867744_33867921_33871978_33872064	2.55604e-08	0.844	0.918	-0.074	EIF6	CRISPR_44	SE
chr1_153949168_153949489_153949168_153949251_153949451_153949489	2.57992e-08	0.0533333	0.021	0.032	JTB	CRISPR_44	RI
chr17_8192575_8193410_8192575_8192732_8193130_8193410	2.57992e-08	0.386	0.734333	-0.348	RANGRF	CRISPR_44	RI
chr9_80942966_80943104_80932591_80932720_80943896_80945009	2.58321e-08	0.864333	0.951	-0.087	PSAT1	WT_44	SE
chr1_1154148_1154307_1153837_1154013_1158623_1158737	2.69282e-08	0.959	0.991667	-0.033	SDF4	CRISPR_44	SE
chr2_131884256_131884359_131890474_131890588_131883325_131883478_131897739_131897848	2.69555e-08	0.761333	0.915667	-0.154	PLEKHB2	WT_44	MXE
chr8_144663455_144663498_144668388_144668460_144663223_144663324_144668898_144669022	2.69555e-08	0.829333	0.910333	-0.081	EEF1D	WT_44	MXE
chr19_11618516_11618665_11618271_11618377_11618805_11618863	2.73311e-08	0.913667	0.987	-0.073	ECSIT	WT_44	SE
chr17_47783565_47783696_47783227_47783258_47784326_47784430	2.77337e-08	0.946	0.992333	-0.046	SLC35B1	CRISPR_44	SE
chr10_88820444_88820582_88819917_88819998_88820671_88820809	2.77528e-08	0.941333	0.990667	-0.049	GLUD1	CRISPR_44	SE
chr3_183899483_183899603_183898872_183899014_183899699_183899835	2.78233e-08	0.933333	0.974333	-0.041	AP2M1	WT_44	SE
chr6_31861138_31861439_31860602_31860687_31864039_31864281	2.86728e-08	0.107333	0.0373333	0.07	EHMT2	WT_44	SE
chr14_55498580_55498709_55493965_55494189_55509669_55513426	2.94174e-08	0.135333	0.619	-0.484	SOCS4	CRISPR_44	SE
chr10_92655210_92655240_92654529_92654648_92655636_92655674	3.0053e-08	0.852333	0.963667	-0.111	RPP30	CRISPR_44	SE
chr16_270647_270746_277240_278401_258076_258187_279277_279450	3.0753e-08	0.104667	0.0306667	0.074	LUC7L	WT_44	MXE
chr7_66387135_66387233_66386218_66386448_66406834_66407011	3.14284e-08	0.189667	0.054	0.136	TMEM248	WT_44	SE
chr14_53254550_53254589_53251214_53251382_53258145_53258386	3.17865e-08	0.0133333	0.114333	-0.101	GNPNAT1	WT_44	SE
chr17_56809844_56809905_56798106_56798173_56811478_56811688	3.25223e-08	0.873333	0.996667	-0.123	RAD51C	CRISPR_44	SE
chr19_12766507_12767501_12766507_12766693_12767384_12767501	3.26273e-08	0.100667	0.0186667	0.082	MAN2B1	WT_44	RI
chr9_35074367_35074491_35073831_35074213_35074923_35075079	3.26872e-08	0.774333	0.931333	-0.157	FANCG	WT_44	SE
chr12_88433924_88434042_88429222_88429515_88436601_88436697	3.36818e-08	0.586333	0.854333	-0.268	C12orf29	WT_44	SE
chr8_95686535_95686734_95686535_95686722_95690430_95690599	3.41234e-08	0.542	0.780333	-0.238	ESRP1	WT_44	A5SS
chr13_50237192_50237331_50234858_50235344_50265389_50265574	3.46405e-08	0.396667	0.581	-0.184	EBPL	WT_44	SE
chr15_41130740_41130884_41128190_41128480_41136376_41136482	3.48884e-08	0.615333	0.906	-0.291	RP11-532F12.5	CRISPR_44	SE
chr3_194338364_194338505_194337827_194337998_194343952_194344039	3.52536e-08	0.284333	0.00966667	0.275	TMEM44	WT_44	SE
chr7_21951234_21951369_21947984_21948125_21956371_21956512	3.52536e-08	0.481	0.743667	-0.263	CDCA7L	WT_44	SE
chr8_144902835_144902886_144900542_144900704_144903766_144903856	3.53204e-08	0.73	0.59	0.14	PUF60	WT_44	SE
chr19_35657044_35657228_35657044_35657074_35660468_35660783	3.59634e-08	0.748667	0.908	-0.159	FXYD5	WT_44	A5SS
chr17_7296919_7297155_7296785_7296828_7297422_7297586	3.75214e-08	0.157	0.366	-0.209	C17orf61-PLSCR3	CRISPR_44	SE
chr22_51065018_51065834_51065018_51065188_51065593_51065834	3.7693e-08	1	0.469	0.531	ARSA	WT_44	RI
chr6_30881981_30882814_30881981_30882121_30882586_30882814	3.77395e-08	1	0.547	0.453	VARS2	WT_44	RI
chr16_2890148_2891600_2889568_2889932_2891680_2892745	3.78016e-08	1	0.354333	0.646	PRSS30P	CRISPR_DMSO	SE
chr12_69018450_69018653_69004678_69004832_69042478_69042561	3.81317e-08	0.199333	0.0563333	0.143	RAP1B	CRISPR_44	SE
chr1_35761527_35761589_35734633_35734686_35824525_35824830	3.82288e-08	0.27	1	-0.73	ZMYM4	WT_44	SE
chr15_60780722_60780790_60771376_60771597_60802606_60802732	3.84094e-08	0.055	0.823667	-0.769	RP11-219B17.1	CRISPR_44	SE
chr22_28250841_28250927_28247656_28249651_28254374_28254497	3.84094e-08	0.795333	0.937	-0.142	PITPNB	CRISPR_44	SE
chr14_105916394_105916661_105916394_105916521_105916597_105916661	3.86028e-08	0.132	0.0483333	0.084	MTA1	WT_44	RI
chr13_111274562_111274713_111267930_111267994_111286891_111286942	3.89019e-08	0.570667	0.901333	-0.331	CARKD	CRISPR_44	SE
chr10_76349039_76349075_76360136_76360251_76158228_76158337_76429940_76430027	3.90719e-08	0.105333	0.0153333	0.09	ADK	WT_44	MXE
chr7_102716223_102716328_102715327_102715858_102724128_102724277	3.94476e-08	0.336333	0.154	0.182	ARMC10	CRISPR_44	SE
chr19_11618516_11618544_11618271_11618377_11618805_11618863	3.95573e-08	0.798	0.967667	-0.17	ECSIT	WT_44	SE
chr1_110171264_110171428_110170985_110171117_110171730_110171857	4.0149e-08	0.773333	0.959333	-0.186	AMPD2	WT_44	SE
chr4_122737523_122737602_122734909_122735202_122737926_122737995	4.0149e-08	0.305667	0.504	-0.198	EXOSC9	WT_44	SE
chr19_1877506_1877686_1876808_1877424_1879919_1880114	4.07495e-08	0.807333	0.958	-0.151	ABHD17A	WT_44	SE
chr19_7712047_7712397_7712047_7712133_7712239_7712397	4.1382e-08	0.0666667	0.014	0.053	STXBP2	CRISPR_44	RI
chr16_733860_734155_733909_734155_733684_733781	4.13914e-08	0.669333	0.840333	-0.171	JMJD8	WT_44	A5SS
chr3_179399665_179399791_179370542_179371181_179424721_179424864	4.15256e-08	0.535	1	-0.465	USP13	CRISPR_44	SE
chr8_80915233_80915415_80830951_80831383_80942270_80942506	4.15377e-08	0.78	0.911333	-0.131	MRPS28	WT_44	SE
chrX_152959584_152959722_152959359_152959472_152959798_152959875	4.22471e-08	0.848333	0.967	-0.119	SLC6A8	WT_44	SE
chrX_70504833_70504947_70504246_70504303_70510478_70510641	4.22471e-08	0.0166667	0.0413333	-0.025	NONO	WT_44	SE
chrX_100297221_100297301_100296305_100296360_100306772_100307071	4.32706e-08	1	0.391333	0.609	TRMT2B	CRISPR_DMSO	SE
chr1_224500751_224500853_224499501_224499559_224505395_224505495	4.37732e-08	0.0126667	0.211667	-0.199	NVL	CRISPR_44	SE
chr14_23496953_23497038_23495066_23495584_23502576_23502883	4.39607e-08	0.01	0.0266667	-0.017	PSMB5	WT_44	SE
chr1_53377394_53377693_53377394_53377462_53379566_53379767	4.40435e-08	1	0.456667	0.543	ECHDC2	CRISPR_44	A3SS
chr9_140007812_140007948_140007404_140007571_140008316_140008480	4.45979e-08	0.768667	0.963333	-0.195	DPP7	CRISPR_44	SE
chr12_56574760_56575381_56574760_56574885_56575265_56575381	4.5359e-08	0.0556667	0.0106667	0.045	SMARCC2	WT_44	RI
chr22_38469779_38470458_38469779_38469830_38470313_38470458	4.5359e-08	0.06	0.0126667	0.047	PICK1	WT_44	RI
chr6_41751199_41751976_41751199_41751343_41751868_41751976	4.5359e-08	1	0.371667	0.628	PRICKLE4	WT_44	RI
chr8_95886779_95886830_95885601_95885705_95888301_95888370	4.57603e-08	0.912333	0.994	-0.082	INTS8	CRISPR_44	SE
chr2_233438972_233439051_233431787_233431924_233445613_233446042	4.60076e-08	0.038	0.306667	-0.269	EIF4E2	WT_44	SE
chr19_10798021_10798384_10794592_10794646_10799225_10799354	4.62985e-08	0.928333	0.798333	0.13	ILF3	CRISPR_44	SE
chr2_73961555_73961718_73961654_73961718_73959289_73959412	4.65908e-08	0.835333	0.934667	-0.099	TPRKB	WT_44	A5SS
chr8_145619097_145619375_145619097_145619253_145619327_145619375	4.67024e-08	0.175	0.0703333	0.105	CPSF1	CRISPR_44	RI
chr1_40029507_40029594_40029285_40029413_40030094_40030163	4.70495e-08	0.507	0.656667	-0.15	PABPC4	WT_44	SE
chr7_150773712_150774114_150773712_150773919_150773999_150774114	4.73067e-08	0.136	0.032	0.104	FASTK	WT_44	RI
chr17_80014504_80015346_80014504_80014642_80014928_80015346	4.84114e-08	0.808667	0.991333	-0.183	GPS1	CRISPR_44	RI
chr19_56180448_56180547_56180448_56180535_56180809_56181058	4.94711e-08	0.314	0.207333	0.107	U2AF2	CRISPR_44	A5SS
chr2_101706670_101706826_101706715_101706826_101675882_101676001	4.94711e-08	0.338	0.0213333	0.317	TBC1D8	CRISPR_44	A5SS
chr22_40803020_40803572_40803020_40803332_40803416_40803572	4.94719e-08	0.375667	0.076	0.3	SGSM3	WT_44	RI
chr20_34220084_34220156_34219866_34219947_34220232_34220307	5.01159e-08	0.722	0.844667	-0.123	CPNE1	CRISPR_44	SE
chr1_207200838_207201024_207191865_207196825_207205923_207206092	5.02194e-08	0.277667	1	-0.722	C1orf116	WT_44	SE
chr19_10753572_10753697_10748902_10748991_10753954_10754806	5.19813e-08	1	0.308667	0.691	SLC44A2	WT_44	SE
chr22_51065018_51065834_51065018_51065188_51065593_51065834	5.25172e-08	1	0.469	0.531	ARSA	CRISPR_44	RI
chr6_33261189_33261476_33261189_33261301_33261380_33261476	5.25172e-08	0.3	0.0483333	0.252	RGL2	CRISPR_44	RI
chr5_176083895_176083925_176083700_176083817_176084518_176086054	5.25904e-08	0.719333	0.979	-0.26	TSPAN17	CRISPR_44	SE
chr11_64533422_64533627_64532077_64532990_64534663_64534723	5.3272e-08	0.180333	0.351333	-0.171	SF1	CRISPR_44	SE
chr19_18547493_18547687_18547139_18547289_18548408_18548570	5.35377e-08	0.713	0.882	-0.169	ISYNA1	WT_44	SE
chr19_45162009_45162033_45161029_45161178_45164558_45164590	5.42433e-08	0.974	0.792667	0.181	PVR	CRISPR_44	SE
chr6_10697556_10697719_10694927_10695302_10702601_10702722	5.45886e-08	0.917333	0.994333	-0.077	PAK1IP1	WT_44	SE
chr7_30540151_30540297_30538418_30538554_30544184_30544415	5.56207e-08	0.623667	0.839667	-0.216	GGCT	WT_44	SE
chr16_1820881_1820994_1820286_1820767_1821280_1821411	5.60397e-08	0.943333	1	-0.057	NME3	CRISPR_44	SE
chr17_16342640_16343567_16342640_16343017_16343498_16343567	5.67974e-08	0.05	0.027	0.023	FAM211A-AS1	WT_44	RI
chr14_100847246_100848083_100842775_100842832_100934357_100934505	5.70252e-08	0.434667	1	-0.565	WDR25	CRISPR_44	SE
chr8_94930138_94930173_94929174_94929446_94934243_94934517	5.85674e-08	0.849333	0.950667	-0.101	PDP1	CRISPR_44	SE
chr22_41680904_41681157_41676936_41677086_41681366_41681909	5.97514e-08	0.463	1	-0.537	RANGAP1	WT_44	SE
chr11_35232792_35232996_35211381_35211612_35236398_35236408	5.99196e-08	0.94	0.807667	0.132	CD44	CRISPR_DMSO	SE
chr5_133510152_133510205_133509616_133509713_133512545_133512641	6.02443e-08	0.048	0.018	0.03	SKP1	CRISPR_44	SE
chr5_179044799_179045061_179044799_179044933_179044989_179045061	6.14229e-08	0.0266667	0.009	0.018	HNRNPH1	WT_44	RI
chr3_49879258_49879372_49877716_49877806_49881233_49881361	6.31262e-08	0.332333	1	-0.668	TRAIP	WT_44	SE
chr4_84379498_84379582_84380892_84380950_84378061_84378111_84382125_84382185	6.3494e-08	0.358333	0.522667	-0.164	MRPS18C	CRISPR_44	MXE
chr5_82815167_82818128_82832825_82838087_82807921_82808215_82841355_82841469	6.35521e-08	0.007	0.135333	-0.128	VCAN	CRISPR_44	MXE
chr9_139887091_139887426_139887091_139887152_139887376_139887426	6.42011e-08	0.625	0.358	0.267	C9orf142	CRISPR_44	RI
chr12_56712871_56713271_56712871_56712965_56713091_56713271	6.52261e-08	0.563	0.160333	0.403	PAN2	WT_44	RI
chr15_41799292_41799855_41799292_41799488_41799759_41799855	6.52261e-08	1	0.356333	0.644	LTK	WT_44	RI
chr7_150773999_150775179_150773999_150774867_150774965_150775179	6.52261e-08	0.160333	0.0436667	0.117	FASTK	WT_44	RI
chr16_1396934_1396956_1396605_1396685_1397298_1397370	6.54436e-08	0	0.873667	-0.874	BAIAP3	CRISPR_44	SE
chr11_67374836_67375087_67374414_67374547_67375866_67375949	6.61482e-08	0.0396667	0.00833333	0.031	NDUFV1	CRISPR_44	SE
chr7_142962353_142962389_142961640_142962185_142964709_142964826	6.61482e-08	0.872333	0.963	-0.091	GSTK1	CRISPR_44	SE
chr16_89759805_89759875_89759681_89759734_89760580_89760640	6.62188e-08	0.716	0.951667	-0.236	CDK10	CRISPR_44	SE
chr19_35996840_35996951_35996619_35996667_36001085_36001133	6.62188e-08	0.653667	0.856667	-0.203	DMKN	CRISPR_44	SE
chr11_73429657_73429763_73429829_73429935_73427295_73427407_73431890_73431944	6.66217e-08	0.556667	0.734	-0.177	RAB6A	WT_44	MXE
chr21_44515803_44515853_44515547_44515646_44524424_44524512	6.67102e-08	0.952333	1	-0.048	U2AF1	CRISPR_DMSO	SE
chr1_154192311_154192413_154186932_154187050_154192817_154193009	6.80917e-08	0.716667	0.572	0.145	C1orf43	WT_44	SE
chr6_41751199_41751976_41751199_41751343_41751868_41751976	6.92908e-08	1	0.371667	0.628	PRICKLE4	CRISPR_44	RI
chr19_55607629_55607703_55607418_55607546_55610151_55610226	6.97999e-08	0.853	0.990667	-0.138	PPP1R12C	CRISPR_44	SE
chr12_54676862_54677018_54676356_54676449_54677595_54677751	7.11862e-08	0.912667	0.979	-0.066	HNRNPA1	CRISPR_44	SE
chr16_30939787_30939949_30939787_30939820_30941393_30941905	7.35435e-08	0.0593333	0.213667	-0.154	FBXL19	CRISPR_44	A5SS
chr12_56333198_56334217_56333198_56333954_56334097_56334217	7.38633e-08	0.210667	0.023	0.188	DGKA	WT_44	RI
chr2_11315093_11315135_11312050_11312171_11317862_11318083	7.46482e-08	0.604	0.941	-0.337	PQLC3	CRISPR_44	SE
chr14_24567411_24567887_24567411_24567596_24567683_24567887	7.69795e-08	0.232	0.003	0.229	PCK2	WT_44	RI
chr6_52957531_52958359_52957531_52957622_52958263_52958359	7.70543e-08	0.102	0.0293333	0.073	FBXO9	WT_44	RI
chr11_62557072_62557151_62556763_62556898_62557357_62557877	7.74213e-08	0.422667	0.686	-0.263	TMEM179B	CRISPR_44	SE
chr19_45162009_45162168_45161029_45161178_45164558_45164590	7.74213e-08	0.976667	0.772	0.205	PVR	CRISPR_44	SE
chr10_96322568_96322633_96322447_96322484_96331144_96331186	7.77419e-08	0.748	0.985333	-0.237	HELLS	WT_44	SE
chr14_23417076_23417222_23416809_23416940_23419522_23419619	7.78837e-08	0.875	0.986333	-0.111	HAUS4	CRISPR_44	SE
chr9_39149802_39149974_39132928_39133129_39165929_39166073	7.78837e-08	0.275667	1	-0.724	CNTNAP3	CRISPR_44	SE
chr11_77566390_77566528_77553524_77553674_77583220_77583400	7.79174e-08	1	0.265667	0.734	AAMDC	CRISPR_DMSO	SE
chr4_103747641_103748001_103747641_103747793_103748748_103749105	7.83725e-08	0.346333	0.190333	0.156	UBE2D3	CRISPR_44	A3SS
chr18_13057583_13059311_13059080_13059311_13055778_13056697	7.99405e-08	0.378	1	-0.622	CEP192	CRISPR_44	A3SS
chr10_95152673_95152712_95148786_95148911_95155898_95155981	8.03865e-08	0.125333	0.314	-0.189	MYOF	WT_44	SE
chr11_85361355_85361385_85359064_85359133_85365106_85365300	8.03865e-08	0.701667	0.972	-0.27	TMEM126A	WT_44	SE
chr1_63913235_63913285_63912476_63912527_63919588_63919645	8.09384e-08	0.042	0.163	-0.121	ITGB3BP	WT_44	SE
chr20_2639283_2639483_2639404_2639483_2639040_2639168	8.23631e-08	0.778333	0.522333	0.256	IDH3B	CRISPR_44	A5SS
chr6_56955608_56955692_56954807_56955072_56963858_56963939	8.25123e-08	0.78	1	-0.22	ZNF451	CRISPR_44	SE
chr18_45446442_45446540_45422891_45423180_45456731_45456970	8.34615e-08	0.0216667	0.100667	-0.079	SMAD2	CRISPR_44	SE
chr19_55652553_55652670_55652250_55652328_55653224_55653259	8.35864e-08	0.963667	0.993667	-0.03	TNNT1	WT_44	SE
chr1_52302040_52302110_52301802_52301884_52305897_52306126	8.38282e-08	0.017	0.0716667	-0.055	NRD1	CRISPR_44	SE
chr12_6497563_6497671_6495512_6495610_6497965_6497991	8.38282e-08	0.560333	0.751667	-0.191	LTBR	CRISPR_44	SE
chr12_123467015_123467455_123467015_123467085_123467166_123467455	8.42426e-08	0.0663333	0.0283333	0.038	ARL6IP4	WT_44	RI
chr17_16342894_16343017_16342640_16342728_16343498_16343567	8.47416e-08	0.0833333	0.134667	-0.051	FAM211A-AS1	WT_44	SE
chrX_152959584_152959722_152959359_152959472_152959798_152959875	8.50757e-08	0.850333	0.967	-0.117	SLC6A8	CRISPR_44	SE
chr20_33871978_33872295_33871978_33872064_33872183_33872295	8.75103e-08	0.0363333	0.0173333	0.019	EIF6	CRISPR_44	RI
chr5_176728925_176729497_176728925_176728988_176729128_176729497	8.75103e-08	0.187	0	0.187	RAB24	CRISPR_44	RI
chr7_26232114_26232197_26233194_26233314_26229744_26230080_26235466_26235529	8.81109e-08	0.944333	0.972333	-0.028	HNRNPA2B1	WT_44	MXE
chr15_69738621_69738703_69738347_69738430_69739209_69739280	8.85138e-08	0.857333	0.957667	-0.1	KIF23	WT_44	SE
chr1_1326145_1328183_1326145_1326955_1328169_1328183	8.90162e-08	0.71	0.984333	-0.274	CCNL2	CRISPR_44	RI
chr11_5526580_5526882_5526798_5526882_5367491_5367583	8.9523e-08	0.355667	0.192667	0.163	AC104389.28	CRISPR_44	A5SS
chr8_144803169_144803275_144802361_144803010_144803400_144803526	9.04087e-08	1	0.411667	0.588	MAPK15	CRISPR_DMSO	SE
chr7_889156_889240_889559_889670_882977_883157_891020_891119	9.21351e-08	0.532	0.188	0.344	SUN1	CRISPR_44	MXE
chr8_144663455_144663498_144668898_144669019_144663223_144663324_144679517_144679567	9.21351e-08	0.804667	0.926	-0.121	EEF1D	CRISPR_44	MXE
chr16_778115_778424_778115_778233_778503_778604	9.22462e-08	1	0.491667	0.508	HAGHL	WT_44	A5SS
chr2_63821621_63821720_63815742_63816180_63826303_63826422	9.46618e-08	0.927	0.981333	-0.054	MDH1	CRISPR_44	SE
chr2_71297631_71297716_71295430_71295842_71297870_71297969	9.59264e-08	0.683	0.960333	-0.277	NAGK	WT_44	SE
chr2_74592201_74592784_74592201_74592368_74592641_74592784	9.92645e-08	0.0306667	0.00433333	0.026	DCTN1	WT_44	RI
chr15_41799292_41799855_41799292_41799488_41799759_41799855	9.98827e-08	1	0.356333	0.644	LTK	CRISPR_44	RI
chr1_173833621_173833644_173833039_173833442_173833812_173833842	1.0036e-07	0.826	0.909667	-0.084	GAS5	WT_44	SE
chr22_40758984_40759075_40756405_40756496_40760279_40760369	1.0036e-07	0.882333	0.969333	-0.087	ADSL	WT_44	SE
chr3_196612021_196613565_196594726_196594944_196626536_196626642	1.0036e-07	0.530333	0.97	-0.44	SENP5	WT_44	SE
chr1_224500751_224500857_224499501_224499559_224505395_224505495	1.00535e-07	0.009	0.185	-0.176	NVL	WT_44	SE
chr5_179225927_179226121_179226064_179226121_179225512_179225576	1.0071e-07	0.813333	0.95	-0.137	MGAT4B	WT_44	A5SS
chr7_128394582_128394776_128394315_128394509_128398924_128399091	1.01248e-07	0.0473333	0.110667	-0.063	CALU	CRISPR_44	SE
chr21_47666220_47666800_47666220_47666318_47666541_47666800	1.01579e-07	0.241667	0.0756667	0.166	MCM3AP	WT_44	RI
chr12_69018450_69018653_69004687_69004823_69042478_69042561	1.02515e-07	0.101667	0.0326667	0.069	RAP1B	CRISPR_44	SE
chr17_36966528_36966848_36966720_36966848_36965954_36966018	1.02606e-07	0.0226667	0.1	-0.077	CWC25	CRISPR_44	A5SS
chr8_38677039_38678153_38614798_38614927_38682825_38682886	1.0491e-07	0.617667	1	-0.382	TACC1	WT_44	SE
chr4_84379498_84379582_84378061_84378111_84380892_84380950	1.06501e-07	0.813333	0.912333	-0.099	MRPS18C	WT_44	SE
chrX_70504246_70504303_70504833_70504947_70503439_70503571_70510478_70510641	1.08676e-07	0.994333	0.976	0.018	NONO	WT_44	MXE
chr7_94259030_94259153_94257513_94257671_94285301_94285410	1.1049e-07	0.509333	0.862667	-0.353	SGCE	WT_44	SE
chr5_176083895_176083957_176083700_176083817_176084518_176084619	1.16745e-07	0.842	0.991667	-0.15	TSPAN17	WT_44	SE
chr7_150773999_150774114_150773710_150773919_150774396_150774488	1.17361e-07	0.664	0.896333	-0.232	FASTK	CRISPR_44	SE
chr19_49952596_49952911_49952731_49952911_49951257_49951319	1.18272e-07	0.075	0.0216667	0.053	PIH1D1	WT_44	A5SS
chr7_99075896_99079949_99075896_99075979_99077283_99079949	1.2116e-07	1	0.380333	0.62	ZNF789	WT_44	RI
chr6_34204649_34205094_34204649_34204740_34204980_34205094	1.21736e-07	0.0186667	0.0106667	0.008	HMGA1	CRISPR_44	RI
chr11_118926204_118926555_118926204_118926283_118926461_118926555	1.21787e-07	0.0353333	0.00633333	0.029	HYOU1	WT_44	RI
chr16_67863667_67864451_67863667_67863991_67864292_67864451	1.23537e-07	0.769667	0.241667	0.528	CENPT	CRISPR_44	RI
chr22_38020975_38021083_38019558_38019640_38025468_38025533	1.25372e-07	0.673333	0.932	-0.259	GGA1	WT_44	SE
chr18_57567659_57567810_57567247_57567467_57569878_57570769	1.2789e-07	0.04	0.01	0.03	PMAIP1	WT_44	SE
chr16_56536228_56536720_56536228_56536368_56536584_56536720	1.2896e-07	0.0913333	0.003	0.088	BBS2	WT_44	RI
chr19_46331094_46332463_46331094_46331176_46332227_46332463	1.2896e-07	0.024	0.00366667	0.02	SYMPK	WT_44	RI
chr4_2934326_2934936_2934326_2934485_2934832_2934936	1.29736e-07	0.146667	0.059	0.088	MFSD10	WT_44	RI
chr3_9422186_9422302_9416199_9416330_9424882_9424993	1.29904e-07	0.438333	0.706667	-0.268	THUMPD3	WT_44	SE
chrX_153582983_153583079_153582748_153582851_153583192_153583257	1.3096e-07	0.932333	0.978	-0.046	FLNA	CRISPR_44	SE
chr5_141017736_141017976_141016516_141017308_141018361_141018427	1.30962e-07	0.500333	0.944	-0.444	RELL2	CRISPR_44	SE
chr6_31620176_31620477_31620200_31620477_31619432_31619553	1.33335e-07	0.688667	0.444	0.245	BAG6	CRISPR_44	A5SS
chr14_23389737_23390265_23389737_23389940_23390048_23390265	1.33989e-07	0.952333	0.846667	0.106	PRMT5	CRISPR_44	RI
chr19_49691897_49692348_49691897_49692027_49692202_49692348	1.33989e-07	0.237	0.0206667	0.216	TRPM4	CRISPR_44	RI
chr16_89358088_89358185_89357420_89357591_89371613_89371752	1.34137e-07	0.0323333	0.134	-0.102	ANKRD11	WT_44	SE
chr17_36966528_36966653_36965954_36966018_36966720_36966848	1.34147e-07	0.00933333	0.0816667	-0.072	CWC25	CRISPR_44	SE
chr20_35236292_35236403_35236117_35236221_35240412_35240960	1.3516e-07	0.154	0.578667	-0.425	C20orf24	CRISPR_44	SE
chr17_5331390_5331531_5329290_5329402_5335861_5336196	1.3775e-07	0.328333	0.698333	-0.37	RPAIN	WT_44	SE
chr19_50170278_50170418_50169941_50170056_50176954_50177116	1.3775e-07	0.723667	0.954667	-0.231	BCL2L12	WT_44	SE
chr19_5901345_5901465_5896915_5897008_5903622_5903765	1.38804e-07	0.0146667	0.033	-0.018	NDUFA11	CRISPR_44	SE
chr3_49526058_49526178_49524686_49524848_49547851_49548013	1.38937e-07	1	0.389333	0.611	DAG1	WT_44	SE
chr14_24035024_24035101_24034814_24034910_24035272_24035369	1.405e-07	0.482	0.929667	-0.448	AP1G2	WT_44	SE
chr10_92654531_92655240_92654531_92654648_92655636_92655674	1.41813e-07	0.489	0.806667	-0.318	RPP30	CRISPR_44	A5SS
chr22_19949755_19950338_19950049_19950338_19948721_19948812	1.42317e-07	0.057	0.02	0.037	COMT	CRISPR_44	A3SS
chr17_16251929_16252647_16251929_16251999_16253244_16253343	1.42559e-07	0.123667	0.216333	-0.093	CENPV	CRISPR_44	A3SS
chr8_144885552_144885741_144877589_144877700_144885816_144886110	1.43172e-07	0.897	0.982	-0.085	SCRIB	WT_44	SE
chr10_70098259_70098444_70098259_70098399_70098896_70098983	1.43479e-07	0.625667	0.766	-0.14	HNRNPH3	CRISPR_44	A5SS
chr6_86387141_86387210_86387512_86387593_86386724_86386909_86387671_86387750	1.47951e-07	0.292667	0.446	-0.153	SNHG5	WT_44	MXE
chr11_419581_420860_419581_420615_420717_420860	1.48218e-07	0.960333	0.394333	0.566	ANO9	WT_44	RI
chr19_35999106_35999142_35997027_35997087_36001085_36001113	1.49137e-07	1	0.259667	0.74	DMKN	WT_44	SE
chr7_73969767_73969824_73969503_73969553_73971968_73972052	1.49137e-07	0.987	0.755	0.232	GTF2IRD1	WT_44	SE
chr2_27456179_27456676_27456179_27456404_27456493_27456676	1.49452e-07	0.145333	0.027	0.118	CAD	WT_44	RI
chr15_64444441_64444525_64443915_64444049_64444836_64444941	1.50833e-07	0.355667	1	-0.644	SNX22	CRISPR_DMSO	SE
chr14_23417076_23417222_23419522_23419619_23416809_23416940_23424308_23424385	1.51505e-07	0.105	0.0103333	0.095	HAUS4	CRISPR_44	MXE
chr11_118971727_118972852_118972204_118972852_118970971_118971118	1.51963e-07	1	0.542667	0.457	DPAGT1	WT_44	A5SS
chr11_57529268_57529591_57529268_57529518_57561481_57561553	1.52508e-07	0.0273333	0.126667	-0.099	CTNND1	CRISPR_44	A5SS
chr10_100193696_100193848_100193739_100193848_100190327_100190427	1.54514e-07	0.965667	0.700667	0.265	HPS1	CRISPR_44	A5SS
chr1_1154148_1154385_1153902_1154013_1158623_1158737	1.55985e-07	0.91	0.98	-0.07	SDF4	WT_44	SE
chr17_7296462_7296828_7296785_7296828_7296109_7296271	1.56024e-07	0.12	0.275	-0.155	TMEM256-PLSCR3	WT_44	A5SS
chr1_100440526_100440625_100436008_100436200_100459092_100459297	1.56051e-07	0.568	1	-0.432	SLC35A3	CRISPR_44	SE
chr19_35996840_35996888_35996619_35996667_36001085_36001151	1.56051e-07	0.859667	0.941	-0.081	DMKN	CRISPR_44	SE
chr5_102360837_102361038_102355493_102355547_102363888_102363942	1.56847e-07	0.301667	0.552	-0.25	PAM	CRISPR_44	SE
chr16_30997369_30997525_30996518_30996618_30997743_30997852	1.57093e-07	0.521667	1	-0.478	HSD3B7	WT_44	SE
chr17_45906504_45906602_45905866_45906036_45908825_45908900	1.57378e-07	0.00766667	0.0316667	-0.024	MRPL10	CRISPR_44	SE
chr11_61204232_61204432_61197513_61197654_61205096_61205320	1.60054e-07	0.172	0.08	0.092	SDHAF2	CRISPR_44	SE
chr19_35997380_35997567_35997027_35997087_36001085_36001300	1.64679e-07	1	0.139333	0.861	DMKN	WT_44	SE
chr19_18699804_18700493_18699804_18699887_18700288_18700493	1.6602e-07	0.735333	0.411667	0.324	C19orf60	WT_44	RI
chr1_1154148_1154323_1153837_1154013_1158623_1158737	1.67026e-07	0.924667	0.983667	-0.059	SDF4	WT_44	SE
chr7_100224886_100225284_100225199_100225284_100224385_100224526	1.69992e-07	0.521333	1	-0.479	TFR2	CRISPR_44	A5SS
chr12_57457853_57457968_57456901_57457127_57458428_57458522	1.72027e-07	1	0.529	0.471	TMEM194A	WT_44	SE
chr3_48666054_48666147_48665601_48665974_48667074_48667144	1.75985e-07	0.758	0.970333	-0.212	SLC26A6	CRISPR_44	SE
chr16_3071189_3071320_3070368_3070492_3071555_3071690	1.76354e-07	0.718667	0.829333	-0.111	TNFRSF12A	CRISPR_44	SE
chr3_50137964_50140599_50137964_50138038_50140515_50140599	1.7644e-07	0.0673333	0.0143333	0.053	RBM5	CRISPR_44	RI
chr1_986832_987025_986632_986749_987107_987195	1.7779e-07	0.722	0.936333	-0.214	AGRN	CRISPR_44	SE
chr17_4903514_4903647_4903144_4903265_4904066_4904143	1.7779e-07	0.917667	0.995667	-0.078	KIF1C	CRISPR_44	SE
chr9_140348182_140348272_140347187_140347632_140348842_140348884	1.7779e-07	0.691	0.882	-0.191	NSMF	CRISPR_44	SE
chr19_49691897_49692348_49691897_49692027_49692202_49692348	1.80706e-07	0.354333	0.0206667	0.334	TRPM4	WT_44	RI
chr17_73127139_73127376_73127275_73127376_73126847_73126962	1.82964e-07	0.72	0.942	-0.222	NT5C	CRISPR_44	A5SS
chr3_167452001_167452133_167437849_167438061_167452593_167452620	1.84421e-07	0.092	0.032	0.06	PDCD10	CRISPR_44	SE
chr13_45911312_45911688_45911312_45911523_45912794_45912911	1.84998e-07	0.09	0.143	-0.053	TPT1	WT_44	A3SS
chr11_65320330_65320453_65319718_65319877_65320634_65320727	1.85086e-07	0.902	0.989	-0.087	LTBP3	CRISPR_44	SE
chr9_39140515_39140635_39132928_39133129_39165929_39166073	1.85123e-07	0.254333	1	-0.746	CNTNAP3	CRISPR_44	SE
chr19_50333767_50333855_50333042_50333205_50333950_50334144	1.85687e-07	0.759333	0.971667	-0.212	MED25	WT_44	SE
chr3_50387095_50387453_50387095_50387264_50387361_50387453	1.87459e-07	0.153333	0.0176667	0.136	NPRL2	CRISPR_44	RI
chr16_81015410_81015482_81009697_81010076_81030918_81030977	1.93847e-07	0.809333	0.919667	-0.11	CMC2	CRISPR_44	SE
chr8_22436642_22437040_22436642_22436722_22438115_22438210	1.98817e-07	0.478667	0.801	-0.322	PDLIM2	CRISPR_44	A5SS
chr1_202304116_202304186_202302577_202302683_202304773_202304946	1.99506e-07	0.864667	0.946667	-0.082	UBE2T	CRISPR_44	SE
chr8_86131464_86131592_86129614_86129731_86132534_86132613	1.99506e-07	0.141333	0.241333	-0.1	C8orf59	CRISPR_44	SE
chr12_57909702_57910120_57909702_57909774_57910027_57910120	2.02951e-07	0.0443333	0.0183333	0.026	MARS	WT_44	RI
chr15_43470804_43470909_43461790_43461875_43473378_43473497	2.03409e-07	0.479333	1	-0.521	TMEM62	CRISPR_44	SE
chr14_55615311_55615402_55614829_55615191_55617516_55617566	2.06656e-07	0.0343333	0.131667	-0.097	DLGAP5	WT_44	SE
chr8_74621266_74621397_74600885_74601048_74650518_74650579	2.06922e-07	0.027	0.189	-0.162	STAU2	CRISPR_44	SE
chr19_14675597_14675804_14675597_14675670_14675877_14675935	2.0698e-07	0.930667	0.984667	-0.054	TECR	CRISPR_44	A5SS
chr17_15562115_15562190_15546034_15546130_15584178_15584244	2.10609e-07	1	0.397	0.603	TRIM16	CRISPR_DMSO	SE
chr14_24035024_24035101_24034814_24034910_24035272_24035369	2.13944e-07	0.493667	0.929667	-0.436	AP1G2	CRISPR_44	SE
chr17_46050884_46051397_46050884_46051016_46051296_46051397	2.15676e-07	0.104667	0.031	0.074	CDK5RAP3	CRISPR_44	RI
chr22_42390624_42394225_42390624_42390718_42392905_42394225	2.15676e-07	1	0.533333	0.467	2003-09-01	CRISPR_44	RI
chr16_11096930_11097162_11096930_11097114_11114049_11114182	2.18358e-07	0.950333	0.490667	0.46	CLEC16A	CRISPR_44	A5SS
chr1_44436577_44436861_44436637_44436861_44436267_44436380	2.21815e-07	0.109667	0.0246667	0.085	DPH2	WT_44	A3SS
chr4_2933551_2933880_2933551_2933663_2933771_2933880	2.21984e-07	0.135	0.0436667	0.091	MFSD10	WT_44	RI
chr3_49135624_49135913_49135624_49135691_49135785_49135913	2.22858e-07	0.037	0.008	0.029	QARS	CRISPR_44	RI
chr1_150935449_150936217_150935449_150935615_150936005_150936217	2.24521e-07	0.0836667	0.0113333	0.072	SETDB1	CRISPR_44	RI
chr16_66592092_66592251_66586469_66586696_66599788_66599975	2.24614e-07	0.698667	0.943	-0.244	CKLF	WT_44	SE
chr2_220093731_220093896_220093155_220093207_220094256_220094340	2.25383e-07	0.9	0.425	0.475	ATG9A	WT_44	SE
chr12_125267228_125267357_125262178_125263132_125270902_125271049	2.26012e-07	0.858	0.966333	-0.108	SCARB1	WT_44	SE
chr11_134118702_134118853_134118172_134118378_134119060_134119156	2.26016e-07	0.585667	0.828333	-0.243	THYN1	CRISPR_44	SE
chr19_54610117_54610285_54609240_54609318_54611746_54612011	2.26429e-07	0.915667	0.981	-0.065	NDUFA3	WT_44	SE
chr7_99688524_99688572_99687984_99688277_99688660_99688775	2.41749e-07	0.956333	0.993	-0.037	COPS6	WT_44	SE
chr3_50137964_50140599_50137964_50138038_50140515_50140599	2.42943e-07	0.047	0.0143333	0.033	RBM5	WT_44	RI
chr11_61187941_61188045_61183576_61183991_61188861_61189080	2.45317e-07	0.847	1	-0.153	CPSF7	WT_44	SE
chr3_184104279_184104543_184103833_184103947_184104632_184104726	2.45317e-07	0.114	0.890667	-0.777	CHRD	WT_44	SE
chr17_5384420_5384709_5384420_5384462_5384615_5384709	2.49199e-07	0.304	0.907667	-0.604	DERL2	CRISPR_44	RI
chr11_68660789_68660923_68660870_68660923_68660357_68660461	2.50894e-07	0.0573333	0.0183333	0.039	MRPL21	WT_44	A5SS
chr2_131890474_131890588_131890474_131890564_131897739_131897848	2.53282e-07	0.445333	0.151667	0.294	PLEKHB2	CRISPR_44	A5SS
chr10_35379106_35379570_35379357_35379570_35360126_35360267	2.56994e-07	0.0733333	0.252	-0.179	CUL2	WT_44	A5SS
chr12_123465675_123466426_123465675_123465846_123466141_123466426	2.58164e-07	0.145667	0.0563333	0.089	ARL6IP4	WT_44	RI
chr2_63824532_63824708_63815742_63816180_63826303_63826422	2.61111e-07	0.931	0.981	-0.05	MDH1	CRISPR_44	SE
chr6_31766253_31766284_31765766_31765826_31773851_31773898	2.61111e-07	0.931667	0.982333	-0.051	LSM2	CRISPR_44	SE
chr10_99219118_99219283_99218979_99219039_99219415_99219498	2.61784e-07	0.846	0.968	-0.122	MMS19	CRISPR_44	SE
chr11_6625409_6625590_6625455_6625590_6624960_6625052	2.62897e-07	0.553333	0.363333	0.19	ILK	CRISPR_44	A3SS
chr12_48529073_48529166_48528725_48528821_48531503_48531598	2.64179e-07	0.972	0.884	0.088	PFKM	WT_44	SE
chr8_144909554_144909706_144906482_144906569_144911449_144911474	2.67832e-07	0.011	0.0373333	-0.026	PUF60	CRISPR_44	SE
chr1_95006127_95006622_95005812_95005924_95007092_95007315	2.68501e-07	0.0286667	0.0656667	-0.037	F3	WT_44	SE
chr19_46192490_46192605_46191644_46191824_46195144_46195199	2.68754e-07	0.0183333	0.00666667	0.012	SNRPD2	WT_44	SE
chr22_46751886_46751969_46749413_46751485_46752738_46753232	2.69829e-07	0.988667	0.883	0.106	TRMU	WT_44	SE
chr1_161008340_161008463_161007420_161007865_161008669_161008727	2.70431e-07	0.198667	0.321667	-0.123	TSTD1	WT_44	SE
chr4_20702293_20702410_20702049_20702201_20703380_20703507	2.74672e-07	1	0.438333	0.562	PACRGL	WT_44	SE
chr1_6294464_6294571_6293533_6293703_6294945_6295034	2.78549e-07	0.193667	0.0833333	0.11	ICMT	CRISPR_44	SE
chr11_7687681_7687781_7686330_7686777_7688958_7689044	2.78549e-07	0.685	0.949	-0.264	CYB5R2	CRISPR_44	SE
chr11_5687210_5687311_5688918_5688941_5686885_5686912_5699433_5699664	2.82358e-07	0.637667	0.176333	0.461	TRIM5	CRISPR_44	MXE
chr19_38895983_38896061_38895547_38895753_38896158_38896275	2.85914e-07	0.570333	0.83	-0.26	FAM98C	CRISPR_44	SE
chr1_113240908_113242432_113240908_113241411_113242306_113242432	2.90805e-07	0.0316667	0.00933333	0.022	MOV10	WT_44	RI
chr17_7591794_7592397_7591794_7591879_7591965_7592397	2.90805e-07	0.0203333	0.0893333	-0.069	WRAP53	WT_44	RI
chr19_44273114_44273712_44273114_44273184_44273484_44273712	2.95096e-07	1	0.448333	0.552	KCNN4	CRISPR_DMSO	RI
chr17_16342640_16343017_16342640_16342728_16342894_16343017	2.98481e-07	0.229667	0.135333	0.094	FAM211A-AS1	CRISPR_44	RI
chr6_31696227_31696301_31695949_31696069_31696422_31696522	3.03327e-07	0.913	1	-0.087	DDAH2	CRISPR_44	SE
chr17_16342841_16343017_16342376_16342728_16343498_16343567	3.04262e-07	0.091	0.142667	-0.052	FAM211A-AS1	WT_44	SE
chr7_142962084_142962389_142962084_142962185_142964709_142964826	3.07747e-07	0.721	0.904	-0.183	GSTK1	CRISPR_44	A5SS
chr10_34663801_34663930_34648998_34649187_34666894_34667034	3.08154e-07	0.797333	0.994333	-0.197	PARD3	CRISPR_44	SE
chr16_1396934_1396956_1396605_1396685_1397298_1397370	3.18142e-07	0.0713333	0.873667	-0.802	BAIAP3	WT_44	SE
chr14_24910879_24911001_24909409_24910132_24911551_24911658	3.18382e-07	0.479667	0.794333	-0.315	SDR39U1	WT_44	SE
chr19_10823228_10823304_10822836_10822975_10823433_10823543	3.20988e-07	0.709667	0.936	-0.226	QTRT1	CRISPR_44	SE
chr20_34252681_34252854_34252800_34252854_34220716_34220845	3.21104e-07	0.991667	0.937667	0.054	CPNE1	CRISPR_44	A5SS
chr7_94259030_94259153_94257513_94257671_94285301_94285410	3.21859e-07	0.473667	0.862667	-0.389	SGCE	CRISPR_44	SE
chr17_16342640_16343017_16342640_16342728_16343498_16343567	3.25011e-07	0.043	0.069	-0.026	FAM211A-AS1	WT_44	A5SS
chr14_105952653_105954725_105952653_105953636_105954667_105954725	3.25738e-07	1	0.531667	0.468	CRIP1	CRISPR_DMSO	RI
chr1_246720682_246720836_246719874_246720023_246727647_246727736	3.26092e-07	0.841667	0.978333	-0.137	TFB2M	WT_44	SE
chrX_153197523_153197884_153197523_153197568_153197768_153197884	3.31368e-07	0.0516667	0.0206667	0.031	NAA10	WT_44	RI
chrX_48334950_48335056_48334548_48334784_48336348_48336556	3.33187e-07	0.097	0.0126667	0.084	FTSJ1	CRISPR_44	SE
chr1_151157981_151158096_151156792_151156969_151158273_151158426	3.34209e-07	0.932333	0.989	-0.057	VPS72	CRISPR_44	SE
chr1_84417869_84418070_84417527_84417659_84464613_84464775	3.34687e-07	0.450667	1	-0.549	TTLL7	CRISPR_44	SE
chr7_99705989_99706163_99705548_99705746_99707570_99707696	3.34988e-07	1	0.919	0.081	TAF6	WT_44	SE
chr17_18148667_18148974_18148667_18148733_18148868_18148974	3.36787e-07	0.0566667	0.007	0.05	FLII	WT_44	RI
chr13_111279785_111279894_111267921_111267994_111286891_111286942	3.38529e-07	0.622667	0.908333	-0.286	CARKD	WT_44	SE
chr19_50173472_50173745_50169941_50170056_50176954_50177116	3.38529e-07	0.885	0.981	-0.096	BCL2L12	WT_44	SE
chr15_50716578_50716851_50716578_50716711_50731205_50731374	3.43935e-07	0.0873333	0.328333	-0.241	USP8	CRISPR_44	A5SS
chr17_73485346_73485449_73485656_73485743_73482412_73482507_73486314_73486431	3.47774e-07	0.441667	0.0663333	0.375	KIAA0195	WT_44	MXE
chr6_160209089_160209175_160208774_160208903_160210436_160210604	3.49792e-07	0.941667	0.971333	-0.03	TCP1	CRISPR_44	SE
chr1_225704897_225705692_225704897_225705008_225706899_225707267	3.5249e-07	0.115	0.053	0.062	ENAH	WT_44	A3SS
chr19_55653224_55653288_55656911_55656933_55652250_55652328_55658048_55658075	3.55561e-07	0.899333	0.982667	-0.083	TNNT1	WT_44	MXE
chr19_50367435_50367660_50367435_50367493_50367580_50367660	3.56066e-07	0.262667	0.052	0.211	PNKP	CRISPR_44	RI
chr14_61510167_61510221_61509864_61509930_61512063_61512143	3.62319e-07	0.109	0.921333	-0.812	SLC38A6	CRISPR_44	SE
chr7_100033253_100033390_100032904_100033156_100033470_100033687	3.62806e-07	0.604667	0.809667	-0.205	PPP1R35	CRISPR_44	SE
chr1_202304116_202304186_202302577_202302683_202304773_202304946	3.62943e-07	0.868667	0.946667	-0.078	UBE2T	WT_44	SE
chr14_23470167_23470246_23467635_23468365_23479309_23479337	3.63236e-07	1	0.29	0.71	C14orf93	CRISPR_DMSO	SE
chr12_122998313_122998421_122995655_122995735_122999651_122999774	3.64608e-07	0.00766667	0.0473333	-0.04	RSRC2	WT_44	SE
chr19_50000450_50000852_50000450_50000582_50000776_50000852	3.70306e-07	0.0163333	0.00733333	0.009	RPS11	WT_44	RI
chr20_61918915_61921140_61918915_61920848_61921029_61921140	3.71431e-07	0.596333	0.899667	-0.303	ARFGAP1	WT_44	RI
chr15_69738621_69738703_69738347_69738430_69739209_69739280	3.72076e-07	0.863333	0.957667	-0.094	KIF23	CRISPR_44	SE
chr4_1944065_1944292_1941380_1941505_1952798_1952930	3.73579e-07	0.142667	0.048	0.095	WHSC1	CRISPR_44	SE
chr8_145536313_145536397_145535648_145535930_145537196_145537302	3.7709e-07	0.047	0.142333	-0.095	HSF1	CRISPR_44	SE
chr17_48452545_48453344_48452545_48452873_48453426_48453554	3.83207e-07	0.461	0.841333	-0.38	EME1	WT_44	A5SS
chrX_155254696_155254765_155254696_155254714_155254905_155255219	3.83207e-07	0.6	0.918333	-0.318	WASH6P	WT_44	A5SS
chr7_150774396_150774867_150774396_150774488_150774707_150774867	3.90998e-07	0.179667	0.0696667	0.11	FASTK	WT_44	RI
chr14_20917060_20917172_20917122_20917172_20916891_20916970	3.95588e-07	0.306667	0.0476667	0.259	OSGEP	WT_44	A5SS
chr1_5924397_5926518_5924397_5924577_5926432_5926518	4.09038e-07	0.389667	1	-0.61	NPHP4	WT_44	RI
chr21_38444444_38444610_38441851_38441924_38444733_38444837	4.10347e-07	0.038	0.215333	-0.177	PIGP	WT_44	SE
chr12_51445874_51445990_51447594_51447643_51442816_51442968_51449617_51449804	4.1259e-07	1	0.598	0.402	LETMD1	WT_44	MXE
chr12_48528725_48529166_48528725_48528821_48531503_48531629	4.12951e-07	0.914667	0.697	0.218	PFKM	WT_44	A5SS
chr8_42932358_42935584_42932358_42932507_42938260_42938323	4.16358e-07	0.0363333	0.017	0.019	FNTA	CRISPR_44	A5SS
chr19_36037573_36037710_36037427_36037487_36038020_36038142	4.16441e-07	0.869333	0.959667	-0.09	TMEM147	CRISPR_44	SE
chr4_1944065_1944159_1941380_1941505_1952798_1952930	4.16504e-07	0.172333	0.0523333	0.12	WHSC1	CRISPR_44	SE
chr7_73108321_73108380_73106925_73106976_73111934_73112024	4.16504e-07	0.767	0.892333	-0.125	WBSCR22	CRISPR_44	SE
chr19_50170275_50170418_50169941_50170056_50176954_50177173	4.17389e-07	0.917667	0.987	-0.069	BCL2L12	WT_44	SE
chr1_87333735_87333785_87328131_87329288_87346344_87346408	4.2666e-07	0.748	0.847333	-0.099	2015-09-01	CRISPR_44	SE
chr17_8192575_8193410_8192575_8192732_8193130_8193410	4.29167e-07	0.41	0.734333	-0.324	RANGRF	WT_44	RI
chr11_64532077_64533627_64532077_64532990_64534663_64534723	4.35317e-07	0.393	0.581667	-0.189	SF1	WT_44	A3SS
chr12_113556932_113557248_113556932_113557064_113559313_113559443	4.36469e-07	0.387	1	-0.613	RASAL1	WT_44	A3SS
chr3_33870329_33870461_33870344_33870461_33867971_33868072	4.36469e-07	0.158333	0.0436667	0.115	PDCD6IP	WT_44	A3SS
chr4_77916933_77917091_77871014_77871083_77917577_77917692	4.43345e-07	0.125333	0.041	0.084	2011-09-01	WT_44	SE
chr14_45579096_45579196_45578818_45578983_45579296_45579379	4.44452e-07	0.0623333	0.316667	-0.254	PRPF39	CRISPR_44	SE
chr6_35436723_35437306_35436723_35436804_35437157_35437306	4.49086e-07	0.0293333	0.0183333	0.011	RPL10A	WT_44	RI
chr19_36000812_36000863_35996840_35996888_36001085_36001113	4.50245e-07	0.290667	0.438667	-0.148	DMKN	WT_44	SE
chr7_150773999_150774323_150773999_150774114_150774187_150774323	4.5026e-07	0.169667	0.0496667	0.12	FASTK	WT_44	RI
chr6_33288512_33289344_33288156_33288368_33290638_33290750	4.56214e-07	0.523667	0.716	-0.192	DAXX	WT_44	SE
chr22_30079008_30079068_30077427_30077590_30090740_30090800	4.57609e-07	0.792667	0.432	0.361	NF2	CRISPR_44	SE
chr2_44586635_44587177_44573406_44573529_44588518_44588633	4.59834e-07	1	0.403333	0.597	PREPL	WT_44	SE
chr7_73969722_73969824_73969503_73969553_73971968_73972052	4.64011e-07	0.989333	0.8	0.189	GTF2IRD1	WT_44	SE
chr19_1877506_1880114_1877506_1877686_1879919_1880114	4.64645e-07	0.0483333	0.0243333	0.024	ABHD17A	WT_44	RI
chr19_51305710_51305871_51305473_51305514_51307828_51307877	4.69587e-07	0.0973333	0.0393333	0.058	C19orf48	CRISPR_44	SE
chr17_79892201_79892365_79890259_79891252_79892528_79892621	4.69747e-07	0.759667	0.858333	-0.099	PYCR1	CRISPR_44	SE
chr10_88820444_88820582_88819917_88819998_88820671_88820809	4.71896e-07	0.946667	0.990667	-0.044	GLUD1	WT_44	SE
chr17_7127464_7127562_7127131_7127388_7127639_7127712	4.71896e-07	0.909667	0.983	-0.073	ACADVL	WT_44	SE
chr13_111546631_111546740_111546455_111546549_111558379_111558471	4.7305e-07	0.932667	0.597	0.336	ANKRD10	CRISPR_44	SE
chr12_27179352_27179467_27175478_27175554_27180279_27180380	4.76299e-07	0.898667	0.987333	-0.089	MED21	CRISPR_44	SE
chr16_89958600_89958683_89954059_89954089_89961490_89961545	4.77092e-07	0.255333	0.910333	-0.655	TCF25	WT_44	SE
chr1_33093108_33093145_33100368_33100393_33087441_33087549_33116029_33116151	4.85663e-07	0.067	0.373	-0.306	ZBTB8OS	CRISPR_44	MXE
chr22_24219571_24220056_24219228_24219358_24224645_24224833	4.85854e-07	0.0103333	0.117	-0.107	SLC2A11	CRISPR_44	SE
chr1_150598954_150599002_150598030_150598284_150599787_150600068	4.92735e-07	1	0.437333	0.563	ENSA	CRISPR_44	SE
chr17_27211242_27211333_27209996_27210249_27215962_27216044	4.92735e-07	0.742333	0.914333	-0.172	FLOT2	CRISPR_44	SE
chr7_100855126_100855655_100855126_100855231_100855533_100855655	4.94752e-07	0.0503333	0.008	0.042	PLOD3	WT_44	RI
chr1_231506307_231506444_231499496_231502221_231509725_231509845	5.00961e-07	0.809	1	-0.191	EGLN1	CRISPR_44	SE
chr16_67690703_67690784_67690326_67690548_67691141_67691219	5.0265e-07	0.034	0.157667	-0.124	RLTPR	CRISPR_44	SE
chr1_27676462_27676976_27676462_27676623_27676879_27676976	5.03458e-07	0.870667	0.135333	0.735	SYTL1	WT_44	RI
chr15_32927977_32928116_32926133_32926242_32928457_32928497	5.03926e-07	0.901	0.99	-0.089	ARHGAP11A	CRISPR_44	SE
chr6_99851704_99852578_99851704_99851758_99852478_99852578	5.05891e-07	0.104667	0.032	0.073	PNISR	WT_44	RI
chr12_88542064_88542281_88536072_88536264_88548064_88548164	5.07838e-07	0.492333	1	-0.508	TMTC3	CRISPR_44	SE
chr1_224500751_224500853_224499501_224499559_224505395_224505495	5.08462e-07	0.0176667	0.211667	-0.194	NVL	WT_44	SE
chr17_39673059_39673417_39673059_39673216_39673334_39673417	5.11962e-07	0.243667	0.0716667	0.172	KRT15	CRISPR_44	RI
chrX_100297030_100297301_100296305_100296360_100306772_100307105	5.13171e-07	1	0.511333	0.489	TRMT2B	CRISPR_DMSO	SE
chr19_18548408_18548798_18548408_18548570_18548669_18548798	5.16197e-07	0.120667	0.0463333	0.074	ISYNA1	WT_44	RI
chr5_141025337_141025499_141024586_141024715_141025653_141025758	5.27563e-07	0.739333	1	-0.261	FCHSD1	CRISPR_44	SE
chr11_85689112_85689136_85687665_85687725_85692171_85692271	5.38977e-07	0.813333	0.564333	0.249	PICALM	CRISPR_44	SE
chr11_18105081_18105278_18102957_18103050_18108412_18108601	5.44904e-07	0.569333	0.839	-0.27	SAAL1	CRISPR_44	SE
chr16_81015410_81015482_81009697_81010076_81030918_81030977	5.45833e-07	0.815667	0.919667	-0.104	CMC2	WT_44	SE
chr1_243471290_243471479_243468014_243468079_243480056_243480195	5.47595e-07	0.594	1	-0.406	SDCCAG8	CRISPR_44	SE
chr20_31975128_31975339_31973455_31973576_31979947_31980048	5.47595e-07	0.824	0.976	-0.152	CDK5RAP1	CRISPR_44	SE
chr3_9962608_9962653_9962174_9962286_9965564_9965704	5.47919e-07	0.0176667	0.327	-0.309	IL17RC	CRISPR_44	SE
chr16_84778238_84779279_84767040_84767109_84792321_84792413	5.53714e-07	0.806	0.941667	-0.136	USP10	WT_44	SE
chr16_30996845_30997145_30996536_30996618_30997743_30997852	5.54677e-07	0.408	1	-0.592	HSD3B7	CRISPR_44	SE
chr13_111279785_111279894_111267921_111267994_111286891_111286942	5.55311e-07	0.611333	0.908333	-0.297	CARKD	CRISPR_44	SE
chr9_140508066_140508666_140508066_140508221_140508483_140508666	5.55606e-07	0.0426667	0.008	0.035	ARRDC1	WT_44	RI
chr17_48453157_48453344_48452545_48452873_48453426_48453554	5.66101e-07	0.455333	0.845667	-0.39	EME1	CRISPR_44	SE
chr3_15094886_15094974_15090024_15094140_15106567_15106767	5.66787e-07	0.854333	0.994333	-0.14	MRPS25	WT_44	SE
chr17_40726116_40726228_40726213_40726228_40725495_40725641	5.72248e-07	0.360667	0.731	-0.37	PSMC3IP	CRISPR_44	A5SS
chr1_45101216_45101338_45101216_45101260_45101701_45101834	5.72343e-07	0.149	0.276	-0.127	RNF220	CRISPR_44	A5SS
chr20_34328446_34328519_34326889_34326939_34328745_34328809	5.77643e-07	0.07	0.142333	-0.072	RBM39	WT_44	SE
chr1_17312957_17313451_17312957_17313127_17313299_17313451	5.78179e-07	0.178333	0.0423333	0.136	ATP13A2	WT_44	RI
chr22_28250841_28250927_28247656_28249651_28254374_28254497	5.8049e-07	0.813	0.937	-0.124	PITPNB	WT_44	SE
chr19_13226810_13227245_13226810_13226866_13226959_13227245	5.80605e-07	0.0753333	0.018	0.057	TRMT1	CRISPR_44	RI
chr19_45571272_45571316_45571272_45571312_45571677_45571738	6.0439e-07	0.155667	0.370667	-0.215	CLASRP	WT_44	A5SS
chr2_239103422_239103511_239103445_239103511_239102915_239102972	6.05881e-07	0.0863333	0.0123333	0.074	ILKAP	CRISPR_44	A5SS
chr16_3071215_3071320_3070312_3070492_3071555_3071690	6.17296e-07	0.859333	0.918667	-0.059	TNFRSF12A	CRISPR_44	SE
chr14_21898959_21900017_21899969_21900017_21897122_21897494	6.18457e-07	0.408	0.927667	-0.52	CHD8	WT_44	A5SS
chr22_50943485_50943582_50943230_50943413_50943657_50943686	6.21332e-07	0.65	0.948667	-0.299	LMF2	CRISPR_44	SE
chr19_50364864_50365138_50364864_50364952_50365028_50365138	6.21929e-07	0.2	0.0366667	0.163	PNKP	WT_44	RI
chr1_207200838_207201024_207191865_207196825_207205923_207206092	6.33327e-07	0.476667	1	-0.523	C1orf116	CRISPR_DMSO	SE
chr7_6426842_6426914_6439756_6439819_6414153_6414401_6441498_6441658	6.39986e-07	0.695667	0.498667	0.197	RAC1	CRISPR_44	MXE
chr5_175880318_175880703_175880139_175880229_175906188_175906257	6.42666e-07	0.0966667	0.886667	-0.79	FAF2	WT_44	SE
chr5_174949377_174949425_174943616_174943666_174953640_174956745	6.66582e-07	0.849	0.979667	-0.131	SFXN1	CRISPR_44	SE
chr19_49951083_49951267_49951083_49951165_49951257_49951267	6.66756e-07	0.105333	0.0406667	0.065	PIH1D1	CRISPR_44	RI
chr5_179226505_179227068_179226505_179226636_179226953_179227068	6.80526e-07	0.039	0.0116667	0.027	MGAT4B	CRISPR_44	RI
chr17_7350361_7350969_7350361_7350470_7350821_7350969	6.87639e-07	0.259333	0.0216667	0.238	CHRNB1	WT_44	RI
chr16_88776345_88776424_88772996_88773618_88776630_88776690	6.91991e-07	0.922333	0.995667	-0.073	CTU2	WT_44	SE
chr20_34246851_34246904_34220716_34220845_34252681_34252808	6.92843e-07	0.0413333	0.102333	-0.061	CPNE1	CRISPR_44	SE
chr11_67351604_67351640_67351065_67351315_67351934_67352041	6.9688e-07	0.976	0.989667	-0.014	GSTP1	CRISPR_44	SE
chr14_89307768_89307858_89307380_89307540_89310149_89310194	6.9688e-07	0.194667	0.467667	-0.273	TTC8	CRISPR_44	SE
chr3_179418795_179418917_179370542_179371181_179424721_179424864	7.04497e-07	0.618667	1	-0.381	USP13	CRISPR_44	SE
chr8_145535648_145535930_145536313_145536397_145535385_145535522_145537196_145537302	7.10939e-07	0.977	0.914333	0.063	HSF1	WT_44	MXE
chr10_22607734_22607791_22607200_22607235_22607887_22607947	7.13427e-07	0.871667	1	-0.128	COMMD3-BMI1	CRISPR_44	SE
chr7_73098096_73098253_73098096_73098231_73100965_73101061	7.3379e-07	0.850333	0.506	0.344	WBSCR22	WT_44	A5SS
chr1_225974563_225974687_225971001_225971070_225976941_225978168	7.38207e-07	0.0243333	0.0543333	-0.03	SRP9	WT_44	SE
chr16_58576134_58576239_58575404_58575524_58577510_58577807	7.38207e-07	0.859667	0.98	-0.12	CNOT1	WT_44	SE
chr15_75632042_75632219_75631604_75631685_75632305_75632414	7.39528e-07	0.834667	0.923667	-0.089	COMMD4	CRISPR_44	SE
chr1_27676462_27676623_27675966_27676256_27676879_27676976	7.55262e-07	0.339667	0.83	-0.49	SYTL1	WT_44	SE
chr16_84767040_84767109_84733583_84733717_84792321_84792413	7.57494e-07	0.939	1	-0.061	USP10	WT_44	SE
chr14_24740042_24740375_24740042_24740204_24740318_24740375	7.59923e-07	0.672	0.0346667	0.637	RABGGTA	WT_44	RI
chr3_49053405_49053773_49053590_49053773_49052920_49053140	7.61089e-07	0.524333	1	-0.476	DALRD3	CRISPR_44	A5SS
chr14_21736781_21736827_21731469_21731495_21737456_21737551	7.64075e-07	0.0153333	0.0353333	-0.02	HNRNPC	CRISPR_44	SE
chr12_32891197_32891230_32890038_32890095_32892997_32893174	7.72e-07	0.274333	0.518667	-0.244	DNM1L	CRISPR_44	SE
chr7_99716140_99716272_99711676_99711891_99716826_99716962	7.72637e-07	0.367	0.107333	0.26	TAF6	WT_44	SE
chr20_61299828_61299893_61299363_61299536_61300281_61300430	7.7726e-07	0.900333	0.996	-0.096	SLCO4A1	WT_44	SE
chr1_161140198_161140309_161136889_161137024_161140409_161140559	7.83466e-07	0.516667	0.968667	-0.452	PPOX	WT_44	SE
chr3_49049067_49051726_49049067_49051549_49051642_49051726	7.85629e-07	0.137667	0.0493333	0.088	WDR6	WT_44	RI
chr20_17950443_17951013_17950443_17950773_17956326_17956546	7.86953e-07	0.754	0.947333	-0.193	MGME1	CRISPR_44	A5SS
chr4_106833344_106833395_106819057_106819158_106848492_106848585	7.91154e-07	0.033	0.513667	-0.481	NPNT	WT_44	SE
chr17_8347244_8347494_8339239_8339363_8347577_8347675	7.97548e-07	0.221	0.068	0.153	NDEL1	WT_44	SE
chr19_36037573_36037931_36037427_36037487_36038020_36038142	7.99936e-07	0.875	0.960333	-0.085	TMEM147	CRISPR_44	SE
chr19_1877506_1877646_1876977_1877424_1879919_1880060	8.04855e-07	0.707	0.931333	-0.224	ABHD17A	WT_44	SE
chr1_155581006_155581394_155581006_155581146_155581339_155581394	8.1044e-07	0.858667	0.207333	0.651	MSTO1	WT_44	RI
chr11_134126981_134127151_134126441_134126542_134128408_134128518	8.13712e-07	1	0.837	0.163	ACAD8	CRISPR_44	SE
chr16_20911619_20911857_20911223_20911326_20926877_20927036	8.1636e-07	1	0.606	0.394	LYRM1	CRISPR_44	SE
chr11_61643830_61644435_61643830_61643927_61644337_61644435	8.2266e-07	0.284667	0.115333	0.169	FADS3	CRISPR_44	RI
chr11_31484718_31484852_31477859_31477933_31531065_31531121	8.26596e-07	0.98	0.680333	0.3	IMMP1L	WT_44	SE
chr19_55607629_55607703_55607418_55607546_55610151_55610226	8.26596e-07	0.882667	0.990667	-0.108	PPP1R12C	WT_44	SE
chr3_50154506_50154812_50154506_50154604_50154682_50154812	8.29197e-07	0.126	0.044	0.082	RBM5	CRISPR_44	RI
chr11_61187941_61189080_61188861_61189080_61187393_61187566	8.71359e-07	0.244667	0.677333	-0.433	CPSF7	CRISPR_44	A5SS
chr20_2640344_2640822_2640344_2640439_2640675_2640822	8.73958e-07	0.0276667	0.008	0.02	IDH3B	CRISPR_44	RI
chr1_242012413_242012518_242012032_242012329_242013710_242013888	8.80271e-07	0.084	0.427333	-0.343	EXO1	WT_44	SE
chr14_45565626_45565961_45565305_45565431_45566089_45566208	8.88219e-07	0.0336667	0.221667	-0.188	PRPF39	CRISPR_44	SE
chrX_1509084_1509183_1508133_1508620_1510791_1510996	8.94543e-07	0.257667	0.0643333	0.193	SLC25A6	CRISPR_44	SE
chr11_67799752_67799803_67798083_67798200_67800389_67800479	8.94883e-07	0.834333	0.950333	-0.116	NDUFS8	CRISPR_44	SE
chr16_30996780_30997145_30996527_30996618_30997743_30997852	9.07432e-07	0.429333	1	-0.571	HSD3B7	CRISPR_44	SE
chr2_27997290_27997397_27995540_27995559_28002299_28002564	9.33889e-07	0.363	0.512333	-0.149	MRPL33	WT_44	SE
chr1_53370705_53372283_53370705_53370762_53373539_53373626	9.35293e-07	0.871333	0.107667	0.764	ECHDC2	WT_44	A3SS
chr19_54647395_54647870_54647395_54647485_54647741_54647870	9.37297e-07	0.0533333	0.00833333	0.045	CNOT3	WT_44	RI
chr19_34710295_34710478_34706500_34706566_34710610_34710782	9.46144e-07	0.984	0.909667	0.074	LSM14A	CRISPR_44	SE
chr4_185603401_185603490_185593326_185593614_185606729_185606838	9.46144e-07	0.333333	0.929	-0.596	PRIMPOL	CRISPR_44	SE
chr12_121149392_121149548_121148319_121148521_121151076_121151190	9.52339e-07	0.243333	0.0463333	0.197	UNC119B	CRISPR_44	SE
chr1_26317217_26317354_26310950_26311019_26324515_26324547	9.55782e-07	0.435	1	-0.565	PAFAH2	CRISPR_44	SE
chr10_96322568_96322633_96322447_96322484_96331144_96331186	9.55782e-07	0.775	0.985333	-0.21	HELLS	CRISPR_44	SE
chr7_150067848_150067973_150066759_150066957_150068319_150068721	9.55782e-07	1	0.419667	0.58	REPIN1	CRISPR_44	SE
chr17_40721221_40721624_40721221_40721321_40721524_40721624	9.67968e-07	0.0453333	0.0126667	0.033	MLX	WT_44	RI
chr11_6494313_6494478_6486794_6486962_6495020_6495153	9.74577e-07	0.356	0.0373333	0.319	TRIM3	CRISPR_44	SE
chr7_26242590_26242642_26240781_26241181_26245987_26246130	9.74577e-07	0.957667	0.996667	-0.039	CBX3	CRISPR_44	SE
chr17_73127059_73127200_73126662_73126962_73127275_73127376	9.77713e-07	0.746	0.941667	-0.196	NT5C	CRISPR_44	SE
chr9_108510353_108510471_108484814_108484902_108536145_108538893	9.81956e-07	0.882333	0.991667	-0.109	TMEM38B	CRISPR_44	SE
chr1_1154148_1154307_1153837_1154013_1158623_1158737	9.85143e-07	0.962667	0.991667	-0.029	SDF4	WT_44	SE
chr3_50385957_50386213_50385957_50385994_50386115_50386213	9.87752e-07	0.0626667	0.00566667	0.057	NPRL2	WT_44	RI
chr1_173834608_173834685_173834647_173834685_173834366_173834420	9.88224e-07	0.673333	0.547	0.126	GAS5	WT_44	A5SS
chr3_37402733_37402796_37396591_37396678_37407570_37408242	9.91728e-07	0.374333	0.762667	-0.388	GOLGA4	WT_44	SE
chr17_48152822_48153099_48152822_48152890_48152962_48153099	1.00488e-06	0.116667	0.0406667	0.076	ITGA3	CRISPR_44	RI
chr8_144873835_144873910_144873558_144873610_144874045_144874083	1.00927e-06	0.007	0.0803333	-0.073	SCRIB	WT_44	SE
chr1_908565_908706_908879_909020_908240_908390_909212_909431	1.01045e-06	1	0.458667	0.541	PLEKHN1	WT_44	MXE
chr4_2933551_2933880_2933551_2933663_2933771_2933880	1.01494e-06	0.118667	0.0436667	0.075	MFSD10	CRISPR_44	RI
chr12_95676088_95676420_95676088_95676135_95681439_95681633	1.01639e-06	0.732333	0.978667	-0.246	VEZT	CRISPR_44	A5SS
chr19_3751186_3751551_3751186_3751327_3751431_3751551	1.02647e-06	0.184	0.00333333	0.181	APBA3	CRISPR_44	RI
chr16_90028144_90028272_90025421_90025563_90029770_90029851	1.03734e-06	1	0.530333	0.47	DEF8	WT_44	SE
chr19_50166599_50166771_50166444_50166515_50167930_50168095	1.03877e-06	0.816333	0.940333	-0.124	IRF3	WT_44	SE
chr19_36037573_36038142_36038020_36038142_36037427_36037487	1.04393e-06	0.756333	0.915667	-0.159	TMEM147	CRISPR_44	A3SS
chr3_184082753_184082837_184080660_184081353_184082920_184083014	1.05425e-06	0.945	0.985	-0.04	POLR2H	CRISPR_44	SE
chr16_67203181_67203251_67202938_67203004_67203533_67203684	1.05886e-06	0.348667	0.921	-0.572	HSF4	CRISPR_44	SE
chr19_35991279_35991321_35990830_35990931_35991434_35991482	1.06591e-06	0.0666667	0.154333	-0.088	DMKN	WT_44	SE
chr12_56225040_56225133_56223743_56224867_56227230_56227325	1.07008e-06	1	0.382333	0.618	TMEM198B	WT_44	SE
chr7_155095534_155095605_155094456_155094556_155099950_155100670	1.0779e-06	0.169	0.326	-0.157	INSIG1	WT_44	SE
chr3_48752747_48752960_48752821_48752960_48732522_48732851	1.08873e-06	1	0.615667	0.384	IP6K2	WT_44	A5SS
chr16_84778238_84779279_84767040_84767109_84792321_84792413	1.09323e-06	0.806667	0.941667	-0.135	USP10	CRISPR_44	SE
chr10_1089938_1090111_1089240_1089333_1094803_1095110	1.10291e-06	0.651667	0.793	-0.141	IDI1	WT_44	SE
chr13_95271403_95271584_95264443_95264644_95271721_95271771	1.10293e-06	0.638	0.988333	-0.35	GPR180	CRISPR_44	SE
chr17_39975781_39975927_39976092_39976275_39975506_39975651_39976520_39976713	1.10399e-06	0.825667	0.972333	-0.147	FKBP10	WT_44	MXE
chr11_95528679_95528723_95523676_95523907_95532395_95532552	1.10889e-06	0.309	0.063	0.246	CEP57	CRISPR_44	SE
chr7_100224886_100225114_100224385_100224526_100225199_100225284	1.11103e-06	0.566	1	-0.434	TFR2	CRISPR_44	SE
chr16_20911619_20911857_20911223_20911326_20926877_20927036	1.12893e-06	1	0.606	0.394	LYRM1	WT_44	SE
chr17_74555026_74555125_74553873_74553939_74557369_74557480	1.1307e-06	0.338	0.468333	-0.13	SNHG16	CRISPR_44	SE
chr3_167452001_167452138_167437849_167438061_167452593_167452624	1.1307e-06	0.0756667	0.027	0.049	PDCD10	CRISPR_44	SE
chr10_75137202_75137324_75135406_75135975_75138668_75138716	1.13904e-06	0.0193333	0.053	-0.034	ANXA7	CRISPR_44	SE
chr15_75130492_75130533_75130091_75130139_75130606_75130685	1.14246e-06	0.83	0.996333	-0.166	ULK3	WT_44	SE
chr14_58752308_58752474_58732082_58734111_58758352_58758425	1.14544e-06	1	0.345667	0.654	RP11-349A22.5	CRISPR_44	SE
chr17_7127464_7127562_7127131_7127388_7127639_7127712	1.14544e-06	0.925	0.983	-0.058	ACADVL	CRISPR_44	SE
chr16_84214933_84215269_84214933_84215069_84215351_84215469	1.15055e-06	0.706	0.975	-0.269	TAF1C	CRISPR_44	A3SS
chr7_33014228_33014374_32997016_32997406_33014793_33014983	1.15758e-06	0.994333	0.881	0.113	FKBP9	CRISPR_44	SE
chr15_99781569_99781764_99768737_99768937_99789375_99789815	1.18184e-06	0.462667	1	-0.537	TTC23	WT_44	SE
chr16_2166833_2167054_2166529_2166645_2167489_2167673	1.19871e-06	0.286	1	-0.714	PKD1	WT_44	SE
chr11_85361292_85361385_85359010_85359133_85365106_85365278	1.20883e-06	0.908	0.991667	-0.084	TMEM126A	WT_44	SE
chr1_242012413_242012518_242012032_242012329_242013710_242013888	1.2091e-06	0.104667	0.427333	-0.323	EXO1	CRISPR_44	SE
chr1_32048749_32049176_32048749_32048842_32049061_32049176	1.22853e-06	0.0743333	0.0303333	0.044	TINAGL1	WT_44	RI
chr19_11527287_11527733_11527287_11527336_11527509_11527733	1.22853e-06	0.140333	0.807	-0.667	RGL3	WT_44	RI
chr6_31508098_31508441_31508098_31508311_31509726_31510225	1.25192e-06	0.576667	0.426333	0.15	DDX39B	WT_44	A3SS
chr1_27630111_27631684_27631491_27631684_27627716_27627952	1.29656e-06	1	0.509667	0.49	WDTC1	CRISPR_DMSO	A3SS
chr3_50312273_50312890_50312273_50312365_50312990_50313046	1.29715e-06	0.609	1	-0.391	SEMA3B	WT_44	A5SS
chr7_73098096_73098253_73097898_73098003_73100965_73101061	1.31156e-06	0.737	0.524	0.213	WBSCR22	WT_44	SE
chr21_45750345_45751897_45750345_45750799_45751725_45751897	1.32535e-06	0.283667	0.0983333	0.185	C21orf2	WT_44	RI
chr3_37892914_37892983_37876169_37876258_37903191_37903211	1.33056e-06	0.253667	0.941667	-0.688	AC093415.2	CRISPR_44	SE
chr8_144902835_144902886_144900542_144900704_144903987_144904083	1.33075e-06	0.912667	0.986667	-0.074	PUF60	CRISPR_44	SE
chr14_32559707_32563592_32546494_32546641_32586345_32586493	1.33879e-06	0.488	0.962667	-0.475	ARHGAP5	CRISPR_44	SE
chr14_23299095_23299319_23299095_23299149_23299261_23299319	1.34086e-06	0.351	0.190333	0.161	MRPL52	CRISPR_44	RI
chr19_35989499_35989665_35989617_35989665_35988548_35988583	1.34276e-06	0.671667	0.357667	0.314	DMKN	CRISPR_44	A5SS
chr7_56141866_56141911_56140689_56140804_56145794_56145879	1.34322e-06	0.885667	0.988	-0.102	SUMF2	CRISPR_44	SE
chr19_3542773_3542975_3538272_3538754_3544806_3544937	1.34382e-06	0.492333	0.238	0.254	MFSD12	WT_44	SE
chr17_16342973_16343017_16342358_16342728_16343498_16343567	1.34705e-06	0.0533333	0.0863333	-0.033	FAM211A-AS1	WT_44	SE
chr17_76996181_76996352_76993474_76994045_77005745_77005846	1.34705e-06	0.236333	0.0926667	0.144	CANT1	WT_44	SE
chr4_1944065_1944159_1941380_1941505_1952798_1952930	1.34884e-06	0.165667	0.0523333	0.113	WHSC1	CRISPR_DMSO	SE
chr14_20813090_20813285_20813090_20813246_20813552_20813623	1.36438e-06	0.0503333	0.008	0.042	PARP2	WT_44	A5SS
chr6_4062790_4062994_4062337_4062533_4063307_4063353	1.37066e-06	1	0.590333	0.41	PRPF4B	WT_44	SE
chr8_145649597_145650202_145649597_145649651_145650100_145650202	1.37403e-06	0.052	0.0236667	0.028	VPS28	CRISPR_44	RI
chr17_73701690_73701773_73700835_73700894_73702087_73702172	1.39152e-06	0.044	0.012	0.032	SAP30BP	CRISPR_44	SE
chr19_36037846_36037931_36037427_36037487_36038020_36038142	1.39152e-06	0.894	0.966667	-0.073	TMEM147	CRISPR_44	SE
chr12_110936624_110936664_110933816_110934008_110937339_110937351	1.39625e-06	0.00733333	0.0486667	-0.041	VPS29	WT_44	SE
chr14_20813090_20813285_20813090_20813246_20813552_20813623	1.39939e-06	0.0526667	0.008	0.045	PARP2	CRISPR_44	A5SS
chr2_9547577_9547727_9543603_9547034_9548241_9548334	1.40975e-06	0.854333	0.714667	0.14	ITGB1BP1	CRISPR_44	SE
chr11_5687210_5687311_5684846_5686912_5688918_5688941	1.41291e-06	0.692667	0.980333	-0.288	TRIM5	WT_44	SE
chr7_150066830_150066957_150065897_150066030_150068316_150069331	1.41291e-06	0.0806667	0.256667	-0.176	REPIN1	WT_44	SE
chr19_9929403_9929755_9929429_9929755_9929220_9929293	1.43263e-06	0.919667	0.740667	0.179	FBXL12	WT_44	A5SS
chr12_45621950_45622056_45609902_45610174_45664244_45664307	1.43298e-06	0.886333	0.0293333	0.857	ANO6	WT_44	SE
chr17_56809844_56809905_56798106_56798173_56811478_56811688	1.44913e-06	0.889	0.996667	-0.108	RAD51C	WT_44	SE
chr17_39975781_39975927_39976092_39976275_39975506_39975651_39976520_39976713	1.4643e-06	0.840667	0.972333	-0.132	FKBP10	CRISPR_44	MXE
chr2_44586635_44586889_44573406_44573529_44588518_44588945	1.48158e-06	1	0.416667	0.583	PREPL	WT_44	SE
chr17_48453157_48453344_48452545_48452873_48453426_48453554	1.48459e-06	0.467667	0.845667	-0.378	EME1	WT_44	SE
chr22_38352779_38352908_38352779_38352849_38355352_38355483	1.48582e-06	0.011	0.0263333	-0.015	POLR2F	CRISPR_44	A5SS
chr16_89958600_89958683_89954059_89954089_89961490_89961545	1.49035e-06	0.305	0.910333	-0.605	TCF25	CRISPR_44	SE
chr11_64534371_64534551_64532077_64532990_64534663_64534718	1.49184e-06	0.691333	0.820333	-0.129	SF1	WT_44	SE
chr5_102360834_102361038_102355493_102355547_102363888_102363942	1.49745e-06	0.455667	0.678667	-0.223	PAM	CRISPR_44	SE
chr8_80915233_80915415_80830951_80831383_80942288_80942467	1.49745e-06	0.927667	0.992667	-0.065	MRPS28	CRISPR_44	SE
chr1_212560232_212560442_212558615_212558767_212583766_212583863	1.49829e-06	0.872333	0.991333	-0.119	TMEM206	WT_44	SE
chr19_10823228_10823304_10822836_10822975_10823433_10823543	1.49829e-06	0.674333	0.936	-0.262	QTRT1	WT_44	SE
chr19_18547782_18547915_18548408_18548798_18547653_18547687_18548902_18548972	1.50148e-06	0.549333	0.396333	0.153	ISYNA1	WT_44	MXE
chr12_88957984_88958121_88939528_88939642_88974040_88974246	1.51779e-06	0.00566667	0.0263333	-0.021	KITLG	WT_44	SE
chr1_117639972_117640055_117638770_117638921_117641454_117641529	1.55217e-06	0.732667	0.989333	-0.257	TTF2	CRISPR_44	SE
chr6_31765766_31765826_31765172_31765659_31766253_31766284	1.55737e-06	0.963333	0.999333	-0.036	LSM2	CRISPR_44	SE
chr9_86582998_86584355_86582998_86584295_86585076_86585246	1.56174e-06	0.472667	0.342333	0.13	HNRNPK	WT_44	A3SS
chr20_62152636_62152716_62152076_62152247_62152864_62152942	1.5674e-06	0.760667	0.851333	-0.091	PPDPF	CRISPR_44	SE
chr20_57612245_57612354_57611744_57611815_57613520_57613689	1.57472e-06	0.84	0.936333	-0.096	SLMO2	CRISPR_44	SE
chr11_801444_802090_801444_801624_801964_802090	1.57998e-06	0.0893333	0.0106667	0.079	PIDD	WT_44	RI
chr8_80915233_80915355_80831174_80831383_80942288_80942489	1.58101e-06	0.924333	0.992667	-0.068	MRPS28	CRISPR_44	SE
chr19_35997411_35997567_35997027_35997087_36001085_36001154	1.58126e-06	1	0.186333	0.814	DMKN	WT_44	SE
chr1_52221991_52222030_52215816_52215867_52226361_52226436	1.59733e-06	0.463	0.719	-0.256	OSBPL9	CRISPR_44	SE
chr2_73961555_73961718_73961654_73961718_73959289_73959412	1.606e-06	0.842	0.934667	-0.093	TPRKB	CRISPR_44	A5SS
chr6_41751471_41751976_41751868_41751976_41751199_41751343	1.60752e-06	1	0.409333	0.591	PRICKLE4	CRISPR_44	A3SS
chr2_172248552_172248707_172216931_172217023_172291183_172291290	1.62117e-06	0.451333	0.933333	-0.482	METTL8	WT_44	SE
chr12_110936624_110936664_110933816_110934008_110937339_110937351	1.62346e-06	0.011	0.0486667	-0.038	VPS29	CRISPR_44	SE
chr19_6735550_6735715_6735632_6735715_6734193_6734318	1.63561e-06	0.0893333	0.015	0.074	GPR108	WT_44	A5SS
chr21_38441851_38441924_38444444_38444610_38439561_38439680_38444733_38444837	1.63702e-06	0.0203333	0.129333	-0.109	PIGP	CRISPR_44	MXE
chr1_155145213_155145368_155145040_155145104_155145696_155145730	1.64638e-06	0.998	0.966667	0.031	KRTCAP2	CRISPR_44	SE
chr8_74868145_74868289_74871999_74872053_74858768_74859055_74876721_74876860	1.65653e-06	0.033	0.076	-0.043	TCEB1	CRISPR_44	MXE
chr22_50636251_50636615_50636251_50636424_50636503_50636615	1.66302e-06	0.443667	0.167333	0.276	TRABD	CRISPR_44	RI
chr1_146756023_146756172_146747767_146747921_146757000_146757164	1.66572e-06	1	0.909333	0.091	CHD1L	CRISPR_DMSO	SE
chr11_8721403_8721559_8720759_8720937_8724118_8724204	1.66572e-06	0.841	0.18	0.661	ST5	CRISPR_DMSO	SE
chr12_51451814_51451911_51449662_51450285_51453143_51453195	1.66572e-06	0.979667	0.85	0.13	LETMD1	CRISPR_DMSO	SE
chr16_69748866_69748980_69746930_69747032_69752025_69752156	1.67086e-06	0.607667	0.723	-0.115	NQO1	WT_44	SE
chr3_49053405_49053519_49052920_49053140_49053590_49053773	1.67397e-06	0.73	1	-0.27	DALRD3	CRISPR_44	SE
chr19_40847692_40847797_40847745_40847797_40842226_40842314	1.70693e-06	0.395667	0.135667	0.26	C19orf47	WT_44	A5SS
chr6_30594662_30595051_30594662_30594769_30595236_30595297	1.70693e-06	0.125333	0.0176667	0.108	ATAT1	WT_44	A5SS
chr1_37962147_37962205_37961474_37961519_37967404_37967597	1.71058e-06	0.0133333	0.0596667	-0.046	MEAF6	WT_44	SE
chr19_36000812_36000863_35997027_35997087_36001085_36001113	1.71058e-06	1	0.886333	0.114	DMKN	WT_44	SE
chr10_101510125_101510153_101507013_101507147_101514285_101514307	1.72552e-06	0.616667	0.845	-0.228	CUTC	CRISPR_44	SE
chr19_1220371_1220716_1220579_1220716_1219322_1219412	1.72609e-06	0.885	0.984667	-0.1	STK11	CRISPR_44	A3SS
chr19_50364864_50365138_50364864_50364952_50365028_50365138	1.73372e-06	0.183	0.0366667	0.146	PNKP	CRISPR_44	RI
chr16_67199848_67200298_67199848_67199973_67200222_67200298	1.7455e-06	1	0.555	0.445	HSF4	WT_44	RI
chr1_101467022_101467143_101467022_101467100_101487196_101487321	1.75011e-06	0.214667	0.526667	-0.312	DPH5	CRISPR_44	A3SS
chr15_60760259_60760521_60760259_60760361_60768261_60768366	1.75011e-06	0.45	0.707333	-0.257	NARG2	CRISPR_44	A3SS
chr21_44521475_44521542_44520562_44520629_44524424_44524512	1.76081e-06	0.202333	0.127333	0.075	U2AF1	WT_44	SE
chr11_65306798_65306930_65306275_65306702_65307018_65307099	1.76879e-06	0.951667	0.985333	-0.034	LTBP3	CRISPR_44	SE
chr1_109964481_109964548_109957858_109957985_109968923_109968973	1.77424e-06	0.95	0.98	-0.03	PSMA5	WT_44	SE
chr15_69738624_69738703_69738347_69738430_69739209_69739280	1.77504e-06	0.756	0.916	-0.16	KIF23	WT_44	SE
chr3_9868898_9868924_9868680_9868756_9870643_9871079	1.78273e-06	1	0.406667	0.593	TTLL3	CRISPR_44	SE
chr5_123974474_123974516_123972607_123973599_123974825_123974907	1.79498e-06	0	0.701667	-0.702	ZNF608	WT_44	SE
chr1_173833812_173833842_173834366_173834420_173833038_173833442_173834647_173834685	1.81503e-06	0.803333	0.921667	-0.118	GAS5	CRISPR_44	MXE
chr1_6522922_6523030_6523131_6523187_6522688_6522726_6524434_6524513	1.81503e-06	0	0.325333	-0.325	TNFRSF25	CRISPR_44	MXE
chr8_130924715_130924761_130961211_130961313_130915557_130915596_130983188_130983241	1.81503e-06	0	0.646333	-0.646	FAM49B	CRISPR_44	MXE
chr5_133510152_133510205_133509616_133509713_133512545_133512641	1.824e-06	0.044	0.018	0.026	SKP1	WT_44	SE
chr17_7123782_7123995_7123922_7123995_7123440_7123516	1.82653e-06	0.688333	0.865	-0.177	ACADVL	CRISPR_44	A3SS
chr2_9546789_9547727_9546789_9547034_9548241_9548334	1.82653e-06	0.552	0.338333	0.214	ITGB1BP1	CRISPR_44	A3SS
chr7_99711302_99711392_99710971_99711028_99711490_99711577	1.83425e-06	0.792667	0.973667	-0.181	TAF6	WT_44	SE
chr5_179226505_179227068_179226505_179226636_179226953_179227068	1.83435e-06	0.0386667	0.0116667	0.027	MGAT4B	WT_44	RI
chr10_14978536_14978592_14977461_14977563_14981808_14981868	1.88331e-06	0.401	0.966333	-0.565	DCLRE1C	CRISPR_DMSO	SE
chr12_57038954_57039137_57038564_57038739_57039620_57039712	1.88716e-06	0.973667	0.988333	-0.015	ATP5B	CRISPR_44	SE
chr1_101487196_101487321_101490864_101491022_101467022_101467100_101491238_101491371	1.88923e-06	0.602667	0.792	-0.189	DPH5	CRISPR_44	MXE
chr14_21699116_21699231_21731469_21731495_21681118_21681276_21737456_21737580	1.88923e-06	0.873333	0.930667	-0.057	HNRNPC	CRISPR_44	MXE
chr15_72494794_72494961_72495362_72495529_72492814_72492996_72499068_72499221	1.8942e-06	0.0406667	0.0686667	-0.028	PKM	CRISPR_DMSO	MXE
chr14_24035024_24035369_24035272_24035369_24034814_24034910	1.90723e-06	0.416333	0.888	-0.472	AP1G2	WT_44	A5SS
chr16_81030918_81031034_81014374_81014484_81040338_81040459	1.91169e-06	0.925667	0.982333	-0.057	CMC2	WT_44	SE
chr6_30708966_30709110_30708455_30708575_30709390_30709481	1.9128e-06	0.787667	0.931667	-0.144	FLOT1	CRISPR_44	SE
chr17_73284582_73284672_73282713_73282883_73285169_73285441	1.91919e-06	1	0.450333	0.55	SLC25A19	WT_44	SE
chr14_32559707_32563592_32546172_32546259_32586345_32586493	1.93061e-06	0.598333	1	-0.402	ARHGAP5	WT_44	SE
chr12_7342957_7343165_7342957_7343120_7343483_7343519	1.93203e-06	0.26	0.0826667	0.177	PEX5	WT_44	A5SS
chr4_155458437_155458631_155456157_155457896_155459120_155459234	1.95171e-06	0.925667	0.988333	-0.063	PLRG1	WT_44	SE
chr2_131884256_131884359_131890474_131890588_131883325_131883478_131897739_131897848	1.95429e-06	0.780333	0.915667	-0.135	PLEKHB2	CRISPR_44	MXE
chrX_153580920_153581043_153580548_153580815_153581139_153581151	1.95438e-06	0.922333	0.971667	-0.049	FLNA	WT_44	SE
chr3_119222378_119222467_119217421_119217774_119236051_119236162	1.95957e-06	1	0.268	0.732	TIMMDC1	CRISPR_DMSO	SE
chr17_7123782_7123848_7123162_7123516_7123922_7123995	2.02977e-06	0.836333	0.935	-0.099	ACADVL	CRISPR_44	SE
chr19_35657153_35657331_35657044_35657074_35660468_35660782	2.059e-06	0.682	0.874333	-0.192	FXYD5	WT_44	SE
chr6_43109909_43111358_43109909_43110037_43111154_43111358	2.06487e-06	0.0806667	0.0336667	0.047	PTK7	CRISPR_44	RI
chr11_67374836_67375087_67374414_67374547_67375866_67375949	2.06983e-06	0.0336667	0.00833333	0.025	NDUFV1	WT_44	SE
chr7_102716223_102716328_102715327_102715858_102724128_102724277	2.09087e-06	0.291667	0.154	0.138	ARMC10	WT_44	SE
chr22_51012236_51012350_51011948_51012144_51012763_51012848	2.09137e-06	0.0766667	0.380333	-0.304	CPT1B	WT_44	SE
chr2_85875883_85876403_85875883_85875976_85876139_85876403	2.10363e-06	0.902667	0.791	0.112	USP39	CRISPR_44	RI
chrX_100297030_100297301_100306239_100306355_100296305_100296360_100306632_100306722	2.10546e-06	0	0.473667	-0.474	TRMT2B	WT_44	MXE
chr12_123465675_123466426_123465675_123465846_123466117_123466426	2.11645e-06	0.107333	0.0443333	0.063	ARL6IP4	CRISPR_44	RI
chr12_49723927_49725190_49723927_49724726_49724996_49725190	2.11645e-06	0.140333	0.052	0.088	TROAP	CRISPR_44	RI
chr1_53684538_53684595_53684085_53684167_53685932_53686016	2.12837e-06	0.873667	0.982	-0.108	C1orf123	CRISPR_44	SE
chr3_49053236_49053773_49053590_49053773_49052923_49053140	2.12971e-06	0.784	1	-0.216	DALRD3	CRISPR_44	A5SS
chr1_76257865_76257991_76257145_76257256_76259768_76259918	2.16194e-06	0.964667	0.993	-0.028	RABGGTB	CRISPR_44	SE
chr11_47194260_47194302_47193831_47193884_47194976_47195033	2.16194e-06	0.425	0.726333	-0.301	ARFGAP2	CRISPR_44	SE
chr5_60187863_60189470_60186715_60186913_60194102_60194227	2.16194e-06	0.0743333	0.0253333	0.049	ERCC8	CRISPR_44	SE
chr6_44274985_44275131_44274659_44274768_44278035_44278180	2.16194e-06	0.397667	0.944333	-0.547	AARS2	CRISPR_44	SE
chr7_151724681_151724803_151722798_151722969_151791274_151791607	2.17946e-06	0.0256667	0.145667	-0.12	GALNT11	CRISPR_44	SE
chr11_5367491_5367583_5368105_5368140_5367002_5367129_5526798_5526843	2.18748e-06	0.0673333	0.154333	-0.087	AC104389.28	WT_44	MXE
chrX_153594391_153594592_153593716_153593854_153594675_153594838	2.18948e-06	0.898333	0.973	-0.075	FLNA	WT_44	SE
chr3_48453271_48453713_48453271_48453418_48453646_48453713	2.19993e-06	0.371333	0.0563333	0.315	PLXNB1	CRISPR_44	RI
chr6_41751471_41751976_41751868_41751976_41751199_41751343	2.23643e-06	1	0.409333	0.591	PRICKLE4	WT_44	A3SS
chr19_59056791_59056904_59055835_59056464_59058742_59058878	2.24057e-06	0.946333	0.980333	-0.034	TRIM28	CRISPR_44	SE
chr17_16342640_16343567_16342640_16343017_16343498_16343567	2.25682e-06	0.0483333	0.027	0.021	FAM211A-AS1	CRISPR_44	RI
chr17_8111055_8111219_8110888_8110943_8113847_8113886	2.26727e-06	0.68	0.874667	-0.195	AURKB	WT_44	SE
chr14_23299095_23299319_23299095_23299149_23299261_23299319	2.27312e-06	0.393667	0.190333	0.203	MRPL52	WT_44	RI
chr11_66052851_66053007_66052050_66052437_66053171_66053229	2.29967e-06	0.609667	0.787333	-0.178	YIF1A	CRISPR_44	SE
chr1_1685005_1685088_1682670_1684499_1685489_1685647	2.30443e-06	0.904667	0.990667	-0.086	NADK	WT_44	SE
chr11_134563_134796_133572_133778_134889_134947	2.31768e-06	0.541667	1	-0.458	LINC01001	WT_44	SE
chr1_226109903_226110083_226109557_226109779_226111400_226111471	2.32337e-06	0.952667	0.993333	-0.041	PYCR2	WT_44	SE
chr10_99219118_99219262_99218979_99219039_99219415_99219498	2.34892e-06	0.787667	0.951	-0.163	MMS19	CRISPR_44	SE
chr22_50967564_50967767_50966016_50966146_50968332_50968419	2.34892e-06	1	0.726667	0.273	TYMP	CRISPR_44	SE
chr8_144101678_144101794_144099933_144100003_144102304_144102408	2.3493e-06	0.007	0.0343333	-0.027	LY6E	CRISPR_44	SE
chr19_19021779_19021880_19023792_19023855_19016384_19016438_19030031_19030172	2.35403e-06	0.762	0.866333	-0.104	COPE	WT_44	MXE
chrX_48673081_48673300_48673081_48673147_48673240_48673300	2.35754e-06	0.280667	0.0576667	0.223	HDAC6	WT_44	RI
chr21_38114017_38114165_38103345_38103452_38115687_38115856	2.36722e-06	1	0.686	0.314	SIM2	CRISPR_44	SE
chr11_35222628_35222742_35211381_35211612_35229651_35229753	2.37604e-06	0.347667	0.109333	0.238	CD44	CRISPR_44	SE
chr11_63585998_63586124_63585687_63585837_63586273_63586474	2.38063e-06	0.821	0.916667	-0.096	C11orf84	WT_44	SE
chr15_75631604_75631685_75631325_75631445_75632305_75632612	2.38628e-06	0.929333	0.984333	-0.055	COMMD4	CRISPR_DMSO	SE
chr10_34985245_34985347_34805906_34806087_35103803_35104249	2.39674e-06	0.861	1	-0.139	PARD3	WT_44	SE
chr20_45022167_45022240_45021731_45021782_45022687_45022728	2.41663e-06	0.968	0.733	0.235	ELMO2	WT_44	SE
chr3_183898432_183898438_183897851_183898039_183898636_183898669	2.41663e-06	0.626	0.489	0.137	AP2M1	WT_44	SE
chr17_42423456_42423596_42422977_42423109_42426525_42426643	2.42125e-06	1	0.483	0.517	GRN	CRISPR_44	SE
chr2_192548015_192548530_192548454_192548530_192547217_192547321	2.42668e-06	1	0.333333	0.667	NABP1	WT_44	A3SS
chr19_1105656_1106265_1106240_1106265_1105364_1105509	2.45192e-06	0.948	0.991333	-0.043	GPX4	CRISPR_44	A3SS
chr3_47048730_47049187_47048730_47048840_47049014_47049187	2.46831e-06	0.382667	0.087	0.296	NBEAL2	WT_44	RI
chr6_99851704_99852578_99851704_99851758_99852478_99852578	2.47249e-06	0.0993333	0.032	0.067	PNISR	CRISPR_44	RI
chr17_7216886_7217307_7216886_7217040_7217224_7217307	2.50245e-06	0.042	0.0133333	0.029	GPS2	WT_44	RI
chr7_43690091_43690311_43688198_43688251_43769027_43769088	2.50618e-06	0.0933333	0.187	-0.094	COA1	WT_44	SE
chr1_202302137_202302463_202302137_202302221_202302364_202302463	2.51015e-06	0.0626667	0.0253333	0.037	UBE2T	CRISPR_44	RI
chr5_179228553_179228694_179228553_179228692_179228783_179228969	2.5149e-06	0.994	0.954667	0.039	MGAT4B	CRISPR_DMSO	A3SS
chr11_126146288_126146418_126145953_126146114_126146965_126147070	2.51987e-06	0.859	0.990333	-0.131	FOXRED1	CRISPR_44	SE
chr19_54710420_54711515_54710420_54710592_54711265_54711515	2.53147e-06	0.265333	0.150333	0.115	RPS9	WT_44	RI
chr2_127808729_127808819_127815048_127815177_127808377_127808488_127816586_127816731	2.5411e-06	0.673	0.464667	0.208	BIN1	WT_44	MXE
chr2_170734003_170734147_170732300_170732459_170735034_170735084	2.55249e-06	0.638	1	-0.362	UBR3	WT_44	SE
chr12_1023576_1023698_1023059_1023287_1025509_1025649	2.56643e-06	0.422333	0.898	-0.476	RAD52	CRISPR_44	SE
chr16_2094630_2094801_2093484_2093727_2096128_2096215	2.5877e-06	0.698	0.873333	-0.175	NTHL1	CRISPR_44	SE
chr22_30035078_30035201_30032739_30032865_30038190_30038274	2.5877e-06	0.838667	0.988667	-0.15	NF2	CRISPR_44	SE
chr17_16342841_16343017_16342894_16343017_16342640_16342728	2.58819e-06	0.689	0.56	0.129	FAM211A-AS1	CRISPR_44	A3SS
chr4_186272598_186272763_186267690_186267804_186274638_186274756	2.61073e-06	0.623333	0.976333	-0.353	SNX25	WT_44	SE
chr20_57612245_57612335_57611744_57611815_57613520_57613689	2.61901e-06	0.919667	0.969	-0.049	SLMO2	CRISPR_44	SE
chr17_73570690_73570749_73570032_73570061_73570954_73570987	2.64783e-06	0.684667	0.969	-0.284	LLGL2	CRISPR_44	SE
chr7_73107953_73107999_73106925_73106976_73108321_73108334	2.69646e-06	0.791667	0.931333	-0.14	WBSCR22	CRISPR_DMSO	SE
chr1_78413137_78413232_78412214_78412261_78414839_78414985	2.72062e-06	0.918	0.333333	0.585	FUBP1	CRISPR_DMSO	SE
chr11_58910969_58913329_58910555_58910777_58916308_58916426	2.7234e-06	0.0586667	0.827	-0.768	FAM111A	CRISPR_44	SE
chrX_152000177_152000244_151999510_151999661_152014825_152014976	2.73258e-06	0.0503333	0.124	-0.074	NSDHL	CRISPR_44	SE
chr12_6859310_6859471_6859342_6859471_6859013_6859173	2.77433e-06	0.0223333	0.006	0.016	MLF2	WT_44	A5SS
chr17_56801400_56801461_56798106_56798173_56811478_56811590	2.78094e-06	0.901	0.997	-0.096	RAD51C	WT_44	SE
chr17_77752182_77752226_77751930_77752106_77753160_77753226	2.78925e-06	0.765	0.970333	-0.205	CBX2	CRISPR_44	SE
chr2_74173845_74174033_74154001_74154179_74184251_74184367	2.78925e-06	0.828667	0.935	-0.106	DGUOK	CRISPR_44	SE
chr20_34220084_34220307_34220232_34220307_34219866_34219947	2.79253e-06	0.556333	0.715333	-0.159	CPNE1	CRISPR_44	A5SS
chr1_986832_987025_986632_986749_987107_987195	2.80181e-06	0.736333	0.936333	-0.2	AGRN	WT_44	SE
chr14_70233809_70234097_70233809_70233972_70234854_70234999	2.81825e-06	0.167	0.0983333	0.069	SRSF5	WT_44	A5SS
chr8_99101303_99102257_99076538_99076955_99105448_99105838	2.82993e-06	0.705667	0.979333	-0.274	C8orf47	WT_44	SE
chr5_179043869_179044111_179044021_179044111_179043126_179043219	2.8324e-06	0.671	0.788	-0.117	HNRNPH1	CRISPR_44	A5SS
chrX_49688015_49688350_49688015_49688091_49689780_49689924	2.8324e-06	1	0.383	0.617	CLCN5	CRISPR_44	A5SS
chr6_31804200_31804294_31802684_31802977_31805012_31805212	2.84901e-06	0.852667	0.709	0.144	C6orf48	WT_44	SE
chr9_140349690_140349759_140348842_140348895_140350862_140350938	2.84901e-06	0.732667	0.878667	-0.146	NSMF	WT_44	SE
chr19_45404284_45404361_45397217_45397323_45406286_45406389	2.87354e-06	1	0.531667	0.468	TOMM40	CRISPR_44	SE
chr16_20911619_20911857_20911223_20911326_20926877_20927036	2.88056e-06	1	0.606	0.394	LYRM1	CRISPR_DMSO	SE
chr6_125578243_125578304_125569427_125569529_125583979_125584190	2.88578e-06	0.0843333	0.209333	-0.125	TPD52L1	WT_44	SE
chr1_155581006_155581394_155581006_155581146_155581339_155581394	2.88592e-06	0.89	0.207333	0.683	MSTO1	CRISPR_44	RI
chr11_114311377_114311461_114310107_114310397_114314577_114314655	2.89497e-06	0.884	0.951333	-0.067	REXO2	CRISPR_44	SE
chr1_155181917_155182010_155180338_155180418_155182175_155182358	2.91571e-06	0.742333	0.873	-0.131	MTX1	CRISPR_44	SE
chr11_118963113_118963233_118962834_118962873_118963467_118963521	2.91571e-06	0.850667	0.946667	-0.096	HMBS	CRISPR_44	SE
chr14_74500730_74500874_74495886_74495952_74507267_74507348	2.91571e-06	1	0.58	0.42	CCDC176	CRISPR_44	SE
chr17_76212046_76212862_76212744_76212862_76210760_76210870	2.92298e-06	0.04	0.0216667	0.018	BIRC5	CRISPR_44	A3SS
chr16_3075708_3076289_3075708_3075824_3075924_3076289	2.93842e-06	0.0406667	0.004	0.037	THOC6	CRISPR_44	RI
chr16_81014374_81014484_81009698_81010076_81040338_81040444	2.95422e-06	0.677	0.875	-0.198	CMC2	WT_44	SE
chr3_15100875_15100982_15093223_15094140_15106567_15106767	2.97407e-06	0.877	0.995	-0.118	MRPS25	WT_44	SE
chr19_50166599_50166771_50166444_50166515_50167930_50168095	2.98146e-06	0.822	0.940333	-0.118	IRF3	CRISPR_44	SE
chr2_74650445_74650512_74648870_74650059_74650981_74651117	2.99347e-06	0.844	1	-0.156	WDR54	CRISPR_DMSO	SE
chr17_42423456_42423596_42422977_42423109_42426525_42426643	3.01281e-06	1	0.483	0.517	GRN	WT_44	SE
chr1_32044804_32044868_32042634_32043059_32048749_32048842	3.01347e-06	0.948667	0.992667	-0.044	TINAGL1	CRISPR_44	SE
chr11_85371378_85372793_85371378_85371641_85372680_85372793	3.04427e-06	0.915667	0.498667	0.417	CREBZF	CRISPR_44	RI
chr17_40054001_40054092_40054883_40055038_40049285_40049427_40057948_40058066	3.0448e-06	0.925	0.862	0.063	ACLY	WT_44	MXE
chr12_6495512_6495610_6497563_6497671_6494392_6494545_6497965_6497991	3.04885e-06	0.427	0.238	0.189	LTBR	CRISPR_44	MXE
chr19_6760648_6760998_6757340_6759681_6763690_6763827	3.0526e-06	0.96	0.797	0.163	SH2D3A	CRISPR_44	SE
chr11_71187078_71188484_71185440_71185572_71189440_71189515	3.05695e-06	0.303333	0.0623333	0.241	NADSYN1	WT_44	SE
chr12_56685414_56685577_56680378_56680429_56693943_56694175	3.05695e-06	0.00733333	0.0296667	-0.022	CS	WT_44	SE
chr10_99130679_99131923_99131829_99131923_99130472_99130553	3.06908e-06	0.674667	1	-0.325	RRP12	CRISPR_44	A5SS
chr11_85345129_85345323_85345129_85345220_85346710_85346822	3.06908e-06	0.835333	0.960333	-0.125	TMEM126B	CRISPR_44	A5SS
chr2_242255836_242255970_242255836_242255955_242256913_242257014	3.06908e-06	0	0.574667	-0.575	2002-09-01	CRISPR_44	A5SS
chr3_49053236_49053305_49052920_49053140_49053590_49053773	3.07021e-06	0.769	1	-0.231	DALRD3	CRISPR_44	SE
chr1_36202939_36203022_36202514_36202676_36203592_36203698	3.07789e-06	0.888333	0.99	-0.102	CLSPN	CRISPR_44	SE
chr19_38708099_38708516_38708099_38708231_38708437_38708516	3.12152e-06	0.0993333	0.00433333	0.095	DPF1	WT_44	RI
chr20_62321439_62321563_62321102_62321218_62321646_62321794	3.13658e-06	0.611333	0.92	-0.309	RTEL1	CRISPR_44	SE
chr10_126799558_126799662_126727565_126727724_126847203_126847285	3.15005e-06	0.847	1	-0.153	CTBP2	WT_44	SE
chr16_732952_733087_731670_732874_733166_733234	3.15005e-06	0.714667	0.845	-0.13	JMJD8	WT_44	SE
chr1_115299397_115299509_115292441_115292828_115300545_115300608	3.1546e-06	0.00466667	0.025	-0.02	CSDE1	WT_44	SE
chr19_1010989_1011094_1010728_1010894_1011365_1011498	3.1546e-06	0.062	0.338	-0.276	TMEM259	WT_44	SE
chr19_39948933_39948945_39948314_39948380_39949457_39949527	3.1546e-06	0.977333	0.913667	0.064	SUPT5H	WT_44	SE
chr19_50167809_50167930_50166599_50166771_50168887_50169045	3.15869e-06	0.655	0.98	-0.325	IRF3	CRISPR_DMSO	SE
chr8_82629483_82629523_82627221_82627349_82630416_82630459	3.15869e-06	0.475667	0.645	-0.169	ZFAND1	CRISPR_DMSO	SE
chr7_128587331_128587589_128587076_128587110_128587782_128588175	3.17718e-06	0.698333	0.98	-0.282	IRF5	WT_44	SE
chr14_56139889_56139973_56139646_56139730_56142552_56142636	3.1779e-06	0.164333	0.308667	-0.144	KTN1	WT_44	SE
chr19_35752827_35752884_35749847_35749967_35753448_35753595	3.18445e-06	0.105333	0.207333	-0.102	LSR	WT_44	SE
chr19_54609659_54609753_54609240_54609318_54610117_54610268	3.18445e-06	0.067	0.124667	-0.058	NDUFA3	WT_44	SE
[truncated: 226,123+ more rows]
