# Supplementary material for: Separate transcription and splicing gene networks are linked and coordinated by the pRb–E2F pathway
Source: Nucleic Acids Res. 2026 Jan 30;54(3):gkag016. doi: 10.1093/nar/gkag016 (PMC12856215; doi:10.1093/nar/gkag016)
Supplement: gkag016_Supplemental_Files [file gkag016_supplemental_files.zip › Table S3new.xlsx]

## Sheet: RB44 vs WTDMSO DEGs
	baseMean	log2FoldChange	padj	SYMBOL
1	565.223	1.39194	0	PRPF3
2	299.884	2.5323	0	TSPYL2
3	190.877	-2.02373	0	TMEM64
4	4079.1	-2.43139	0	SLC7A5
5	2022.57	-1.52834	0	SLC9A3R1
6	1641.22	1.72419	0	PLCG1
7	1967.03	1.71305	0	ZMYND8
8	892.392	1.13887	4.84143e-293	DDX23
9	779.486	-1.0653	2.6903e-282	ARHGDIA
10	455.426	-1.46947	7.51171e-259	INHBB
11	425.625	-1.35833	3.98097e-257	GSTM3
12	638.513	-1.32028	1.39115e-240	PKIB
13	661.631	-1.56308	1.42737e-240	MYBL2
14	90.2511	-3.50484	2.6122e-225	GJA1
15	63.6376	-3.18943	4.50768e-222	RB1
16	441.978	1.36903	4.93948e-222	CELSR3
17	143.918	-3.60937	2.40529e-213	NCAM2
18	688.644	-1.73757	1.27436e-211	RRM2
19	1068.04	1.13433	1.31029e-211	GIGYF1
20	58.7057	-4.5131	5.79468e-204	NA
21	774.654	-0.842213	4.25157e-201	TPM3
22	640.927	1.01101	5.67787e-201	SGSM2
23	401.398	-1.60923	7.40975e-199	TK1
24	457.306	-0.926077	1.45857e-193	CBX2
25	1031.85	-0.771524	1.20058e-189	DHX9
26	2022.96	-0.74798	3.19482e-188	CCT5
27	1445.57	0.67374	5.61627e-180	SULF2
28	289.334	3.48569	2.05864e-179	CAV1
29	934.64	-0.823519	6.29108e-178	CTTN
30	503.927	-1.20969	2.09722e-175	SYNGR2
31	451.021	1.29095	2.63863e-175	MAPK8IP3
32	563.603	-1.23359	3.98695e-168	FANCI
33	894.658	-0.835268	1.35455e-166	PSMC5
34	218.601	1.37144	7.35238e-166	NEURL4
35	533.436	-1.06308	2.87921e-165	IRAK1
36	648.378	0.857874	1.02997e-163	PACS2
37	839.242	-0.99641	1.15697e-163	NCAPG2
38	1217.21	-0.879717	4.3557e-163	H2AFZ
39	44.3307	-3.49529	4.70197e-161	FHL2
40	341.159	-1.27174	4.08205e-160	PKMYT1
41	1562.33	-1.14908	1.09882e-159	SLC3A2
42	332.464	1.82756	5.07135e-157	CDKN1A
43	210.689	1.78724	2.72217e-156	OBSL1
44	594.711	-1.05814	6.07918e-155	S100A6
45	143.302	2.06471	1.02518e-154	ST8SIA4
46	460.406	0.954047	2.13619e-154	MAN2A2
47	513.959	1.13053	3.9407e-152	MINK1
48	331.918	1.14659	1.30233e-151	PRPF39
49	379.777	-1.03146	1.31919e-151	JPT1
50	151.129	1.86058	1.75075e-149	ZNF862
51	1557.99	-0.907565	2.20813e-149	CELSR2
52	585.183	1.08531	3.64896e-147	CCNL2
53	316.474	-1.0385	4.88234e-147	CANT1
54	5658.74	-0.509104	2.23073e-145	HSP90AB1
55	807.099	1.55561	3.23135e-145	SYTL2
56	977.69	-0.75857	7.86006e-144	SLC25A3
57	1036.96	-0.906554	3.67185e-143	TUBA1C
58	276.79	1.84013	8.97501e-141	MXD4
59	255.579	-1.8941	3.73615e-140	RET
60	311.034	-1.22062	1.91291e-139	PYCR1
61	947.465	0.692635	8.942e-139	INPPL1
62	500.4	-1.65202	4.61324e-138	S100A16
63	641.259	1.37347	8.75061e-136	TMEM30A
64	578.137	-1.81525	1.00684e-135	GFRA1
65	448.06	-1.02152	1.03433e-134	TCOF1
66	184.477	-1.15112	1.77395e-134	CEP55
67	179.98	1.55676	9.8025e-134	STK11IP
68	286.927	-0.990932	1.54479e-133	FOSL2
69	335.963	1.36331	1.80734e-131	PAN2
70	353.55	1.37079	4.44616e-131	TP53
71	586.547	0.784124	8.5972e-131	PRPF6
72	376.325	-0.848924	1.11334e-130	ADAM15
73	163.862	-1.38812	1.08291e-129	MCM10
74	372.715	-0.853925	1.6566e-129	CACYBP
75	204.519	1.65884	6.90737e-129	DDB2
76	1054.08	0.649506	1.50126e-127	RBM39
77	90.4284	2.12793	1.53776e-127	SALL4
78	288.869	-1.20604	2.92171e-127	NA
79	904.178	-1.99237	1.89481e-125	RHOBTB3
80	409.922	-0.959929	2.754e-125	JTB
81	402.268	-0.957952	5.7427e-125	TUBB
82	775.134	0.769812	2.05322e-123	GOLGA3
83	825.224	-1.1019	3.33821e-123	ESR1
84	479.343	1.2622	1.36106e-122	TXNL4B
85	500.875	2.82369	6.66187e-122	NPNT
86	605.851	1.05614	3.15959e-121	LAMB2
87	53.8043	-2.18191	3.78916e-120	FRK
88	1055.07	0.838421	5.18844e-119	TUG1
89	2535.34	1.03778	8.48864e-119	SLC38A2
90	229.115	1.13154	1.44148e-118	USP11
91	1125.29	-0.693608	2.2239e-116	KPNA2
92	289.517	1.01274	6.03269e-114	KDM4A
93	772.878	1.83561	1.01396e-111	DDIT4
94	365.995	1.12623	2.20081e-111	PLXNB1
95	418.493	-0.929638	4.51366e-111	DAP3
96	192.385	-1.3351	4.51366e-111	GPATCH4
97	263.094	1.02911	5.98896e-111	MOV10
98	1673.93	-0.574543	8.15237e-110	TRIM28
99	874.297	1.17683	1.62203e-109	PIK3R3
100	553.324	-0.794165	1.35801e-108	PSMD4
101	240.434	-1.07607	1.44457e-108	GABPB1
102	291.455	1.37106	2.30628e-107	ADAMTS19
103	167.854	-1.20752	3.57283e-107	CDCA3
104	131.935	1.67024	6.18531e-106	CYFIP2
105	95.3548	-4.73006	1.04389e-105	COL12A1
106	1415.69	1.06619	7.8375e-105	PARP10
107	724.651	0.929552	1.50584e-104	ABCC5
108	527.953	-0.755905	4.43412e-104	MAPK6
109	554.851	1.06503	2.02265e-103	SREK1
110	358.53	1.05651	2.07558e-102	ULK3
111	816.616	-0.617583	2.14906e-102	LMNA
112	964.547	-0.683614	2.28551e-102	CSE1L
113	584.011	0.950823	2.90005e-102	CIRBP
114	448.481	0.872935	3.18681e-101	PKD1
115	125.67	-1.19973	9.9199e-101	SHCBP1
116	160.881	1.39833	1.0398e-100	DZIP3
117	898.234	-0.983974	1.04089e-100	S100A14
118	769.749	0.674924	6.55251e-99	HSF1
119	4662.78	-0.611629	1.35392e-98	KRT19
120	1352.12	-0.738024	2.35041e-98	HDGF
121	331.488	1.25862	3.93701e-98	INPP4B
122	161.348	-1.26247	3.34438e-97	SYTL5
123	252.631	0.969376	5.17087e-97	OBSCN
124	263.828	2.986	6.8599e-97	ABCC3
125	903.729	-1.01783	7.06739e-97	RHOB
126	341.319	-1.12281	1.55641e-96	DARS2
127	788.664	-0.797448	2.8574e-96	PSMB4
128	139.309	3.05504	2.92984e-96	COL4A5
129	888.243	0.984284	6.90547e-96	THBS1
130	324.748	-1.1035	1.18868e-95	PODXL
131	310.114	0.870869	1.38543e-95	TM7SF3
132	67.6902	-1.7209	2.8175e-95	SLC25A10
133	105.115	1.52794	1.29088e-94	ZMAT3
134	169.508	-1.15878	4.31043e-94	FAM189B
135	327.84	1.18712	9.86613e-94	MDK
136	406.977	1.27275	1.50059e-93	TACC1
137	526.752	-0.660652	2.43086e-93	LMNB2
138	516.485	0.762077	1.21845e-92	POLG
139	289.751	0.998355	8.73935e-92	TAF1
140	991.583	-0.684909	9.60301e-92	HSPA5
141	568.015	1.03601	1.03361e-91	ADCY6
142	298.578	-0.863956	3.28206e-91	CDK1
143	337.731	-0.870878	4.11369e-91	NUP188
144	146.375	-1.26588	4.44129e-91	TRIP13
145	265.833	-1.15634	6.85655e-91	BIRC5
146	175.818	-1.19285	3.67807e-90	UBE2M
147	395.253	1.06892	4.13951e-90	ANKRD50
148	194.129	1.05029	1.48854e-89	TNFRSF10B
149	429.59	-0.793743	2.62851e-89	TNPO1
150	86.9632	2.65019	2.74775e-89	CDK6
151	2315.34	-0.393599	2.80243e-89	EIF4G2
152	535.49	0.932475	3.37009e-89	CGGBP1
153	55.138	-2.33885	4.37862e-89	GALM
154	171.895	1.24175	4.40482e-89	DRAM1
155	1320.6	0.638964	1.04883e-88	SNRNP200
156	481.593	-0.775879	1.11178e-88	AMD1
157	1470.48	-0.404581	1.51384e-88	CTNNA1
158	111.007	1.79881	1.51742e-88	TP53INP1
159	261.163	-0.981367	4.85111e-88	FOXM1
160	749.72	-0.650963	8.47604e-88	RPN2
161	79.2454	-1.46543	1.42649e-87	CENPI
162	54.8124	3.48129	1.93963e-87	UBA7
163	756.683	1.20498	3.33162e-87	ATP1B1
164	2981.8	-0.847395	3.38076e-87	XBP1
165	159.24	1.24298	3.87219e-87	PIP5K1C
166	116.825	2.07781	5.40368e-87	TFPI
167	220.162	-1.09615	1.45968e-86	DCXR
168	552.54	-0.667496	6.60573e-86	LASP1
169	133.113	-1.09088	3.53954e-85	POLA2
170	1839.24	-0.619445	4.80477e-85	TPI1
171	431.447	-1.47757	7.74891e-85	PGR
172	81.938	1.83728	7.88274e-85	FN1
173	151.021	1.14151	7.88274e-85	ARHGEF17
174	262.008	0.872826	3.24936e-84	PARP6
175	96.8822	2.46102	3.8376e-84	BTG2
176	61.6478	2.35073	5.58068e-84	NYNRIN
177	35.4205	-2.35366	1.08392e-83	RAB31
178	136.763	-1.13372	1.39568e-83	CDC45
179	229.613	0.966707	5.48022e-83	NA
180	1848.63	-0.355801	9.91852e-83	HNRNPK
181	827.104	-0.483747	1.56668e-82	NAA50
182	121.791	1.30537	2.20856e-82	AK7
183	5987.24	-0.882763	5.61838e-82	PREX1
184	101.654	-1.62509	1.54592e-81	SNRNP25
185	83.8867	1.59922	2.39815e-81	MCF2L
186	155.396	1.19227	7.3344e-81	IKBKB
187	1590.77	-0.461609	1.19578e-80	ATP1A1
188	369.784	0.808473	1.23882e-80	AMPD2
189	138.258	1.22945	2.00344e-80	IGFBP2
190	123.18	1.97027	5.79691e-80	INPP5J
191	172.975	1.43729	1.21597e-79	MAP3K1
192	202.678	-0.89304	1.64018e-79	SNF8
193	57.5276	-1.67847	3.40217e-79	NA
194	155.036	2.77369	3.90949e-79	COL5A1
195	850.245	-0.858795	4.8748e-79	TOP2A
196	225.149	-0.99405	6.67242e-79	CCNA2
197	360.315	1.27369	1.71556e-78	PIK3R1
198	814.093	-1.08917	5.35459e-78	MKI67
199	322.584	1.508	1.15268e-77	C14orf132
200	2272.24	-0.750119	1.24988e-77	EEF1A2
201	409.961	0.671331	1.28609e-77	MRFAP1L1
202	419.294	0.925052	1.35565e-77	PTOV1
203	178.198	1.47989	2.14115e-77	TMC4
204	48.7716	-1.66082	2.9595e-77	SUSD3
205	245.355	-0.991212	6.01033e-77	MRPS7
206	488.17	-0.591994	1.11676e-76	NPLOC4
207	224.972	-0.812987	1.31741e-76	TBCD
208	183.704	1.28581	3.37108e-76	PTPRU
209	374.386	0.727385	6.34881e-76	MCM3AP
210	152.789	-1.12762	6.94821e-76	DBNDD1
211	222.428	-0.909275	3.84758e-75	ISG20L2
212	104.604	-1.19921	5.79632e-75	PFDN2
213	611.086	-0.70748	6.37707e-75	PRC1
214	245.321	-0.936814	1.68403e-74	MRPS25
215	51.5046	-1.71756	2.84238e-74	KIF3C
216	1092.17	-0.475622	3.30703e-74	PSMD2
217	1876.17	0.546882	4.57547e-74	SREBF1
218	128.193	-1.02999	6.33824e-74	CHMP2A
219	266.42	1.13746	8.03371e-74	SLC43A2
220	359.327	-0.849588	1.50968e-73	TALDO1
221	258.076	-0.825543	2.60524e-73	FARSA
222	427.284	0.936419	3.23007e-73	CDK10
223	41.4739	-2.61303	4.28846e-73	NECAB1
224	714.478	-0.752535	5.46715e-73	ENSA
225	162.084	1.522	6.21131e-73	CCNG2
226	151.721	1.07314	7.87532e-73	RRM2B
227	273.819	-1.0338	1.1858e-72	SFN
228	835.876	-0.55327	2.57528e-72	KIF5B
229	314.702	1.12317	4.32456e-72	FAM107B
230	325.473	1.12359	5.24708e-72	BAX
231	443.387	0.630121	7.81114e-72	GAK
232	136.11	1.22599	7.92861e-72	SYCP2
233	122.907	1.66024	1.14897e-71	TGFB1
234	123.764	-1.06621	2.31264e-71	B4GALNT1
235	855.756	-0.866027	2.38311e-71	TUBB4B
236	59.679	2.63454	2.4115e-71	IQCN
237	1053.41	0.600034	2.73794e-71	TOP2B
238	96.1912	1.45219	3.4321e-71	ZNF704
239	47.8454	2.2898	4.30536e-71	C4orf19
240	160.301	-0.983774	4.44452e-71	TICRR
241	272.827	-1.057	5.39889e-71	FANCD2
242	135.813	-2.4192	6.64839e-71	FGFR4
243	75.2391	1.59474	1.34618e-70	HS6ST2
244	235.448	-0.991208	1.63658e-70	GPSM2
245	300.987	0.919887	2.30442e-70	KRIT1
246	168.412	-1.02602	2.43143e-70	SLC50A1
247	137.875	1.34741	2.43172e-70	UAP1L1
248	325.842	0.766541	2.53639e-70	LUC7L
249	1502.9	0.588726	3.15328e-70	PRPF8
250	75.8958	2.41488	3.64993e-70	CAV2
251	235.228	-0.79297	3.97133e-70	NDUFS2
252	58.5838	2.70257	3.97133e-70	ABCG1
253	158.261	1.34623	6.90725e-70	BMP7
254	342.046	-0.708101	8.57646e-70	FOXK2
255	85.0033	1.66255	1.02541e-69	PLA2G6
256	256.883	1.17379	1.28052e-69	RPS27
257	256.883	1.17379	1.28052e-69	RPS27L
258	40.3161	2.59531	1.59752e-69	SPATA18
259	243.128	-0.794387	1.82287e-69	ZBTB7B
260	221.963	0.94561	1.94028e-69	TUBGCP6
261	635.902	-0.686534	2.76386e-69	STMN1
262	2215.57	-0.421583	3.56253e-69	H3F3B
263	167.599	1.32831	7.29277e-69	CROT
264	105.547	-1.19916	9.98705e-69	BCKDK
265	253.565	0.943114	1.16136e-68	CLASP1
266	210.397	-0.858301	1.46147e-68	PAQR4
267	1533.7	0.764588	2.81223e-68	BCAS3
268	193.604	0.990661	3.6226e-68	MAP3K3
269	92.1577	-1.26253	3.97303e-68	CENPH
270	139.738	1.24853	4.72979e-68	PHLDB1
271	331.528	0.844333	9.98356e-68	ABAT
272	298.951	-0.78157	1.1818e-67	LTBP1
273	310.628	0.772984	1.20519e-67	GUSB
274	867.262	0.558016	2.12979e-67	IVNS1ABP
275	242.894	1.07752	2.34086e-67	CLASRP
276	83.6047	1.46218	6.3043e-67	DNAJC16
277	74.0523	1.79404	7.15635e-67	PRRT2
278	179.947	1.24808	1.11511e-66	MAP3K9
279	501.801	-0.676449	1.17094e-66	PSMC3
280	619.599	-0.554416	1.20332e-66	JPT2
281	65.3886	-2.01148	1.61392e-66	ELOVL2
282	86.9917	1.72844	1.64523e-66	PPP1R3C
283	155.557	-0.918092	2.24502e-66	PODXL2
284	312.389	-0.714816	3.3469e-66	RRBP1
285	493.166	1.10173	3.69167e-66	PLK2
286	72.8338	1.75573	6.17739e-66	SSPO
287	294.411	-0.725156	8.9989e-66	FEN1
288	61.1117	1.72969	1.40949e-65	BBC3
289	278.891	1.25879	1.85047e-65	ISYNA1
290	297.18	0.763267	1.851e-65	EVL
291	81.1934	1.63644	4.07242e-65	NPHP3
292	173.919	-0.90859	4.2217e-65	STX6
293	74.9355	-1.23824	6.43957e-65	B4GALT3
294	261.647	-0.746868	7.58711e-65	TOR3A
295	1303.41	-0.701062	8.27827e-65	CALR
296	1522.3	-0.684242	1.00647e-64	HNRNPAB
297	1198.31	0.742764	1.73545e-64	TMSB4X
298	332.984	1.16143	2.87055e-64	STAT2
299	182.725	1.22829	4.28741e-64	ARRDC3
300	225.587	-0.868085	9.83063e-64	CCDC137
301	34.1593	3.30867	1.02901e-63	ACTA2
302	224.074	-0.90872	1.02901e-63	RFC3
303	38.3762	3.82318	1.25919e-63	LAG3
304	336.365	0.995704	3.56444e-63	TRAFD1
305	176.54	-0.97079	4.28561e-63	SRM
306	547.294	0.630511	5.00081e-63	DENND4B
307	1578.48	-0.509329	7.13969e-63	HSP90B1
308	1051.97	0.617304	8.37066e-63	TONSL
309	343.958	-0.686522	9.39188e-63	CCNB1
310	403.119	-0.708005	1.22414e-62	TMOD3
311	403.119	-0.708005	1.22414e-62	LOC112268148
312	243.666	1.23448	1.27489e-62	SMAD3
313	428.398	-0.541866	1.29161e-62	EIF4A3
314	2741.94	-0.729446	1.50633e-62	TUBA1B
315	342.693	-0.615568	1.50633e-62	GRB2
316	284.176	-0.89672	1.71007e-62	KIF20A
317	176.997	-0.795148	2.06175e-62	ASF1B
318	306.272	-0.728136	2.80602e-62	RBM14
319	83.3233	-1.26737	3.65578e-62	RRP7A
320	290.274	-0.782654	4.06068e-62	GPS1
321	82.9312	1.47724	4.51291e-62	MAP2
322	112.938	1.25485	9.67493e-62	BACE2
323	2224.51	0.64187	9.98714e-62	LY6E
324	528.845	-0.518773	1.0541e-61	ANP32A
325	319.727	-0.627429	1.12357e-61	PSMD1
326	270.416	-0.820382	1.43095e-61	ARHGAP11A
327	431.691	-0.677237	1.49578e-61	DDX1
328	214.916	-0.790888	1.60822e-61	PPA2
329	673.836	0.695526	2.26491e-61	ARFGAP1
330	157.634	-1.0748	3.06728e-61	CDC6
331	386.515	-0.885224	3.46744e-61	ANLN
332	285.564	-0.723219	4.49935e-61	NA
333	7556.62	-0.713332	4.88582e-61	FASN
334	181.368	0.932497	4.92948e-61	RBMS1
335	217.214	0.785559	6.51514e-61	COG3
336	187.921	-0.897311	8.69956e-61	IRX3
337	245.918	-0.783652	1.0318e-60	CDCA5
338	363.626	0.744143	1.3238e-60	ZNF24
339	169.482	-1.0028	2.3107e-60	NAXE
340	123.072	1.20201	2.3107e-60	TIMP1
341	231.262	-0.893857	2.40347e-60	ZWILCH
342	774.697	-0.63098	2.45994e-60	LRRC59
343	293.454	-0.70107	2.84927e-60	PSMD11
344	20.1262	-5.34094	3.02788e-60	BRINP3
345	396.506	-0.703469	4.21192e-60	UHMK1
346	1046.32	0.960121	5.78547e-60	CD47
347	292.041	0.771759	1.0578e-59	DMTF1
348	198.969	-0.716988	1.0751e-59	NCAPD3
349	178.776	-0.864925	1.20055e-59	HTATIP2
350	578.595	-0.565474	1.23364e-59	PSMD12
351	108.156	1.38297	1.45524e-59	MYO15B
352	156.297	-0.8943	1.65142e-59	KIF4A
353	114.393	1.2117	1.66386e-59	TMEM175
354	344.993	0.719746	2.15847e-59	RBM33
355	744.102	-0.604214	2.19585e-59	ILF2
356	347.231	-0.839868	2.3035e-59	TUBD1
357	54.3867	1.97508	2.63881e-59	NTN1
358	347.729	0.778215	3.13631e-59	ZFP36L1
359	198.366	1.20634	3.28801e-59	SYTL1
360	431.393	0.689209	3.61688e-59	AUP1
361	989.945	-0.41997	4.11251e-59	UBA1
362	83.9598	1.30732	4.43109e-59	PPM1K
363	709.849	-0.452312	8.28342e-59	HADHA
364	387.828	0.724392	9.99479e-59	CIC
365	180.632	-0.804688	1.19926e-58	MPZL1
366	33.5398	-8.25367	1.25282e-58	DNAJA4
367	96.678	1.17119	1.40881e-58	INPP5K
368	514.97	-0.538381	1.40881e-58	NACC1
369	358.935	0.808207	2.1867e-58	MAGED2
370	53.4504	1.78872	5.8086e-58	MYL5
371	319.865	-0.716337	6.39021e-58	ATP5PD
372	794.47	-0.552461	6.4097e-58	ATAD2
373	357.119	-0.659677	6.51593e-58	FUCA2
374	202.609	-0.7894	8.35128e-58	FBXO45
375	4652.13	-0.370607	9.92568e-58	CLTC
376	2340.54	-0.503704	1.27373e-57	P4HB
377	107.14	-1.00466	1.40968e-57	TMEM104
378	97.6268	-1.27098	1.56725e-57	SORD
379	284.025	-0.766588	1.61172e-57	SLC38A10
380	92.157	1.35927	1.89695e-57	TNFRSF25
381	192.94	1.10439	1.90842e-57	TENT2
382	539.638	1.53161	2.93685e-57	ALCAM
383	323.726	0.884945	4.78954e-57	ZZEF1
384	286.133	-0.612165	6.77753e-57	SLC9A3R2
385	271.837	-0.717726	7.92279e-57	CASKIN2
386	220.88	-0.712911	9.21829e-57	ABHD2
387	120.897	1.19624	1.43596e-56	USPL1
388	360.715	-0.746913	1.48225e-56	BAG3
389	1658.7	-0.412463	1.63212e-56	HNRNPU
390	298.507	0.879006	2.00639e-56	FUK
391	352.485	1.23035	2.07519e-56	SULF1
392	36.2467	2.34381	2.08748e-56	AKR1C3
393	442.586	-0.713399	3.51791e-56	ALYREF
394	148.243	-1.00578	4.66518e-56	KIF14
395	984.874	-0.493004	5.12551e-56	CCT7
396	228.108	0.744828	5.50798e-56	XPC
397	58.5142	-1.51428	5.64868e-56	PLCH1
398	466.445	-0.520569	5.64868e-56	UQCRC2
399	202.753	-0.771193	5.80359e-56	SLC29A1
400	502.47	-0.49193	6.52719e-56	SDHA
401	63.2027	1.75558	6.53926e-56	RHBDL1
402	63.8218	-1.46579	6.94891e-56	VPS9D1-AS1
403	39.7414	-1.84663	7.43063e-56	NDUFAF3
404	123.849	-0.939211	8.81929e-56	FAM83D
405	1180.19	0.461185	9.15736e-56	SLC4A2
406	103.672	1.36973	1.382e-55	NUPR1
407	165.044	-0.784022	2.59035e-55	MRPL24
408	116.641	1.22548	4.9459e-55	MIB2
409	383.027	-0.692676	1.13488e-54	TXN
410	151.573	-0.979729	1.27685e-54	EMG1
411	151.582	0.922291	1.49355e-54	TSC1
412	344.749	-0.62393	1.54401e-54	RPL7L1
413	64.5811	1.52963	1.70314e-54	ANKH
414	48.7865	2.37396	2.02252e-54	NBEA
415	242.332	0.863902	2.64583e-54	GIGYF2
416	626.384	-0.557651	2.78665e-54	C1orf43
417	682.357	-0.560609	3.43036e-54	PSMA5
418	215.495	-0.738572	3.47948e-54	UNKL
419	27.6977	3.42157	3.86541e-54	IL16
420	60.7947	1.48049	4.955e-54	CAMK1D
421	450.845	-0.671311	8.18901e-54	ANP32E
422	7543.79	-0.634804	1.07859e-53	ACTG1
423	116.335	1.10661	1.3654e-53	IFT140
424	746.906	-0.505448	1.46155e-53	GOT2
425	522.579	-0.476255	1.70605e-53	SFXN1
426	351.55	0.814442	2.06491e-53	CCNG1
427	141.733	-0.841395	2.11757e-53	MAST2
428	174.899	-0.774743	2.60276e-53	UBQLN4
429	68.0114	1.41241	3.03043e-53	LRRC24
430	102.826	1.04093	3.37451e-53	PLEKHF2
431	576.461	0.896227	3.73847e-53	TMEM94
432	552.205	-0.635216	4.24522e-53	MCM2
433	449.498	0.818716	5.57464e-53	LRCH4
434	101.115	-1.01456	6.78178e-53	EXO1
435	69.7534	-1.26612	8.62211e-53	CENPL
436	403.304	0.626763	1.15342e-52	HNRNPH2
437	336.566	0.66775	1.18758e-52	SPATA20
438	90.755	1.12419	1.30996e-52	PRICKLE2
439	136.011	0.937788	1.42494e-52	MAN2B2
440	523.656	-0.604103	1.76847e-52	MEPCE
441	152.898	-0.842677	1.87491e-52	UCHL5
442	80.7672	-1.1767	2.03891e-52	ORC1
443	1261.14	-0.714677	2.17902e-52	H1F0
444	33.3025	2.16523	2.48742e-52	NA
445	121.033	1.12332	2.56794e-52	CTSH
446	650.829	1.83124	2.83775e-52	PMP22
447	982.662	-0.437565	3.19278e-52	YWHAG
448	64.8212	1.39163	3.57712e-52	SLC25A25-AS1
449	188.016	0.912512	4.17745e-52	EFEMP1
450	180.054	-0.858776	5.68352e-52	MELK
451	768.379	-0.545905	6.15693e-52	FKBP4
452	245.048	0.78599	6.20566e-52	SPATS2L
453	79.5872	1.3737	7.54104e-52	SESN2
454	113.743	1.05539	9.68438e-52	POLI
455	567.388	-0.502082	1.12198e-51	RBBP7
456	41.682	2.02895	1.44979e-51	FAS
457	2371.46	-0.453551	1.66035e-51	G6PD
458	2551.91	-0.390461	1.88377e-51	ATP5F1B
459	113.376	-0.884382	2.3991e-51	GOT1
460	27.2797	2.85728	2.95774e-51	LIF
461	184.482	-0.883754	3.83104e-51	MFSD3
462	223.719	-0.746083	3.88285e-51	NUSAP1
463	133.873	0.89241	3.97061e-51	PLEKHA7
464	725.214	-0.524116	4.30153e-51	PSMA4
465	24.1677	-2.13841	4.55641e-51	ST6GALNAC4
466	53.6961	-1.29142	4.9897e-51	RAD51
467	157.855	1.04845	7.54257e-51	FLCN
468	144.785	-1.04787	8.12284e-51	PYCR3
469	360.198	-0.577341	9.44969e-51	ARF6
470	27.4387	2.6307	1.18881e-50	DLG4
471	244.461	0.972798	1.58864e-50	CSAD
472	24.4813	-2.11914	1.77389e-50	ADGRG5
473	76.1127	-1.28589	3.45709e-50	CDR2L
474	214.951	-0.776849	3.76439e-50	OIP5-AS1
475	236.587	2.19719	4.595e-50	HMCN1
476	734.917	-0.5767	5.61131e-50	LMNB1
477	355.175	-0.555694	8.15971e-50	RACGAP1
478	172.278	-1.03835	8.15971e-50	ANAPC11
479	110.807	2.28658	8.37141e-50	PSCA
480	396.379	-0.815564	9.10781e-50	DUS1L
481	146.531	-0.906541	9.20547e-50	UBE2T
482	47.3506	1.80382	1.23959e-49	CREBRF
483	170.106	0.924667	1.54941e-49	ARHGEF19
484	674.282	-0.533455	2.62818e-49	SCARB1
485	78.6277	1.56699	2.68205e-49	YPEL2
486	71.1455	1.37453	2.74824e-49	MAP3K12
487	840.302	-0.381799	2.82084e-49	CCT6A
488	52.022	-1.29629	2.90448e-49	ZNF503
489	536.721	0.602162	3.04173e-49	ELMSAN1
490	614.105	-0.766262	3.58275e-49	ASS1
491	124.779	1.04798	3.79423e-49	TOGARAM1
492	37.4432	2.05115	4.26153e-49	ZMAT1
493	149.881	1.52532	7.73353e-49	TNS3
494	368.895	0.858587	8.08633e-49	CLCN7
495	807.756	-0.583898	8.18252e-49	CTSD
496	230.533	-1.00682	8.4817e-49	PUS7
497	148.91	-0.831266	1.61791e-48	FLAD1
498	61.1618	1.58659	1.67894e-48	ENO3
499	111.162	-1.10401	1.8536e-48	MPC2
500	26.8819	2.80405	1.87226e-48	ENPP1
501	49.5158	1.83416	1.93184e-48	CYP4F22
502	2935.19	-0.265099	1.93756e-48	SF3B3
503	903.853	0.721589	2.0507e-48	CDK5RAP3
504	276.964	0.774521	2.06665e-48	KDM6B
505	1238.32	-0.554271	2.26009e-48	RPS27
506	327.881	-0.910984	2.65346e-48	TAGLN2
507	32.1453	-1.78139	2.81978e-48	SPHK1
508	811.691	-0.531584	2.83772e-48	PAICS
509	686.074	0.414134	3.40992e-48	PCNX3
510	158.138	0.98326	3.45379e-48	FNIP1
511	41.2515	2.25713	3.54945e-48	KLHL24
512	73.1526	1.32184	3.68289e-48	ALDH4A1
513	157.242	-0.8105	4.36009e-48	DSCC1
514	725.493	-0.516326	4.49011e-48	MCM4
515	89.2263	-0.992633	5.46208e-48	LNPK
516	611.863	-0.50034	8.34811e-48	PRMT6
517	636.674	0.755442	8.37525e-48	MDM2
518	1668.31	-0.390402	1.30306e-47	PTMA
519	97.5856	1.1729	1.7197e-47	SSBP2
520	89.3024	1.33088	2.03977e-47	ENC1
521	247.369	-0.705583	2.5613e-47	SPPL2A
522	81.4065	1.13234	3.33498e-47	STAG3L5P
523	18.131	-2.7008	3.33498e-47	UCA1
524	75.0534	1.33002	3.53072e-47	TUBG2
525	183.86	-0.664318	3.98463e-47	DPAGT1
526	670.825	-0.440943	4.3827e-47	HNRNPA0
527	209.357	0.768943	4.56116e-47	GBA2
528	188.618	1.10963	5.09611e-47	RAB17
529	745.1	-0.498308	5.44889e-47	RAD23B
530	458.61	0.566693	5.44889e-47	SLC25A29
531	371.125	-0.587957	5.74981e-47	XPO6
532	109.194	-0.956171	5.92691e-47	FAAP100
533	477.703	0.978657	6.43688e-47	EPS8L2
534	142.722	0.982993	7.58887e-47	POFUT2
535	54.2844	1.67613	9.5432e-47	DYRK1B
536	61.0739	-1.59453	9.90073e-47	GALK1
537	163.981	-0.860226	1.28298e-46	CENPN
538	644.402	-0.421764	1.33706e-46	HYOU1
539	308.328	0.635515	1.34428e-46	RBM23
540	274.704	0.798725	1.35288e-46	TRPS1
541	399.602	0.566345	1.7252e-46	WARS
542	1425.41	-0.47605	2.22733e-46	CCT3
543	151.87	0.88262	2.82468e-46	ANKZF1
544	170.703	-0.793132	3.41023e-46	CDC42EP4
545	104.779	1.09929	4.00143e-46	CEMIP2
546	55.3905	-1.26775	4.49033e-46	PSMC3IP
547	152.994	0.796976	4.49638e-46	ALDH5A1
548	144.637	-0.826421	4.70455e-46	RFC2
549	2409.13	-0.288918	4.90425e-46	PRDX1
550	193.873	-0.898289	5.29496e-46	KIF20B
551	341.467	-0.633145	5.61297e-46	PSMB5
552	162.795	0.800905	6.33991e-46	METTL16
553	306.051	-0.556559	7.72051e-46	ATL2
554	26.412	2.60124	8.15524e-46	DHRS2
555	582.597	0.575599	9.24167e-46	UBP1
556	224.328	-0.612365	1.05775e-45	TUBG1
557	83.7693	1.2172	1.21919e-45	STON2
558	127.837	-0.855244	1.35824e-45	SFT2D2
559	290.973	-0.550331	1.46782e-45	RRM1
560	798.181	-0.429781	1.58101e-45	FOXA1
561	1187.12	-0.357467	1.77895e-45	SRSF1
562	154.343	1.49201	1.80812e-45	LTB4R
563	124.125	-0.971045	1.87703e-45	CD44
564	1478.98	-0.43706	1.91638e-45	KPNB1
565	120.731	0.99934	1.98359e-45	TAZ
566	304.973	-0.641617	2.03747e-45	CBFA2T3
567	77.7413	1.88707	2.1489e-45	PLEKHS1
568	532.981	-0.499816	2.20515e-45	CCT8
569	340.895	-0.53241	2.44993e-45	TFDP1
570	234.519	0.734284	2.63948e-45	PHF20L1
571	148.788	0.897993	2.90171e-45	LTBP4
572	131.889	0.911941	2.92537e-45	DTX3
573	354.842	0.912568	3.00578e-45	IGFBP5
574	133.402	-0.95906	3.46014e-45	SLC19A1
575	111.762	1.40692	3.77037e-45	NLRC5
576	468.829	-0.5186	3.84401e-45	CALM3
577	368.631	-0.856388	3.91747e-45	SEC14L1
578	515.473	0.527224	4.13894e-45	SLC12A9
579	21.6361	-2.61764	4.16163e-45	ACKR3
580	433.133	-0.624412	4.18752e-45	COPS6
581	537.368	-0.469419	4.55296e-45	UBE3C
582	435.237	-0.483942	5.34805e-45	SMG7
583	153.3	1.02132	5.34805e-45	CHKA
584	130.106	1.22855	5.89585e-45	METTL7A
585	136.748	0.833639	6.02953e-45	FAM193A
586	108.744	-1.08448	6.48769e-45	FAM111B
587	36.0791	2.04484	6.95971e-45	ERBB4
588	49.5228	-1.39332	7.83786e-45	SLC25A19
589	612.555	-0.614666	8.75398e-45	HIF1A
590	83.9382	-0.994369	9.32735e-45	IPO11
591	83.9382	-0.994369	9.32735e-45	IPO11-LRRC70
592	25.0058	2.50452	9.71961e-45	EDA2R
593	234.125	-0.808327	1.05642e-44	LRP8
594	53.3803	3.33049	1.22681e-44	LRP2
595	111.525	-0.853043	1.27523e-44	EIF2D
596	2559.12	-0.361982	1.33336e-44	EIF4G1
597	453.939	-0.566811	1.44319e-44	CHTF18
598	1141.28	-0.418444	2.27171e-44	ARPP19
599	281.463	0.839876	2.78951e-44	AP5Z1
600	71.948	1.43007	3.02214e-44	SESN1
601	69.453	1.37342	3.241e-44	TLE2
602	58.1822	-1.18624	3.39294e-44	CDC25A
603	31.6388	-1.54952	3.53757e-44	OIP5
604	237.959	0.784641	3.66083e-44	EPM2AIP1
605	364.204	-0.69798	3.69347e-44	KIF11
606	254.566	-0.572099	3.76738e-44	SUMO2
607	176.768	0.769195	5.16535e-44	PIK3C2B
608	44.7291	-1.77426	6.2736e-44	GDAP1
609	136.324	0.839958	9.92237e-44	HBP1
610	102.72	-1.42534	1.02368e-43	ADIRF
611	201.134	0.727185	1.03562e-43	INTS11
612	840.049	-0.467873	1.18716e-43	NMD3
613	245.467	0.652453	1.25531e-43	AAAS
614	3680.9	-0.406268	1.29265e-43	CANX
615	125.126	1.57835	1.3235e-43	NEK8
616	778.812	-0.569256	1.32521e-43	SMC4
617	566.676	-0.461513	1.42687e-43	TMED9
618	155.663	0.959753	1.46676e-43	LINC00963
619	166.273	0.735896	1.5031e-43	PPP1R13B
620	280.491	-0.741853	1.54607e-43	PLK1
621	524.512	0.617893	1.59246e-43	BRWD1
622	174.976	0.765374	1.84184e-43	CEP164
623	829.832	-0.369887	1.85484e-43	TOP1
624	112.033	-0.871318	2.12686e-43	CKS1B
625	69.0712	-1.13596	2.81501e-43	ERCC6L
626	589.902	-0.631134	2.87317e-43	SIAH2
627	406.902	-0.598325	3.30507e-43	DHTKD1
628	277.445	-0.595387	3.68116e-43	MAPK9
629	97.5388	1.00795	4.03862e-43	TRIM16L
630	442.649	0.475093	4.0568e-43	FBRS
631	99.3832	1.15335	4.34213e-43	PLEKHG5
632	161.127	-0.763083	4.63949e-43	CDC73
633	26.0418	2.81633	5.03818e-43	CHRD
634	41.5464	-1.60139	5.20876e-43	GINS4
635	26.8522	3.57858	6.2354e-43	APOD
636	12.4579	-2.81031	6.68553e-43	P3H3
637	108.524	0.93385	8.49878e-43	RELL2
638	86.7681	2.41947	8.55862e-43	RASGRP1
639	311.825	-0.897297	9.0177e-43	H2AFX
640	486.724	-0.604339	1.05833e-42	ECT2
641	103.881	-0.864033	1.92673e-42	SUV39H2
642	142.005	-0.817746	1.93714e-42	MLST8
643	351.467	-0.724745	2.29916e-42	NDUFB10
644	359.564	-0.475117	2.46324e-42	COPA
645	287.942	-0.611694	2.56482e-42	LEO1
646	130.715	-0.958204	3.01964e-42	CENPU
647	656.469	-0.550047	3.32333e-42	ODC1
648	544.683	-0.747562	3.64536e-42	NOP56
649	131.417	-0.850017	3.80595e-42	TBL2
650	66.7942	-1.10182	4.75749e-42	PDGFB
651	171.492	0.782897	4.84782e-42	ZNF263
652	206.07	-0.966635	6.75554e-42	PBX1
653	1548	0.461944	7.06053e-42	LLGL2
654	696.594	-0.499383	7.31473e-42	CDC25B
655	566.759	-0.456372	1.03694e-41	PSMA3
656	79.3499	1.09038	1.13929e-41	WASHC2C
657	14.6357	-5.33744	1.16226e-41	NDST4
658	32.7132	2.02943	1.39766e-41	LINC02600
659	353.497	-0.628253	1.42575e-41	NOC2L
660	23.7869	2.54763	1.47533e-41	SRGAP3
661	120.086	0.971793	1.62916e-41	TEP1
662	158.91	0.750097	2.21078e-41	OSGEP
663	61.7766	1.28212	2.69236e-41	PCOLCE
664	42.7807	1.60009	2.73679e-41	ARNT2
665	34.8484	2.23027	3.29502e-41	CAPN8
666	290.135	0.611274	4.6144e-41	RAB11FIP3
667	106.131	-0.816937	4.64778e-41	PLA2G12A
668	395.777	-0.465488	4.9206e-41	HDAC2
669	3053.78	0.489295	4.95065e-41	HNRNPH1
670	1074.29	-0.679598	4.96276e-41	STARD10
671	96.7588	-0.91535	5.0566e-41	MANF
672	51.6877	1.68407	5.81998e-41	CAMK2N1
673	643.341	0.551021	5.83577e-41	QPRT
674	328.501	0.79274	6.06823e-41	ZNF219
675	192.262	-0.976792	7.02525e-41	LAD1
676	828.965	-0.380324	7.10664e-41	PDIA3
677	77.2132	1.22682	7.18367e-41	AMIGO2
678	262.486	0.674146	1.04303e-40	ZSWIM8
679	28.3437	3.63622	1.2347e-40	GRIN2C
680	241.375	-0.598534	1.44825e-40	DNAJB11
681	3035.04	-0.357416	1.58883e-40	TRIM37
682	197.257	0.899688	1.67917e-40	CUL9
683	195.238	0.979196	1.70099e-40	TCEA2
684	412.519	-0.503026	1.782e-40	USP8
685	211.849	-0.753515	1.98833e-40	PCLAF
686	72.2215	1.43592	2.44019e-40	GRB14
687	1033.45	-0.399052	2.51321e-40	PTBP1
688	104.684	-0.865382	2.54618e-40	GBA
689	23.389	-2.47095	2.58797e-40	KIF12
690	156.145	0.900233	2.65686e-40	ZNF507
691	206.704	0.679998	2.71094e-40	FAM83G
692	136.69	0.812228	2.91011e-40	MREG
693	464.432	0.607504	4.66969e-40	HOOK2
694	2477.94	0.481257	4.84241e-40	SLC38A1
695	123.831	0.88749	5.08243e-40	RGS12
696	62.8877	-1.16708	5.18694e-40	ASCL2
697	158.02	1.10759	5.85947e-40	PIDD1
698	70.4486	1.10136	6.20956e-40	RAD52
699	862.069	-0.402402	6.34999e-40	EIF3A
700	412.223	0.589762	7.15161e-40	CCNL1
701	635.506	-0.392703	7.68987e-40	EIF5B
702	652.371	-0.549239	7.89875e-40	SLC1A5
703	1899.99	0.531276	9.59941e-40	NQO1
704	119.97	-0.773373	9.72492e-40	GTF3C6
705	447.145	0.433737	1.05133e-39	JRK
706	369.728	-0.548722	1.14189e-39	RNPEP
707	133.403	-0.785714	1.19743e-39	GALNT7
708	273.409	-0.999044	1.26859e-39	CENPX
709	176.266	-0.80046	2.01886e-39	RMND1
710	192.109	0.800505	3.20663e-39	ZNF692
711	105.529	0.942258	3.20841e-39	VAMP2
712	295.122	0.682579	3.23646e-39	CNOT3
713	557.513	0.525239	3.54546e-39	HLTF
714	160.167	-0.826682	3.62134e-39	UBE2S
715	231.204	-0.678031	3.97059e-39	NCLN
716	95.7501	1.18383	4.09657e-39	PILRB
717	139.429	0.879609	4.465e-39	ZNF76
718	64.8711	2.19508	4.56966e-39	CDKN2B
719	493.331	0.460556	4.70716e-39	DCP2
720	262.58	-0.556575	4.87661e-39	CELSR1
721	769.559	-0.348563	5.69085e-39	ACTR2
722	654.172	-0.535286	6.54148e-39	TRAP1
723	330.654	-0.56241	8.4973e-39	FKBP3
724	187.096	0.767434	9.29343e-39	XAB2
725	189.537	-0.65655	9.63146e-39	RBM6
726	142.846	-0.6783	1.10419e-38	OXCT1
727	17.9161	3.50151	1.14133e-38	FLRT3
728	168.227	-0.762031	1.35971e-38	MAD2L1
729	249.891	0.582145	1.46699e-38	FKBP10
730	464.448	-0.573284	1.68243e-38	BRI3BP
731	215.934	0.887966	1.79214e-38	C1QTNF6
732	166.159	-1.04273	1.93632e-38	UCK2
733	47.5738	2.55641	2.16448e-38	CLDN1
734	204.113	0.827449	2.45963e-38	TBC1D17
735	40.0943	1.89646	2.57442e-38	DUSP4
736	136.977	1.06678	2.73409e-38	HSH2D
737	104.703	-0.961726	2.73938e-38	GGCX
738	159.551	-0.696289	3.62787e-38	CARD19
739	22.9282	2.3676	4.85298e-38	MATN2
740	112.489	-0.774605	5.35846e-38	PBK
741	1212.52	-0.413877	5.70268e-38	YBX1
742	223.367	0.635986	6.47498e-38	UTP23
743	504.522	-0.549652	7.12434e-38	TPX2
744	103.113	0.988995	7.13064e-38	NCKAP5L
745	56.3915	1.44282	8.81972e-38	MIR4435-2HG
746	240.183	-0.912258	8.94486e-38	PRR11
747	362.566	-0.558044	9.66528e-38	RUSC1
748	139.855	0.738988	1.12719e-37	MYO18A
749	118.124	0.887253	1.20622e-37	USP20
750	225.362	0.64536	1.21678e-37	CEP95
751	595.829	-0.612793	1.23672e-37	ATP2A3
752	248.401	-0.625065	1.36931e-37	ZNF106
753	277.488	-0.566835	1.50302e-37	PIM3
754	179.344	0.9099	1.5374e-37	SRI
755	226.85	0.601897	1.5429e-37	RNF216
756	214.8	-0.664202	1.59117e-37	CBX4
757	47.4471	1.83229	1.62864e-37	DOCK8
758	24.9741	2.05517	1.67361e-37	SLC12A5
759	38.7026	1.76909	1.7061e-37	KAT2B
760	429.637	0.543136	1.70808e-37	INTS2
761	617.727	0.375054	1.772e-37	U2AF1
762	617.727	0.375054	1.772e-37	U2AF1L5
763	1247.3	-0.407588	1.82613e-37	ATP2A2
764	77.6484	1.04736	1.85278e-37	ZNF362
765	203.66	0.718273	2.0261e-37	WDR59
766	80.3274	2.26783	2.09159e-37	LIMCH1
767	627.414	-0.34602	2.60232e-37	NRDC
768	536.107	0.450419	2.78859e-37	CREBZF
769	81.4924	1.06645	3.23242e-37	TIGAR
770	175.047	-0.7565	3.45373e-37	RNASEH2A
771	332.705	-0.748601	3.50964e-37	SAPCD2
772	277.108	0.696865	3.62083e-37	ARHGEF11
773	722.554	-0.604512	3.78411e-37	POLR2A
774	119.201	1.00673	4.01557e-37	GNPTG
775	242.459	0.892998	4.59429e-37	UBE2L6
776	323.845	0.645905	5.61122e-37	ITM2B
777	188.134	-0.725162	5.7804e-37	FOXRED2
778	15.5284	-3.0353	5.92353e-37	MPPED1
779	333.897	0.752541	6.20414e-37	DIP2C
780	380.29	-0.444098	6.54724e-37	FAM122B
781	336.321	0.565784	8.69718e-37	KHNYN
782	1345.73	-0.370513	8.8017e-37	YWHAZ
783	462.941	-0.699736	8.86739e-37	KCTD3
784	30.7107	1.78808	9.65808e-37	UGT1A6
785	1023.99	0.507613	9.68972e-37	PTMS
786	97.758	-0.897334	1.03243e-36	CYB561A3
787	120.328	0.973473	1.0778e-36	ABCA5
788	109.118	-0.834971	1.09452e-36	NAT9
789	18.1663	2.77836	1.12284e-36	ZNF608
790	134.794	0.988378	1.12777e-36	AMH
791	72.9001	-1.13498	1.16552e-36	DTL
792	136.17	0.798688	1.23575e-36	ABCC10
793	907.459	-0.352537	1.24384e-36	ATP5F1A
794	139.718	0.898019	1.31349e-36	SIDT1
795	594.49	-0.505218	1.35982e-36	RBM25
796	125.227	-1.0929	1.40652e-36	CREB3L4
797	395.381	0.578787	1.45808e-36	HECTD4
798	70.5586	-1.23731	1.47702e-36	LOC283335
799	259.811	-0.600914	1.48076e-36	UTP20
800	476.631	-0.472035	1.55172e-36	NOL11
801	51.2335	-1.23012	2.03273e-36	SPC24
802	217.273	0.68535	2.15414e-36	RNF24
803	701.924	-0.392324	2.90532e-36	REPIN1
804	99.2681	1.15661	2.90795e-36	MVP
805	207.353	0.722501	3.02366e-36	ACTR1B
806	84.7489	-1.16311	3.09624e-36	POLR3K
807	172.057	1.41693	3.29498e-36	RND3
808	101.107	-0.876331	3.81736e-36	KCNK6
809	355.341	-0.509796	3.93789e-36	MTCH2
810	882.544	-0.417146	4.22309e-36	CALM2
811	181.54	-0.607677	4.2299e-36	SHMT1
812	246.142	0.652026	4.43067e-36	HPS3
813	488.164	0.464371	4.4724e-36	AGAP3
814	135.954	-0.693174	4.86454e-36	RNF26
815	107.707	-0.775111	6.40444e-36	RPF2
816	84.4468	1.08075	7.57758e-36	SYT1
817	1055.83	-0.326163	9.96444e-36	HNRNPM
818	2065.4	0.587135	1.0588e-35	SPTSSB
819	37.0948	2.88119	1.20779e-35	GRHL3
820	67.2992	-0.98209	1.43812e-35	DEPDC1B
821	275.194	0.624891	1.45971e-35	NAPA
822	279.706	0.592649	1.4772e-35	ZNF384
823	1382	-0.388368	1.57945e-35	LDHA
824	30.3708	1.87385	1.58081e-35	PSD
825	206.275	-0.723228	1.63511e-35	ACAT2
826	78.7829	-0.960749	1.70277e-35	PELO
827	254.501	0.665308	2.10559e-35	BOD1L1
828	562.566	0.669175	2.23946e-35	NOP2
829	287.24	-0.476374	2.36943e-35	EIF3J
830	110.907	0.850265	2.48778e-35	EPS8
831	168.972	-0.741616	2.56331e-35	SLIRP
832	77.0333	0.980823	2.6566e-35	PRR36
833	280.518	0.540166	2.6612e-35	NA
834	668.856	-0.397041	3.17278e-35	TCP1
835	187.407	0.718474	3.60347e-35	PSD4
836	453.311	-0.486558	5.50362e-35	PSME3
837	303.3	0.971367	5.8077e-35	BAMBI
838	76.6404	1.48576	6.22147e-35	LIN7A
839	893.798	-0.406859	6.80101e-35	CENPB
840	125.997	-0.774892	7.61852e-35	CMC2
841	647.231	-0.441595	7.98228e-35	SEC16A
842	89.3847	1.03585	8.70757e-35	C6orf141
843	256.097	-0.774304	8.96324e-35	CDC20
844	82.6309	1.03389	9.09038e-35	DNMBP
845	117.328	-0.777495	9.61147e-35	HS6ST1
846	307.968	-0.504413	1.02059e-34	SRP68
847	93.8023	-0.827931	1.10026e-34	POMGNT1
848	107.533	0.865539	1.21481e-34	PKD2
849	386.884	0.539939	1.3134e-34	PIAS3
850	481.457	-0.427624	1.36727e-34	GNAI3
851	146.892	0.830994	1.56243e-34	WDR81
852	493.533	0.456123	1.62433e-34	ZMIZ2
853	33.0957	1.72049	1.63613e-34	RNF144B
854	21.1007	-1.9154	1.65567e-34	SMIM22
855	62.2468	-1.02598	1.94637e-34	CASP8
856	69.6214	1.19094	1.96615e-34	RADX
857	208.637	1.02181	2.2253e-34	PPL
858	111.986	0.921631	2.43854e-34	LIMA1
859	182.541	-0.711367	2.46329e-34	BRCA1
860	33.537	2.02894	2.81488e-34	BMF
861	146.105	-0.934321	3.02877e-34	SEMA3B
862	282.564	-0.558566	3.1883e-34	KIF23
863	6.56145	-4.40542	3.28051e-34	ADORA1
864	26.7061	3.89337	3.53007e-34	NTN4
865	1036.79	-0.540356	3.57886e-34	CYB561
866	131.185	-0.976188	3.60135e-34	ZBTB2
867	103.242	1.02366	3.67055e-34	THBS3
868	92.9238	0.955166	3.73871e-34	BNIP3L
869	502.272	-0.453554	3.73871e-34	SEPHS2
870	44.2591	-1.32906	3.80181e-34	JPH1
871	41.3055	-1.15672	4.24748e-34	ME2
872	971.952	-0.466754	4.31236e-34	PRRC2C
873	206.199	-0.691327	4.45053e-34	POLR2L
874	39.4405	1.43626	5.05135e-34	RILPL2
875	115.478	-0.827308	5.06572e-34	ZDHHC16
876	231.403	0.6	5.08547e-34	ANAPC2
877	139.148	-0.746949	5.30684e-34	LRR1
878	744.011	0.542544	5.5804e-34	TANC2
879	121.776	-0.772514	5.74643e-34	NQO2
880	75.9322	1.22836	6.66643e-34	PLPP2
881	111.695	-0.79321	6.68224e-34	EPB41L1
882	17.6854	2.96429	6.99139e-34	CLIP3
883	275.327	0.626306	7.15186e-34	GOLIM4
884	64.7741	-0.995912	7.55342e-34	SRD5A1
885	113.748	0.903639	7.58757e-34	LRIG2
886	40.3475	1.46684	7.62461e-34	DICER1-AS1
887	71.9372	1.09582	7.73291e-34	CLBA1
888	357.011	0.533058	8.89381e-34	ASAP1
889	51.3782	-1.10585	8.91873e-34	CDKN2C
890	1006.88	-0.359742	9.1456e-34	SERBP1
891	468.955	0.587893	9.35521e-34	ATP9A
892	65.7898	-0.976805	1.20271e-33	GPRIN1
893	102.083	1.02907	1.43625e-33	YPEL5
894	316.933	-0.495021	1.44843e-33	PSMD3
895	148.43	-0.678134	1.47646e-33	PRKAR2A
896	172.766	-0.657145	1.63704e-33	UBE2C
897	168.428	0.778806	1.71449e-33	PIP4P1
898	123.812	0.802579	1.80957e-33	PLEKHG4
899	71.442	1.01883	2.31095e-33	ARHGEF10L
900	68.6003	1.97797	2.37399e-33	NEDD9
901	88.6766	0.936432	2.6099e-33	TSTD2
902	303.466	-0.589395	3.25066e-33	MCM5
903	281.633	-0.640136	3.68194e-33	UQCRC1
904	179.761	0.766438	3.73302e-33	GTF2IRD1
905	391.803	-0.751532	3.76308e-33	IGFBP4
906	73.7714	1.16169	4.03459e-33	EHF
907	254.085	-0.617317	4.281e-33	GEMIN5
908	162.109	-0.679736	4.55031e-33	SLC16A1
909	115.124	0.829937	4.64135e-33	GPR108
910	174.089	-0.610607	4.68911e-33	CLN6
911	183.771	0.860232	4.81695e-33	TENT5A
912	373.48	0.643242	5.80546e-33	UBE2H
913	150.193	0.846714	6.3655e-33	HDAC6
914	177.269	0.727966	6.54651e-33	SRGAP1
915	147.355	0.812028	6.70702e-33	PHKA2
916	183.079	1.55667	6.75813e-33	PMEPA1
917	21.3862	2.57262	7.39209e-33	ADAMTS9
918	248.35	0.691611	7.75949e-33	FAM102B
919	202.706	-0.723061	8.59186e-33	MASTL
920	205.976	-0.606095	9.34224e-33	MED22
921	1485.45	-0.288309	1.03575e-32	SET
922	225.735	-0.555467	1.21753e-32	RFC5
923	254.572	-0.662056	1.28854e-32	SUMF2
924	74.4129	-0.89509	1.37682e-32	BCL2L12
925	931.228	0.298016	1.38139e-32	TBC1D9B
926	66.0983	-1.18272	1.48865e-32	TRIM36
927	22.8344	2.63619	1.62542e-32	IL1R1
928	121.266	0.770628	1.62542e-32	CUTALP
929	398.077	0.408499	2.04662e-32	GOLGA2
930	46.9929	1.70273	2.14227e-32	PHLDA1
931	55.6481	1.48027	2.22707e-32	BHLHE40
932	73.2587	1.14671	2.24119e-32	PLA2G3
933	247.18	0.541532	2.25776e-32	WASL
934	132.442	-0.687044	2.44596e-32	BCAT2
935	114.162	0.979108	2.47849e-32	MYBL1
936	34.461	1.51912	2.70714e-32	ST8SIA6
937	256.722	-0.507751	2.75714e-32	MTREX
938	268.607	-0.539451	2.77029e-32	UBE2Q1
939	285.443	0.78832	3.66239e-32	ITGAV
940	105.219	-0.816983	4.18411e-32	PLK4
941	468.198	-0.552697	4.63331e-32	UBAP2L
942	38.7842	1.48963	5.17364e-32	LMNTD2
943	193.644	-0.68319	5.21664e-32	IQGAP3
944	44.0895	1.42918	5.2288e-32	EPOR
945	43.6099	-1.27986	5.83236e-32	ACP2
946	178.894	0.636083	6.16095e-32	PCID2
947	2040.19	-0.409969	6.98104e-32	NCL
948	364.187	-0.592208	7.09091e-32	NET1
949	93.9725	-1.03385	7.88203e-32	MPG
950	87.7031	0.865859	8.12724e-32	POT1
951	350.457	-0.433982	8.42035e-32	CPSF2
952	49.9568	1.23632	8.58905e-32	CBLB
953	109.458	-0.796378	8.88459e-32	SKA3
954	622.86	-0.455688	1.11424e-31	HNRNPR
955	168.3	0.874926	1.11424e-31	NR2F2
956	188.813	0.773612	1.16574e-31	ZNF518A
957	494.93	-0.461316	1.40315e-31	SSRP1
958	507.567	0.418367	1.42811e-31	SUN1
959	61.2407	-0.961149	1.66746e-31	SURF2
960	26.7935	2.01249	1.91529e-31	DNAH1
961	316.361	0.505156	1.92258e-31	BRF1
962	571.964	-0.778305	2.16687e-31	EME2
963	566.695	0.478851	2.30201e-31	HMG20B
964	104.216	-0.83286	2.39782e-31	CHCHD10
965	570.072	-0.442677	2.41746e-31	MYO5C
966	180.006	0.644037	2.59888e-31	PNPLA8
967	204.746	-0.534481	2.6083e-31	TMCO1
968	139.558	-0.826363	2.66198e-31	CENPE
969	93.3631	-0.750308	2.68569e-31	CHRNA5
970	479.744	-0.425089	2.87452e-31	SLC39A1
971	46.9008	1.27492	3.25768e-31	VPS9D1
972	87.0227	-0.826009	3.43509e-31	BAIAP2
973	28.5974	-1.42904	3.64242e-31	NEIL3
974	334.196	0.526757	3.64242e-31	ERBB2
975	30.5052	1.90991	3.66445e-31	MCAM
976	1234.57	-0.401962	3.89389e-31	FLNB
977	93.546	-0.970954	3.92653e-31	MEX3A
978	144.52	-0.735235	4.18032e-31	TMEM147
979	445.045	-0.396891	4.19055e-31	UBE2Z
980	441.89	-0.44666	4.58469e-31	GMPS
981	279.272	0.70528	4.70294e-31	CRYBG1
982	508.781	0.440233	4.91e-31	BEX3
983	754.377	-0.446508	5.51625e-31	SLC25A1
984	368.501	1.08935	6.02322e-31	CYP1B1
985	19.4301	2.22594	6.95364e-31	SH3TC1
986	435.436	-0.384116	7.24379e-31	MAP4
987	187.624	0.790741	7.46228e-31	AFG3L1P
988	46.851	1.2351	8.06595e-31	WHRN
989	1376.56	-0.299931	8.38966e-31	AP2M1
990	472.712	0.600784	8.52358e-31	PDXK
991	472.712	0.600784	8.52358e-31	LOC105372824
992	177.141	0.687815	8.56034e-31	BICDL1
993	213.864	0.90201	9.041e-31	MYSM1
994	35.8105	1.56774	9.33846e-31	GET4
995	131.354	-0.739871	9.45633e-31	BUB1B
996	332.921	0.510896	9.5478e-31	AKT1S1
997	25.4252	2.66779	9.97451e-31	SEMA3E
998	474.806	-0.441678	1.00548e-30	SF3B4
999	218.144	-0.73437	1.00548e-30	CXXC5
1000	941.099	0.648227	1.01209e-30	KIFC2
1001	333.128	-0.458895	1.03197e-30	NUP93
1002	619.367	0.490158	1.13547e-30	TRIO
1003	237.807	0.531592	1.14977e-30	LPP
1004	630.034	-0.360756	1.2128e-30	PARP1
1005	26.5267	1.73715	1.21325e-30	NPAS3
1006	857.271	-0.529602	1.34748e-30	RPL38
1007	108.406	0.805855	1.38124e-30	ZNF75D
1008	20.3234	2.93654	1.4234e-30	KCNJ3
1009	62.8462	-1.02491	1.51544e-30	NAGA
1010	446.979	-0.40614	1.70345e-30	SAE1
1011	223.952	-0.517971	1.75565e-30	FLOT2
1012	666.224	-0.432578	1.86612e-30	CKAP5
1013	133.107	-0.686838	1.88334e-30	NCAPH
1014	347.626	0.447066	1.9145e-30	SRP9
1015	88.3327	1.24393	1.93112e-30	GDF15
1016	208.495	0.754413	2.13828e-30	KIAA1217
1017	48.4648	1.26476	2.16547e-30	NDUFAF6
1018	212.673	-0.589842	2.53975e-30	TTLL12
1019	161.518	0.660693	2.68224e-30	CEP192
1020	42.6898	-1.24759	3.41848e-30	MPI
1021	123.366	0.821418	3.55937e-30	ADGRV1
1022	42.3242	2.32922	3.67931e-30	APOL1
1023	620.431	0.371379	3.93356e-30	CTBP1
1024	53.2409	1.3039	4.17891e-30	GRAMD2B
1025	231.289	0.588892	4.40975e-30	DDX51
1026	23.0577	-1.47675	4.4521e-30	IER3
1027	89.1414	-1.23762	4.77183e-30	SFXN2
1028	230.195	0.747263	4.83684e-30	PHPT1
1029	206.673	0.718133	4.94009e-30	CHPF2
1030	203.161	0.665656	5.03083e-30	CEP250
1031	205.269	-0.533056	5.03083e-30	DPM1
1032	279.846	0.553981	5.35084e-30	WWC3
1033	166.885	0.663926	5.45734e-30	EDEM1
1034	306.356	-0.465339	6.13447e-30	DUT
1035	25.968	2.11724	6.16416e-30	CSF1
1036	311.927	0.494967	7.16325e-30	GATAD1
1037	21.9798	5.24775	7.40891e-30	TRIM22
1038	94.5302	-1.09234	8.46733e-30	PHLDA2
1039	14.6864	2.83751	9.30485e-30	NHS
1040	264.404	-0.475084	9.34504e-30	MRPL37
1041	100.532	0.880322	9.50965e-30	ARID5B
1042	377.577	-0.449683	9.57884e-30	DDR1
1043	148.7	-0.632854	1.00099e-29	ARPC5L
1044	81.0837	0.999834	1.02693e-29	ACSF2
1045	178.319	-0.694208	1.07012e-29	TACO1
1046	190.006	-0.587219	1.08436e-29	TMEM164
1047	129.465	0.812267	1.13715e-29	ZFP90
1048	95.4653	-0.751887	1.1899e-29	MORC4
1049	815.955	0.339226	1.26322e-29	SEC24C
1050	34.1609	3.00871	1.41928e-29	EPAS1
1051	177.013	-0.602454	1.49187e-29	PSMC1
1052	235.637	0.579967	1.56948e-29	PCNX4
1053	514.894	-0.387697	1.57156e-29	ARCN1
1054	35.0593	-1.28362	1.60683e-29	MTFR2
1055	186.544	-0.602507	1.69217e-29	ITGB1BP1
1056	129.475	-0.794189	1.73062e-29	CRELD2
1057	145.6	0.794809	1.74201e-29	RAB27B
1058	30.7412	-1.35396	1.77419e-29	DGAT2
1059	421.057	0.374176	1.85973e-29	ITPR3
1060	69.8608	1.0973	1.88537e-29	ZNF202
1061	538.536	0.44331	2.06201e-29	CEP170B
1062	182.877	-0.61438	2.53823e-29	RAB13
1063	100.766	0.878502	2.56423e-29	RFX1
1064	59.9959	1.08501	2.66669e-29	WDR91
1065	107.999	1.67947	2.66669e-29	GPRC5A
1066	16.3492	3.47636	2.67002e-29	FAM189A2
1067	64.9089	0.944032	2.68815e-29	ADGRB2
1068	215.808	0.650724	2.87061e-29	ZBTB40
1069	875.316	-0.360777	2.98898e-29	ARF1
1070	90.3621	-0.896325	3.36707e-29	WDR77
1071	118.608	-0.686633	3.56459e-29	TPGS2
1072	87.4957	0.840144	3.61012e-29	PTPRJ
1073	617.492	-0.514981	4.18453e-29	HMGB2
1074	750.842	0.628009	4.47088e-29	APP
1075	253.975	-0.542569	4.49677e-29	MRPL9
1076	75.196	0.977735	4.54336e-29	FIBCD1
1077	107.686	-0.762714	4.99546e-29	DDIAS
1078	34.1281	2.21691	5.17834e-29	LNCOC1
1079	361.832	0.458358	6.1384e-29	LSG1
1080	12.875	-3.89382	6.34057e-29	FOLH1
1081	146.051	-0.662438	6.48989e-29	UFC1
1082	105.271	-0.683152	6.62611e-29	SULT2B1
1083	52.4728	1.23455	6.80093e-29	IRF5
1084	112.415	-0.726917	7.73344e-29	ALDH1B1
1085	48.5809	-1.26838	7.8252e-29	GDF11
1086	148.397	0.728957	8.65444e-29	PFKFB3
1087	12.7691	2.67158	8.74839e-29	NA
1088	73.066	-0.823271	8.83463e-29	MRPL1
1089	17.1787	-2.55411	8.88238e-29	GAL
1090	84.1518	0.9509	9.04843e-29	UVSSA
1091	84.1518	0.9509	9.04843e-29	CRIPAK
1092	58.4385	-0.917292	9.13048e-29	CTU2
1093	269.176	-0.695704	9.37764e-29	PPIF
1094	111.674	-0.717166	9.76365e-29	SDHC
1095	225.251	0.617449	9.76921e-29	SPPL2B
1096	16.2048	3.19991	9.9294e-29	BLNK
1097	55.2588	1.11393	1.07639e-28	DLX1
1098	756.506	-0.318414	1.08395e-28	SMARCA4
1099	396.611	0.432698	1.09705e-28	NA
1100	153.88	0.66437	1.22423e-28	SMNDC1
1101	144.729	-0.800475	1.24588e-28	HMMR
1102	67.9646	-1.02245	1.2646e-28	C1orf112
1103	655.138	-0.358754	1.28277e-28	RHOA
1104	587.55	-0.365257	1.3257e-28	FBL
1105	390.776	0.479725	1.40429e-28	PHC3
1106	295.191	-0.442828	1.59856e-28	ECPAS
1107	348.177	-0.553287	1.60394e-28	SLC25A24
1108	35.868	1.50461	1.60715e-28	UTRN
1109	221.929	-0.653809	1.62065e-28	PREB
1110	305.914	0.445111	1.81532e-28	CMTR2
1111	188.436	-0.618111	1.91117e-28	CCNB2
1112	161.561	0.572591	2.09546e-28	SLC25A38
1113	53.536	-0.922899	2.22334e-28	C6orf132
1114	98.7671	0.86106	2.28915e-28	BRAF
1115	180.07	-0.649027	2.40001e-28	MAP2K1
1116	237.38	0.684723	2.46656e-28	PLD3
1117	55.6984	1.14034	2.86286e-28	STAG3L4
1118	55.6984	1.14034	2.86286e-28	LINC01372
1119	131.874	-0.821361	2.86342e-28	NA
1120	146.919	0.705662	3.10582e-28	YEATS2
1121	960.745	-0.566678	3.21459e-28	ARMT1
1122	732.638	0.737016	3.31643e-28	GRN
1123	64.3036	0.950063	3.69134e-28	GGT7
1124	39.2751	1.43175	3.78194e-28	CAB39L
1125	283.884	-0.462095	3.91596e-28	DNAJC10
1126	99.8128	-0.924038	4.18479e-28	TLNRD1
1127	41.8451	-1.65758	4.4675e-28	SMOX
1128	61.9971	-0.918072	4.77933e-28	ENOX2
1129	116.183	0.776943	5.4449e-28	ANK3
1130	1435.56	0.339828	5.47024e-28	CPSF1
1131	419.03	-0.358782	5.47024e-28	MAPRE1
1132	20.537	2.49978	5.54771e-28	TNFRSF11B
1133	1107.37	-0.352424	5.57506e-28	SRSF2
1134	82.1549	0.845015	5.62787e-28	BRICD5
1135	507.189	-0.600924	5.80301e-28	PRELID1
1136	16.6501	2.01358	6.78084e-28	NA
1137	552.727	0.6714	6.87808e-28	CYHR1
1138	296.439	-0.514522	6.89258e-28	PSMB7
1139	118.477	-0.706457	7.09341e-28	PTTG1
1140	109.38	-0.74462	7.22151e-28	BNIP3
1141	3309.35	-0.35195	8.14474e-28	ALDOA
1142	129.637	-0.68285	8.9225e-28	ERLIN1
1143	183.686	0.587657	9.76782e-28	DLGAP4
1144	32.9489	1.48479	1.0297e-27	RAB40B
1145	22.7945	1.81442	1.08897e-27	ATP6V1B1
1146	241.914	0.554505	1.11403e-27	ALAD
1147	64.513	1.05888	1.17357e-27	C20orf194
1148	306.34	-0.431082	1.22115e-27	RNF11
1149	91.3726	1.14868	1.22643e-27	NA
1150	140.573	-0.686951	1.24051e-27	DFFA
1151	40.3654	1.23285	1.24761e-27	SHROOM2
1152	293.517	0.501022	1.26181e-27	DDX55
1153	227.511	0.587268	1.27796e-27	NSMF
1154	137.281	-0.642965	1.35807e-27	CHAF1A
1155	1140.71	-0.36133	1.39868e-27	GPI
1156	93.9354	0.884024	1.41558e-27	CLCN6
1157	93.9354	0.884024	1.41558e-27	NPPA-AS1
1158	35.018	-1.23596	1.46114e-27	COL1A1
1159	91.0802	-0.811967	1.47573e-27	SGO1
1160	203.729	-0.676754	1.60033e-27	BCL2
1161	4641.82	-0.369582	1.61896e-27	PKM
1162	392.195	0.567187	1.65965e-27	DSG2
1163	91.6801	0.858883	1.69743e-27	PLEKHM1P1
1164	1104.84	-0.588022	1.83321e-27	DDX21
1165	257.913	0.474911	1.90028e-27	UFM1
1166	60.0468	0.971736	1.99836e-27	ADAMTS13
1167	183.027	-0.528793	2.02466e-27	SMG8
1168	244.997	-0.606046	2.08618e-27	TEX2
1169	140.676	0.704735	2.18681e-27	MED23
1170	417.73	0.458976	2.27792e-27	GDI1
1171	109.016	0.785348	2.46692e-27	ACAD10
1172	162.622	-0.742801	2.59137e-27	KNL1
1173	139.514	-0.880413	2.60102e-27	COMTD1
1174	656.068	0.463764	2.86637e-27	PLXNB2
1175	136.27	-0.639901	2.99978e-27	MCM8
1176	131.574	0.848768	3.01334e-27	ADRA2C
1177	7.80504	-6.12898	3.21043e-27	GPC6
1178	92.157	0.970899	3.42086e-27	PTBP2
1179	118.202	-0.86011	3.44479e-27	RNASEH2C
1180	246.971	-0.618133	3.68147e-27	TDG
1181	1187.91	-0.448603	4.29408e-27	OAZ1
1182	23.841	-1.45792	4.43365e-27	PLEKHO1
1183	197.534	-0.718085	4.56798e-27	HAX1
1184	1049.92	0.308824	5.04643e-27	MAL2
1185	17.7055	2.9077	5.16654e-27	IGDCC3
1186	119.19	0.685396	5.29385e-27	AHCYL2
1187	48.974	1.16556	5.83601e-27	WWOX
1188	640.036	0.470175	5.83801e-27	KMT2C
1189	254.895	-0.518594	5.83856e-27	PSME4
1190	458.779	-0.423006	5.92596e-27	ABCA3
1191	119.702	0.699293	5.99096e-27	HPS5
1192	293.663	-0.502005	6.66942e-27	C20orf27
1193	308.201	0.649307	6.83865e-27	PCF11
1194	58.4653	-0.925546	7.84202e-27	NES
1195	166.86	-0.683358	8.01165e-27	E2F1
1196	146.278	-0.589661	8.19559e-27	ALG3
1197	175.284	0.773332	8.53387e-27	PSMA3-AS1
1198	76.6493	-0.901242	9.10537e-27	NUDT1
1199	87.5762	-0.73571	9.48729e-27	HJURP
1200	693.51	-0.489464	1.03535e-26	PSMA7
1201	239.854	1.51062	1.13708e-26	SH3BGRL
1202	230.714	-0.462888	1.15781e-26	FAM136A
1203	86.3574	-0.761261	1.27582e-26	SLC10A3
1204	19.7611	5.78704	1.28535e-26	ITGB6
1205	24.4351	1.70444	1.43305e-26	HOXC13-AS
1206	163.149	0.741914	1.48499e-26	ABCD4
1207	96.867	0.952803	1.58585e-26	PER1
1208	100.315	0.766993	1.58673e-26	RRNAD1
1209	34.3845	1.51603	1.58878e-26	EBF4
1210	377.755	-0.456141	1.67042e-26	PSMC4
1211	10138.2	-0.31559	1.75427e-26	GAPDH
1212	18.7256	-1.80392	1.89371e-26	ACOT4
1213	81.7351	-0.864268	2.04177e-26	WDR4
1214	849.882	-0.314937	2.0573e-26	TMED2
1215	2473.97	0.455339	2.20232e-26	GATA3
1216	242.786	-0.695865	2.20263e-26	NME3
1217	199.991	0.957123	2.22565e-26	FUT9
1218	403.296	-0.444464	2.31172e-26	SEC23B
1219	127.642	-0.599204	2.32834e-26	WRB
1220	168.223	0.693888	2.35353e-26	CTNND2
1221	646.634	-0.401347	2.37292e-26	PRDX6
1222	121.278	0.736826	2.39696e-26	HES1
1223	67.0715	0.985352	2.49453e-26	PRKCZ
1224	108.306	0.811986	2.50538e-26	RAD54L2
1225	857.891	0.355016	2.62864e-26	REEP5
1226	282.344	0.536758	2.80731e-26	CCNT1
1227	128.37	0.890276	2.96658e-26	SCCPDH
1228	249.236	0.551566	3.16849e-26	PIGG
1229	29.9209	-1.24996	3.24589e-26	SMPDL3A
1230	14.1312	2.69628	3.27012e-26	SLC12A4
1231	97.6533	0.731507	3.42129e-26	ATP7A
1232	21.1622	1.85332	3.48681e-26	LOC105369201
1233	53.6154	2.33502	3.6636e-26	FER1L4
1234	769.997	0.39878	3.74386e-26	THOC2
1235	627.898	-0.397251	3.84488e-26	IMPDH2
1236	22.0706	1.98446	3.8555e-26	ZNF596
1237	397.873	-0.581759	3.95708e-26	GNPNAT1
1238	167.998	0.788359	3.96078e-26	FAM111A
1239	303.937	-0.389472	4.026e-26	ADIPOR1
1240	45.6567	1.18774	4.21747e-26	PRKAR2B
1241	103.523	-0.705782	4.21755e-26	VPS37B
1242	102.355	1.21419	4.27894e-26	EGLN3
1243	88.6883	0.812472	4.54443e-26	FCHSD2
1244	274.409	0.494111	4.78994e-26	LTBP3
1245	235.26	-0.50055	5.02412e-26	MRPL4
1246	441.541	-0.56235	5.15426e-26	APRT
1247	13.3117	3.40842	5.19424e-26	FOS
1248	293.15	-0.449957	5.7442e-26	KDM1A
1249	1128.74	-0.299309	5.77418e-26	HMGB1
1250	138.897	-0.588628	5.94825e-26	CDCA8
1251	392.824	-0.369901	6.6485e-26	ALDH18A1
1252	566.926	0.36801	6.92195e-26	ABCA2
1253	156.839	-0.703328	7.23086e-26	YDJC
1254	55.0535	1.05903	7.43253e-26	CFAP410
1255	672.935	-0.364341	7.49655e-26	TIMELESS
1256	57.8375	-0.923879	7.66519e-26	CEP152
1257	254.058	0.518694	8.24449e-26	PJA2
1258	169.499	-0.575717	8.38215e-26	DTYMK
1259	220.668	0.546274	8.51914e-26	OSBPL2
1260	29.4972	1.57205	8.61854e-26	ARHGAP29
1261	140.595	-0.614136	8.87618e-26	RFC4
1262	77.7468	-0.769913	9.39833e-26	UAP1
1263	47.602	1.54975	9.43058e-26	KIF5C
1264	371.691	-0.408336	9.43058e-26	PCMT1
1265	101.776	1.18967	1.10231e-25	PNRC1
1266	71.1427	0.945314	1.12843e-25	TFR2
1267	226.715	-0.530765	1.13756e-25	NUP62
1268	101.347	-0.742604	1.13791e-25	MRPL58
1269	28.258	1.68197	1.14434e-25	TGFBR2
1270	716.902	-0.359245	1.15756e-25	KHSRP
1271	240.213	0.495955	1.16052e-25	KLHL36
1272	345.508	-0.534938	1.24112e-25	CENPF
1273	16.7549	2.88938	1.27529e-25	ITGB7
1274	227.945	-0.578264	1.37485e-25	DLGAP5
1275	71.4795	0.937879	1.38739e-25	HECTD2
1276	188	0.588411	1.43353e-25	ARID4A
1277	190.368	0.593162	1.53167e-25	ATG2B
1278	539.759	-0.413673	1.53167e-25	TCF3
1279	86.5598	-0.756772	1.53682e-25	CDKN3
1280	85.4515	-0.746242	1.66804e-25	TMCO3
1281	176.76	0.642503	1.67204e-25	PNPLA6
1282	16.1189	2.39928	1.81414e-25	CNTNAP1
1283	120.538	-0.702313	1.90747e-25	PUM3
1284	443.781	-0.43496	1.9724e-25	PRDX3
1285	115.015	0.71807	2.03484e-25	OFD1
1286	85.1228	0.83808	2.048e-25	CTSL
1287	113.192	-0.726246	2.24775e-25	ZNF367
1288	163.484	0.556415	2.28021e-25	UHRF2
1289	333.431	0.503273	2.33938e-25	SETDB1
1290	116.074	0.678527	2.37429e-25	TMEM161B
1291	4.3476	-4.6596	2.38831e-25	LINC01639
1292	531.241	0.512919	2.49457e-25	PDCD4
1293	38.4807	-1.06746	2.69604e-25	NTAN1
1294	1023.85	0.347786	2.72748e-25	NUDT21
1295	2364.85	-0.354366	2.73471e-25	ENO1
1296	64.4617	-1.11725	2.73922e-25	ABLIM1
1297	29.605	-1.4172	2.74676e-25	MFAP3L
1298	371.613	-0.376818	2.7551e-25	MCM6
1299	222.185	-0.57252	2.91346e-25	GPX4
1300	367.138	0.826216	2.96216e-25	MYO1B
1301	25.1324	2.02165	3.18692e-25	DTX4
1302	12.502	3.15397	3.32437e-25	PPARG
1303	190.388	-0.568286	3.41329e-25	PYGO2
1304	183.496	-0.534513	3.42602e-25	NA
1305	93.4668	0.836392	3.44964e-25	MUTYH
1306	71.8939	1.04148	3.54965e-25	STMN3
1307	135.064	-0.63986	3.70085e-25	RAD54L
1308	383.1	0.590071	3.74544e-25	ACSL3
1309	142.06	0.663121	3.78053e-25	COBLL1
1310	56.1167	-0.907569	3.80829e-25	DNMT3B
1311	376.065	0.456106	3.87478e-25	TRIM41
1312	186.077	0.62312	3.88551e-25	CAMTA2
1313	193.66	0.7082	3.91599e-25	IL6ST
1314	21.1491	1.88598	4.15937e-25	EPB41L4A
1315	452.375	-0.329841	4.29236e-25	MCCC2
1316	85.2968	-0.890736	4.32469e-25	SGO2
1317	250.843	0.465383	4.40199e-25	ZNF3
1318	284.825	-0.432994	4.40199e-25	YWHAH
1319	218.428	0.614893	4.5685e-25	DIP2A
1320	13.3116	2.45327	4.64852e-25	UGT1A1
1321	242.524	0.504571	4.65698e-25	ARL8B
1322	182.984	0.595229	4.8899e-25	GALNT2
1323	1317.05	-0.394666	5.13581e-25	PRKDC
1324	205.14	0.533297	5.20193e-25	SHKBP1
1325	209.188	0.668309	5.26931e-25	TMEM18
1326	50.724	-1.06014	5.28394e-25	IGSF8
1327	11.9039	2.53827	5.47913e-25	CARMIL3
1328	305.205	-0.453058	5.58797e-25	SNX17
1329	1230.87	-0.304758	5.93607e-25	PDIA4
1330	80.4	-0.827185	5.98321e-25	DIMT1
1331	18.5989	1.79822	5.99994e-25	CA11
1332	555.741	-0.381228	6.02559e-25	CDC37
1333	174.594	-0.753942	6.0898e-25	CCDC85B
1334	531.104	-0.295829	6.37384e-25	PPP2CA
1335	39.4594	-1.05169	6.60239e-25	CEP72
1336	52.7766	1.06207	6.70588e-25	DNAJC22
1337	120.3	-0.604092	6.9299e-25	KNSTRN
1338	36.531	1.20012	7.39576e-25	RNF170
1339	327.803	-0.441311	7.81012e-25	POLDIP2
1340	245.274	0.555025	7.96717e-25	LNPEP
1341	508.142	-0.324589	8.5551e-25	TRAF7
1342	35.6283	1.27809	8.68236e-25	HCAR1
1343	240.703	0.465988	9.49255e-25	EXOC4
1344	571.226	0.481638	9.79073e-25	ZKSCAN1
1345	95.4108	0.741578	1.01997e-24	ANKS3
1346	253.338	0.682596	1.14019e-24	VPS13C
1347	272.61	0.456297	1.39841e-24	ANKFY1
1348	207.457	0.559038	1.42574e-24	GGA1
1349	261.493	-0.456262	1.44532e-24	EEF1AKNMT
1350	565.161	0.619587	1.48175e-24	CA12
1351	604.27	-0.331836	1.53884e-24	LAPTM4B
1352	471.7	-0.359381	1.54599e-24	UBQLN1
1353	497.682	-0.402164	1.64767e-24	GTF3A
1354	63.6303	1.0447	1.6903e-24	APBB3
1355	395.945	-0.375973	1.79969e-24	PRPF19
1356	257.553	0.677064	1.83633e-24	IFIH1
1357	72.1723	-0.770291	1.87492e-24	CENPA
1358	76.9339	-0.764573	1.9008e-24	MRPS14
1359	161.638	-0.598553	1.93307e-24	BRIX1
1360	660.173	0.388266	2.2449e-24	PPP1R16A
1361	223.553	-0.571052	2.37151e-24	SNX27
1362	139.576	0.763851	2.50348e-24	ATM
1363	177.625	-0.544101	2.53165e-24	PCK2
1364	66.6834	-0.775405	2.73417e-24	CDR2
1365	134.485	-0.558611	2.76883e-24	COP1
1366	1117.31	-0.290428	2.78305e-24	PDIA6
1367	27.3783	1.48664	2.90085e-24	SMARCD3
1368	23.5392	2.21608	3.03776e-24	RTL5
1369	292.554	-0.416441	3.07427e-24	CIZ1
1370	2178.17	-0.299775	3.08297e-24	CFL1
1371	867.615	-0.37515	3.14111e-24	XRCC6
1372	55.0414	-0.851779	3.18013e-24	CFL2
1373	20.6872	3.71467	3.43825e-24	TMEM140
1374	208.863	0.699318	3.50659e-24	UBA5
1375	105.74	0.675421	3.55168e-24	ZNF251
1376	133.164	0.642025	3.59843e-24	CACTIN
1377	37.9146	-1.30056	3.60809e-24	CENPM
1378	225.517	-0.449862	3.64501e-24	GOLPH3
1379	191.018	0.646214	3.79949e-24	STX4
1380	524.586	-0.395092	3.93076e-24	ADRM1
1381	120.004	1.1207	3.9349e-24	APBB2
1382	141.206	-0.82077	3.94289e-24	ZNF185
1383	254.591	0.556846	4.03145e-24	NLGN2
1384	28.8869	-1.48025	4.07886e-24	MRPL12
1385	320.798	0.463087	4.15577e-24	CMTR1
1386	279.699	-0.498714	4.51828e-24	RPRD2
1387	50.803	-1.21864	4.62438e-24	ANXA9
1388	23.8499	1.77739	5.1467e-24	CAPG
1389	41.3566	1.42084	5.71548e-24	FAM171B
1390	127.229	0.667388	5.7868e-24	IQCB1
1391	136.04	0.592073	5.83678e-24	ARHGEF7
1392	425.607	-0.395055	5.84789e-24	AZIN1
1393	77.9349	0.782548	5.88463e-24	MAST3
1394	111.778	0.769583	5.90901e-24	PRPF40B
1395	664.591	0.333389	6.03765e-24	DDX46
1396	13.5292	2.89341	6.25529e-24	FAT4
1397	141.623	0.574757	6.28199e-24	VPS16
1398	113.779	-0.602107	6.36017e-24	ATPAF1
1399	16.0856	2.61081	6.40701e-24	KCND1
1400	45.4597	-1.04865	6.71899e-24	PEX19
1401	1108.22	-0.45406	6.82469e-24	CCDC47
1402	35.9653	-1.03768	7.42877e-24	MND1
1403	172.388	-0.513718	7.62139e-24	POLA1
1404	383.918	-0.442816	7.78165e-24	SOD1
1405	64.2209	0.86554	8.40746e-24	GM2A
1406	177.386	0.727422	8.51783e-24	CHPF
1407	41.8072	1.15753	8.51783e-24	KIF13B
1408	650.3	0.315604	8.55503e-24	PARD6B
1409	416.588	-0.419675	8.6233e-24	CCAR1
1410	29.5563	1.46381	9.21797e-24	PARP3
1411	728.847	-0.474642	9.40289e-24	GPAA1
1412	73.9582	-0.740588	9.58498e-24	RAB26
1413	527.723	0.455473	1.00687e-23	INTS3
1414	606.517	-0.338694	1.01657e-23	ANKRD52
1415	168.369	0.548263	1.04237e-23	METTL17
1416	364.13	0.573378	1.05652e-23	HAGHL
1417	347.647	-0.450332	1.06402e-23	MRPL51
1418	1723.15	0.308273	1.11053e-23	SCRIB
1419	34.0632	1.34625	1.17843e-23	TRPC1
1420	28.5314	1.53078	1.27886e-23	P2RY11
1421	519.875	0.427655	1.32915e-23	AKAP9
1422	217.4	-0.498422	1.41611e-23	GINS1
1423	36.4515	1.21668	1.47137e-23	WASHC2A
1424	169.267	-0.548417	1.51433e-23	BCCIP
1425	451.569	-0.321771	1.52889e-23	VPS35
1426	1296.87	0.339132	1.576e-23	GRINA
1427	106.617	0.858311	1.59067e-23	RHOC
1428	273.564	-0.435952	1.65083e-23	GAA
1429	232.366	0.470478	1.73321e-23	ARAF
1430	38.2669	1.16713	1.7811e-23	ZNF557
1431	59.563	0.999954	1.80207e-23	TRIM2
1432	56.9775	-0.895026	1.87975e-23	GABPB2
1433	557.02	-0.309686	2.07014e-23	GNB1
1434	55.0328	-1.1181	2.10496e-23	ORMDL2
1435	568.611	0.613641	2.30959e-23	IFI44
1436	50.8535	-0.997046	2.35256e-23	E2F8
1437	59.9822	0.862655	2.4943e-23	CXorf40A
1438	165.321	-0.524478	2.53981e-23	IDH3A
1439	73.8531	0.957494	2.65708e-23	SPIRE2
1440	415.842	-0.427194	3.3598e-23	ENAH
1441	109.136	-0.655141	3.40684e-23	CEP78
1442	1007.77	-0.332034	3.43776e-23	TMPO
1443	307.12	-0.440188	3.84801e-23	TACC3
1444	25.3539	-1.195	3.92908e-23	UBE2QL1
1445	1728.91	-0.308157	3.94056e-23	CDH1
1446	103.966	0.661026	4.021e-23	DCAF17
1447	349.026	0.772409	4.06861e-23	ACSL1
1448	236.98	0.419437	4.19903e-23	CSTF1
1449	231.211	0.562467	4.58081e-23	DHPS
1450	953.645	0.335604	4.70012e-23	MTSS1L
1451	43.2188	1.20462	4.70902e-23	SCD5
1452	17.1579	2.62337	4.72162e-23	ABCA12
1453	1106.44	-0.563684	4.73021e-23	GSE1
1454	94.8336	-0.619905	4.91761e-23	TTC27
1455	131.649	-0.587495	5.02547e-23	CRNKL1
1456	472.443	0.539902	5.17999e-23	AP1G2
1457	361.521	-0.35443	5.7158e-23	RPA1
1458	464.85	-0.509712	6.18723e-23	DKC1
1459	245.449	0.4792	6.3609e-23	SH2B1
1460	441.111	0.458931	6.79928e-23	MLPH
1461	367.657	-1.06984	7.28571e-23	RDX
1462	6.5962	6.30049	7.61832e-23	TNFSF15
1463	10.0957	2.97122	7.62366e-23	RUNX2
1464	53.5915	1.10563	7.75607e-23	FAM20C
1465	74.1328	-0.725712	7.7617e-23	CHEK2
1466	131.004	-0.626004	7.78242e-23	SPRYD3
1467	248.079	-0.482143	7.98624e-23	SHTN1
1468	140.233	-0.546257	8.1573e-23	NIT2
1469	69.985	-0.757319	8.44069e-23	RGS19
1470	460.522	-0.48421	8.65033e-23	RCC1
1471	132.166	0.675799	8.95952e-23	GOLGA1
1472	45.5114	-1.02524	9.16587e-23	PIMREG
1473	217.225	-0.755276	9.54084e-23	NECTIN1
1474	108.663	-0.586285	9.58868e-23	ABL2
1475	390.651	0.431318	1.00366e-22	SPTBN1
1476	279.43	0.558875	1.00468e-22	ASNS
1477	133.334	-0.66145	1.01755e-22	MRTO4
1478	81.4612	0.800082	1.0396e-22	LIMK2
1479	14.4017	2.04274	1.04848e-22	AP3B2
1480	139.36	-0.645795	1.05529e-22	MGAT2
1481	85.5356	1.50447	1.07603e-22	OPTN
1482	170.998	0.534033	1.10094e-22	THAP5
1483	380.332	0.373149	1.10495e-22	GPBP1L1
1484	235.514	0.544456	1.1155e-22	MKLN1
1485	348.695	0.424664	1.14341e-22	CCNK
1486	35.8801	1.56225	1.15146e-22	PCDH1
1487	44.2307	1.21525	1.18455e-22	ZNF224
1488	55.7233	-0.789399	1.19547e-22	FBXO30
1489	335.911	-0.376336	1.2147e-22	CYCS
1490	303.28	-0.360257	1.22361e-22	MSH2
1491	96.326	0.73648	1.37005e-22	FBXO38
1492	302.025	0.400271	1.45731e-22	PFKM
1493	108.914	-0.631473	1.53615e-22	HDHD3
1494	115.888	0.765379	1.61731e-22	TGIF1
1495	323.967	0.588111	1.63221e-22	TBC1D9
1496	29.6042	1.32451	1.65657e-22	RUNDC3A-AS1
1497	512.311	-0.285902	1.795e-22	BAZ1A
1498	119.691	0.612151	1.83499e-22	SLC25A28
1499	213.335	-0.57578	1.83499e-22	SPAG5
1500	23.9547	1.85223	1.84885e-22	WNK4
1501	149.705	-0.573157	1.93006e-22	HMOX2
1502	198.981	-0.585499	1.93412e-22	CHCHD1
1503	2008.77	-0.342519	1.96772e-22	RPS24
1504	488.929	-0.787886	1.99003e-22	SPDEF
1505	163.713	-0.638532	2.08334e-22	PITX1
1506	172.791	-0.645011	2.08719e-22	RHOD
1507	265.014	-0.424931	2.10367e-22	PDCD2
1508	32.3572	1.30428	2.16869e-22	WBP1
1509	7.16409	-4.62936	2.16869e-22	GNE
1510	255.979	0.528686	2.26706e-22	N4BP2L2
1511	61.8099	0.901901	2.36049e-22	TRIQK
1512	132.143	-0.609969	2.60283e-22	TMEM120B
1513	219.947	0.498241	2.66595e-22	KDM5A
1514	95.6813	0.690394	2.72219e-22	KDM3A
1515	80.4782	0.808821	2.82283e-22	RBBP8NL
1516	46.0978	-0.905982	2.84436e-22	CENPBD1P1
1517	1379.75	-0.265048	2.87221e-22	ACTN4
1518	248.525	-0.450739	3.17034e-22	CMPK1
1519	180.929	0.646617	3.21351e-22	IFITM2
1520	395.429	-0.388086	3.2385e-22	GLO1
1521	163.815	-0.615365	3.40015e-22	GEMIN4
1522	95.844	-0.839261	3.48352e-22	ATP2B4
1523	69.5835	0.917214	3.48352e-22	AHR
1524	399.507	-0.430138	3.54021e-22	CAPNS1
1525	63.1369	-0.858477	3.64703e-22	TMEM161A
1526	37.4961	-1.0571	3.86882e-22	METTL23
1527	225.075	-0.444046	3.92808e-22	EIF2S2
1528	597.741	-0.361695	4.18773e-22	APH1A
1529	11.3617	2.84301	4.2578e-22	PRKAA2
1530	69.5575	-0.756877	4.3185e-22	RBL1
1531	550.348	0.366405	4.38413e-22	INF2
1532	32.6322	1.2821	4.4511e-22	ABLIM3
1533	222.118	-0.441126	4.50182e-22	NA
1534	166.732	0.633583	4.51527e-22	KDM4B
1535	73.1795	-0.801858	4.65555e-22	OPLAH
1536	396.793	-0.675513	4.66564e-22	NA
1537	333.928	0.396952	4.72808e-22	AP2A1
1538	170.059	-0.500005	5.0717e-22	NOL7
1539	23.4223	1.44023	5.10421e-22	PRDM6
1540	52.2203	0.964911	5.41303e-22	GLI3
1541	170.065	-0.564792	5.41303e-22	CDCA4
1542	19.4431	1.66271	5.5042e-22	SCART1
1543	117.222	-0.715807	5.58177e-22	RMI2
1544	114.899	-0.617893	5.62019e-22	ZDHHC12
1545	85.6171	0.836592	5.68291e-22	CNKSR1
1546	126.242	-0.607755	6.06886e-22	FPGS
1547	438.519	0.470098	6.26011e-22	TSC2
1548	19.2111	1.67977	6.90449e-22	PCSK4
1549	34.7148	1.33406	7.52673e-22	TESK2
1550	333.189	-0.431653	7.7343e-22	ZMPSTE24
1551	226.429	-0.470075	7.86051e-22	DOT1L
1552	54.4315	0.868529	7.96867e-22	GBAP1
1553	220.654	0.564693	8.19255e-22	IDS
1554	79.0683	0.798421	8.43459e-22	TMEM229B
1555	110.177	0.691615	8.78748e-22	NUDT9
1556	1923.07	1.12589	9.19322e-22	B2M
1557	171.139	-0.618172	9.20263e-22	NAE1
1558	116.059	0.659877	9.44907e-22	CDYL2
1559	86.2998	0.68475	9.73004e-22	FNTA
1560	48.5137	1.10777	9.89373e-22	FAM110C
1561	1179.75	0.215579	1.01158e-21	NONO
1562	46.768	1.5187	1.02699e-21	APOL6
1563	660.416	-0.52931	1.02911e-21	NOLC1
1564	150.844	0.635212	1.06793e-21	UNC119
1565	12.0365	3.28025	1.07122e-21	CAPN5
1566	135.664	-0.554122	1.10729e-21	PDCD5
1567	88.6577	0.745511	1.14922e-21	FEZ2
1568	130.239	0.651785	1.15549e-21	ABCA7
1569	27.4016	1.80503	1.20408e-21	C20orf204
1570	11.6539	2.61823	1.2503e-21	RNF128
1571	249.747	0.529883	1.28259e-21	CCDC14
1572	58.9701	0.963195	1.29955e-21	NAB1
1573	42.2106	1.11755	1.31811e-21	SLC9A7
1574	13.9919	-1.79403	1.36916e-21	CTSZ
1575	90.2412	0.733758	1.38493e-21	TEF
1576	1271.1	0.547391	1.39284e-21	RHPN1
1577	5.2278	-4.26465	1.48744e-21	LOC105369486
1578	901.982	-0.375176	1.51682e-21	PPIB
1579	319.814	-0.385593	1.57997e-21	CLINT1
1580	259.754	0.586748	1.58424e-21	RFX5
1581	268.462	-0.468318	1.65816e-21	SNHG16
1582	150.618	0.558596	1.74449e-21	MEGF8
1583	706.605	0.391831	1.8142e-21	S100A11
1584	194.906	0.449762	1.82544e-21	GLOD4
1585	135.071	0.791915	1.83096e-21	FAM241A
1586	342.792	-0.369406	1.98842e-21	PRCC
1587	85.1365	1.02399	2.04109e-21	KLHL5
1588	96.6506	0.721036	2.1174e-21	SLC39A10
1589	368.909	-0.395446	2.25768e-21	SRP72
1590	929.712	0.308626	2.25768e-21	ACIN1
1591	301.029	-0.387889	2.31407e-21	HMGB3
1592	163.87	0.806729	2.3556e-21	PHLDA3
1593	15.7607	1.8981	2.55049e-21	FAM83E
1594	194.493	-0.54368	2.57174e-21	CENPO
1595	788.625	0.253926	2.71432e-21	BCAS2
1596	85.2209	-0.837594	2.7166e-21	PGGHG
1597	139.348	-0.625937	2.96794e-21	EIF2B2
1598	189.624	-0.433545	3.1263e-21	C16orf72
1599	468.004	-0.316793	3.14517e-21	PGD
1600	11.1664	5.12028	3.16931e-21	SAGE1
1601	512.999	0.402441	3.19548e-21	TAF6
1602	30.2592	1.45872	3.45531e-21	ABTB1
1603	45.6342	0.965532	3.60111e-21	GRIP1
1604	195.672	0.541936	3.62348e-21	RFX7
1605	121.291	0.663675	3.77272e-21	TEAD3
1606	134.862	0.542236	3.79511e-21	NVL
1607	182.924	-0.44349	3.95552e-21	PRPF31
1608	21.7859	2.62357	4.07093e-21	EPHA4
1609	150.662	-0.547385	4.28384e-21	SGSH
1610	358.629	-0.344401	4.52435e-21	MRPL3
1611	350.872	-0.39108	4.60838e-21	USP14
1612	957.044	0.440768	5.03995e-21	EIF4A2
1613	21.0301	2.84934	5.03995e-21	SAMD9L
1614	185.314	0.48271	5.17612e-21	ATP6V0A1
1615	63.1137	1.10015	5.66725e-21	NOL4L
1616	179.89	0.504773	5.74552e-21	ATAD2B
1617	37.0837	-1.01998	5.90133e-21	TOMM40L
1618	127.341	-0.541967	5.92033e-21	FAM104A
1619	128.26	0.586711	6.13196e-21	SLC20A2
1620	41.0643	1.53642	6.2604e-21	NA
1621	42.8687	1.41447	6.31596e-21	HIST2H2BE
1622	1270.81	-0.231374	6.37776e-21	CCT2
1623	202.402	-0.611808	6.4256e-21	DBNL
1624	294.993	0.401545	6.65248e-21	MGRN1
1625	107.513	-0.62878	6.96175e-21	HPS1
1626	703.283	-0.471209	7.06228e-21	PHB
1627	245.746	0.485715	7.17444e-21	CHFR
1628	82.707	-0.737063	7.24701e-21	NUF2
1629	43.9455	-0.996518	7.36559e-21	SAP30
1630	174.96	-0.606509	7.47331e-21	ATP5MC1
1631	199.314	0.472832	7.67754e-21	PRKRIP1
1632	199.314	0.472832	7.67754e-21	LOC100630923
1633	19.7783	1.77753	7.6916e-21	TGFA
1634	83.8719	0.696448	8.0165e-21	PGPEP1
1635	152.72	0.551722	8.02962e-21	CCM2
1636	17.7776	1.99379	8.41726e-21	A2MP1
1637	95.7907	-0.63688	8.47384e-21	NDRG3
1638	157.352	-0.565193	8.58977e-21	NCAPG
1639	493.236	-0.347963	8.65911e-21	NCKAP1
1640	46.4443	-0.9489	8.7589e-21	DIAPH3
1641	41.6216	-0.998002	8.82368e-21	NEK2
1642	433.2	-0.399374	9.64493e-21	DAP
1643	49.7263	-0.827448	9.80051e-21	SNAPIN
1644	68.6278	-0.751562	1.08406e-20	BAG2
1645	109.727	-0.54874	1.08909e-20	PGM2
1646	745.122	-0.455913	1.10368e-20	LPCAT1
1647	383.024	-0.343517	1.1104e-20	POGK
1648	376.825	-0.34844	1.11704e-20	PI4KB
1649	95.1039	-0.740377	1.25249e-20	SLC27A4
1650	461.709	0.392613	1.33101e-20	AVL9
1651	836.234	0.388559	1.36061e-20	OGT
1652	28.9087	1.46544	1.36684e-20	IKZF2
1653	42.0568	1.58153	1.37514e-20	SLIT2
1654	34.8113	1.67553	1.37787e-20	LUZP2
1655	54.4402	-0.799174	1.4212e-20	TRMT61B
1656	26.0522	-1.23322	1.43847e-20	RAB30-AS1
1657	36.1118	1.20772	1.46858e-20	GADD45A
1658	11.0203	2.7438	1.48913e-20	SOX3
1659	87.6809	0.826492	1.491e-20	BTG1
1660	148.921	0.509722	1.50876e-20	BRD1
1661	273.532	-0.477436	1.54907e-20	TMEM109
1662	193.421	-0.467655	1.62868e-20	GLRX3
1663	86.0503	1.06765	1.64522e-20	EPHA2
1664	160.015	-0.560652	1.71572e-20	TRIM65
1665	240.991	0.557203	1.72036e-20	FAM214A
1666	402.572	-0.386606	1.73743e-20	NUDC
1667	440.904	-0.456558	1.86293e-20	SLC52A2
1668	13.9276	2.57108	1.86557e-20	NA
1669	599.687	-0.380708	1.96289e-20	TPR
1670	318.867	0.460588	1.97594e-20	TRIM24
1671	357.248	-0.355016	2.0212e-20	KARS
1672	127.812	-0.52126	2.0661e-20	UBE4B
1673	660.856	0.358952	2.12456e-20	ESYT2
1674	119.209	-0.695846	2.12897e-20	CLSPN
1675	117.456	0.639524	2.14591e-20	LGALS8
1676	48.2161	-0.846218	2.23511e-20	ABHD14B
1677	15.4594	1.8829	2.24691e-20	PARP8
1678	10.2111	2.9186	2.2557e-20	EDN2
1679	606.225	0.339013	2.25812e-20	SIKE1
1680	237.014	-0.485898	2.28045e-20	TTC39A
1681	68.5075	0.7921	2.33195e-20	SESTD1
1682	112.796	-0.586538	2.3644e-20	MRPS30
1683	302.589	-0.971565	2.36445e-20	PRLR
1684	35.18	-0.967675	2.44701e-20	GK5
1685	93.7074	-0.756405	2.5959e-20	PACSIN3
1686	34.0735	1.12682	2.62098e-20	RAB39B
1687	297.107	-0.370711	2.62999e-20	SRPRA
1688	196.327	-0.566048	2.66141e-20	C5orf15
1689	169.128	-0.496017	2.68528e-20	MICU1
1690	95.2049	0.65779	2.92579e-20	PLBD1
1691	16.6675	2.20381	3.05567e-20	CYP4B1
1692	248.701	0.511147	3.0842e-20	TRPM4
1693	161.94	-0.611878	3.09126e-20	PPP3CB
1694	28.8429	1.36323	3.22968e-20	EGR1
1695	47.8163	-0.978737	3.25194e-20	GPRC5C
1696	533.055	-0.342963	3.4631e-20	CORO1B
1697	176.405	-0.560771	3.50223e-20	S1PR3
1698	176.405	-0.560771	3.50223e-20	C9orf47
1699	21.7793	3.76361	3.50864e-20	CTNNA3
1700	7.11273	-2.59506	3.54974e-20	RAB37
1701	128.303	0.719314	3.71271e-20	OSBPL7
1702	82.0633	0.913167	3.83446e-20	SIX5
1703	106.705	0.656746	4.2003e-20	C6orf48
1704	462.3	0.482825	4.39367e-20	TAOK3
1705	286.756	0.411769	4.45323e-20	CTDSP1
1706	65.0589	1.03248	4.52357e-20	REC8
1707	102.312	-0.616126	4.5382e-20	POP4
1708	166.113	0.591671	4.90567e-20	NDOR1
1709	63.1676	0.765917	5.09933e-20	DIAPH2
1710	132.845	-0.566199	5.29244e-20	LYAR
1711	38.3238	1.25697	5.40552e-20	CPLANE1
1712	220.531	-0.504736	5.47371e-20	NDUFS6
1713	31.1109	1.20362	5.76739e-20	CAPRIN2
1714	118.946	0.594152	5.78273e-20	CXorf40B
1715	120.621	0.687969	6.06327e-20	NPEPL1
1716	1684.54	-0.720049	6.08081e-20	PTP4A1
1717	196.197	-0.527739	6.64579e-20	VPS72
1718	276.779	0.443211	6.8282e-20	AKAP8L
1719	151.126	-0.538581	6.83366e-20	METTL26
1720	116.347	0.598603	7.05462e-20	ZNF428
1721	190.575	0.663164	7.24574e-20	SEZ6L2
1722	409.659	-0.376586	7.25724e-20	PIP5K1A
1723	576.546	-0.386476	7.46775e-20	PRDX2
1724	72.8161	-0.733928	7.6494e-20	GALE
1725	34.3127	1.07978	8.03915e-20	GRB7
1726	33.3083	-1.02367	8.55476e-20	RHOV
1727	53.0649	0.908958	8.55949e-20	MAP3K14
1728	257.182	0.528434	8.6871e-20	HDAC7
1729	62.1737	1.04205	8.68748e-20	BRI3
1730	49.575	0.882971	8.82489e-20	RANBP17
1731	135.796	-0.515822	8.91718e-20	PLAA
1732	9.51604	2.78263	9.00395e-20	HGFAC
1733	456.406	-0.33723	9.09002e-20	HID1
1734	153.855	-0.525884	9.26695e-20	FAM98A
1735	240.797	-0.426483	9.33566e-20	CHPT1
1736	876.091	-0.247101	9.53315e-20	SUPT16H
1737	23.6741	1.4036	9.70502e-20	DMRTA1
1738	111.357	0.772211	1.02867e-19	IFT57
1739	17.3478	-1.37311	1.05403e-19	NA
1740	384.063	-0.369925	1.05987e-19	MOB1A
1741	65.7631	0.90052	1.07906e-19	NA
1742	43.6224	-0.98395	1.14105e-19	TLCD1
1743	252.344	-0.438465	1.1856e-19	ICMT
1744	70.4431	-0.840104	1.19008e-19	SRBD1
1745	241.867	-0.383608	1.1913e-19	MRGBP
1746	29.0957	1.34834	1.21638e-19	EFNB3
1747	746.301	-0.504459	1.23064e-19	DSCAM-AS1
1748	326.024	-0.498913	1.23641e-19	NBPF1
1749	30.6881	1.39018	1.3076e-19	SLITRK6
1750	99.8193	-0.661439	1.33669e-19	GTSE1
1751	176.037	-0.479787	1.39587e-19	AMMECR1
1752	114.911	0.635449	1.47146e-19	IDUA
1753	30.0003	1.88293	1.53644e-19	LMO7
1754	106.676	0.866169	1.59453e-19	WWC2
1755	179.455	-0.597069	1.60252e-19	ECI1
1756	93.1337	0.698024	1.60921e-19	FAM160B2
1757	229.594	-0.511071	1.66503e-19	WIZ
1758	234.965	1.46598	1.66746e-19	SAMD9
1759	25.8924	1.27766	1.68356e-19	MAP9
1760	42.9766	1.00738	1.69274e-19	AHRR
1761	130.45	-0.519252	1.69334e-19	NPRL3
1762	28.6741	-1.1286	1.73509e-19	LOC441666
1763	324.843	-0.42526	1.75595e-19	AURKA
1764	180.275	-0.625314	1.83085e-19	GNL3
1765	41.5625	1.05885	1.84194e-19	DEPTOR
1766	53.5304	-0.844681	1.9032e-19	KHK
1767	117.49	-0.555899	1.9113e-19	THAP4
1768	7.78114	3.73556	1.918e-19	PIK3R5
1769	284.114	-0.401924	1.93816e-19	PWP1
1770	73.2637	-0.709641	1.93905e-19	RTL10
1771	349.177	-0.308753	2.00097e-19	PSMC6
1772	252.089	1.06864	2.03001e-19	MAN1A1
1773	563.459	-0.30339	2.07544e-19	IARS2
1774	123.594	0.768832	2.19744e-19	STXBP2
1775	1718.47	-0.274411	2.20681e-19	FAM83H
1776	279.239	0.493932	2.27938e-19	NKTR
1777	911.022	-0.248369	2.41604e-19	CBX3
1778	204.96	-0.46835	2.45058e-19	VARS
1779	442.954	-0.320432	2.4518e-19	ANXA7
1780	153.024	0.485506	2.5601e-19	TOP3B
1781	37.5989	-0.916817	2.57403e-19	NA
1782	112.586	-0.547148	2.65188e-19	CDK9
1783	158.459	-0.46795	2.69568e-19	CNP
1784	89.6102	0.660718	2.93975e-19	TMTC2
1785	127.495	-0.551819	3.06705e-19	PLOD1
1786	29.3441	-1.07633	3.12791e-19	MLKL
1787	506.361	-0.414033	3.3548e-19	WDR34
1788	348.131	0.604438	3.39012e-19	NFAT5
1789	9.70872	2.92341	3.45418e-19	AKAP6
1790	209.754	0.700344	3.56492e-19	PVT1
1791	12.4301	-1.87109	3.68321e-19	KRT15
1792	109.708	-0.66994	3.71052e-19	NDUFC1
1793	72.5505	-0.717765	3.74117e-19	CENPK
1794	12.0504	2.219	3.76138e-19	AVIL
1795	428.376	-0.361211	4.04851e-19	GTPBP4
1796	6.13047	-2.39502	4.20643e-19	PTGES
1797	230.29	-0.391052	4.21334e-19	GRK6
1798	940.801	-0.237616	4.24183e-19	DIAPH1
1799	71.0025	-0.678893	4.5869e-19	NA
1800	3.20456	-4.65286	4.61669e-19	TNFRSF18
1801	94.3545	0.761445	4.6973e-19	SPSB3
1802	810.837	-0.35414	4.74724e-19	PHB2
1803	418.932	-0.495917	4.78611e-19	TET2
1804	193.843	-0.437636	5.10495e-19	OSTC
1805	169.273	-0.502209	5.12019e-19	HPCAL1
1806	456.754	0.595767	5.27844e-19	MEGF9
1807	1329.09	-0.360168	5.28307e-19	DDX3X
1808	190.914	-0.642164	5.38129e-19	WDR97
1809	899.776	-0.258709	5.43678e-19	SMARCD2
1810	99.262	0.639992	5.49623e-19	GOLGA2P5
1811	155.279	0.520902	5.50428e-19	NA
1812	41.0156	-0.902769	5.50997e-19	MTX1
1813	710.105	0.253705	5.80303e-19	CDC42BPB
1814	54.8743	0.907673	6.08837e-19	NA
1815	172.848	0.699745	6.15162e-19	PKP2
1816	12.1416	-2.00433	6.32777e-19	CD27-AS1
1817	307.99	-0.358154	6.42502e-19	CDC123
1818	87.3834	-0.666889	6.46163e-19	NCS1
1819	196.808	-0.439626	6.65626e-19	TENT4A
1820	173.247	0.661682	7.08997e-19	LPCAT3
1821	101.745	-0.604727	7.18717e-19	DHFR
1822	361.717	-0.400021	7.40095e-19	GPD2
1823	31.9858	1.174	7.56335e-19	DIABLO
1824	24.5783	1.4111	7.82391e-19	MATN1-AS1
1825	104.414	0.908496	7.82391e-19	OASL
1826	257.316	-0.41429	7.87426e-19	RPUSD1
1827	20.6749	1.44779	7.99807e-19	NA
1828	141.73	-0.60677	8.18315e-19	NR2F6
1829	37.6578	1.20693	8.30649e-19	ASIC3
1830	31.1784	1.18436	8.36482e-19	BMP1
1831	287.106	-0.390501	8.73617e-19	NUP85
1832	54.1804	0.933758	8.75052e-19	SLC35A1
1833	292.339	-0.557719	9.079e-19	HMGA1
1834	142.509	-0.508659	9.31122e-19	RPAP3
1835	117.16	0.57484	9.32146e-19	ATP6V1H
1836	281.285	-0.344292	9.67657e-19	EIF2B1
1837	19.9459	-1.32161	9.71549e-19	FAM114A1
1838	263.53	0.431547	9.83282e-19	PABPC1L
1839	252.51	-0.395231	9.9267e-19	PREPL
1840	5.81172	-2.6739	9.9267e-19	BDKRB2
1841	2031.14	-0.239728	1.06419e-18	HSPD1
1842	824.07	0.349891	1.07528e-18	MTA1
1843	169.984	-0.449056	1.07638e-18	TBL3
1844	116.147	-0.548627	1.09888e-18	LSM7
1845	95.8005	-0.609809	1.09996e-18	ALDH9A1
1846	286.577	-0.36038	1.10988e-18	MAPKAPK2
1847	153.131	-0.577537	1.11451e-18	UTP4
1848	1182.39	-0.253193	1.1158e-18	NUP210
1849	77.5293	-0.700873	1.12093e-18	PIGM
1850	43.6567	-0.941628	1.12594e-18	AUNIP
1851	428.109	-0.292045	1.1658e-18	DNAJC2
1852	124.029	-0.564668	1.17038e-18	TXNDC12
1853	91.8502	0.68215	1.17038e-18	TECPR2
1854	229.938	-0.466429	1.17959e-18	PRKCI
1855	26.0579	1.26388	1.18654e-18	RAI2
1856	279.23	0.482667	1.19353e-18	B4GALNT4
1857	208.692	-0.422218	1.23458e-18	TBC1D16
1858	302.371	-0.347513	1.24116e-18	ELAVL1
1859	36.8861	-0.913877	1.25645e-18	HES6
1860	198.926	0.453514	1.27566e-18	SYVN1
1861	51.071	-0.794522	1.30529e-18	GLRX2
1862	260.147	0.479634	1.32325e-18	NOM1
1863	68.7002	-0.718747	1.32801e-18	RAC3
1864	39.1941	1.10675	1.34821e-18	TMEM44
1865	140.96	0.502033	1.34821e-18	R3HDM2
1866	222.434	0.480483	1.34956e-18	LPIN3
1867	66.2849	0.76087	1.36007e-18	RASA2
1868	617.614	-0.364863	1.39853e-18	ARPC1A
1869	167.654	-0.479948	1.42642e-18	SLC25A44
1870	182.321	0.514079	1.44156e-18	TARBP2
1871	108.163	0.695234	1.44329e-18	CDAN1
1872	142.847	-0.538633	1.47121e-18	SINHCAF
1873	14.5854	-1.4853	1.53768e-18	THTPA
1874	82.9876	1.05898	1.54609e-18	PAPSS2
1875	72.3816	-0.708425	1.59461e-18	MRPL36
1876	737.442	-0.310071	1.6319e-18	TRIM25
1877	21.7955	-1.32435	1.7114e-18	TENT5C
1878	184.806	-0.513926	1.7117e-18	PCYOX1
1879	77.3058	-0.649814	1.77065e-18	DCK
1880	10.062	2.35442	1.79397e-18	PRKD1
1881	86.5584	-0.581426	1.79529e-18	PPP2R1B
1882	133.033	-0.537473	1.85391e-18	NEK7
1883	10.2563	-1.82984	1.8728e-18	FGFBP2
1884	60.6757	0.90921	1.89668e-18	ZNF516
1885	49.2188	0.821743	1.90908e-18	AP1S2
1886	150.653	-0.612105	1.9709e-18	SLC25A11
1887	56.8733	-0.772366	2.05166e-18	SLC35E3
1888	19.5567	1.611	2.0535e-18	ARHGAP27P1
1889	19.5567	1.611	2.0535e-18	ARHGAP27P1-BPTFP1-KPNA2P3
1890	158.804	0.51956	2.08504e-18	MAP2K7
1891	371.561	0.355243	2.09623e-18	SLC44A1
1892	190.851	-0.509734	2.1969e-18	MRPS2
1893	606.522	-0.506075	2.23116e-18	H1FX
1894	43.2716	1.1099	2.25789e-18	ADAM8
1895	34.0742	1.08949	2.28018e-18	SLC25A42
1896	565.516	0.2793	2.33175e-18	NASP
1897	207.847	0.457982	2.35914e-18	MED28
1898	363.398	0.423372	2.44024e-18	RBL2
1899	51.4087	-0.900042	2.4944e-18	DUSP12
1900	378.623	0.603957	2.4944e-18	CXCL12
1901	281.772	0.38512	2.51553e-18	MBD6
1902	275.728	-0.438432	2.54061e-18	EIF3K
1903	28.6104	1.53404	2.57369e-18	PLLP
1904	271.693	-0.414186	2.59945e-18	FAM20B
1905	290.059	-0.407734	2.64189e-18	RBM12
1906	141.066	-0.511667	2.79551e-18	CIP2A
1907	48.745	1.25462	2.81492e-18	TBX3
1908	19.8711	1.4443	2.86043e-18	LINC01806
1909	65.6579	0.759945	2.86043e-18	NA
1910	5.00471	5.47972	2.86478e-18	CLSTN2
1911	86.5633	0.954624	2.89242e-18	CLDN15
1912	173.647	0.496453	2.94825e-18	GSS
1913	498.801	0.814384	2.98857e-18	MYH14
1914	300.674	0.64676	3.11985e-18	QKI
1915	55.6479	-0.743753	3.22818e-18	SPC25
1916	151.846	0.551517	3.23349e-18	CNPY3
1917	438.664	0.34783	3.37274e-18	PCNT
1918	142.167	0.483551	3.46845e-18	PDHB
1919	28.0819	1.21974	3.53062e-18	IGIP
1920	249.126	0.466506	3.59894e-18	UBXN7
1921	729.819	-0.296393	3.82747e-18	FTSJ3
1922	111.924	-0.594161	4.19938e-18	CDCA7
1923	166.518	0.522277	4.38758e-18	DHRS7
1924	91.0977	0.95417	4.50449e-18	CUEDC1
1925	111.897	-0.657869	4.50768e-18	MRPL17
1926	81.1679	-0.658782	4.54891e-18	DESI1
1927	68.2651	0.74097	4.74643e-18	TYW5
1928	38.721	-0.897789	4.79295e-18	HASPIN
1929	296.814	0.460418	5.12248e-18	DVL2
1930	433.733	-0.425956	5.14591e-18	CLDN3
1931	36.7595	1.03386	5.37746e-18	ANKRA2
1932	113.802	0.930828	5.52713e-18	TNS2
1933	33.1283	1.40613	5.82712e-18	PNPLA7
1934	128.054	0.542872	5.88007e-18	EFHD1
1935	166.685	-0.661245	5.91534e-18	IRF7
1936	131.471	0.587118	6.06182e-18	DOCK5
1937	10.6589	2.76346	6.42528e-18	SDC2
1938	189.211	0.485677	6.53667e-18	PTPN6
1939	102.034	-0.660684	6.68224e-18	MRPL14
1940	84.8709	-0.6114	6.68735e-18	CLPP
1941	214.714	0.520541	6.82282e-18	AHSA2P
1942	18.534	-1.99865	6.9079e-18	NXPH3
1943	214.772	0.449502	6.92505e-18	RUBCN
1944	144.912	-0.815403	6.9878e-18	NME1
1945	669.55	0.276882	7.00677e-18	UBE2D3
1946	122.553	0.597496	7.19983e-18	TUSC3
1947	38.2344	0.982149	7.23366e-18	KLF13
1948	38.2344	0.982149	7.23366e-18	LOC105370939
1949	119.231	-0.580371	7.39093e-18	LMF2
1950	196.721	0.477071	7.50215e-18	SFI1
1951	160.947	-0.546139	7.57485e-18	RRP1
1952	178.943	-0.516412	7.5859e-18	SCFD1
1953	276.341	0.405318	7.63556e-18	CUL4B
1954	187.412	0.485744	8.29404e-18	C4orf3
1955	70.7679	0.83907	8.37415e-18	FAM210B
1956	21.1639	1.59771	8.79298e-18	CATSPERG
1957	362.411	-0.359666	8.93054e-18	MRPS16
1958	59.6252	-0.750914	9.19723e-18	WDR46
1959	86.1064	0.6488	9.45065e-18	SPAG7
1960	8822.98	-0.317971	9.57372e-18	HSP90AA1
1961	122.813	-0.539883	9.58666e-18	EIF6
1962	722.595	-0.285336	9.6807e-18	PPM1G
1963	19.9443	1.41546	9.70644e-18	SLC16A9
1964	170.212	0.558348	9.80985e-18	CERCAM
1965	148.224	-0.439151	9.82867e-18	NA
1966	460.91	0.35314	9.97819e-18	ANKIB1
1967	587.433	-0.304172	1.01735e-17	RAB1B
1968	225.08	-0.473806	1.05146e-17	PRDX4
1969	40.0821	0.901703	1.05433e-17	ASAP3
1970	82.4679	-0.689561	1.05433e-17	NDC80
1971	43.7541	-0.81986	1.06243e-17	METTL21A
1972	345.813	0.351246	1.07547e-17	RNF44
1973	61.0499	-0.756628	1.09181e-17	TESMIN
1974	34.2887	1.06414	1.12793e-17	NA
1975	102.921	0.584809	1.13806e-17	CERS5
1976	1541.71	-0.29644	1.14114e-17	PTGES3
1977	380.614	-0.333461	1.15319e-17	PRMT5
1978	360.12	-0.416864	1.15323e-17	TRIR
1979	570.041	0.402065	1.15523e-17	EIF2A
1980	378.015	-0.335815	1.25815e-17	AHCYL1
1981	154.116	-0.558453	1.26438e-17	MRPL57
1982	169.834	0.520465	1.29035e-17	KANSL3
1983	159.723	-0.42171	1.30329e-17	KCTD5
1984	165.064	0.602286	1.34511e-17	PTPN13
1985	12.2848	2.04172	1.36563e-17	SOCS2
1986	238.523	-0.401325	1.40427e-17	C8orf33
1987	65.8101	-0.720075	1.41229e-17	TIMM13
1988	138.539	-0.488114	1.41586e-17	PAIP1
1989	214.512	-0.420586	1.4321e-17	BDH1
1990	51.4882	-0.811032	1.49365e-17	CHMP6
1991	89.3998	-0.616118	1.50501e-17	CCDC97
1992	72.9953	0.711014	1.5116e-17	SLC35A5
1993	157.558	0.480852	1.54532e-17	ZNF740
1994	110.876	0.555262	1.55517e-17	AGO3
1995	24.2595	-1.14555	1.56206e-17	FBLN1
1996	459.259	0.322245	1.58991e-17	ARFGEF2
1997	55.2612	0.81786	1.59748e-17	TRIM5
1998	23.0438	1.43798	1.74213e-17	PIK3IP1
1999	181.488	-0.427443	1.77312e-17	EIF1AX
[truncated: 17,855 more rows]

## Sheet: RBDMSO vs WTDMSO DEGs
	baseMean	log2FoldChange	padj	SYMBOL
1	2224.51	1.3834	4.18288e-285	LY6E
2	594.711	-1.37319	1.81222e-209	S100A6
3	455.426	-1.32849	3.63993e-182	INHBB
4	190.877	-1.69618	5.45701e-176	TMEM64
5	143.918	-4.10285	1.78323e-167	NCAM2
6	327.84	1.59654	6.85829e-166	MDK
7	245.048	1.4137	1.06894e-162	SPATS2L
8	578.137	-1.97724	2.9886e-150	GFRA1
9	104.414	2.47838	1.79039e-142	OASL
10	90.2511	-3.14571	1.58538e-141	GJA1
11	779.486	-0.789158	6.49692e-139	ARHGDIA
12	257.553	1.61506	2.5009e-137	IFIH1
13	456.406	-1.06135	2.47388e-128	HID1
14	1415.69	1.18631	1.14113e-127	PARP10
15	97.3144	2.50514	1.74599e-127	CMPK2
16	242.459	1.66489	2.20374e-127	UBE2L6
17	503.927	-1.08724	1.15127e-126	SYNGR2
18	888.243	1.12897	3.47614e-123	THBS1
19	63.6376	-3.14506	1.08381e-122	RB1
20	500.4	-1.60771	1.09447e-122	S100A16
21	399.602	0.91931	8.43789e-114	WARS
22	111.762	2.23127	5.43318e-113	NLRC5
23	1108.72	-0.833248	1.76678e-110	AHNAK
24	568.611	1.33419	3.99545e-107	IFI44
25	329.56	0.919322	5.40351e-102	LAP3
26	4662.78	-0.626444	1.24897e-100	KRT19
27	376.325	-0.825009	4.52628e-96	ADAM15
28	297.18	0.965801	2.09835e-95	EVL
29	425.625	-0.854157	5.03106e-94	GSTM3
30	134.839	1.68266	6.78106e-94	C19orf66
31	58.7057	-4.86121	3.68918e-92	NA
32	2272.24	-0.827079	3.13425e-91	EEF1A2
33	1264.93	-0.483127	4.21687e-91	DSTN
34	116.435	3.14129	4.75562e-91	RSAD2
35	774.654	-0.593373	1.34474e-88	TPM3
36	54.8124	3.55425	1.55453e-88	UBA7
37	159.24	1.31283	2.89798e-88	PIP5K1C
38	396.506	-0.935255	1.44778e-86	UHMK1
39	816.616	-0.60504	2.03411e-84	LMNA
40	904.178	-1.64215	3.45696e-84	RHOBTB3
41	1141.28	-0.610377	7.11236e-83	ARPP19
42	27.3227	3.36433	6.76258e-81	MX2
43	122.907	1.8	1.08895e-80	TGFB1
44	898.234	-0.902682	1.89817e-80	S100A14
45	53.8043	-2.25115	5.99264e-80	FRK
46	44.3307	-2.54373	2.56166e-79	FHL2
47	95.3548	-5.08902	2.36269e-78	COL12A1
48	1967.03	0.771495	1.64146e-77	ZMYND8
49	42.3242	3.71545	4.8788e-77	APOL1
50	316.474	-0.825107	5.071e-76	CANT1
51	46.768	2.83126	1.9062e-75	APOL6
52	227.225	1.19387	8.7325e-74	LOC93622
53	286.927	-0.809013	2.8931e-73	FOSL2
54	457.306	-0.619437	7.38747e-73	CBX2
55	1562.33	-0.771662	4.59962e-71	SLC3A2
56	1445.57	0.446185	1.04028e-70	SULF2
57	55.138	-2.80994	2.17313e-70	GALM
58	368.631	-1.14841	5.69264e-70	SEC14L1
59	238.286	0.900991	6.6688e-70	GLA
60	4079.1	-1.11739	1.32867e-69	SLC7A5
61	263.094	0.877788	2.04416e-69	MOV10
62	159.517	1.38602	7.49739e-69	DDX60L
63	294.817	1.25084	3.95024e-68	PLSCR1
64	155.036	2.56997	1.87848e-66	COL5A1
65	798.617	1.50905	2.97944e-66	PARP14
66	103.171	1.27458	3.13517e-66	NMI
67	7556.62	-0.74176	6.12834e-65	FASN
68	552.54	-0.626171	1.86372e-64	LASP1
69	40.492	2.15903	2.26288e-63	PDZK1
70	289.334	2.09874	2.13502e-62	CAV1
71	3494.85	-0.329986	1.79276e-60	PSMD6
72	128.193	-1.11963	1.81174e-60	CHMP2A
73	41.4739	-3.18088	5.06318e-60	NECAB1
74	1352.12	-0.588578	7.7554e-60	HDGF
75	217.273	0.911539	1.04986e-58	RNF24
76	54.3867	2.01523	1.52656e-57	NTN1
77	158.261	1.26068	2.45218e-57	BMP7
78	903.729	-0.79552	2.85477e-57	RHOB
79	139.309	2.38087	2.04123e-56	COL4A5
80	482.421	2.87944	6.45125e-56	IFIT3
81	347.729	0.786026	1.94234e-55	ZFP36L1
82	93.4574	1.46168	2.34278e-55	IFI35
83	83.9598	1.34066	8.464e-55	PPM1K
84	65.3886	-2.04499	6.00145e-54	ELOVL2
85	2022.57	-0.628524	1.1098e-53	SLC9A3R1
86	229.613	0.831316	2.89321e-53	NA
87	332.984	1.07901	7.28426e-53	STAT2
88	75.2391	1.46334	1.059e-52	HS6ST2
89	403.119	-0.691991	1.06774e-51	TMOD3
90	403.119	-0.691991	1.06774e-51	LOC112268148
91	584.011	0.699553	2.34474e-51	CIRBP
92	168.847	1.29218	6.01276e-51	VGF
93	173.919	-0.909307	2.27434e-50	STX6
94	378.623	1.02356	8.63854e-50	CXCL12
95	372.715	-0.573014	1.24442e-49	CACYBP
96	291.455	0.972041	1.29269e-49	ADAMTS19
97	1425.41	-0.508415	2.64901e-49	CCT3
98	143.302	1.25667	1.09982e-48	ST8SIA4
99	87.8203	1.31351	2.17705e-48	CYP4F11
100	234.965	2.3498	3.61215e-48	SAMD9
101	80.7509	1.20201	5.2864e-48	USP18
102	565.161	0.885411	7.20198e-48	CA12
103	31.8363	2.02462	9.15522e-48	HERC5
104	81.938	1.45557	7.44321e-47	FN1
105	362.566	-0.682993	9.96919e-47	RUSC1
106	899.776	-0.447553	1.59082e-46	SMARCD2
107	213.378	0.769986	3.18789e-46	TRIM14
108	141.598	2.42737	4.07766e-46	IFIT2
109	595.829	-0.712672	4.73242e-46	ATP2A3
110	306.206	1.80383	8.62194e-46	OAS1
111	180.929	0.965546	1.08334e-45	IFITM2
112	409.961	0.556606	1.26132e-45	MRFAP1L1
113	254.02	0.777279	2.13147e-45	TRIM56
114	17.9076	3.17617	3.54677e-45	KLHDC7B
115	626.384	-0.539185	1.24103e-44	C1orf43
116	264.199	-0.759588	4.35694e-44	WBP2
117	1115.25	-0.675909	1.18096e-43	PPT1
118	224.377	1.5037	1.20459e-43	PEG10
119	102.72	-1.55814	1.4126e-43	ADIRF
120	112.938	1.11605	1.90978e-43	BACE2
121	121.791	1.01978	4.88918e-43	AK7
122	79.0683	1.18549	5.79929e-43	TMEM229B
123	131.384	0.987188	6.38781e-43	DEGS2
124	202.986	0.944815	9.98223e-43	RAPGEFL1
125	55.8915	1.4877	2.12186e-42	TAP1
126	638.513	-0.551508	2.568e-42	PKIB
127	21.0301	4.07643	3.38578e-42	SAMD9L
128	502.728	0.474401	1.83724e-41	ZC3HAV1
129	561.839	0.982506	2.13121e-41	PARP9
130	379.777	-0.559841	4.95398e-41	JPT1
131	409.922	-0.570562	9.48369e-41	JTB
132	122.299	1.136	1.03819e-40	SP100
133	488.17	-0.471877	1.05302e-40	NPLOC4
134	110.904	1.2091	1.05778e-40	PYGL
135	5987.24	-0.624017	1.24288e-40	PREX1
136	1470.48	-0.292105	1.33214e-40	CTNNA1
137	1382	-0.431104	2.73017e-40	LDHA
138	462.941	-0.76585	3.12517e-40	KCTD3
139	26.6865	2.01522	3.37273e-40	MX1
140	204.746	-0.718621	3.48397e-40	TMCO1
141	111.162	-1.1231	7.32846e-40	MPC2
142	206.07	-1.00576	9.73289e-40	PBX1
143	175.818	-0.839791	1.11087e-39	UBE2M
144	54.1985	1.80525	1.16487e-39	TRANK1
145	146.748	-1.04886	1.25827e-39	DCAF6
146	254.41	0.991696	1.2605e-39	IFIT5
147	2340.54	-0.423935	2.81408e-39	P4HB
148	388.121	0.586978	7.24697e-39	OGFR
149	2342.27	0.306046	8.20348e-39	MRFAP1
150	442.586	-0.620609	1.57828e-38	ALYREF
151	235.228	-0.651128	4.13483e-38	NDUFS2
152	192.114	1.16081	8.98678e-38	MT2A
153	30.047	1.68897	1.22289e-37	FOXC1
154	16.1544	3.46005	3.1719e-37	PLEKHA4
155	2022.96	-0.335199	4.90788e-37	CCT5
156	86.9632	1.76475	1.53935e-36	CDK6
157	1315.58	0.427395	2.53445e-36	SLC39A6
158	428.864	1.01976	2.80667e-36	DTX3L
159	130.45	-0.868394	6.7289e-36	NPRL3
160	360.715	-0.62689	1.09052e-35	BAG3
161	1036.98	-0.421702	3.14953e-35	BTF3
162	47.8454	1.71754	3.20298e-35	C4orf19
163	193.66	0.871419	4.65774e-35	IL6ST
164	197.395	1.69029	8.82494e-35	HERC6
165	284.317	1.20944	1.07214e-34	PARP12
166	287.942	-0.607755	1.38256e-34	LEO1
167	990.837	1.8678	2.50201e-34	OAS2
168	169.508	-0.742225	2.72139e-34	FAM189B
169	186.648	0.715572	6.7553e-34	PML
170	463.717	2.14702	9.22602e-34	XAF1
171	26.412	2.33405	1.88901e-33	DHRS2
172	263.53	0.614692	1.97214e-33	PABPC1L
173	15.8311	2.49822	2.18866e-33	APOL3
174	744.102	-0.469855	2.64776e-33	ILF2
175	484.123	-0.59227	3.53781e-33	HGS
176	123.296	0.859237	4.6415e-33	NXPE3
177	229.115	0.660889	4.95509e-33	USP11
178	290.274	-0.607519	8.81447e-33	GPS1
179	276.79	0.933547	8.99118e-33	MXD4
180	570.072	-0.48478	1.543e-32	MYO5C
181	324.748	-0.654923	1.95011e-32	PODXL
182	1238.32	-0.46373	3.25696e-32	RPS27
183	527.953	-0.438714	4.94268e-32	MAPK6
184	268.607	-0.600765	5.4709e-32	UBE2Q1
185	655.138	-0.410682	7.92932e-32	RHOA
186	668.856	-0.406212	9.55581e-32	TCP1
187	769.559	-0.343898	1.50893e-31	ACTR2
188	2498.81	-0.42468	2.40738e-31	NUCKS1
189	393.593	0.505187	2.96115e-31	RBCK1
190	33.5398	-6.97656	3.01914e-31	DNAJA4
191	101.654	-1.0319	3.28652e-31	SNRNP25
192	377.577	-0.510204	3.38493e-31	DDR1
193	3035.04	-0.320593	4.0802e-31	TRIM37
194	67.2298	1.48734	5.34799e-31	IRF1
195	787.971	-0.497453	8.31029e-31	JUP
196	43.2617	1.39536	8.46615e-31	CTSC
197	488.929	-0.958989	8.57344e-31	SPDEF
198	508.781	0.461615	1.42515e-30	BEX3
199	335.598	0.652811	2.3454e-30	ZNFX1
200	21.9798	5.36247	2.84501e-30	TRIM22
201	125.227	-1.06702	3.00377e-30	CREB3L4
202	491.684	0.485535	4.9551e-30	HTT
203	51.5046	-1.17738	5.49158e-30	KIF3C
204	251.865	1.25887	7.29975e-30	DDX58
205	30.5052	1.94572	7.3038e-30	MCAM
206	141.206	-0.987719	9.121e-30	ZNF185
207	105.271	-0.832473	1.13275e-29	SULT2B1
208	295.684	1.52985	1.16725e-29	IFITM1
209	50.3069	-2.17478	1.19396e-29	ABCC2
210	86.7681	2.0505	1.36633e-29	RASGRP1
211	342.046	-0.495036	1.55957e-29	FOXK2
212	127.837	-0.770063	2.67568e-29	SFT2D2
213	401.398	-0.604996	2.67568e-29	TK1
214	35.4205	-1.41585	2.88317e-29	RAB31
215	65.7631	1.15395	3.07605e-29	NA
216	180.632	-0.632308	5.20656e-29	MPZL1
217	1923.07	1.32167	5.87081e-29	B2M
218	268.462	-0.607069	7.60158e-29	SNHG16
219	49.6816	1.21034	8.48352e-29	GRIK3
220	83.7693	1.03658	8.48352e-29	STON2
221	224.972	-0.544618	1.43269e-28	TBCD
222	64.9089	1.00742	1.61413e-28	ADGRB2
223	683.138	-0.985387	1.78268e-28	HIPK2
224	721.276	1.43548	3.21141e-28	IFI44L
225	396.379	-0.633568	3.3803e-28	DUS1L
226	132.671	0.773138	3.55043e-28	NDRG4
227	428.398	-0.399714	4.20444e-28	EIF4A3
228	867.264	-0.330377	6.51814e-28	KTN1
229	342.792	-0.481571	6.63857e-28	PRCC
230	303.937	-0.47019	6.9491e-28	ADIPOR1
231	337.239	-0.522904	6.9491e-28	TSEN54
232	139.429	0.750437	1.2904e-27	ZCCHC2
233	553.324	-0.412699	2.10375e-27	PSMD4
234	48.7865	1.7605	2.11201e-27	NBEA
235	366.721	-0.545357	2.47269e-27	IMPDH1
236	146.051	-0.734393	2.88864e-27	UFC1
237	418.493	-0.472787	2.97094e-27	DAP3
238	243.128	-0.534909	9.45014e-27	ZBTB7B
239	97.5388	0.863974	9.45014e-27	TRIM16L
240	74.9355	-0.899417	1.09305e-26	B4GALT3
241	162.291	0.665158	1.52301e-26	MYD88
242	745.122	-0.538756	1.90299e-26	LPCAT1
243	566.695	0.458591	2.15248e-26	HMG20B
244	59.3325	1.25583	2.69117e-26	TRIM69
245	59.3325	1.25583	2.69117e-26	LOC100419583
246	245.355	-0.60137	3.0751e-26	MRPS7
247	17.9161	3.00062	3.62226e-26	FLRT3
248	122.927	-0.901863	4.03689e-26	TMC6
249	13.2756	3.01775	4.19387e-26	PSMB9
250	64.5811	1.13762	4.85373e-26	ANKH
251	367.657	-1.17386	5.12029e-26	RDX
252	1477.19	-0.288531	5.15584e-26	NAP1L1
253	1485.07	1.12188	5.49085e-26	STAT1
254	166.685	0.780888	5.52269e-26	IRF7
255	287.961	1.06044	5.79518e-26	SAMHD1
256	857.271	-0.502976	6.79601e-26	RPL38
257	89.3847	0.949044	7.37208e-26	C6orf141
258	55.2612	1.0705	7.45981e-26	TRIM5
259	286.133	-0.461385	7.79667e-26	SLC9A3R2
260	661.631	-0.499576	1.0463e-25	MYBL2
261	225.587	-0.584185	1.18118e-25	CCDC137
262	827.104	-0.287906	1.20506e-25	NAA50
263	333.532	-0.561028	1.4054e-25	VASP
264	182.725	0.816561	1.44056e-25	ARRDC3
265	574.93	0.454123	1.73554e-25	PSME2
266	960.745	-0.552505	1.81821e-25	ARMT1
267	11.8145	2.53178	2.02357e-25	SLC15A3
268	20.1262	-6.44918	2.66715e-25	BRINP3
269	300.389	-0.549336	2.78229e-25	NR3C1
270	604.27	-0.367387	2.78229e-25	LAPTM4B
271	311.034	-0.522708	2.78618e-25	PYCR1
272	612.555	-0.476733	2.89264e-25	HIF1A
273	327.881	-0.675719	3.01164e-25	TAGLN2
274	177.625	0.552196	3.06439e-25	PCK2
275	352.485	0.839963	3.7344e-25	SULF1
276	578.595	-0.385052	4.70262e-25	PSMD12
277	1094.88	1.89099	4.91262e-25	IFIT1
278	359.564	-0.412645	4.92339e-25	COPA
279	138.258	0.75052	5.72399e-25	IGFBP2
280	371.691	-0.445515	5.92303e-25	PCMT1
281	479.744	-0.412738	6.22978e-25	SLC39A1
282	481.457	-0.394866	7.11502e-25	GNAI3
283	21.6361	-2.11767	9.26497e-25	ACKR3
284	772.878	0.875928	9.26497e-25	DDIT4
285	245.41	0.599072	1.2364e-24	ZNF703
286	566.926	0.381134	1.35695e-24	ABCA2
287	192.385	-0.634177	1.43366e-24	GPATCH4
288	319.865	-0.494322	1.77563e-24	ATP5PD
289	724.651	0.466569	2.59387e-24	ABCC5
290	104.604	-0.73508	2.85055e-24	PFDN2
291	34.8484	1.80366	2.85055e-24	CAPN8
292	210.689	0.765229	2.95192e-24	OBSL1
293	386.726	-0.493575	3.65445e-24	SKIL
294	1345.73	-0.311466	3.79808e-24	YWHAZ
295	166.549	-0.655006	4.15872e-24	CREG1
296	500.875	1.27124	4.38362e-24	NPNT
297	34.3845	1.51967	4.78688e-24	EBF4
298	257.35	0.7375	4.86151e-24	PHGDH
299	941.099	0.58368	5.22336e-24	KIFC2
300	1074.29	-0.527107	5.95622e-24	STARD10
301	24.4813	-1.5748	6.0858e-24	ADGRG5
302	220.654	0.623448	6.49189e-24	IDS
303	390.651	0.468442	6.50767e-24	SPTBN1
304	279.43	0.599673	7.42833e-24	ASNS
305	835.876	-0.329226	8.40333e-24	KIF5B
306	280.192	0.474738	8.40333e-24	XRCC3
307	195.939	-0.579642	1.16177e-23	SCAMP3
308	391.803	0.621018	1.39344e-23	IGFBP4
309	951.592	0.622799	1.43976e-23	EIF2AK2
310	152.898	-0.615685	1.81397e-23	UCHL5
311	798.181	-0.32536	2.04392e-23	FOXA1
312	640.927	0.376342	2.14035e-23	SGSM2
313	102.826	0.762307	2.27685e-23	PLEKHF2
314	152.789	-0.653651	2.84232e-23	DBNDD1
315	204.163	-0.676852	3.09236e-23	SCIN
316	102.732	0.738122	3.27194e-23	LYPD6
317	213.236	-0.619556	4.11864e-23	GALNT10
318	136.69	0.671984	4.49673e-23	MREG
319	77.2132	0.984769	5.42199e-23	AMIGO2
320	2172.19	1.39581	5.48844e-23	OAS3
321	2371.03	-0.240858	6.01497e-23	PABPC1
322	2935.19	0.184927	6.38819e-23	SF3B3
323	220.162	-0.578822	7.03322e-23	DCXR
324	47.602	1.51531	7.03359e-23	KIF5C
325	160.015	-0.663611	7.46162e-23	TRIM65
326	135.813	-1.34497	7.59665e-23	FGFR4
327	31.9778	1.353	7.72096e-23	NA
328	9.46103	2.65736	7.79272e-23	LAMP3
329	533.055	-0.397042	8.27978e-23	CORO1B
330	15.5284	-2.74253	9.82471e-23	MPPED1
331	773.256	0.559279	1.01556e-22	PSME1
332	24.1677	-1.55939	1.1789e-22	ST6GALNAC4
333	8.79652	3.49832	1.26683e-22	GBP1
334	42.7807	1.27337	1.36827e-22	ARNT2
335	187.921	-0.589046	1.39501e-22	IRX3
336	342.693	-0.400595	2.00178e-22	GRB2
337	273.409	-0.768923	2.02801e-22	CENPX
338	84.2672	0.786417	2.06384e-22	RCN1
339	254.566	-0.455437	2.11962e-22	SUMO2
340	42.086	-1.34351	2.21542e-22	LMCD1
341	424.2	-0.48838	2.21542e-22	SLC12A2
342	65.6579	0.910357	2.28647e-22	NA
343	317.372	-0.51904	2.54342e-22	SNRPE
344	1296.87	0.34137	2.68706e-22	GRINA
345	206.989	-0.718248	2.8368e-22	RHBDF1
346	283.537	-0.597572	2.91334e-22	SOGA1
347	349.145	-0.551673	3.00074e-22	SSR2
348	29.9209	-1.44938	3.74602e-22	SMPDL3A
349	114.162	0.852197	4.13778e-22	MYBL1
350	312.482	-0.56383	4.16672e-22	SIRT7
351	236.587	1.47634	4.53091e-22	HMCN1
352	223.553	-0.592438	4.58558e-22	SNX27
353	109.118	-0.721535	5.71666e-22	NAT9
354	255.579	-0.726529	6.34527e-22	RET
355	6091.26	-0.328979	6.68122e-22	EEF2
356	82.9312	0.956305	6.89045e-22	MAP2
357	48.7716	-0.949969	7.52305e-22	SUSD3
358	479.343	0.555867	7.66306e-22	TXNL4B
359	894.658	-0.305128	8.47303e-22	PSMC5
360	307.968	-0.440256	8.57763e-22	SRP68
361	320.798	0.469618	8.84964e-22	CMTR1
362	222.428	-0.515065	9.332e-22	ISG20L2
363	98.1939	0.880363	1.12585e-21	DCAF16
364	726.035	-0.307891	1.16138e-21	CSNK1D
365	287.106	-0.46938	1.19708e-21	NUP85
366	271.837	-0.470309	1.41048e-21	CASKIN2
367	14.6091	1.91548	1.41963e-21	BTN3A2
368	25.3539	-1.42815	1.47727e-21	UBE2QL1
369	934.64	-0.289436	1.47987e-21	CTTN
370	12.4524	2.50485	1.62471e-21	BTN3A3
371	262.008	0.487457	2.01582e-21	PARP6
372	58.1688	0.976239	2.1383e-21	DMKN
373	1395.95	-0.315252	2.51942e-21	SPINT2
374	354.842	-0.710704	2.88972e-21	IGFBP5
375	412.519	-0.391319	3.74786e-21	USP8
376	322.584	0.807277	3.90217e-21	C14orf132
377	76.1127	-0.885902	4.95747e-21	CDR2L
378	1548	-0.342727	1.10717e-20	LLGL2
379	1043.45	1.08548	1.21574e-20	ISG15
380	148.43	-0.594534	1.25505e-20	PRKAR2A
381	1227.15	0.917412	1.35604e-20	IFITM3
382	91.8502	0.77379	1.6531e-20	TECPR2
383	476.631	-0.377063	1.74438e-20	NOL11
384	170.703	-0.570617	1.88176e-20	CDC42EP4
385	1452.88	0.416615	2.27338e-20	RNF213
386	272.61	0.449503	2.36786e-20	ANKFY1
387	13.581	2.11747	2.4774e-20	LY6E-DT
388	77.7468	-0.80037	3.2558e-20	UAP1
389	620.431	0.32362	3.84558e-20	CTBP1
390	306.743	-0.457286	4.48434e-20	SNX3
391	123.072	0.751418	4.5644e-20	TIMP1
392	455.446	1.61007	4.99788e-20	DDX60
393	14.6357	-5.84414	5.5261e-20	NDST4
394	167.654	-0.572469	5.79367e-20	SLC25A44
395	1816.36	0.288022	7.98569e-20	DYNC1H1
396	606.225	0.353042	9.3466e-20	SIKE1
397	1469.22	0.593586	9.91608e-20	NA
398	6863.64	-0.356168	1.0509e-19	EEF1A1
399	44.7291	-1.22804	1.11721e-19	GDAP1
400	321.807	-0.44418	1.12087e-19	ASH1L
401	228.517	0.467343	1.15087e-19	UNC93B1
402	235.448	-0.534647	1.51568e-19	GPSM2
403	1538.46	0.255265	1.53743e-19	NRAS
404	85.5356	1.4289	1.86051e-19	OPTN
405	88.0846	0.958281	1.88612e-19	ASPH
406	16.8665	1.93255	2.01235e-19	NA
407	111.986	0.861883	2.18909e-19	SP110
408	696.614	-0.423505	2.65118e-19	ETFA
409	308.369	0.495028	2.76411e-19	PNPT1
410	50.724	-1.06999	3.13277e-19	IGSF8
411	237.014	-0.521888	3.17164e-19	TTC39A
412	714.478	-0.390626	3.20395e-19	ENSA
413	6.98323	3.63532	3.21567e-19	BATF2
414	34.9032	1.62988	3.95261e-19	HLA-A
415	193.644	-0.565375	4.33463e-19	IQGAP3
416	124.125	-0.670631	4.70608e-19	CD44
417	788.625	0.260065	4.96372e-19	BCAS2
418	208.692	-0.489236	5.28425e-19	TBC1D16
419	177.831	0.48957	5.88682e-19	ARID1B
420	129	0.591132	6.20624e-19	LRRC61
421	161.127	-0.549677	7.6785e-19	CDC73
422	160.463	0.539434	8.25703e-19	NUB1
423	39.4824	-1.4086	8.29398e-19	ST3GAL1
424	40.3654	1.10261	8.62536e-19	SHROOM2
425	134.813	0.549083	1.02436e-18	SLMAP
426	197.534	-0.631843	1.12647e-18	HAX1
427	389.089	-0.372136	1.14586e-18	PPP1R15B
428	703.012	-0.362783	1.17452e-18	RPL23A
429	53.4504	1.10771	1.47407e-18	MYL5
430	1212.52	-0.297261	1.53396e-18	YBX1
431	88.2832	-0.728687	1.53577e-18	TIPRL
432	2315.34	-0.183564	1.85427e-18	EIF4G2
433	192.262	-0.674933	1.91317e-18	LAD1
434	108.369	0.729602	1.96396e-18	TDRD7
435	774.66	0.989516	2.51939e-18	HELZ2
436	220.88	-0.438588	2.64328e-18	ABHD2
437	353.675	-0.378042	3.18564e-18	BZW1
438	104.615	0.637649	3.23732e-18	C19orf24
439	103.523	-0.671873	3.55531e-18	VPS37B
440	2535.34	0.408145	3.88994e-18	SLC38A2
441	261.647	-0.419312	4.5304e-18	TOR3A
442	119.97	-0.582674	4.72153e-18	GTF3C6
443	277.488	-0.424893	4.96862e-18	PIM3
444	44.1228	-1.25187	5.06014e-18	GULP1
445	20.6872	3.27501	5.15249e-18	TMEM140
446	358.935	0.472171	5.24729e-18	MAGED2
447	867.262	-0.320437	5.24972e-18	IVNS1ABP
448	114.891	0.890339	5.31532e-18	APOL2
449	1031.85	-0.24024	5.50021e-18	DHX9
450	41.3292	-1.20138	6.05686e-18	ECHDC2
451	317.26	-0.437081	6.56741e-18	LITAF
452	68.7002	-0.825369	6.80797e-18	RAC3
453	45.6567	1.05167	7.6119e-18	PRKAR2B
454	76.1983	-0.793149	8.51952e-18	DEDD
455	148.91	-0.543469	8.57199e-18	FLAD1
456	34.461	1.22491	8.99577e-18	ST8SIA6
457	7.16409	-5.64779	1.16112e-17	GNE
458	5658.74	-0.17725	1.24939e-17	HSP90AB1
459	16.3441	1.82871	1.37847e-17	GBP3
460	34.576	-2.11101	1.42922e-17	PRODH
461	253.975	-0.45676	1.47283e-17	MRPL9
462	286.577	-0.396075	1.50473e-17	MAPKAPK2
463	241.782	-0.51229	1.60235e-17	LRRC45
464	163.017	-0.62009	1.62774e-17	TMA7
465	7.80504	-5.4456	1.73538e-17	GPC6
466	7543.79	-0.361676	1.77643e-17	ACTG1
467	437.581	-0.384122	1.86598e-17	ERBB3
468	547.294	-0.378655	2.22614e-17	DENND4B
469	302.759	0.438471	2.22946e-17	FMR1
470	265.833	-0.50617	2.22946e-17	BIRC5
471	419.03	-0.315591	2.29526e-17	MAPRE1
472	150.662	-0.562077	2.33228e-17	SGSH
473	25.1324	1.74872	2.55327e-17	DTX4
474	14.1924	2.6168	2.74509e-17	HLA-B
475	339.286	-0.392808	3.17934e-17	PERP
476	188.956	-0.486877	3.28465e-17	ACTR6
477	208.561	-0.462699	3.34837e-17	KLC2
478	125.67	-0.518746	3.38768e-17	SHCBP1
479	2008.77	-0.307109	3.48666e-17	RPS24
480	3535.02	-0.363424	3.51096e-17	RPL4
481	253.78	0.430465	3.52584e-17	ELP2
482	64.4617	-0.993462	3.81418e-17	ABLIM1
483	273.819	-0.504737	5.56087e-17	SFN
484	296.814	0.471343	6.21317e-17	DVL2
485	84.4468	0.798981	6.53539e-17	SYT1
486	333.897	-0.580277	6.7242e-17	DIP2C
487	1728.91	-0.271674	6.9377e-17	CDH1
488	296.203	-0.602028	6.96602e-17	CD59
489	153.754	-0.574849	7.40216e-17	NARF
490	56.5919	0.800871	7.45246e-17	PLXND1
491	192.381	0.456539	7.96977e-17	PPP2R2C
492	171.542	0.787607	8.20972e-17	PDLIM7
493	271.693	-0.436329	8.64105e-17	FAM20B
494	857.186	-0.323501	9.07653e-17	PRKAR1A
495	29.9139	-1.6356	9.48449e-17	C9orf152
496	303.3	0.688513	9.48449e-17	BAMBI
497	607.454	0.368523	9.83194e-17	PGRMC1
498	26.8819	1.76154	1.02911e-16	ENPP1
499	124.203	0.54909	1.07307e-16	LARGE1
500	474.806	-0.345728	1.08757e-16	SF3B4
501	924.786	-0.637559	1.09975e-16	STC2
502	758.913	0.272301	1.10514e-16	NSD2
503	163.005	0.579576	1.24116e-16	ZFYVE26
504	104.779	0.717732	1.25398e-16	CEMIP2
505	18.131	-1.60358	1.2905e-16	UCA1
506	143.218	-0.615769	1.47351e-16	NT5C
507	121.014	-0.636192	1.64906e-16	LPGAT1
508	788.664	-0.331405	1.6504e-16	PSMB4
509	63.9031	0.733142	1.69547e-16	KLHL23
510	63.9031	0.733142	1.69547e-16	PHOSPHO2-KLHL23
511	648.378	0.296532	1.91561e-16	PACS2
512	34.6561	1.21222	2.02007e-16	HLA-C
513	23.3817	1.13792	2.11214e-16	SDK2
514	69.6932	0.76533	2.12745e-16	ERAP1
515	16.0843	1.80883	2.29033e-16	NA
516	429.59	-0.347458	2.40281e-16	TNPO1
517	565.516	0.284405	2.47139e-16	NASP
518	605.851	0.405932	2.49754e-16	LAMB2
519	1223.42	-0.322011	3.17268e-16	SEMA3C
520	13.3117	2.795	3.74281e-16	FOS
521	279.272	0.530631	3.8263e-16	CRYBG1
522	11.1664	4.56312	3.83382e-16	SAGE1
523	1187.91	-0.352841	4.25463e-16	OAZ1
524	174.899	-0.461039	4.27818e-16	UBQLN4
525	75.8958	1.21778	4.30493e-16	CAV2
526	1055.83	-0.230159	4.41734e-16	HNRNPM
527	2163.98	0.292984	4.70284e-16	GREB1
528	68.1483	-0.893593	5.35328e-16	OGFRL1
529	12.6588	1.65333	5.47956e-16	BTN3A1
530	142.167	0.504306	5.55402e-16	PDHB
531	6.56145	-2.57177	5.67967e-16	ADORA1
532	332.923	-0.493196	6.31833e-16	ATP8B2
533	452.375	-0.293805	6.54811e-16	MCCC2
534	164.881	0.505074	7.0465e-16	CHRAC1
535	218.64	-0.500475	7.75515e-16	BCAR1
536	406.439	0.372743	7.89015e-16	IRS1
537	65.4441	0.762225	8.25328e-16	TMEM128
538	241.908	-0.446144	8.57307e-16	GGA3
539	6.5962	5.38103	8.6403e-16	TNFSF15
540	83.8867	0.783305	9.03547e-16	MCF2L
541	80.3274	1.50513	9.16195e-16	LIMCH1
542	136.011	0.566394	9.21444e-16	MAN2B2
543	18.1663	1.95126	9.66036e-16	ZNF608
544	245.364	0.421998	1.03456e-15	NAMPT
545	35.8801	1.36356	1.04753e-15	PCDH1
546	402.268	-0.342215	1.05586e-15	TUBB
547	165.044	-0.455529	1.06409e-15	MRPL24
548	32.1453	-1.04801	1.09527e-15	SPHK1
549	244.461	0.567302	1.18209e-15	CSAD
550	65.014	0.754299	1.22691e-15	PPP1R3E
551	263.828	1.21602	1.35582e-15	ABCC3
552	64.7446	-0.947724	1.36452e-15	RASA3
553	44.2591	-0.964445	1.68213e-15	JPH1
554	59.7966	0.783873	1.72542e-15	CPNE7
555	650.3	0.27275	1.76497e-15	PARD6B
556	199.474	-0.430618	1.78308e-15	MAPKAP1
557	526.752	-0.279379	1.95845e-15	LMNB2
558	23.8499	1.51303	2.38287e-15	CAPG
559	102.829	0.68122	2.39271e-15	UST
560	4179.07	-0.340669	2.42647e-15	RPLP0
561	312.648	-0.365925	2.57691e-15	UBE2O
562	306.34	-0.353639	2.57975e-15	RNF11
563	299.884	0.626264	2.59415e-15	TSPYL2
564	133.164	0.553744	2.64481e-15	CACTIN
565	619.599	-0.275902	2.72798e-15	JPT2
566	155.557	-0.470734	2.78276e-15	PODXL2
567	86.0985	0.698055	2.86527e-15	MSX2
568	27.4387	1.5642	3.12503e-15	DLG4
569	393.211	0.327754	3.48024e-15	TMEM106C
570	12.4579	-1.71197	3.5333e-15	P3H3
571	825.224	-0.380999	3.88753e-15	ESR1
572	1673.93	-0.214756	3.90587e-15	TRIM28
573	52.2203	0.865143	4.00962e-15	GLI3
574	139.718	0.617355	4.26481e-15	SIDT1
575	11.3617	2.46611	4.28657e-15	PRKAA2
576	843.901	0.409903	4.40642e-15	MYOF
577	60.7947	0.867033	4.76663e-15	CAMK1D
578	874.297	0.445012	4.89647e-15	PIK3R3
579	40.8461	0.944847	4.9692e-15	MANEAL
580	137.054	0.530841	5.12959e-15	TMEM129
581	243.666	0.627032	5.1978e-15	SMAD3
582	29.0957	1.25616	5.29288e-15	EFNB3
583	28.6646	1.00662	5.59515e-15	AMZ1
584	485.7	-0.33675	6.22624e-15	RAD51C
585	715.622	-0.296206	6.66195e-15	HK1
586	1198.31	0.362191	7.0129e-15	TMSB4X
587	757.978	-0.308232	7.13753e-15	UBA52
588	30.8658	-1.26748	7.41446e-15	ACO1
589	3030.67	0.79295	7.47172e-15	IFI27
590	91.7909	-0.758654	7.83488e-15	TRIM3
591	302.025	0.355184	7.86264e-15	PFKM
592	409.659	-0.349823	8.59627e-15	PIP5K1A
593	361.717	-0.380448	8.88252e-15	GPD2
594	55.6481	1.05508	8.88252e-15	BHLHE40
595	538.536	0.329061	9.60919e-15	CEP170B
596	19.7611	4.37629	9.79256e-15	ITGB6
597	131.935	0.686626	9.9e-15	CYFIP2
598	1370.75	-0.301345	1.03768e-14	PGK1
599	423.374	-0.354128	1.05239e-14	PTBP3
600	19.7783	1.58914	1.08471e-14	TGFA
601	95.3403	-0.630128	1.1167e-14	ARID3A
602	344.807	-0.342307	1.12344e-14	SETD7
603	18.7256	-1.49848	1.13645e-14	ACOT4
604	356.862	-0.448529	1.18804e-14	EVPL
605	138.175	-0.545172	1.27317e-14	SLC27A3
606	33.9346	1.02877	1.33805e-14	LRG1
607	1240.15	-0.359623	1.41927e-14	RPL5
608	1230.87	0.234603	1.69842e-14	PDIA4
609	172.975	0.649252	1.7396e-14	MAP3K1
610	1261.14	0.369082	1.84178e-14	H1F0
611	277.445	-0.366393	1.89215e-14	MAPK9
612	9.12081	2.26622	2.02288e-14	HLA-F
613	228.398	-0.405692	2.50539e-14	CHP1
614	71.1455	0.811737	2.81523e-14	MAP3K12
615	74.0523	0.894699	2.92709e-14	PRRT2
616	13.9919	-1.89716	3.29626e-14	CTSZ
617	151.746	-0.58195	3.37439e-14	MISP
618	58.5142	-0.780692	3.40263e-14	PLCH1
619	91.2493	-0.640022	3.46804e-14	ETV3
620	10.6589	2.56142	3.57837e-14	SDC2
621	397.873	-0.441189	3.92065e-14	GNPNAT1
622	23.4507	-1.87405	3.97248e-14	FAM84A
623	140.109	0.492878	4.01494e-14	GPT2
624	12.1416	-2.35977	4.53385e-14	CD27-AS1
625	161.348	-0.479578	4.96005e-14	SYTL5
626	172.278	-0.559006	4.98039e-14	ANAPC11
627	971.952	-0.304908	5.03486e-14	PRRC2C
628	111.674	-0.556134	5.19397e-14	SDHC
629	1125.29	-0.240927	5.49134e-14	KPNA2
630	446.263	-0.402994	5.49786e-14	ATP11C
631	147.601	-0.510667	5.50582e-14	GON4L
632	437.411	-0.329087	5.67938e-14	GMFB
633	659.326	-0.272544	5.84373e-14	PRPF38B
634	12.0365	2.73495	6.21767e-14	CAPN5
635	15.7607	1.64264	6.37829e-14	FAM83E
636	1886.91	-0.212626	7.16403e-14	RPS6KB1
637	95.844	-0.709834	7.31603e-14	ATP2B4
638	95.2049	0.594969	7.35525e-14	PLBD1
639	493.166	0.51374	7.50542e-14	PLK2
640	238.191	-0.389074	7.78275e-14	NEMF
641	383.731	-0.395578	8.44853e-14	EIF3L
642	427.122	-0.299684	9.79147e-14	SBNO1
643	321.41	0.428978	9.79573e-14	ITGA3
644	22.5774	1.14873	1.0141e-13	FSD1
645	17.8617	1.21802	1.02647e-13	EGR3
646	954.583	-0.368266	1.03082e-13	RPS13
647	1649.97	-0.325436	1.11158e-13	RPS23
648	47.8163	-0.900195	1.19613e-13	GPRC5C
649	587.433	-0.28585	1.21137e-13	RAB1B
650	113.909	-0.553335	1.45008e-13	ABHD17C
651	246.142	0.425908	1.45605e-13	HPS3
652	222.617	-0.514201	1.59636e-13	RRP15
653	135.071	0.660048	1.6388e-13	FAM241A
654	58.6178	0.742009	1.64182e-13	MBOAT1
655	37.4432	1.17039	1.66354e-13	ZMAT1
656	148.224	-0.446087	1.66646e-13	NA
657	166.159	-0.625605	1.73895e-13	UCK2
658	112.033	-0.524342	1.73901e-13	CKS1B
659	89.3024	0.759765	1.77986e-13	ENC1
660	498.801	0.711686	1.8386e-13	MYH14
661	168.045	-0.442235	1.85783e-13	GATAD2B
662	824.07	0.307585	1.86952e-13	MTA1
663	114.428	-0.763533	1.88607e-13	DANCR
664	12.4301	-1.99237	1.93475e-13	KRT15
665	133.033	-0.511116	2.02958e-13	NEK7
666	176.266	-0.485463	2.24577e-13	RMND1
667	79.3285	0.621926	2.40394e-13	NA
668	370.016	-0.371532	2.5187e-13	RPS28
669	4.92863	3.36141	2.72617e-13	ODF3B
670	46.0978	-0.805828	3.36152e-13	CENPBD1P1
671	61.1618	0.895975	3.47362e-13	ENO3
672	611.086	-0.298966	3.65844e-13	PRC1
673	101.347	-0.580868	3.86549e-13	MRPL58
674	2409.13	-0.158109	3.91861e-13	PRDX1
675	2058.75	-0.280014	4.23373e-13	LAMA5
676	117.931	-0.496237	4.2545e-13	SLAIN2
677	2243.84	-0.302911	4.26554e-13	RPLP1
678	729.819	-0.267089	4.2835e-13	FTSJ3
679	12.875	-4.06636	4.32613e-13	FOLH1
680	814.29	0.321463	4.43623e-13	ITPK1
681	240.434	-0.374853	4.61927e-13	GABPB1
682	646.634	-0.293516	4.71705e-13	PRDX6
683	369.728	-0.329634	4.86211e-13	RNPEP
684	4.3476	-3.73649	5.28563e-13	LINC01639
685	247.174	0.364065	5.45971e-13	PCGF3
686	176.405	-0.489268	5.71801e-13	S1PR3
687	176.405	-0.489268	5.71801e-13	C9orf47
688	52.7766	0.828797	5.72934e-13	DNAJC22
689	261.191	-0.394722	5.75576e-13	AP4E1
690	178.105	0.432456	5.91022e-13	MFSD12
691	83.6349	-0.655051	6.31233e-13	RALGPS2
692	298.951	-0.351632	6.35504e-13	LTBP1
693	201.696	0.477509	6.45623e-13	DLC1
694	251.04	0.444391	6.51596e-13	CRABP2
695	682.357	-0.279227	6.53939e-13	PSMA5
696	98.4499	0.747409	6.56991e-13	NEURL1B
697	246.971	-0.44394	6.78681e-13	TDG
698	954.782	-0.413376	6.86281e-13	RPS27A
699	7.51568	2.08709	6.86281e-13	ETV7
700	1820.99	-0.263625	7.01734e-13	TFRC
701	557.02	-0.249248	7.08768e-13	GNB1
702	21.3372	1.05981	7.28357e-13	ISG20
703	617.614	-0.31721	7.67218e-13	ARPC1A
704	22.3878	1.256	7.75739e-13	PAK1
705	72.5719	0.80765	8.21638e-13	ORAI2
706	199.763	0.453755	8.95826e-13	ATP6V0E2
707	323.454	-0.310566	9.26335e-13	USF2
708	142.846	-0.429507	1.00201e-12	OXCT1
709	323.845	0.397634	1.07218e-12	ITM2B
710	60.5707	-0.732229	1.21335e-12	MGST3
711	331.488	0.47372	1.21335e-12	INPP4B
712	2981.8	-0.318699	1.21335e-12	XBP1
713	42.2106	0.923938	1.25234e-12	SLC9A7
714	198.579	-0.468612	1.26613e-12	PSRC1
715	316.361	0.343152	1.36055e-12	BRF1
716	64.7566	0.84396	1.47341e-12	MGP
717	368.909	-0.325005	1.50902e-12	SRP72
718	377.007	-0.369275	1.55931e-12	RPL22
719	66.0983	-0.762426	1.57299e-12	TRIM36
720	1036.96	-0.264449	1.57299e-12	TUBA1C
721	461.435	-0.609972	1.59963e-12	NPY1R
722	123.525	0.451725	1.61193e-12	SEL1L3
723	934.525	-0.28909	1.63477e-12	RPL30
724	46.9948	1.04074	1.65775e-12	NR2F1
725	368.501	0.700347	1.66044e-12	CYP1B1
726	215.934	0.529856	1.70815e-12	C1QTNF6
727	26.8522	2.02294	1.88114e-12	APOD
728	220.613	-0.426421	1.99434e-12	COX6C
729	81.4065	0.648884	2.08346e-12	STAG3L5P
730	199.513	0.379422	2.1146e-12	FECH
731	15.3687	1.44764	2.13708e-12	NA
732	148.243	-0.482604	2.26054e-12	KIF14
733	554.434	-0.257331	2.26444e-12	MORF4L1
734	107.14	-0.495363	2.27143e-12	TMEM104
735	528.845	-0.243625	2.28813e-12	ANP32A
736	792.086	-0.253242	2.31021e-12	KIAA1522
737	381.791	0.31574	2.41918e-12	ATP13A1
738	114.253	-0.51465	2.44378e-12	XPR1
739	133.7	0.50131	2.47472e-12	NAB2
740	207.632	0.40249	2.49217e-12	RBBP8
741	7.22956	-2.88278	2.58737e-12	KLHL4
742	82.6309	0.668411	2.61187e-12	DNMBP
743	46.4033	-1.01867	3.0125e-12	PXDN
744	18.1416	1.40698	3.0125e-12	CYP4V2
745	45.4597	-0.830194	3.06168e-12	PEX19
746	725.09	-0.26354	3.08321e-12	PSMB1
747	664.591	-0.263676	3.21934e-12	DDX46
748	146.375	-0.460868	3.25543e-12	TRIP13
749	186.544	-0.415551	3.4462e-12	ITGB1BP1
750	1023.99	0.297492	3.89132e-12	PTMS
751	82.707	-0.618393	4.0156e-12	NUF2
752	840.302	-0.199231	4.04669e-12	CCT6A
753	1394.21	0.298019	4.08671e-12	AGRN
754	33.3083	-0.936461	4.11363e-12	RHOV
755	2473.97	0.310304	4.40608e-12	GATA3
756	1068.04	0.281361	4.68563e-12	GIGYF1
757	105.529	0.570362	4.90601e-12	VAMP2
758	481.593	-0.287211	5.70723e-12	AMD1
759	354.114	0.475993	6.15622e-12	H2AFJ
760	347.231	-0.378585	6.15622e-12	TUBD1
761	12.1177	1.69547	6.32127e-12	ATF3
762	18.5989	1.35184	7.1133e-12	CA11
763	128.37	0.625311	7.40648e-12	SCCPDH
764	289.531	0.326992	7.5105e-12	IFRD1
765	1106.44	-0.407449	7.81471e-12	GSE1
766	1108.22	-0.323562	8.58077e-12	CCDC47
767	190.914	0.49644	8.89445e-12	WDR97
768	55.2588	0.770819	9.03627e-12	DLX1
769	69.6657	-0.953752	9.12928e-12	LAMB3
770	166.141	-0.467352	9.64256e-12	F11R
771	1531.58	-0.351614	1.00277e-11	DHCR24
772	586.215	-0.255353	1.05965e-11	CDC42SE1
773	160.08	-0.477064	1.05965e-11	TMEM183A
774	788.045	-0.299675	1.08347e-11	RPL7
775	94.0567	-0.570177	1.09745e-11	USP21
776	56.1167	-0.686518	1.09745e-11	DNMT3B
777	850.419	-0.500539	1.13812e-11	SEMA4C
778	157.855	0.536844	1.18775e-11	FLCN
779	222.185	-0.409902	1.19617e-11	GPX4
780	298.012	-0.338372	1.27705e-11	CMTM4
781	27.3783	1.11576	1.30592e-11	SMARCD3
782	25.368	-1.11298	1.30626e-11	EPHA6
783	72.7612	0.599254	1.35581e-11	DOC2A
784	435.128	0.254355	1.37266e-11	MARK3
785	157.744	-0.412175	1.39299e-11	DHX29
786	852.629	-0.495458	1.39428e-11	FDPS
787	522.174	-0.297622	1.45402e-11	CAP1
788	290.973	-0.296328	1.49042e-11	RRM1
789	71.2123	0.646398	1.49931e-11	HLA-E
790	399.507	-0.325853	1.52514e-11	CAPNS1
791	34.0464	0.873379	1.53215e-11	TRIM21
792	514.97	-0.248406	1.64966e-11	NACC1
793	807.099	0.444376	1.77277e-11	SYTL2
794	126.922	0.443615	1.8188e-11	FBXL5
795	246.955	0.452249	1.86457e-11	ADCY9
796	43.2188	0.906159	1.88716e-11	SCD5
797	832.646	0.279277	1.93276e-11	HMGN2
798	218.861	0.39871	2.02207e-11	FGFRL1
799	138.19	-0.671453	2.06452e-11	CHORDC1
800	11.2183	1.41865	2.09352e-11	C5orf56
801	17.7055	1.97263	2.13904e-11	IGDCC3
802	183.471	0.774527	2.49783e-11	COL18A1
803	1048.59	-0.241212	2.58132e-11	HNRNPUL1
804	20.3234	1.87808	2.58535e-11	KCNJ3
805	367.834	-0.331074	2.83174e-11	EPB41L5
806	593.811	-0.411423	2.83174e-11	NSUN2
807	29.605	-1.03427	3.01355e-11	MFAP3L
808	123.086	-0.467324	3.01355e-11	NT5DC1
809	11.2467	1.67	3.08505e-11	ERAP2
810	207.847	0.387336	3.10972e-11	MED28
811	16.2048	2.13561	3.11808e-11	BLNK
812	3.6432	4.5501	3.12557e-11	SLC35G2
813	249.236	0.383814	3.21679e-11	PIGG
814	190.388	-0.405893	3.23735e-11	PYGO2
815	636.789	0.241053	3.23735e-11	PTK2
816	83.8234	0.578656	3.39127e-11	TMEM150C
817	119.955	-0.528571	3.6038e-11	YY1AP1
818	120.004	0.784082	3.65596e-11	APBB2
819	336.566	0.329954	3.65596e-11	SPATA20
820	6.60496	3.35639	3.77063e-11	DIRAS2
821	833.608	0.428831	4.05063e-11	BST2
822	830.118	0.277293	4.20536e-11	C6orf62
823	29.5563	1.08113	4.25185e-11	PARP3
824	7.02701	2.97558	4.38925e-11	COL4A6
825	90.4284	0.714964	4.39712e-11	SALL4
826	244.022	-0.581002	4.77592e-11	FXYD3
827	72.7729	-0.673564	4.9239e-11	NDUFAF8
828	84.7489	-0.652941	5.02875e-11	POLR3K
829	25.0329	1.02964	5.1908e-11	C5
830	157.277	-0.496667	5.1908e-11	VAT1
831	152.08	-0.417095	5.22487e-11	HBS1L
832	368.895	0.420159	5.28941e-11	CLCN7
833	334.196	-0.360649	5.65913e-11	ERBB2
834	353.497	-0.330448	5.66817e-11	NOC2L
835	433.251	-0.29366	5.71128e-11	HACD2
836	300.736	-0.315103	5.87053e-11	CKAP4
837	159.551	-0.39911	6.07104e-11	CARD19
838	5.2278	-4.0773	6.14473e-11	LOC105369486
839	2.49622	4.49068	6.23675e-11	NA
840	21.1007	-1.11305	6.23675e-11	SMIM22
841	99.9716	0.564854	6.43965e-11	ARRDC4
842	365.995	0.373974	6.52749e-11	PLXNB1
843	207.353	0.422046	6.65303e-11	ACTR1B
844	1376.56	-0.183205	7.04309e-11	AP2M1
845	71.9372	0.676927	7.17651e-11	CLBA1
846	544.792	-0.494497	7.28726e-11	S100A10
847	87.6132	0.556346	7.35364e-11	RPP14
848	647.231	-0.253808	7.45987e-11	SEC16A
849	514.894	-0.248481	7.78104e-11	ARCN1
850	128.573	-0.521479	7.98595e-11	RHOF
851	1134.05	-0.291372	8.17537e-11	RPS25
852	68.0588	0.625117	8.21761e-11	ARMCX6
853	117.328	-0.462898	8.49957e-11	HS6ST1
854	99.9377	-0.593339	8.49957e-11	SNHG19
855	256.722	-0.316308	8.52564e-11	MTREX
856	182.877	-0.396994	8.76408e-11	RAB13
857	34.1609	1.86733	8.78052e-11	EPAS1
858	383.1	0.397898	8.78052e-11	ACSL3
859	30.7107	1.06456	9.09266e-11	UGT1A6
860	508.007	-0.238264	9.78593e-11	TLN1
861	9.33035	2.02972	9.8083e-11	GPR173
862	5.03391	4.00619	9.84977e-11	MDGA1
863	107.661	0.525348	9.92167e-11	PCED1A
864	311.927	0.318064	1.01401e-10	GATAD1
865	48.4648	0.816056	1.04587e-10	NDUFAF6
866	217.225	-0.528709	1.04885e-10	NECTIN1
867	529.499	-0.243898	1.05066e-10	EIF4EBP2
868	16.2206	1.27367	1.10186e-10	FAM86B3P
869	2371.46	-0.20561	1.1166e-10	G6PD
870	9.01285	1.9756	1.14296e-10	PDE10A
871	9.01285	1.9756	1.14296e-10	LINC00473
872	19.3416	-1.25386	1.15383e-10	RBM24
873	3384.31	1.19786	1.1894e-10	IFI6
874	17.3173	1.14118	1.1894e-10	SOBP
875	798.135	-0.264251	1.21889e-10	RPL23
876	1334.05	0.230506	1.29876e-10	TRIM33
877	933.912	-0.327534	1.31884e-10	RPLP2
878	368.866	-0.42356	1.32169e-10	ASPM
879	1155.25	0.275585	1.34484e-10	UBB
880	157.376	-0.400511	1.36987e-10	ACOX1
881	546.878	-0.2682	1.44267e-10	SMG5
882	2.20365	-4.49787	1.45323e-10	NA
883	14.0721	3.89643	1.45851e-10	RN7SK
884	10138.2	-0.198745	1.47439e-10	GAPDH
885	198.707	-0.364751	1.48024e-10	CPNE3
886	903.853	0.339796	1.51034e-10	CDK5RAP3
887	64.977	-0.689662	1.51319e-10	MEF2D
888	280.8	0.36174	1.55717e-10	ATXN7
889	552.231	0.231987	1.65786e-10	RNF114
890	247.369	-0.343226	1.79278e-10	SPPL2A
891	261.493	-0.321446	1.81922e-10	EEF1AKNMT
892	183.704	0.506981	1.81938e-10	PTPRU
893	271.638	-0.448539	1.84104e-10	SNTB2
894	9.91371	1.57974	1.85716e-10	PSMB10
895	508.043	-0.317676	1.90627e-10	EZR
896	376.803	0.325613	2.01808e-10	C8orf82
897	907.049	-0.31454	2.10263e-10	CERS2
898	34.1383	0.879068	2.1033e-10	2010-09-01
899	47.5738	1.37459	2.19416e-10	CLDN1
900	220.531	-0.385987	2.33946e-10	NDUFS6
901	248.785	-0.47402	2.33989e-10	PCYT2
902	720.776	0.238074	2.40758e-10	WDR1
903	205.177	0.395469	2.40758e-10	MAGED1
904	71.8939	0.705933	2.47576e-10	STMN3
905	49.7101	0.699874	2.52565e-10	PCNX2
906	160.881	0.490339	2.5415e-10	DZIP3
907	297.319	-0.405651	2.60641e-10	CAMSAP2
908	183.771	0.501401	2.76989e-10	TENT5A
909	44.2563	0.724792	2.8108e-10	LMO4
910	49.2748	0.795711	2.84801e-10	BMPR1B
911	520.262	-0.253914	2.89391e-10	DBI
912	790.068	-0.184319	2.92378e-10	PRELID3B
913	68.0176	0.561773	3.00087e-10	TCTN1
914	37.1709	0.754243	3.01352e-10	PSMG3-AS1
915	345.746	0.348325	3.03737e-10	SHISA5
916	244.825	-0.321564	3.06018e-10	EI24
917	565.223	-0.286893	3.08131e-10	PRPF3
918	148.903	-0.457027	3.18175e-10	ARL8A
919	1107.37	-0.217292	3.22037e-10	SRSF2
920	587.55	-0.22923	3.29982e-10	FBL
921	752.367	-0.258709	3.30005e-10	PFDN4
922	107.999	1.00525	3.45084e-10	GPRC5A
923	264.507	-0.409382	3.47642e-10	CYBC1
924	103.672	0.633552	3.50761e-10	NUPR1
925	566.676	-0.231355	3.54148e-10	TMED9
926	7.1593	2.34256	3.57209e-10	GPR143
927	194.906	0.344817	3.58475e-10	GLOD4
928	441.978	0.321	3.69432e-10	CELSR3
929	941.588	-0.234816	3.73024e-10	NCOR2
930	33.7923	0.915776	3.84109e-10	VEGFB
931	114.911	0.493186	3.99506e-10	IDUA
932	9.58929	2.76264	3.99635e-10	UPK2
933	774.697	-0.257849	4.04743e-10	LRRC59
934	90.7554	0.490676	4.13791e-10	ZFP41
935	447.145	0.239717	4.26228e-10	JRK
936	161.161	0.393299	4.26919e-10	MOAP1
937	95.9846	0.612152	4.28482e-10	CXCL16
938	26.7061	2.17677	4.44612e-10	NTN4
939	275.194	0.35383	4.45045e-10	NAPA
940	34.1593	1.44745	4.48447e-10	ACTA2
941	146.919	0.453003	4.51398e-10	YEATS2
942	867.615	-0.247017	4.52922e-10	XRCC6
943	656.469	-0.270535	4.53096e-10	ODC1
944	345.932	0.264338	4.58149e-10	PFAS
945	21.6461	-1.18691	4.61971e-10	LYPD3
946	10.0957	2.0984	4.73994e-10	RUNX2
947	100.651	-0.51336	4.80216e-10	PRUNE1
948	357.119	-0.281419	4.90918e-10	FUCA2
949	225.517	-0.318399	5.00465e-10	GOLPH3
950	381.906	0.316165	5.06774e-10	NADSYN1
951	67.8991	-0.791062	5.24239e-10	UNC13D
952	627.106	-0.262666	5.54928e-10	COX7C
953	604.475	0.327655	5.62762e-10	ACADVL
954	168.412	-0.388741	5.76437e-10	SLC50A1
955	50.2955	-0.895818	5.9878e-10	KCNN4
956	539.915	-0.263498	6.01527e-10	EIF3E
957	12.2848	1.655	6.25681e-10	SOCS2
958	51.6877	0.883296	6.30378e-10	CAMK2N1
959	1541.71	-0.22629	6.69298e-10	PTGES3
960	98.8063	-0.504616	6.87527e-10	KCTD2
961	95.8005	-0.492483	7.00784e-10	ALDH9A1
962	65.0857	-0.629214	7.08097e-10	INPP5F
963	168.3	0.508812	7.25536e-10	NR2F2
964	457.398	0.357894	8.32893e-10	SOX4
965	76.4442	-0.57808	8.472e-10	TRAF3IP2
966	109.961	-0.500056	8.63629e-10	GPATCH2
967	25.4252	1.57769	8.86656e-10	SEMA3E
968	242.013	-0.359756	8.94353e-10	ELK4
969	97.5856	0.578107	8.98387e-10	SSBP2
970	28.8429	1.00901	9.44892e-10	EGR1
971	3574.33	-0.354737	9.96084e-10	RPS2
972	42.4344	0.699365	1.06148e-09	ZNF718
973	312.389	-0.280642	1.06332e-09	RRBP1
974	235.17	0.44788	1.07484e-09	NRIP1
975	133.172	-0.409268	1.10144e-09	HEBP2
976	380.332	0.263266	1.1231e-09	GPBP1L1
977	472.443	0.35841	1.16629e-09	AP1G2
978	468.198	-0.307694	1.17217e-09	UBAP2L
979	153.921	0.434656	1.23576e-09	WFS1
980	202.609	-0.332703	1.24924e-09	FBXO45
981	19.9443	1.12427	1.35582e-09	SLC16A9
982	278.854	0.409756	1.35651e-09	LIPA
983	109.639	0.44839	1.3871e-09	CEBPB
984	160.54	0.385815	1.40903e-09	PATL1
985	8.19033	2.26349	1.41885e-09	APCDD1
986	41.2515	1.09175	1.43369e-09	KLHL24
987	170.152	0.361892	1.47887e-09	ECE1
988	585.183	0.290449	1.50166e-09	CCNL2
989	168.223	0.442794	1.57121e-09	CTNND2
990	47.4471	0.975861	1.59353e-09	DOCK8
991	17.3286	1.11298	1.60297e-09	SP6
992	90.4623	-0.624844	1.75368e-09	JMJD6
993	23.0577	-0.897181	1.77947e-09	IER3
994	101.896	0.515352	1.85585e-09	ZNF789
995	377.944	-0.285842	1.95678e-09	ADI1
996	96.1912	0.579975	1.9703e-09	ZNF704
997	256.008	-0.329892	2.00739e-09	STXBP3
998	110.907	0.479915	2.00746e-09	EPS8
999	51.0308	-0.656575	2.05777e-09	FAM173B
1000	10.342	1.42751	2.08757e-09	TMEM173
1001	58.8408	0.7485	2.12332e-09	NCOA7
1002	254.591	0.364544	2.16494e-09	NLGN2
1003	3.90958	2.61254	2.26492e-09	TLR3
1004	204.519	0.482909	2.30426e-09	DDB2
1005	4641.82	-0.214286	2.35051e-09	PKM
1006	458.779	-0.258535	2.50451e-09	ABCA3
1007	11.6842	-1.68937	2.68366e-09	TBXAS1
1008	279.987	-0.310487	2.8328e-09	RALBP1
1009	56.5688	0.642221	2.88088e-09	TTLL3
1010	1114.51	-0.192565	3.04496e-09	PEBP1
1011	124.965	-0.423895	3.22828e-09	UBE2J2
1012	14.9121	-2.14717	3.24732e-09	KCNK2
1013	255.134	0.273876	3.26716e-09	HAT1
1014	15.1442	1.83466	3.37198e-09	ACHE
1015	19.5502	1.00702	3.38716e-09	SUSD4
1016	190.851	0.349532	3.54283e-09	SMCHD1
1017	72.8161	-0.546515	3.61279e-09	GALE
1018	366.457	0.253269	3.61279e-09	SIPA1L1
1019	89.1414	0.631786	3.67195e-09	SFXN2
1020	111.695	-0.434941	3.70705e-09	EPB41L1
1021	144.498	0.365087	3.85697e-09	RAP1A
1022	2178.17	-0.185429	3.85856e-09	CFL1
1023	60.0468	0.617405	3.91547e-09	ADAMTS13
1024	64.3036	0.601298	3.91602e-09	GGT7
1025	55.0414	-0.579603	4.03664e-09	CFL2
1026	389.381	-0.264389	4.06163e-09	PARK7
1027	696.471	0.517334	4.24944e-09	PRSS23
1028	989.945	-0.168724	4.26531e-09	UBA1
1029	383.024	-0.24566	4.31957e-09	POGK
1030	2685.2	-0.273482	4.31957e-09	RPL3
1031	133.557	-0.481549	4.3807e-09	MAFG
1032	584.249	-0.310242	4.53176e-09	EEF1B2
1033	97.2549	0.609693	4.58513e-09	KCNC3
1034	89.6299	-0.520827	4.62426e-09	MZF1
1035	111.511	-0.461055	4.62524e-09	CRTC2
1036	173.442	-0.355347	4.65285e-09	MRPL20
1037	734.369	0.246109	4.69562e-09	ATXN7L3B
1038	437.382	-0.296397	5.25431e-09	2009-09-01
1039	280.551	-0.39785	5.28668e-09	SLC19A2
1040	290.135	0.305447	5.38254e-09	RAB11FIP3
1041	172.171	0.404753	5.48228e-09	MUC1
1042	2302.06	-0.272335	6.13905e-09	RPS12
1043	189.98	-0.36914	6.38058e-09	CSTB
1044	163.786	0.492496	6.38324e-09	PRKD2
1045	33.537	1.1015	6.83149e-09	BMF
1046	648.038	0.202125	6.86958e-09	CDV3
1047	284.025	-0.304605	6.99695e-09	SLC38A10
1048	23.2835	-0.966647	7.07135e-09	TENT5B
1049	532.981	-0.226174	7.18867e-09	CCT8
1050	3.45276	3.94258	7.58716e-09	NA
1051	140.354	-0.474956	7.8545e-09	DCAF8
1052	66.7942	-0.525507	8.02033e-09	PDGFB
1053	11.0203	1.92221	8.0926e-09	SOX3
1054	91.2366	0.76058	8.12073e-09	HERC3
1055	348.177	-0.313861	8.22237e-09	SLC25A24
1056	158.499	-0.394523	8.39769e-09	RBBP5
1057	1092.17	-0.165268	8.48391e-09	PSMD2
1058	49.5158	0.849106	8.67217e-09	CYP4F22
1059	274.704	0.362923	8.68332e-09	TRPS1
1060	262.907	0.390472	8.76498e-09	RARG
1061	166.273	0.366267	8.91637e-09	PPP1R13B
1062	686.13	0.218332	9.15553e-09	ISOC1
1063	573.205	0.237146	9.40099e-09	CAD
1064	21.1085	0.938393	9.59869e-09	GPC2
1065	135.831	-0.40229	9.66772e-09	COIL
1066	288.708	0.282198	9.75819e-09	PELP1
1067	37.0948	1.48454	9.82467e-09	GRHL3
1068	448.481	0.272405	9.99681e-09	PKD1
1069	9.82933	1.86006	1.01486e-08	SPTB
1070	143.687	-0.438671	1.01932e-08	PRPSAP1
1071	104.845	-0.481399	1.02289e-08	PLIN3
1072	710.105	0.184378	1.04912e-08	CDC42BPB
1073	210.397	-0.309884	1.07656e-08	PAQR4
1074	7.11273	-1.7994	1.10586e-08	RAB37
1075	311.024	-0.409417	1.13804e-08	USP36
1076	10.062	1.73319	1.23978e-08	PRKD1
1077	27.8369	0.938984	1.28664e-08	TNFRSF21
1078	44.545	0.717517	1.29262e-08	ALOX12P2
1079	116.866	-0.429183	1.34698e-08	STX10
1080	61.1117	0.706782	1.42638e-08	BBC3
1081	121.686	-0.429613	1.42658e-08	ITPRIPL2
1082	261.397	0.296868	1.43389e-08	TBL1X
1083	4340.32	-0.318023	1.46672e-08	HSPB1
1084	15.4594	1.32022	1.47832e-08	PARP8
1085	36.2467	1.00803	1.47832e-08	AKR1C3
1086	270.694	0.348091	1.48732e-08	LRPAP1
1087	9.85817	1.58569	1.49089e-08	ABHD6
1088	383.027	-0.275009	1.49145e-08	TXN
1089	264.834	0.297548	1.49145e-08	SPTBN2
1090	544.648	0.361284	1.50226e-08	TSC22D1
1091	296.76	0.369346	1.53627e-08	DBN1
1092	118.246	-0.535067	1.54351e-08	LXN
1093	28.9087	1.00646	1.66781e-08	IKZF2
1094	333.431	-0.32506	1.68272e-08	SETDB1
1095	87.7031	0.492332	1.68272e-08	POT1
1096	103.491	-0.470002	1.75376e-08	PLCB4
1097	25.061	0.845382	1.7713e-08	C4orf33
1098	136.748	0.398674	1.77283e-08	FAM193A
1099	3.20159	3.93567	1.89799e-08	NA
1100	497.682	-0.243556	1.92573e-08	GTF3A
1101	56.3915	0.732355	1.96757e-08	MIR4435-2HG
1102	355.076	0.235113	2.01453e-08	EZH2
1103	5.81172	-1.96294	2.02781e-08	BDKRB2
1104	348.695	0.274208	2.04369e-08	CCNK
1105	57.6095	0.683775	2.08505e-08	AMOT
1106	123.831	0.439717	2.11784e-08	RGS12
1107	169.273	-0.358372	2.15799e-08	HPCAL1
1108	376.825	-0.239214	2.1838e-08	PI4KB
1109	527.723	-0.291087	2.25256e-08	INTS3
1110	93.9725	-0.535905	2.35095e-08	MPG
1111	146.671	-0.362313	2.38387e-08	GYS1
1112	421.223	0.264676	2.48305e-08	SP3
1113	32.0056	0.832564	2.51031e-08	MLXIPL
1114	255.642	-0.287792	2.51031e-08	ZBTB7A
1115	674.282	-0.219957	2.55327e-08	SCARB1
1116	5.90522	4.37862	2.60174e-08	GABBR2
1117	1333.01	-0.214857	2.64134e-08	NACA
1118	252.51	-0.283827	2.66519e-08	PREPL
1119	196.888	0.634619	2.70595e-08	ARMCX3
1120	350.07	-0.414508	2.70595e-08	TSPAN15
1121	14.6864	1.6095	2.71548e-08	NHS
1122	69.5835	0.599148	2.7633e-08	AHR
1123	132.007	0.44849	2.7633e-08	LIG3
1124	4.01755	3.03963	2.78969e-08	SLFN5
1125	77.6484	0.544218	2.86304e-08	ZNF362
1126	87.2254	-0.475972	2.87458e-08	ATP13A2
1127	6.15986	1.99139	2.87458e-08	BTC
1128	606.517	-0.207956	2.88659e-08	ANKRD52
1129	40.438	-0.940969	2.92232e-08	TEX14
1130	6.52341	-2.75361	2.92232e-08	MYT1
1131	1641.22	0.238972	2.97254e-08	PLCG1
1132	10.9279	1.34094	2.9842e-08	NXNL2
1133	778.594	0.219924	3.02298e-08	PFN2
1134	336.242	0.252279	3.02298e-08	CBS
1135	336.242	0.252279	3.02298e-08	CBSL
1136	553.895	-0.252072	3.09836e-08	PANK3
1137	69.95	0.51586	3.29032e-08	SNX24
1138	111.525	-0.386191	3.34081e-08	EIF2D
1139	67.6902	-0.477184	3.37236e-08	SLC25A10
1140	110.731	0.401827	3.41034e-08	CDC7
1141	69.7182	0.528089	3.45087e-08	BLOC1S4
1142	229.938	-0.326353	3.46755e-08	PRKCI
1143	24.1309	0.993974	3.51217e-08	MAPK8IP2
1144	43.073	-0.793376	3.51705e-08	MALRD1
1145	2364.85	-0.200687	3.56064e-08	ENO1
1146	131.574	0.487676	3.56064e-08	ADRA2C
1147	250.427	-0.349283	3.57082e-08	DIP2B
1148	23.6741	0.985904	3.59759e-08	DMRTA1
1149	124.96	0.36404	3.61994e-08	CEBPG
1150	167.839	-0.376604	3.63164e-08	ARNT
1151	18.407	0.967593	3.65969e-08	CCDC136
1152	392.824	-0.22223	3.72206e-08	ALDH18A1
1153	18.2473	1.15036	3.75277e-08	GPR158
1154	162.534	-0.362009	3.92049e-08	TROVE2
1155	36.972	0.844962	3.94063e-08	CCDC159
1156	16.6651	0.945621	3.9464e-08	SPSB1
1157	280.392	-0.413694	3.9464e-08	KDM5B
1158	1.98734	3.81898	4.00372e-08	NA
1159	296.404	-0.334043	4.07608e-08	WDR45B
1160	166.759	-0.356527	4.07886e-08	DNAJC21
1161	31.7043	0.775731	4.19532e-08	DDIT3
1162	3.20456	-2.62938	4.2064e-08	TNFRSF18
1163	37.1949	-0.745407	4.22302e-08	KLF7
1164	19.4301	1.24414	4.24178e-08	SH3TC1
1165	276.175	-0.28311	4.27424e-08	NINJ1
1166	461.463	-0.296819	4.38427e-08	GOLGA4
1167	33.1706	-0.773008	4.3928e-08	EHD3
1168	406.977	0.382953	4.43945e-08	TACC1
1169	295.904	-0.328607	4.46471e-08	TRAF4
1170	1674.18	-0.502775	4.48262e-08	CCND1
1171	297.029	-0.264622	4.52392e-08	ASCC3
1172	8.57021	1.59652	4.7183e-08	DGLUCY
1173	211.979	-0.307114	4.80406e-08	PRKAB2
1174	1.68165	3.92971	4.80406e-08	CIITA
1175	462.981	-0.204389	4.83289e-08	CAPZA1
1176	98.0383	0.407768	5.07421e-08	DNM1
1177	252.631	0.304714	5.20363e-08	OBSCN
1178	296.437	-0.284355	5.21466e-08	HELZ
1179	536.909	0.247876	5.23977e-08	TPBG
1180	62.1737	0.698078	5.23977e-08	BRI3
1181	56.1113	0.565238	5.46441e-08	EPHX1
1182	43.5363	-0.739198	5.46441e-08	NR4A1
1183	1072.27	-0.223436	5.46441e-08	GSPT1
1184	403.304	0.257677	5.46955e-08	HNRNPH2
1185	5.76409	-3.81579	5.66188e-08	NA
1186	119.962	-0.43468	5.74613e-08	SORL1
1187	686.295	0.182497	5.83798e-08	SETD5
1188	14.7592	1.26795	5.83801e-08	IRS2
1189	754.666	-0.235912	5.87368e-08	BPTF
1190	105.23	-0.427751	6.01189e-08	DESI2
1191	184.477	-0.277944	6.01597e-08	CEP55
1192	296.4	-0.320809	6.03757e-08	CLK2
1193	1485.45	-0.144417	6.05142e-08	SET
1194	2.80928	-3.9156	6.30859e-08	NA
1195	144.912	-0.550486	6.37075e-08	NME1
1196	627.898	-0.223149	6.40788e-08	IMPDH2
1197	64.8711	1.0173	6.52004e-08	CDKN2B
1198	271.406	-0.277192	6.6481e-08	CASC3
1199	119.869	-0.481051	6.69696e-08	FOXN3
1200	351.467	-0.310861	6.86124e-08	NDUFB10
1201	141.797	-0.376722	6.88066e-08	TAF13
1202	1527.17	-0.173191	6.98863e-08	USP32
1203	302.585	-0.35134	6.9894e-08	CNN2
1204	33.0466	0.936425	6.99856e-08	MLLT3
1205	161.94	-0.39636	7.1172e-08	PPP3CB
1206	27.6691	0.862933	7.25268e-08	INKA2
1207	6.19733	2.26934	7.26692e-08	PLXNA2
1208	21.0646	0.887761	7.28173e-08	TREX1
1209	119.681	0.374773	7.28173e-08	CASP7
1210	8.11393	1.4532	7.34319e-08	ABCC8
1211	353.104	0.217915	7.57912e-08	VAC14
1212	258.358	-0.327279	7.7007e-08	ARFGEF3
1213	103.966	0.422515	7.8312e-08	DCAF17
1214	348.193	-0.241986	7.91321e-08	SPCS3
1215	249.891	0.284322	7.93915e-08	FKBP10
1216	2158.31	-0.276951	8.10435e-08	RPS8
1217	120.487	-0.43677	8.44637e-08	EHD2
1218	1329.09	-0.231592	8.52294e-08	DDX3X
1219	305.944	-0.259723	8.52294e-08	STRAP
1220	293.514	-0.281984	8.58408e-08	AES
1221	2641.28	-0.248887	8.65296e-08	RPL7A
1222	23.2499	0.868915	8.79185e-08	PTCH1
1223	254.501	0.326648	9.00344e-08	BOD1L1
1224	248.525	-0.281798	9.01392e-08	CMPK1
1225	415.695	-0.274899	9.08188e-08	TOMM20
1226	19.0359	1.06874	9.2047e-08	RPS6KA2
1227	2504.29	-0.156581	9.22166e-08	TMBIM6
1228	220.346	-0.333511	9.24734e-08	NOTCH1
1229	44.7837	-0.623874	9.41949e-08	FDX1
1230	2031.14	-0.156232	9.43938e-08	HSPD1
1231	274.48	-0.376947	9.47912e-08	HENMT1
1232	100.532	0.483771	9.64184e-08	ARID5B
1233	230.232	0.282688	9.83085e-08	MYH10
1234	13.5292	1.74605	9.91952e-08	FAT4
1235	433.2	-0.251885	9.97016e-08	DAP
1236	1442.61	-0.321441	1.01954e-07	ACLY
1237	4270.41	-0.207315	1.01964e-07	EEF1D
1238	101.777	-0.440686	1.03045e-07	ATF6
1239	3309.35	-0.183209	1.03508e-07	ALDOA
1240	161.638	-0.351366	1.04045e-07	BRIX1
1241	240.991	-0.381891	1.04866e-07	FAM214A
1242	430.228	0.214604	1.06601e-07	ADD1
1243	81.8798	0.473386	1.0696e-07	RALGAPA2
1244	107.707	-0.378658	1.07669e-07	RPF2
1245	480.425	0.277941	1.08526e-07	KNTC1
1246	82.0865	0.482711	1.08984e-07	DNAJB9
1247	7.77646	1.81205	1.09688e-07	CLIP2
1248	221.66	0.331452	1.09756e-07	CHMP5
1249	851.117	-0.187409	1.10327e-07	TUFM
1250	116.704	0.632232	1.1093e-07	SLC7A11
1251	5.434	1.70613	1.1093e-07	MAP1A
1252	353.112	-0.255969	1.11338e-07	SUB1
1253	337.731	-0.249553	1.11883e-07	NUP188
1254	412.106	-0.251096	1.12125e-07	USP34
1255	165.854	-0.388944	1.13306e-07	SNRPA1
1256	304.973	-0.266257	1.14149e-07	CBFA2T3
1257	81.7325	-0.569291	1.14865e-07	PRSS22
1258	1847.17	-0.218627	1.15122e-07	EIF4B
1259	7.78114	2.45405	1.15633e-07	PIK3R5
1260	672.778	-0.223785	1.17077e-07	TOB1
1261	134.862	0.359433	1.18308e-07	NVL
1262	190.083	-0.351557	1.18389e-07	GYG1
1263	341.159	-0.264278	1.18389e-07	PKMYT1
1264	115.515	-0.385588	1.18389e-07	PGS1
1265	41.5625	0.71694	1.22378e-07	DEPTOR
1266	87.845	-0.47532	1.23773e-07	CD99
1267	737.843	-0.16901	1.25769e-07	PPM1D
1268	135.967	-0.380975	1.26744e-07	PCBD1
1269	100.926	0.534854	1.27252e-07	TMEM198B
1270	132.442	-0.353521	1.27729e-07	BCAT2
1271	140.187	-0.382342	1.28164e-07	USF1
1272	202.678	-0.279952	1.28783e-07	SNF8
1273	696.594	-0.213384	1.29884e-07	CDC25B
1274	13.5621	1.31735	1.30865e-07	FAM13A-AS1
1275	242.385	-0.332536	1.36191e-07	ARL6IP5
1276	218.864	-0.293458	1.37287e-07	ERO1A
1277	35.8402	-0.873836	1.38089e-07	S100A4
1278	4.48689	-3.49335	1.39843e-07	SERPINA5
1279	423.402	-0.276612	1.43289e-07	ARPC5
1280	193.421	-0.304564	1.44328e-07	GLRX3
1281	170.998	0.333032	1.45579e-07	THAP5
1282	46.6615	0.604056	1.46918e-07	TAPBP
1283	72.5817	-0.591399	1.47636e-07	ENGASE
1284	18.6088	1.01815	1.48601e-07	MCOLN3
1285	9.2079	4.21563	1.51862e-07	NA
1286	643.341	0.241631	1.52883e-07	QPRT
1287	62.2736	-0.673939	1.60057e-07	ADGRL2
1288	68.623	0.580076	1.61245e-07	NUDT14
1289	460.091	-0.280642	1.61366e-07	METAP2
1290	122.578	-0.404416	1.64816e-07	GRAMD4
1291	744.181	-0.173351	1.6579e-07	DDB1
1292	284.708	-0.242696	1.67282e-07	NUDT5
1293	188.536	-0.348211	1.6883e-07	RAB25
1294	34.0663	0.675435	1.68943e-07	PJA1
1295	281.544	0.315583	1.69674e-07	PHF3
1296	401.167	-0.438372	1.71813e-07	AKAP1
1297	46.9676	-0.66216	1.74498e-07	NECTIN4
1298	2.13615	-3.79948	1.75468e-07	PRSS30P
1299	127.341	-0.354041	1.78735e-07	FAM104A
1300	184.806	-0.34367	1.7929e-07	PCYOX1
1301	124.779	0.441546	1.80788e-07	TOGARAM1
1302	58.5838	0.943137	1.81248e-07	ABCG1
1303	790.911	-0.223408	1.84087e-07	STIP1
1304	2.44411	3.58079	1.86557e-07	ZBP1
1305	40.3475	0.751878	1.87691e-07	DICER1-AS1
1306	30.7412	-0.70249	1.88276e-07	DGAT2
1307	522.116	0.231516	1.88276e-07	AMFR
1308	139.217	-0.382985	1.8895e-07	HIP1
1309	391.09	-0.269724	1.92531e-07	MDM4
1310	72.8338	0.638442	1.96788e-07	SSPO
1311	5.42114	1.89393	1.96851e-07	HLA-H
1312	415.577	0.441598	2.04449e-07	ZFP36L2
1313	361.427	-0.266265	2.06363e-07	UQCRH
1314	353.55	0.340925	2.07236e-07	TP53
1315	146.107	-0.444218	2.07419e-07	NEBL
1316	28.883	0.783904	2.12523e-07	SGCE
1317	277.819	-0.266496	2.13628e-07	SHC1
1318	28.5499	0.831094	2.16572e-07	HTRA1
1319	92.9238	0.480351	2.19528e-07	BNIP3L
1320	146.74	0.344296	2.21867e-07	CHURC1
1321	137.857	0.361951	2.2403e-07	RPAIN
1322	73.8722	-0.52288	2.29817e-07	HCN3
1323	28.258	0.961894	2.31168e-07	TGFBR2
1324	1276.93	-0.213403	2.31761e-07	RPL11
1325	102.894	0.442182	2.32495e-07	PER3
1326	22.5793	0.836219	2.32495e-07	EML6
1327	3.84921	2.37587	2.34795e-07	PATL2
1328	43.7656	0.648178	2.3498e-07	KCTD1
1329	23.5392	1.2756	2.48646e-07	RTL5
1330	382.825	0.254356	2.57966e-07	TOP1MT
1331	502.272	-0.213822	2.58468e-07	SEPHS2
1332	17.1579	1.54924	2.58856e-07	ABCA12
1333	142.015	0.379135	2.59841e-07	TRMT61A
1334	146.349	-0.328561	2.61475e-07	CMAS
1335	172.057	0.639745	2.64856e-07	RND3
1336	1099.01	-0.170206	2.6614e-07	NELFCD
1337	77.5293	-0.470137	2.6939e-07	PIGM
1338	134.485	-0.333536	2.6939e-07	COP1
1339	4.96395	1.85749	2.6939e-07	RAB36
1340	69.1245	-0.535465	2.74078e-07	STXBP5
1341	196.197	-0.332896	2.74795e-07	VPS72
1342	709.849	-0.163033	2.75419e-07	HADHA
1343	354.109	0.282054	2.76456e-07	FADS1
1344	940.801	-0.153266	2.79171e-07	DIAPH1
1345	177.93	-0.37813	2.83725e-07	JAG2
1346	38.3741	0.668057	2.90582e-07	WDR25
1347	632.233	0.223188	2.90869e-07	FAM83H-AS1
1348	14.2401	1.20514	2.93768e-07	COL3A1
1349	43.3749	0.597637	2.95524e-07	DUSP2
1350	87.294	0.477644	3.02792e-07	ERN1
1351	7.60492	1.40965	3.05309e-07	SOCS1
1352	971.087	-0.213594	3.054e-07	DSP
1353	26.9419	-0.780233	3.054e-07	LDLRAD3
1354	6.41814	2.91546	3.12145e-07	MAML2
1355	54.2844	0.719862	3.12269e-07	DYRK1B
1356	403.332	0.204989	3.20998e-07	RAI1
1357	224.662	0.283543	3.23081e-07	RNF4
1358	5.96267	1.96137	3.26921e-07	MYLK3
1359	32.6697	-0.905856	3.27845e-07	RUNDC3B
1360	100.586	-0.410082	3.29037e-07	OGFOD3
1361	98.7671	0.4648	3.29958e-07	BRAF
1362	79.5872	0.561178	3.30642e-07	SESN2
1363	159.543	-0.479868	3.4036e-07	BCL3
1364	382.164	0.218123	3.4451e-07	PMPCB
1365	278.891	0.424846	3.46278e-07	ISYNA1
1366	32.5282	0.816358	3.48279e-07	CALHM2
1367	396.793	-0.382728	3.49448e-07	NA
1368	102.638	-0.397311	3.53392e-07	DYNLT3
1369	39.4886	0.632082	3.54668e-07	ACOX3
1370	87.0227	-0.416349	3.54668e-07	BAIAP2
1371	116.142	-0.384737	3.55632e-07	LYPLA1
1372	6.67755	1.81813	3.56572e-07	ZCCHC18
1373	27.2797	1.18194	3.62013e-07	LIF
1374	8.62145	-1.59743	3.76001e-07	SYBU
1375	136.977	0.481459	3.77402e-07	HSH2D
1376	16.3492	1.79551	3.79032e-07	FAM189A2
1377	30.0924	0.764139	3.7976e-07	RAD51D
1378	1055.07	0.207878	3.87569e-07	TUG1
1379	137.142	0.408535	3.92266e-07	PLCD3
1380	223.493	-0.289357	3.94398e-07	TWF1
1381	149.705	-0.340526	4.04285e-07	HMOX2
1382	83.9382	-0.406203	4.11223e-07	IPO11
1383	83.9382	-0.406203	4.11223e-07	IPO11-LRRC70
1384	296.627	0.287381	4.11223e-07	MYC
1385	23.1478	0.892332	4.11556e-07	SALL2
1386	807.756	0.21458	4.11585e-07	CTSD
1387	614.105	-0.283948	4.14227e-07	ASS1
1388	3945.22	-0.197665	4.23104e-07	PLEC
1389	739.96	-0.173755	4.24558e-07	CCNI
1390	162.084	0.497426	4.33806e-07	CCNG2
1391	162.404	-0.343662	4.41261e-07	EIF3F
1392	300.506	0.267694	4.43584e-07	ATP5F1D
1393	556.068	0.249833	4.54967e-07	ATIC
1394	103.113	0.461326	4.55591e-07	NCKAP5L
1395	395.429	-0.227143	4.57265e-07	GLO1
1396	241.852	0.579931	4.58541e-07	TUBA1A
1397	67.0715	0.548821	4.59875e-07	PRKCZ
1398	100.064	0.430985	4.59875e-07	SEC24D
1399	65.4229	0.519162	4.61068e-07	POF1B
1400	725.214	-0.193374	4.71862e-07	PSMA4
1401	144.199	0.472063	4.7302e-07	AFF3
1402	40.8851	0.584941	4.76192e-07	FAM57A
1403	60.848	0.500791	4.78436e-07	PLPP5
1404	123.934	0.439873	4.79037e-07	ELOVL7
1405	1718.47	-0.166024	4.81891e-07	FAM83H
1406	142.688	-0.350456	4.89875e-07	ZBTB41
1407	14.0268	0.970124	4.90035e-07	FAM86JP
1408	349.256	-0.244404	5.02977e-07	BMS1
1409	48.974	0.643325	5.04471e-07	WWOX
1410	6.45692	1.62687	5.0651e-07	PGLYRP2
1411	635.506	-0.169447	5.14892e-07	EIF5B
1412	113.881	0.455741	5.21944e-07	ATF2
1413	95.146	0.420942	5.381e-07	TRAF3
1414	199.471	-0.342569	5.39755e-07	FAM50A
1415	39.1738	-0.666435	5.49282e-07	UBALD2
1416	305.014	-0.37942	5.7086e-07	MRPL41
1417	29.4972	0.875574	5.91634e-07	ARHGAP29
1418	42.0568	0.948454	5.97607e-07	SLIT2
1419	130.072	0.463046	5.98639e-07	KLF10
1420	7.13403	-1.59719	6.07955e-07	CALML5
1421	65.0589	0.633907	6.09111e-07	REC8
1422	59.094	0.568467	6.18683e-07	KIAA0753
1423	21.7859	1.54188	6.21391e-07	EPHA4
1424	68.7063	-0.561324	6.27519e-07	GATA2
1425	30.0528	0.721595	6.28305e-07	HMGCL
1426	30.4978	-1.50227	6.28305e-07	CYP1A1
1427	152.328	-0.310733	6.33956e-07	MAP7
1428	200.075	-0.341547	6.4143e-07	PPP1R14B
1429	99.2681	0.533344	6.43528e-07	MVP
1430	1271.94	-0.228176	6.56598e-07	RPL37
1431	15.81	0.863997	6.59466e-07	SLC26A1
1432	93.1233	-0.495665	6.7612e-07	RFNG
1433	777.082	-0.159161	6.77562e-07	RAC1
1434	3.2697	2.4837	6.82827e-07	CX3CL1
1435	395.777	-0.198363	6.89142e-07	HDAC2
1436	109.194	-0.36862	6.93953e-07	FAAP100
1437	39.4405	0.715287	6.98425e-07	RILPL2
1438	16.9528	1.01437	6.99769e-07	KCTD6
1439	417.3	-0.288852	7.05916e-07	CACNA1H
1440	1435.56	0.169399	7.06131e-07	CPSF1
1441	70.0588	-0.55447	7.06131e-07	PLXDC2
1442	12.3346	1.07657	7.18462e-07	FAM86EP
1443	51.7421	0.583387	7.18547e-07	SLC1A4
1444	8.27078	1.32863	7.19541e-07	NA
1445	209.967	-0.273909	7.24707e-07	VTA1
1446	137.659	-0.574021	7.2573e-07	TARP
1447	277.108	-0.332793	7.50437e-07	ARHGEF11
1448	4870.89	-0.220988	7.50437e-07	TPT1
1449	69.453	0.579381	7.5303e-07	TLE2
1450	39.1941	0.713237	7.65352e-07	TMEM44
1451	104.684	0.360572	7.68396e-07	N4BP1
1452	245.21	-0.278478	7.72501e-07	DROSHA
1453	119.515	-0.489662	7.73169e-07	PAM
1454	31.1784	0.771934	7.73169e-07	BMP1
1455	197.09	-0.374777	7.84588e-07	ASPSCR1
1456	392.195	0.287624	7.87537e-07	DSG2
1457	18.5085	1.07023	7.97137e-07	MST1
1458	203.029	-0.309416	8.03378e-07	EDEM3
1459	335.963	0.325219	8.04721e-07	PAN2
1460	14.9299	-1.6679	8.15355e-07	CSTA
1461	4.22468	2.6449	8.18556e-07	SNTB1
1462	562.781	-0.234689	8.21701e-07	SORT1
1463	6.03848	1.87967	8.54751e-07	HOXB9
1464	827.33	-0.207366	8.65155e-07	MDH2
1465	75.9322	0.58046	8.68313e-07	PLPP2
1466	931.499	-0.20329	8.87183e-07	TRIP6
1467	224.246	-0.272961	8.99574e-07	B3GALNT1
1468	2.70636	2.91514	9.00792e-07	IFNL1
1469	326.856	0.235396	9.11219e-07	SARAF
1470	214.916	-0.263979	9.17799e-07	PPA2
1471	35.4186	0.667364	9.23903e-07	NA
1472	58.9701	0.57232	9.39727e-07	NAB1
1473	298.887	-0.268447	9.40896e-07	GNPTAB
1474	34.8681	0.741098	9.44023e-07	EML1
1475	9.90434	1.12455	9.58602e-07	CCDC74A
1476	12.5153	2.89066	9.58602e-07	NA
1477	200.978	0.314131	9.59611e-07	CD276
1478	28.6104	0.975015	9.62128e-07	PLLP
1479	242.297	-0.279899	9.62918e-07	PSMD10
1480	8.88312	1.70345	9.67615e-07	CLEC7A
1481	159.123	0.331691	9.7267e-07	VEGFA
1482	567.995	-0.233365	9.73274e-07	PLOD3
1483	205.333	-0.335499	9.7382e-07	TOR1AIP2
1484	1039.98	-0.24434	9.7382e-07	RPL14
1485	785.091	-0.170448	9.7382e-07	PTPN11
1486	109.462	0.338445	9.76896e-07	MIS12
1487	74.4129	-0.423634	9.8557e-07	BCL2L12
1488	60.1865	0.560965	9.85839e-07	MECOM
1489	385.177	-0.239451	9.955e-07	YKT6
1490	2559.12	-0.137788	9.99998e-07	EIF4G1
1491	42.2191	0.661229	1.00441e-06	TMEM125
1492	984.874	-0.168335	1.01624e-06	CCT7
1493	96.8822	0.737998	1.02529e-06	BTG2
1494	15.2115	1.01698	1.03619e-06	PCOLCE2
1495	173.001	-0.380937	1.04726e-06	MYO5A
1496	102.355	0.626647	1.06266e-06	EGLN3
1497	41.5514	0.618246	1.0685e-06	TRIM38
1498	136.287	-0.360878	1.0685e-06	RWDD1
1499	38.004	-0.609859	1.07363e-06	RABGAP1L
1500	26.9989	0.731051	1.07363e-06	INAFM1
1501	458.61	0.222865	1.09996e-06	SLC25A29
1502	220.176	-0.32359	1.11971e-06	EPN3
1503	292.041	0.27234	1.13499e-06	DMTF1
1504	85.0033	0.559124	1.14872e-06	PLA2G6
1505	107.112	0.418901	1.15144e-06	XRCC1
1506	223.952	-0.254335	1.15511e-06	FLOT2
1507	49.4179	0.593277	1.17155e-06	PCLO
1508	5.10652	2.4402	1.17155e-06	C8orf31
1509	746.906	-0.176772	1.17155e-06	GOT2
1510	93.8023	-0.376706	1.18556e-06	POMGNT1
1511	3.59742	-2.58312	1.20443e-06	BARX2
1512	4.36161	-2.63217	1.22231e-06	HNMT
1513	144.328	0.32988	1.22231e-06	PNKP
1514	112.159	0.415539	1.23638e-06	TTC8
1515	37.4702	0.706009	1.24097e-06	LINC00174
1516	49.5228	-0.523674	1.24342e-06	SLC25A19
1517	138.964	0.306691	1.24342e-06	TGIF2
1518	36.531	0.684157	1.25614e-06	RNF170
1519	188.016	-0.37555	1.2856e-06	EFEMP1
1520	8.1025	1.23495	1.30133e-06	SMTNL2
1521	582.597	0.223183	1.30182e-06	UBP1
1522	248.401	-0.265154	1.31149e-06	ZNF106
1523	161.242	0.304131	1.33028e-06	PRKAB1
1524	13.7859	1.01299	1.35827e-06	CPAMD8
1525	237.015	-0.335501	1.36278e-06	SMTN
1526	38.7026	0.800012	1.36821e-06	KAT2B
1527	179.344	0.393221	1.36821e-06	SRI
1528	226.429	-0.26948	1.36821e-06	DOT1L
1529	122.455	0.477115	1.37966e-06	LINC01089
1530	120.328	0.432838	1.41421e-06	ABCA5
1531	750.842	0.295978	1.41462e-06	APP
1532	435.436	-0.185577	1.4358e-06	MAP4
1533	4705.47	-0.145356	1.47857e-06	HNRNPA2B1
1534	355.107	0.208582	1.50767e-06	PSMD14
1535	732.524	0.203318	1.51618e-06	DDX24
1536	122.957	-0.441378	1.52941e-06	C1orf226
1537	4.81287	1.87462	1.53253e-06	HRK
1538	363.705	-0.241705	1.53384e-06	IGSF3
1539	931.228	-0.144681	1.54748e-06	TBC1D9B
1540	61.7807	-0.527629	1.5572e-06	OSTM1
1541	215.808	0.321545	1.55885e-06	ZBTB40
1542	108.663	-0.341618	1.56365e-06	ABL2
1543	1006.88	-0.15811	1.56681e-06	SERBP1
1544	425.093	-0.311357	1.56778e-06	ITGB4
1545	67.1331	-0.485496	1.58274e-06	KANK1
1546	552.701	-0.226797	1.58504e-06	MGAT4B
1547	539.759	-0.210647	1.58851e-06	TCF3
1548	167.998	0.405096	1.59222e-06	FAM111A
1549	142.889	-0.305686	1.61838e-06	NSF
1550	9.70693	1.31541	1.69317e-06	TP63
1551	42.6079	0.817445	1.70372e-06	DSCAM
1552	4.89792	1.52094	1.70483e-06	CCM2L
1553	127.919	0.363703	1.73321e-06	PRCP
1554	55.9016	-0.602805	1.73786e-06	DPM3
1555	16.2681	0.963266	1.77408e-06	ST5
1556	94.3403	-0.423611	1.78169e-06	JMY
1557	571.385	0.167901	1.78169e-06	YY1
1558	52.022	-0.466688	1.79879e-06	ZNF503
1559	109.708	-0.402822	1.81202e-06	NDUFC1
1560	15.7722	1.10387	1.81295e-06	SGK3
1561	15.7722	1.10387	1.81295e-06	C8orf44-SGK3
1562	1.0548	3.7327	1.83126e-06	TGM2
1563	332.921	-0.259478	1.83211e-06	AKT1S1
1564	10.426	1.28062	1.86991e-06	EGFR
1565	310.371	-0.237133	1.92608e-06	SCYL2
1566	545.636	-0.333126	1.95599e-06	ZMIZ1
1567	70.0684	-0.527986	1.9594e-06	MCC
1568	36.2211	0.848641	1.98722e-06	VASH1
1569	34.7148	0.771681	1.99342e-06	TESK2
1570	44.4508	-0.565609	2.00245e-06	YIPF1
1571	261.098	0.248903	2.02292e-06	GRIPAP1
1572	32.6845	-0.787025	2.05082e-06	NR4A2
1573	377.938	-0.249848	2.05858e-06	TRMT112
1574	30.1676	0.811463	2.05929e-06	ZCWPW1
1575	84.5435	0.407806	2.11814e-06	PCYOX1L
1576	115.039	-0.355552	2.17632e-06	NUS1
1577	654.791	0.179082	2.17764e-06	PSMC2
1578	41.0605	0.586718	2.18562e-06	CA4
1579	5.00471	3.40294	2.21385e-06	CLSTN2
1580	863.209	-0.186283	2.21407e-06	EIF1
1581	32.0998	-0.632198	2.23098e-06	MTURN
1582	10.6494	1.31018	2.25278e-06	TSPAN5
1583	29.0803	-0.720358	2.33327e-06	ADGRE5
1584	507.189	-0.281374	2.3534e-06	PRELID1
1585	253.56	-0.264976	2.36134e-06	SAR1B
1586	69.7534	-0.430073	2.36741e-06	CENPL
1587	342.108	-0.255801	2.41852e-06	PLEKHB2
1588	745.1	-0.180679	2.41893e-06	RAD23B
1589	1.6045	-3.66042	2.46471e-06	ARMCX1
1590	119.691	0.354127	2.47219e-06	SLC25A28
1591	683.732	0.163273	2.50937e-06	HACD3
1592	170.451	0.283663	2.50937e-06	THOC6
1593	436.112	0.310469	2.56908e-06	SERPINH1
1594	27.8526	0.752566	2.59092e-06	CHST11
1595	5.5819	1.68618	2.59092e-06	MAPRE2
1596	218.451	-0.300101	2.64222e-06	CFAP97
1597	127.643	-0.347343	2.65552e-06	MTMR12
1598	858.835	-0.207592	2.70796e-06	DHX15
1599	110.968	-0.347272	2.70815e-06	EIPR1
1600	732.626	0.210375	2.70815e-06	ADGRG1
1601	115.911	0.351989	2.73375e-06	CFLAR
1602	517.805	-0.247233	2.73502e-06	POGZ
1603	2.53562	2.73185	2.74967e-06	RTP4
1604	123.366	0.396876	2.79255e-06	ADGRV1
1605	458.737	-0.284535	2.80093e-06	FAM168B
1606	258.834	-0.247008	2.80456e-06	SAP30BP
1607	83.0046	-0.510781	2.87311e-06	MISP3
1608	435.097	0.242747	2.87566e-06	CLSTN1
1609	50.5597	-0.53392	2.88125e-06	AFMID
1610	520.86	-0.21477	2.92071e-06	CCDC6
1611	170.333	0.277881	2.92071e-06	TOP3A
1612	312.874	-0.236684	2.93209e-06	CLIP1
1613	8.50422	-1.36662	2.96161e-06	NTSR1
1614	170.212	0.346142	2.99466e-06	CERCAM
1615	122.365	0.375098	3.00201e-06	XRCC2
1616	322.312	-0.28615	3.00201e-06	FAM129B
1617	71.4795	0.495189	3.02311e-06	HECTD2
1618	8.16706	1.49866	3.11876e-06	SPEG
1619	8.16706	1.49866	3.11876e-06	LOC100996693
1620	233.897	0.288829	3.17276e-06	RARA
1621	422.588	-0.22469	3.19496e-06	FKBP8
1622	25.3039	0.766321	3.20939e-06	PRDM16
1623	245.274	0.289473	3.20939e-06	LNPEP
1624	325.547	-0.207332	3.25854e-06	SMARCC1
1625	2834.57	-0.236729	3.25854e-06	RPS6
1626	17.7088	0.849691	3.26941e-06	NA
1627	76.9339	-0.404725	3.27489e-06	MRPS14
1628	43.7566	0.634194	3.28719e-06	FAM169A
1629	75.3613	0.457562	3.28719e-06	SAYSD1
1630	33.4041	0.663766	3.29666e-06	THBD
1631	59.9959	0.540914	3.30093e-06	WDR91
1632	84.1518	0.470499	3.30291e-06	UVSSA
1633	84.1518	0.470499	3.30291e-06	CRIPAK
1634	2.01219	-3.55548	3.32052e-06	KRT13
1635	93.7042	-0.464765	3.33505e-06	RIOX2
1636	150.618	0.321086	3.35054e-06	MEGF8
1637	52.4238	0.703314	3.3542e-06	CMYA5
1638	206.199	-0.295206	3.39554e-06	POLR2L
1639	861.431	0.168911	3.42203e-06	MAT2A
1640	81.386	0.43028	3.50932e-06	DPY19L1
1641	22.7408	0.748839	3.54003e-06	PMAIP1
1642	244.856	-0.243792	3.54662e-06	SLC30A5
1643	39.0032	0.583846	3.55808e-06	SP140L
1644	12.1116	-0.953339	3.57937e-06	ITGA2B
1645	81.1274	0.468752	3.58368e-06	LRIF1
1646	101.279	0.390087	3.58882e-06	NHLRC3
1647	291.492	-0.230214	3.59008e-06	DCTN2
1648	81.8746	-0.414147	3.6008e-06	ZNF385A
1649	172.211	0.271571	3.60695e-06	DYRK2
1650	78.9529	-0.394106	3.62856e-06	RABIF
1651	38.065	0.612611	3.67936e-06	ADSSL1
1652	37.5989	-0.56343	3.68701e-06	NA
1653	576.908	-0.183033	3.68903e-06	SARS
1654	85.1657	-0.404496	3.69934e-06	WDR47
1655	99.3832	0.462227	3.71728e-06	PLEKHG5
1656	19.3265	-0.841206	3.74766e-06	NA
1657	48.795	-0.555688	3.74766e-06	ARMC7
1658	7.05036	1.52601	3.78667e-06	IGFBP6
1659	2.46232	3.44552	3.84413e-06	UPK3A
1660	597.741	-0.192508	3.91663e-06	APH1A
1661	627.414	-0.145902	3.9261e-06	NRDC
1662	85.9898	0.487609	3.9638e-06	C19orf54
1663	151.945	-0.298856	3.9735e-06	PNPLA2
1664	494.93	-0.202891	4.05131e-06	SSRP1
1665	542.019	-0.180039	4.07516e-06	CPT1A
1666	34.7679	0.735798	4.11963e-06	HDAC11
1667	318.109	0.311384	4.16239e-06	LAMB1
1668	49.7263	-0.484818	4.18213e-06	SNAPIN
1669	3.61492	2.04031	4.18968e-06	HMGCLL1
1670	35.868	0.753005	4.1938e-06	UTRN
1671	754.377	-0.195696	4.1938e-06	SLC25A1
1672	95.1217	0.413462	4.19639e-06	FRAS1
1673	25.7521	-0.702577	4.20027e-06	HOXC11
1674	158.327	-0.37242	4.35701e-06	SLC25A6
1675	59.6199	0.81296	4.38571e-06	KCNK15
1676	267.942	0.24642	4.41418e-06	UBR7
1677	71.1427	0.489127	4.51336e-06	TFR2
1678	160.056	-0.30889	4.51336e-06	FAM173A
1679	128.339	0.337697	4.51472e-06	RHBDD3
1680	55.5029	-0.500006	4.52544e-06	FAM172A
1681	230.29	-0.311148	4.54809e-06	VPS51
1682	828.965	-0.147254	4.55549e-06	PDIA3
1683	413.512	0.186766	4.56121e-06	MSL1
1684	289.517	0.254392	4.63733e-06	KDM4A
1685	650.652	-0.171544	4.63884e-06	PDAP1
1686	31.8178	0.686597	4.66593e-06	AFAP1L2
1687	24.2595	-0.710749	4.77062e-06	FBLN1
1688	26.5267	0.840851	5.02516e-06	NPAS3
1689	398.122	-0.248271	5.03296e-06	2011-09-01
1690	213.13	0.261233	5.03296e-06	DGCR8
1691	11.9666	1.52804	5.04036e-06	S100P
1692	101.91	-0.389885	5.07105e-06	FAM162A
1693	150.193	0.377192	5.07105e-06	HDAC6
1694	58.1729	0.529991	5.08844e-06	ZNF641
1695	10.4353	0.988924	5.21141e-06	IL15RA
1696	559.486	0.175562	5.23398e-06	TMEM132A
1697	177.442	-0.280603	5.31663e-06	NA
1698	1217.21	-0.160246	5.38595e-06	H2AFZ
1699	468.955	0.249855	5.39028e-06	ATP9A
1700	118.608	-0.322858	5.41736e-06	TPGS2
1701	57.2117	0.448743	5.43868e-06	SLC25A12
1702	2.20521	2.47656	5.49823e-06	OTOF
1703	156.697	-0.399679	5.51776e-06	GLUL
1704	36.996	-0.673181	5.5445e-06	IRF6
1705	231.478	0.252249	5.5752e-06	MARF1
1706	4.71201	-1.83217	5.60358e-06	KLC3
1707	127.98	-0.306719	5.65704e-06	POU2F1
1708	233.262	-0.264842	5.69884e-06	UQCRB
1709	5.0258	1.56381	5.70137e-06	CHAC1
1710	46.3952	-0.552023	5.71268e-06	SWAP70
1711	862.069	-0.154635	5.78334e-06	EIF3A
1712	209.065	-0.251692	5.89364e-06	PPP6C
1713	486.724	-0.220854	5.91041e-06	ECT2
1714	62.013	0.413776	5.92199e-06	PEX10
1715	246.859	0.222007	5.93713e-06	EIF4G3
1716	56.2897	0.479971	6.01671e-06	GON7
1717	52.9904	0.513993	6.07519e-06	PRKCE
1718	34.1281	1.03446	6.08248e-06	LNCOC1
1719	169.618	0.276645	6.16831e-06	GPAT4
1720	402.341	-0.197615	6.17587e-06	RARS
1721	396.611	0.205264	6.3343e-06	NA
1722	2523.67	0.124524	6.4461e-06	AARS
1723	1874.64	-0.217402	6.52472e-06	RPL10
1724	104.805	0.339965	6.53035e-06	TADA2B
1725	194.509	0.274755	6.89852e-06	IP6K2
1726	102.703	-0.410115	6.95998e-06	PEA15
1727	636.599	0.183632	6.9735e-06	SYPL1
1728	23.2831	-1.07337	7.02198e-06	ENTPD1
1729	87.4326	-0.428316	7.11833e-06	SLC26A11
1730	51.9155	0.547265	7.18732e-06	LCORL
1731	71.6801	0.504612	7.2865e-06	TST
1732	44.7827	-0.536482	7.34198e-06	MMP17
1733	40.6333	0.555061	7.52318e-06	KRBA1
1734	212.436	0.242818	7.52318e-06	RHEB
1735	420.54	-0.246274	7.52318e-06	IREB2
1736	614.087	0.162212	7.54258e-06	PFKP
1737	775.092	-0.179474	7.5457e-06	NA
1738	328.133	-0.216269	7.5802e-06	CAPZB
1739	15.8028	0.932053	7.5802e-06	RNF150
1740	335.253	-0.227845	7.59354e-06	TBL1XR1
1741	109.016	0.386181	7.59354e-06	ACAD10
1742	205.963	-0.258692	7.62094e-06	VBP1
1743	36.6754	0.615407	7.68367e-06	PRKACB
1744	60.2463	0.437534	7.77216e-06	ALDOC
1745	245.499	-0.245588	7.8165e-06	ACTR1A
1746	131.649	-0.308773	7.83311e-06	CRNKL1
1747	133.637	0.343915	7.87824e-06	MET
1748	184.802	-0.275333	7.89313e-06	TEX261
1749	22.9951	0.824991	7.93955e-06	NA
1750	27.886	0.729615	8.02144e-06	SLC27A6
1751	22.0824	-0.826433	8.18539e-06	TMC7
1752	287.288	0.243655	8.21056e-06	SEMA3F
1753	3006.97	-0.178502	8.21577e-06	NPM1
1754	939.999	-0.19158	8.22496e-06	CD164
1755	51.2682	0.57846	8.29889e-06	CIART
1756	78.9426	-0.560633	8.32224e-06	RNF32
1757	15.4126	1.11271	8.32665e-06	HRAT92
1758	857.891	-0.173685	8.33513e-06	REEP5
1759	508.751	0.170834	8.33709e-06	SSB
1760	266.012	-0.225555	8.46999e-06	KPNA6
1761	10.9124	1.12943	8.50305e-06	ATP6V0E2-AS1
1762	87.1497	-0.409801	8.59673e-06	POMT1
1763	673.429	-0.167919	8.60902e-06	ETF1
1764	778.811	-0.184873	8.65728e-06	HECTD1
1765	901.254	-0.131886	8.67132e-06	GHITM
1766	213.569	0.249434	8.68281e-06	C16orf58
1767	331.528	0.256848	8.75178e-06	ABAT
1768	84.6921	-0.501148	8.84937e-06	GREB1L
1769	53.6961	-0.428997	8.89396e-06	RAD51
1770	119.094	-0.336904	8.91981e-06	FN3KRP
1771	880.101	-0.142752	8.92052e-06	TXNRD1
1772	373.166	-0.235309	8.93197e-06	GLUD1
1773	142.933	0.286846	8.95316e-06	CUL7
1774	350.457	-0.190864	8.97857e-06	CPSF2
1775	288.378	-0.304671	9.00182e-06	AP2S1
1776	103.594	0.343265	9.23302e-06	ZNF696
1777	9.32473	1.11207	9.31742e-06	ALDH1L2
1778	83.8055	-0.41386	9.33971e-06	RIT1
1779	55.7233	-0.426751	9.34283e-06	FBXO30
1780	810.837	-0.193394	9.46362e-06	PHB2
1781	14.4017	1.11647	9.56289e-06	AP3B2
1782	12.979	0.947995	9.56562e-06	EPHB2
1783	1891.44	-0.155211	9.5767e-06	RPL15
1784	313.854	-0.270189	9.5767e-06	TMTC3
1785	277.471	-0.227492	9.74051e-06	MAP2K2
1786	5.21921	1.87144	9.78623e-06	MTMR9LP
1787	88.1978	0.424142	9.86653e-06	LANCL2
1788	60.6757	0.533726	9.99218e-06	ZNF516
1789	7.43978	1.78558	1.00829e-05	FGF13
1790	7.28334	1.38801	1.01244e-05	NXN
1791	606.522	0.272911	1.01562e-05	H1FX
1792	34.8762	0.585405	1.01638e-05	ZNF572
1793	750.515	-0.188912	1.03598e-05	MYO1C
1794	3.89999	3.58713	1.04743e-05	DIO2
1795	499.452	-0.222684	1.0586e-05	CAPN1
1796	13.1652	0.91891	1.0586e-05	APOBEC3B
1797	159.011	0.304184	1.06403e-05	B4GALT5
1798	160.46	0.289331	1.06721e-05	PHF19
1799	30.0003	1.04234	1.0863e-05	LMO7
1800	228.108	0.255265	1.12954e-05	XPC
1801	68.3207	-0.409058	1.12954e-05	PCDHB2
1802	649.776	-0.216593	1.13508e-05	PXN
1803	94.4064	-0.340751	1.13581e-05	UEVLD
1804	563.459	-0.168453	1.13986e-05	IARS2
1805	412.223	0.226817	1.17306e-05	CCNL1
1806	700.323	-0.15873	1.17306e-05	EIF2S3
1807	40.0821	0.560736	1.17456e-05	ASAP3
1808	91.2847	-0.401613	1.17493e-05	CDK19
1809	225.18	-0.234514	1.17804e-05	KCTD20
1810	94.5302	-0.460241	1.19752e-05	PHLDA2
1811	318.119	0.212197	1.19752e-05	CCDC85C
1812	167.195	0.283129	1.20295e-05	SVIL
1813	99.0035	-0.365633	1.21059e-05	TRIM47
1814	436.38	-0.172916	1.22278e-05	GRSF1
1815	101.899	-0.349818	1.22278e-05	LIMK1
1816	267.988	-0.30194	1.22887e-05	TET3
1817	407.077	-0.233774	1.23152e-05	SPINT1
1818	166.68	0.310422	1.23854e-05	FERMT2
1819	256.442	0.213004	1.24038e-05	DDX19A
1820	3.26163	2.21578	1.25695e-05	VXN
1821	140.616	-0.358676	1.26117e-05	TSPAN4
1822	31.2435	-0.672304	1.26117e-05	PEX11A
1823	36.8861	-0.537118	1.2621e-05	HES6
1824	185.139	0.293836	1.29924e-05	PCGF5
1825	97.8919	0.350445	1.33428e-05	KLC1
1826	66.7879	-0.479761	1.3582e-05	MXD1
1827	471.563	-0.244271	1.36727e-05	ARPC1B
1828	4.11103	-1.88908	1.36727e-05	PDE3B
1829	66.4226	-0.453844	1.3696e-05	CUTC
1830	931.632	-0.152353	1.37889e-05	HSPA4
1831	82.9876	0.587176	1.39348e-05	PAPSS2
1832	21.7288	-0.79524	1.41002e-05	EFR3B
1833	301.099	-0.235108	1.41088e-05	SEC63
1834	1281.16	-0.30246	1.41884e-05	RPS21
1835	103.616	-0.341736	1.42178e-05	HRAS
1836	44.5169	-0.51638	1.42178e-05	TMPRSS13
1837	130.106	0.446942	1.42178e-05	METTL7A
1838	2.01853	3.28253	1.42757e-05	HTR1F
1839	177.369	0.26901	1.42782e-05	GSTK1
1840	355.341	-0.200966	1.43823e-05	MTCH2
1841	294.337	-0.218453	1.44378e-05	GPD1L
1842	58.4618	0.523555	1.45336e-05	RHOU
1843	2065.4	0.224105	1.46725e-05	SPTSSB
1844	11.2047	-1.01789	1.47238e-05	ZNF93
1845	27.6977	1.19655	1.4945e-05	IL16
1846	80.0785	0.38574	1.49925e-05	DUS4L
1847	53.6154	1.06795	1.5173e-05	FER1L4
1848	417.549	-0.254292	1.58082e-05	AHCY
1849	415.842	-0.20895	1.59478e-05	ENAH
1850	41.0156	-0.51654	1.60521e-05	MTX1
1851	107.949	0.390408	1.60521e-05	MNT
1852	756.506	-0.141591	1.60782e-05	SMARCA4
1853	30.6881	0.765855	1.60846e-05	SLITRK6
1854	26.982	0.650577	1.63732e-05	NA
1855	335.77	-0.192337	1.63895e-05	PKN1
1856	360.315	0.33775	1.64588e-05	PIK3R1
1857	19.2111	0.920941	1.64588e-05	PCSK4
1858	2.36688	3.15689	1.65397e-05	GCNT4
1859	287.24	-0.195167	1.66009e-05	EIF3J
1860	1046.32	0.282273	1.66182e-05	CD47
1861	169.267	-0.27197	1.66255e-05	BCCIP
1862	17.3488	1.76443	1.66575e-05	KRT86
1863	1.09672	-3.3505	1.66891e-05	PDE6B
1864	148.864	0.363149	1.67562e-05	PLEKHH1
1865	15.8809	0.933367	1.67562e-05	BEGAIN
1866	706.605	-0.204167	1.67601e-05	S100A11
1867	100.998	-0.360304	1.68205e-05	DOCK7
1868	281.456	-0.215656	1.68461e-05	CSNK2A1
1869	348.777	-0.229345	1.70137e-05	UBE2K
1870	116.189	0.395034	1.7265e-05	NAGK
1871	341.467	-0.215076	1.75487e-05	PSMB5
1872	93.5026	-0.409036	1.76098e-05	VWA1
1873	73.2229	0.391258	1.77969e-05	ZNF268
1874	59.7155	0.453645	1.79658e-05	PPARD
1875	403.901	-0.214784	1.80343e-05	IPO5
1876	98.5995	-0.400631	1.82253e-05	GLTP
1877	102.921	0.350127	1.83587e-05	CERS5
1878	517.037	-0.175817	1.84577e-05	TPD52L2
1879	523.66	0.251776	1.85036e-05	FAM84B
1880	28.8869	-0.68585	1.85494e-05	MRPL12
1881	81.2629	-0.405559	1.86613e-05	NT5C3B
1882	238.68	-0.247645	1.89243e-05	RPS6KB2
1883	8.31875	1.14626	1.89689e-05	EMID1
1884	1187.12	-0.122157	1.9017e-05	SRSF1
1885	41.682	0.720892	1.95781e-05	FAS
1886	2.45426	3.32039	1.97728e-05	MYOZ1
1887	198.051	0.305289	1.97792e-05	BRD2
1888	27.075	0.729711	1.98986e-05	GPAT3
1889	41.5435	0.551298	1.98986e-05	BCKDHB
1890	116.674	0.332362	2.00321e-05	PHTF1
1891	219.666	-0.249074	2.02088e-05	DARS
1892	237.38	0.304622	2.04974e-05	PLD3
1893	95.7926	-0.3826	2.11399e-05	MPP7
1894	156.176	0.297988	2.12522e-05	MTUS1
1895	8.49	1.3175	2.12963e-05	ZMYND15
1896	67.1435	0.415971	2.18476e-05	DCLRE1C
1897	4.96536	1.7589	2.21243e-05	PPM1J
1898	289.67	-0.223291	2.23256e-05	TSC22D4
1899	121.033	0.381105	2.23407e-05	CTSH
1900	3.26215	-2.46948	2.23716e-05	GNB3
1901	150.844	0.328917	2.25787e-05	UNC119
1902	704.212	-0.226032	2.2624e-05	NBEAL2
1903	512.789	0.225478	2.27557e-05	KMT2E
1904	50.8307	0.455336	2.27707e-05	ZNF141
1905	9.19227	1.17452	2.27707e-05	AKR1C1
1906	8.28844	-1.34239	2.32142e-05	NPY5R
1907	26.3698	0.722245	2.36782e-05	COL27A1
1908	49.1208	0.497198	2.37659e-05	IL17RB
1909	30.2484	0.675082	2.39257e-05	ARAP2
1910	693.51	-0.213004	2.40397e-05	PSMA7
1911	249.747	0.269874	2.4138e-05	CCDC14
1912	37.021	0.486363	2.44779e-05	MELTF
1913	80.8999	-0.402243	2.49698e-05	TMEM50B
1914	1134.85	-0.105379	2.51633e-05	GANAB
1915	96.6799	-0.381024	2.55415e-05	COX17
1916	1536.22	-0.182812	2.55415e-05	RPL6
1917	152.994	0.292769	2.57571e-05	ALDH5A1
1918	1048.35	-0.189222	2.57878e-05	FTL
1919	559.473	-0.162145	2.59993e-05	PDS5A
1920	35.7855	0.4868	2.6061e-05	LINC02593
1921	340.895	-0.183584	2.62102e-05	TFDP1
1922	55.0535	0.515269	2.65931e-05	CFAP410
1923	265.014	-0.214178	2.66786e-05	PDCD2
1924	167.454	-0.26756	2.6774e-05	ABRACL
1925	11.3729	1.05116	2.68921e-05	BEND7
1926	180.014	0.305042	2.69724e-05	FAM13B
1927	234.125	-0.268443	2.70934e-05	LRP8
1928	18.359	0.907272	2.75948e-05	ICA1L
1929	150.803	0.293796	2.7634e-05	GTPBP2
1930	1.81443	3.27242	2.773e-05	CYP4F12
1931	84.8709	-0.351396	2.78507e-05	CLPP
1932	1.27878	-3.484	2.81073e-05	MPPED2
1933	1598.57	-0.165797	2.81861e-05	TPM4
1934	9.02225	1.32942	2.84874e-05	NCR3LG1
1935	319.546	-0.193912	2.85104e-05	TMEM167A
1936	6.92936	1.36517	2.91975e-05	PNPLA3
1937	49.8689	0.594285	2.92e-05	ZC2HC1A
1938	45.4498	0.528059	3.00703e-05	KLF5
1939	10.89	1.14351	3.01329e-05	DOCK3
1940	464.448	-0.2057	3.01329e-05	BRI3BP
1941	153.935	-0.305001	3.02398e-05	COL4A3BP
1942	302.371	-0.193267	3.05421e-05	ELAVL1
1943	1839.24	-0.145979	3.06834e-05	TPI1
1944	514.911	0.164814	3.13093e-05	VAPB
1945	875.354	-0.190943	3.13633e-05	ATP5F1E
1946	361.521	-0.176052	3.16006e-05	RPA1
1947	72.3816	-0.391845	3.16515e-05	MRPL36
1948	24.3361	-0.818983	3.21136e-05	TIMP2
1949	87.3834	-0.360646	3.22613e-05	NCS1
1950	102.726	0.38922	3.22718e-05	CADM1
1951	12.502	1.50444	3.25735e-05	PPARG
1952	524.586	-0.182587	3.26861e-05	ADRM1
1953	177.386	0.346946	3.27626e-05	CHPF
1954	120.38	-0.376922	3.28148e-05	PPIL4
1955	216.332	-0.276796	3.28888e-05	NA
1956	114.094	-0.313082	3.28888e-05	MTMR6
1957	33.1189	0.633402	3.31577e-05	CCNJL
1958	186.167	-0.276966	3.32333e-05	YES1
1959	92.1577	-0.330713	3.34175e-05	CENPH
1960	305.205	-0.209651	3.40818e-05	SNX17
1961	302.589	-0.472798	3.43167e-05	PRLR
1962	737.442	0.16047	3.4368e-05	TRIM25
1963	41.0552	0.534813	3.45477e-05	MEIS2
1964	92.1573	0.409251	3.45952e-05	TRIM16
1965	114.505	0.319583	3.46481e-05	SMG6
1966	99.4833	-0.464699	3.5493e-05	PDLIM1
1967	208.495	0.317716	3.5495e-05	KIAA1217
1968	6.8576	-2.53508	3.5495e-05	IL17REL
1969	180.118	0.263762	3.57691e-05	SPPL3
1970	168.369	0.272548	3.58861e-05	METTL17
1971	1352.98	-0.127974	3.63006e-05	YWHAB
1972	1.4273	-3.53478	3.6586e-05	SEMA3D
1973	27.4755	0.654092	3.66311e-05	ACADS
1974	43.6517	0.497746	3.6762e-05	NAT14
1975	866.696	-0.139934	3.68104e-05	YME1L1
1976	47.6844	-0.566467	3.75714e-05	LIFR
1977	169.986	0.248637	3.78145e-05	CYREN
1978	493.533	0.180544	3.80949e-05	ZMIZ2
1979	314.656	-0.233429	3.80949e-05	COX5A
1980	189.229	-0.262943	3.81094e-05	TARS2
1981	500.613	-0.17207	3.82117e-05	PPP2R1A
1982	3.82011	1.87537	3.87992e-05	IL15
1983	16.1309	0.876649	3.87992e-05	BRSK2
1984	70.7652	0.349888	3.89339e-05	PIR
1985	5.85399	-1.62062	3.9206e-05	NA
1986	4306.2	-0.165686	3.94214e-05	RACK1
1987	194.129	0.273354	3.96706e-05	TNFRSF10B
1988	44.7066	-0.489077	3.96802e-05	RUFY3
1989	20.1671	0.790524	4.05217e-05	NA
1990	641.259	0.263638	4.06374e-05	TMEM30A
1991	46.5589	0.56558	4.06793e-05	PDGFA
1992	38.2344	0.566894	4.09054e-05	KLF13
1993	38.2344	0.566894	4.09054e-05	LOC105370939
1994	143.811	-0.303853	4.15479e-05	KRAS
1995	108.412	0.312851	4.16662e-05	TSPAN6
1996	16.4577	-0.793826	4.18692e-05	PPM1E
1997	63.1137	0.555138	4.21962e-05	NOL4L
1998	1364.94	0.311442	4.24201e-05	BRIP1
1999	54.1053	0.430195	4.27148e-05	GTPBP1
[truncated: 15,444 more rows]

## Sheet: WT44 vs WTDMSO DEGs
	baseMean	log2FoldChange	padj	SYMBOL
1	565.223	1.54359	0	PRPF3
2	1641.22	1.34918	1.46931e-267	PLCG1
3	892.392	1.1154	3.60532e-265	DDX23
4	688.644	-1.77881	1.08429e-206	RRM2
5	299.884	2.12181	1.78752e-204	TSPYL2
6	441.978	1.29262	1.04579e-184	CELSR3
7	1967.03	1.17221	1.45759e-182	ZMYND8
8	331.918	1.28366	4.25476e-177	PRPF39
9	867.262	0.916718	4.88161e-176	IVNS1ABP
10	332.923	1.41612	3.16038e-175	ATP8B2
11	451.021	1.30761	3.48681e-171	MAPK8IP3
12	533.436	-1.14024	8.8749e-164	IRAK1
13	1217.21	-0.910111	7.54489e-162	H2AFZ
14	934.64	-0.816349	1.20311e-155	CTTN
15	2935.19	-0.505234	7.59909e-155	SF3B3
16	839.242	-1.01127	5.7105e-154	NCAPG2
17	460.406	0.992483	2.03211e-152	MAN2A2
18	586.547	0.88139	4.04768e-152	PRPF6
19	332.464	1.82361	4.39125e-152	CDKN1A
20	807.756	-1.10644	1.35298e-150	CTSD
21	1031.85	-0.723531	5.3475e-148	DHX9
22	661.631	-1.23631	2.05811e-145	MYBL2
23	547.294	0.974921	8.89653e-145	DENND4B
24	563.603	-1.17823	4.10715e-140	FANCI
25	86.9917	2.47998	6.07919e-136	PPP1R3C
26	513.959	1.09792	7.18665e-136	MINK1
27	288.869	-1.38692	2.22845e-135	NA
28	947.465	0.706774	7.36004e-134	INPPL1
29	255.579	-1.92902	1.02015e-131	RET
30	1557.99	-0.871288	1.41354e-131	CELSR2
31	171.895	1.52678	1.18473e-127	DRAM1
32	333.897	1.40618	2.93238e-127	DIP2C
33	2022.96	-0.625558	1.42352e-125	CCT5
34	354.842	1.52268	1.13786e-124	IGFBP5
35	5658.74	-0.476182	2.68503e-123	HSP90AB1
36	568.015	1.21411	6.00762e-123	ADCY6
37	369.784	1.02733	1.40597e-122	AMPD2
38	638.513	-0.953107	4.12622e-120	PKIB
39	725.493	-0.869745	8.2656e-116	MCM4
40	179.98	1.48066	5.51115e-112	STK11IP
41	334.196	1.01499	3.1066e-110	ERBB2
42	123.764	-1.73704	6.63019e-108	B4GALNT1
43	635.902	-0.911285	9.50847e-107	STMN1
44	151.129	1.6313	1.01451e-105	ZNF862
45	576.461	1.27447	1.06788e-105	TMEM94
46	111.007	2.00084	1.43345e-105	TP53INP1
47	4079.1	-1.37655	1.53419e-105	SLC7A5
48	775.134	0.734671	9.37749e-105	GOLGA3
49	336.365	1.29822	1.25119e-104	TRAFD1
50	567.388	-0.795058	1.50928e-104	RBBP7
51	277.108	1.17936	5.86151e-103	ARHGEF11
52	672.935	-0.808186	7.40688e-103	TIMELESS
53	554.851	1.0803	8.64903e-103	SREK1
54	964.547	-0.718209	9.93111e-103	CSE1L
55	749.72	-0.744243	1.12315e-100	RPN2
56	1548	0.726307	1.32315e-100	LLGL2
57	450.845	-0.998482	7.38727e-100	ANP32E
58	536.721	0.875138	1.64672e-99	ELMSAN1
59	1068.04	0.796348	8.2115e-99	GIGYF1
60	143.302	1.72386	1.37568e-98	ST8SIA4
61	640.927	0.738401	4.89399e-96	SGSM2
62	991.583	-0.727922	4.23189e-95	HSPA5
63	456.406	0.73192	1.64979e-93	HID1
64	807.099	1.26001	4.74893e-93	SYTL2
65	1054.08	0.577107	8.4351e-93	RBM39
66	874.297	1.0875	2.49421e-91	PIK3R3
67	341.159	-1.00448	6.44285e-91	PKMYT1
68	359.327	-1.02128	1.39853e-90	TALDO1
69	857.891	0.676563	2.43228e-90	REEP5
70	2022.57	-0.812649	2.17912e-89	SLC9A3R1
71	280.192	-1.09027	5.04874e-88	XRCC3
72	855.756	-0.989082	9.09152e-88	TUBB4B
73	176.768	1.12818	1.15139e-87	PIK3C2B
74	314.702	1.25679	2.71116e-87	FAM107B
75	155.663	1.38213	1.46148e-86	LINC00963
76	167.854	-1.2375	1.72866e-86	CDCA3
77	756.683	1.20814	4.33129e-86	ATP1B1
78	136.763	-1.36864	4.5958e-86	CDC45
79	218.601	1.05943	5.66573e-86	NEURL4
80	977.69	-0.607656	3.11265e-85	SLC25A3
81	289.517	0.926464	5.46134e-85	KDM4A
82	673.836	0.82963	5.44895e-84	ARFGAP1
83	188.618	1.49925	9.93716e-84	RAB17
84	1036.96	-0.707702	1.43718e-83	TUBA1C
85	2215.57	-0.476922	1.34196e-82	H3F3B
86	2741.94	-0.846045	4.47153e-82	TUBA1B
87	1848.63	-0.37941	6.38121e-82	HNRNPK
88	453.939	-0.841833	7.92531e-82	CHTF18
89	123.18	2.01894	2.12774e-81	INPP5J
90	516.485	0.743402	2.26198e-81	POLG
91	402.268	-0.821135	3.84411e-81	TUBB
92	605.851	0.886879	4.53926e-81	LAMB2
93	133.113	-1.29188	5.01897e-80	POLA2
94	204.519	1.35258	1.15367e-79	DDB2
95	177.625	-1.24612	3.16889e-79	PCK2
96	210.689	1.32548	1.06058e-78	OBSL1
97	61.6478	2.33512	1.61245e-78	NYNRIN
98	1658.7	-0.507851	1.66314e-78	HNRNPU
99	96.8822	2.40867	3.34265e-78	BTG2
100	1320.6	0.610032	1.38902e-77	SNRNP200
101	3049.49	0.342637	3.00917e-77	NCOA3
102	335.963	1.07496	1.95626e-76	PAN2
103	324.748	-1.03239	2.05971e-76	PODXL
104	325.842	0.834462	4.1031e-76	LUC7L
105	734.917	-0.750788	4.55166e-76	LMNB1
106	358.53	0.941046	7.75754e-76	ULK3
107	163.862	-1.1611	1.803e-75	MCM10
108	527.723	0.83166	2.50459e-75	INTS3
109	894.658	-0.579451	3.44055e-75	PSMC5
110	116.825	1.96886	4.1834e-75	TFPI
111	331.528	0.917727	7.72409e-75	ABAT
112	1590.77	-0.46362	1.5915e-74	ATP1A1
113	448.06	-0.79363	2.32448e-74	TCOF1
114	190.914	-1.4892	2.45391e-74	WDR97
115	79.2454	-1.67301	2.47998e-74	CENPI
116	585.183	0.79906	2.72913e-74	CCNL2
117	769.749	0.606859	6.81837e-74	HSF1
118	294.411	-0.862884	1.6729e-73	FEN1
119	351.55	0.975486	2.80617e-73	CCNG1
120	341.319	-1.02016	5.10355e-73	DARS2
121	166.685	-1.60677	1.30301e-72	IRF7
122	1668.31	-0.502666	1.38934e-72	PTMA
123	83.6047	1.58601	1.52006e-72	DNAJC16
124	178.198	1.46115	2.95688e-72	TMC4
125	184.477	-0.948949	7.64024e-72	CEP55
126	1562.33	-0.772748	8.55789e-72	SLC3A2
127	245.321	-1.01226	1.34327e-71	MRPS25
128	391.803	-1.18477	2.93884e-71	IGFBP4
129	353.55	1.04384	3.05846e-71	TP53
130	850.245	-0.830842	1.72781e-70	TOP2A
131	289.751	0.91232	2.40361e-70	TAF1
132	253.565	0.987633	2.93889e-70	CLASP1
133	217.214	0.891841	6.91121e-70	COG3
134	188.016	1.09114	7.57215e-70	EFEMP1
135	162.084	1.52048	8.67809e-70	CCNG2
136	105.115	1.38799	9.43497e-70	ZMAT3
137	1261.14	-0.842107	2.37342e-69	H1F0
138	1876.17	0.538078	2.47429e-69	SREBF1
139	325.473	1.12182	4.80543e-69	BAX
140	59.679	2.63263	5.89249e-69	IQCN
141	724.651	0.771963	1.1652e-68	ABCC5
142	242.332	1.00182	1.40727e-68	GIGYF2
143	1533.7	0.7721	2.64358e-68	BCAS3
144	295.122	0.925672	3.28194e-68	CNOT3
145	1230.87	-0.538357	3.89994e-68	PDIA4
146	515.473	0.670625	1.00052e-67	SLC12A9
147	177.269	1.07813	1.06775e-67	SRGAP1
148	431.393	0.761486	1.86407e-67	AUP1
149	1522.3	-0.711372	1.92189e-67	HNRNPAB
150	406.902	-0.813062	2.12239e-67	DHTKD1
151	2315.34	-0.355183	3.30779e-67	EIF4G2
152	218.64	0.881307	6.18929e-67	BCAR1
153	552.205	-0.754238	8.78189e-67	MCM2
154	304.973	-0.857801	1.75835e-66	CBFA2T3
155	544.683	-0.980916	2.27462e-66	NOP56
156	202.986	-1.42655	2.51466e-66	RAPGEFL1
157	284.176	-0.9893	5.37683e-66	KIF20A
158	306.272	-0.825314	6.58286e-66	RBM14
159	298.507	0.974221	7.87517e-66	FUK
160	1839.24	-0.553647	1.56363e-65	TPI1
161	261.163	-0.91195	1.68571e-65	FOXM1
162	131.935	1.37527	2.29631e-65	CYFIP2
163	360.315	1.17722	6.97325e-65	PIK3R1
164	501.801	-0.710046	8.00965e-65	PSMC3
165	90.4284	1.61077	1.10402e-64	SALL4
166	827.104	-0.46324	1.89627e-64	NAA50
167	311.034	-0.858094	2.20634e-64	PYCR1
168	276.79	1.28053	4.06297e-64	MXD4
169	2477.94	0.615523	5.51498e-64	SLC38A1
170	644.402	-0.544961	6.35034e-64	HYOU1
171	193.604	1.00357	6.38594e-64	MAP3K3
172	1303.41	-0.708844	1.02252e-63	CALR
173	768.379	-0.635097	2.56531e-63	FKBP4
174	151.721	1.05777	3.304e-63	RRM2B
175	641.259	0.954248	4.33181e-63	TMEM30A
176	728.847	-0.815244	9.90154e-63	GPAA1
177	332.695	0.802121	1.149e-62	STOM
178	619.367	0.717175	1.35517e-62	TRIO
179	401.398	-0.895163	2.86179e-62	TK1
180	312.482	0.829955	9.94372e-62	SIRT7
181	294.817	-1.37441	1.04247e-61	PLSCR1
182	772.878	1.37317	1.20402e-61	DDIT4
183	151.582	1.02943	3.54115e-61	TSC1
184	240.991	0.988683	4.43051e-61	FAM214A
185	103.242	1.40161	5.501e-61	THBS3
186	298.578	-0.768064	7.62866e-61	CDK1
187	333.431	0.804852	7.8468e-61	SETDB1
188	176.997	-0.925634	1.26474e-60	ASF1B
189	336.321	0.753102	2.93999e-60	KHNYN
190	291.69	-0.775795	3.02447e-60	TYMS
191	225.149	-0.934927	7.40069e-60	CCNA2
192	374.386	0.680532	1.78307e-59	MCM3AP
193	449.498	0.883103	2.74365e-59	LRCH4
194	151.87	1.04141	3.74281e-59	ANKZF1
195	1125.29	-0.505826	9.07767e-59	KPNA2
196	794.47	-0.583379	1.32549e-58	ATAD2
197	337.731	-0.744191	1.77814e-58	NUP188
198	680.066	-0.578964	2.00507e-58	PCNA
199	175.047	-1.08442	2.50654e-58	RNASEH2A
200	203.66	0.930804	2.55255e-58	WDR59
201	174.089	-0.964416	4.66251e-58	CLN6
202	330.654	-0.761544	6.46474e-58	FKBP3
203	240.434	-0.838122	6.67196e-58	GABPB1
204	266.42	1.03391	1.04138e-57	SLC43A2
205	231.148	0.965115	1.07495e-57	PLEKHA6
206	611.863	-0.590319	1.32379e-57	PRMT6
207	811.691	-0.606666	2.09992e-57	PAICS
208	242.894	1.02308	2.63986e-57	CLASRP
209	390.622	0.887129	2.7097e-57	SELENBP1
210	225.407	1.02999	5.73599e-57	CAP2
211	758.913	-0.542488	6.81471e-57	NSD2
212	562.566	0.862247	7.70888e-57	NOP2
213	38.3762	3.66101	7.73327e-57	LAG3
214	524.512	0.723274	9.86507e-57	BRWD1
215	289.531	-0.818426	1.30643e-56	IFRD1
216	395.253	0.871441	1.49385e-56	ANKRD50
217	90.755	1.23315	2.32969e-56	PRICKLE2
218	332.921	0.720154	2.38502e-56	AKT1S1
219	614.087	-0.56339	4.33412e-56	PFKP
220	336.242	-0.748654	1.05387e-55	CBS
221	336.242	-0.748654	1.05387e-55	CBSL
222	140.595	-1.09599	1.14974e-55	RFC4
223	210.397	-0.855708	1.33621e-55	PAQR4
224	230.533	-1.14173	1.89031e-55	PUS7
225	1055.07	0.586412	2.23461e-55	TUG1
226	1053.41	0.54143	2.69373e-55	TOP2B
227	204.113	1.01749	7.91347e-55	TBC1D17
228	363.626	0.734615	9.68558e-55	ZNF24
229	371.613	-0.635613	9.72514e-55	MCM6
230	323.967	0.938368	1.13881e-54	TBC1D9
231	1478.98	-0.494027	2.17413e-54	KPNB1
232	1578.48	-0.485757	2.35487e-54	HSP90B1
233	120.897	1.21724	3.15154e-54	USPL1
234	619.361	0.800619	6.60396e-54	FBP1
235	406.977	0.986051	8.49029e-54	TACC1
236	276.964	0.844915	1.07663e-53	KDM6B
237	636.674	0.812165	1.38431e-53	MDM2
238	225.735	-0.824636	1.62993e-53	RFC5
239	215.495	-0.829331	1.74403e-53	UNKL
240	656.068	0.664573	3.00368e-53	PLXNB2
241	85.2209	-1.65111	4.47755e-53	PGGHG
242	2371.03	0.353832	4.92038e-53	PABPC1
243	303.28	-0.654728	7.88198e-53	MSH2
244	1128.74	-0.45507	8.59939e-53	HMGB1
245	290.973	-0.671724	9.75415e-53	RRM1
246	481.593	-0.62557	1.7133e-52	AMD1
247	110.807	2.3669	1.80579e-52	PSCA
248	433.133	-0.716263	3.02067e-52	COPS6
249	386.884	0.687412	3.83512e-52	PIAS3
250	158.138	1.06055	3.97723e-52	FNIP1
251	1046.32	0.902386	4.06357e-52	CD47
252	825.224	-0.720078	4.68562e-52	ESR1
253	419.294	0.780409	4.92132e-52	PTOV1
254	184.482	-0.990296	5.19236e-52	MFSD3
255	151.021	0.958257	6.04664e-52	ARHGEF17
256	523.656	-0.635641	1.04927e-51	MEPCE
257	398.077	0.552368	1.17439e-51	GOLGA2
258	317.26	0.658402	1.58457e-51	LITAF
259	387.828	0.704237	2.0015e-51	CIC
260	431.447	-1.15896	2.03073e-51	PGR
261	441.111	0.708971	2.88309e-51	MLPH
262	256.883	1.03248	3.59743e-51	RPS27
263	256.883	1.03248	3.59743e-51	RPS27L
264	814.093	-0.889211	4.55512e-51	MKI67
265	2224.51	-0.610094	6.44289e-51	LY6E
266	528.845	-0.511824	1.29354e-50	ANP32A
267	190.877	-0.781052	1.33706e-50	TMEM64
268	442.649	0.548097	1.39751e-50	FBRS
269	606.522	-0.887938	1.53677e-50	H1FX
270	706.605	0.617968	2.22024e-50	S100A11
271	290.363	-0.760867	3.16665e-50	HELLS
272	365.995	0.786683	5.05198e-50	PLXNB1
273	194.129	0.842808	5.06436e-50	TNFRSF10B
274	93.4574	-1.98401	5.64033e-50	IFI35
275	310.114	0.674019	6.39621e-50	TM7SF3
276	254.106	-0.706028	6.46182e-50	FANCA
277	115.124	1.06625	7.96197e-50	GPR108
278	224.074	-0.864437	8.02589e-50	RFC3
279	160.301	-0.919035	9.89269e-50	TICRR
280	118.124	1.06834	1.01939e-49	USP20
281	71.948	1.56097	1.26145e-49	SESN1
282	271.638	0.906062	1.28371e-49	SNTB2
283	178.776	-0.885478	1.33652e-49	HTATIP2
284	648.378	0.50426	1.71048e-49	PACS2
285	78.6277	1.61147	1.91358e-49	YPEL2
286	61.1117	1.58753	2.18409e-49	BBC3
287	882.544	-0.513944	2.78615e-49	CALM2
288	209.357	0.826658	2.85028e-49	GBA2
289	206.989	0.922802	3.44316e-49	RHBDF1
290	659.326	0.476501	3.51193e-49	PRPF38B
291	103.672	1.33627	3.51784e-49	NUPR1
292	539.638	1.42728	3.7427e-49	ALCAM
293	2535.34	0.670807	4.33394e-49	SLC38A2
294	429.637	0.64366	5.41533e-49	INTS2
295	374.228	-0.603566	9.04718e-49	USP1
296	911.316	-0.447788	1.02124e-48	PAPOLA
297	774.654	-0.426583	1.19508e-48	TPM3
298	92.1577	-1.20093	1.45213e-48	CENPH
299	41.5464	-2.18378	1.67514e-48	GINS4
300	652.371	-0.634443	1.7909e-48	SLC1A5
301	331.488	0.912181	1.79877e-48	INPP4B
302	241.914	0.76706	1.83404e-48	ALAD
303	123.849	-1.00495	2.78172e-48	FAM83D
304	163.87	1.23428	5.13063e-48	PHLDA3
305	40.3161	2.24261	5.38258e-48	SPATA18
306	1092.17	-0.400758	5.69155e-48	PSMD2
307	192.94	1.03874	7.12476e-48	TENT2
308	157.634	-1.02848	8.21744e-48	CDC6
309	113.743	1.07092	8.28382e-48	POLI
310	300.987	0.786732	1.05476e-47	KRIT1
311	113.376	-1.01869	1.10963e-47	GOT1
312	155.396	0.968664	1.66288e-47	IKBKB
313	311.825	-0.987234	1.85316e-47	H2AFX
314	272.827	-0.898715	2.1848e-47	FANCD2
315	202.402	-1.02439	2.32397e-47	DBNL
316	982.662	-0.438152	2.68653e-47	YWHAG
317	79.5872	1.37093	3.26336e-47	SESN2
318	158.02	1.22729	4.33714e-47	PIDD1
319	192.109	0.907326	8.2772e-47	ZNF692
320	101.115	-1.12657	8.75156e-47	EXO1
321	28.3437	3.93162	9.24281e-47	GRIN2C
322	571.226	0.676668	2.2893e-46	ZKSCAN1
323	34.1593	2.89417	3.79622e-46	ACTA2
324	108.412	-1.20745	4.35818e-46	TSPAN6
325	213.864	1.12347	4.64461e-46	MYSM1
326	88.3327	1.55818	4.64461e-46	GDF15
327	142.722	1.01497	5.85715e-46	POFUT2
328	130.106	1.27138	9.49595e-46	METTL7A
329	105.547	-1.09221	1.0285e-45	BCKDK
330	1007.77	-0.492991	1.03371e-45	TMPO
331	94.9614	-1.14751	1.06619e-45	KIF26A
332	65.7898	-1.44099	1.14131e-45	GPRIN1
333	89.1414	-1.75118	1.15776e-45	SFXN2
334	566.759	-0.516244	1.20238e-45	PSMA3
335	622.86	-0.579136	1.48876e-45	HNRNPR
336	535.49	0.685463	1.55689e-45	CGGBP1
337	179.761	0.92885	1.70595e-45	GTF2IRD1
338	196.327	-0.954291	1.89654e-45	C5orf15
339	199.991	1.27522	2.12104e-45	FUT9
340	2163.98	-0.504666	2.77842e-45	GREB1
341	8822.98	-0.52001	2.83232e-45	HSP90AA1
342	187.096	0.86486	2.92984e-45	XAB2
343	786.237	-0.526901	3.53452e-45	DNMT1
344	931.228	0.37089	5.08312e-45	TBC1D9B
345	85.0033	1.39665	6.37305e-45	PLA2G6
346	1317.05	-0.547572	7.10456e-45	PRKDC
347	611.086	-0.565492	8.44597e-45	PRC1
348	167.599	1.10506	1.2006e-44	CROT
349	62.045	1.39462	1.22227e-44	PALM3
350	303.466	-0.740024	1.39936e-44	MCM5
351	372.715	-0.532357	1.56049e-44	CACYBP
352	133.402	-1.04992	2.39316e-44	SLC19A1
353	1182.39	-0.416749	3.83428e-44	NUP210
354	63.2027	1.61535	4.54794e-44	RHBDL1
355	182.541	-0.897022	4.60082e-44	BRCA1
356	113.802	1.48316	6.168e-44	TNS2
357	950.282	-0.511888	6.6272e-44	MTHFD1
358	136.17	0.921946	7.41294e-44	ABCC10
359	234.125	-0.854611	8.08703e-44	LRP8
360	386.515	-0.772477	9.49496e-44	ANLN
361	502.47	-0.477179	1.03389e-43	SDHA
362	144.637	-0.912857	1.07737e-43	RFC2
363	308.328	0.64638	1.95102e-43	RBM23
364	166.518	0.850375	1.98063e-43	DHRS7
365	53.3803	3.30871	2.253e-43	LRP2
366	114.633	1.08426	2.56247e-43	TSC22D3
367	170.065	-0.916038	2.8033e-43	CDCA4
368	465.739	-0.594721	3.86274e-43	MSH6
369	179.947	1.03699	4.37063e-43	MAP3K9
370	205.976	-0.780253	5.79515e-43	MED22
371	162.109	-0.882281	6.55629e-43	SLC16A1
372	218.144	-0.942233	7.29547e-43	CXXC5
373	198.366	1.05363	8.34071e-43	SYTL1
374	142.005	-0.931219	1.15059e-42	MLST8
375	281.463	0.846729	1.26988e-42	AP5Z1
376	225.362	0.721523	2.15942e-42	CEP95
377	137.875	1.09124	2.35012e-42	UAP1L1
378	1187.12	-0.36407	2.36497e-42	SRSF1
379	656.469	-0.573454	2.39661e-42	ODC1
380	57.5276	-1.38494	2.94205e-42	NA
381	125.126	1.57539	3.63494e-42	NEK8
382	151.573	-0.94027	3.93591e-42	EMG1
383	380.29	-0.530635	4.72942e-42	FAM122B
384	1502.9	0.463062	5.53106e-42	PRPF8
385	231.262	-0.792081	7.78741e-42	ZWILCH
386	55.3905	-1.47507	9.43192e-42	PSMC3IP
387	324.329	0.626079	9.9634e-42	STAT3
388	471.734	0.482037	1.05334e-41	SCARB2
389	431.691	-0.587181	1.24623e-41	DDX1
390	208.495	0.907737	1.81994e-41	KIAA1217
391	146.375	-0.897894	2.21752e-41	TRIP13
392	1117.31	-0.403018	2.34872e-41	PDIA6
393	64.8212	1.31455	2.66542e-41	SLC25A25-AS1
394	262.008	0.659718	3.06767e-41	PARP6
395	176.54	-0.845729	3.11179e-41	SRM
396	815.955	0.418214	3.42479e-41	SEC24C
397	445.045	-0.508619	4.60164e-41	UBE2Z
398	286.927	-0.577221	4.76044e-41	FOSL2
399	58.5838	2.12567	4.84325e-41	ABCG1
400	36.0791	2.02382	5.12621e-41	ERBB4
401	133.873	0.857757	6.60139e-41	PLEKHA7
402	214.772	0.71763	6.63775e-41	RUBCN
403	140.187	0.773589	7.07833e-41	USF1
404	187.407	0.81083	7.13639e-41	PSD4
405	448.481	0.582622	9.75225e-41	PKD1
406	164.418	0.8059	1.13596e-40	STK10
407	500.875	1.63941	1.31096e-40	NPNT
408	293.454	-0.622578	2.06441e-40	PSMD11
409	83.3233	-1.15011	2.59279e-40	RRP7A
410	427.284	0.714096	2.71602e-40	CDK10
411	418.493	-0.575179	2.85368e-40	DAP3
412	174.976	0.782483	2.8977e-40	CEP164
413	340.895	-0.554247	3.15608e-40	TFDP1
414	79.3499	1.13583	3.24596e-40	WASHC2C
415	686.074	0.402174	3.62881e-40	PCNX3
416	1033.76	-0.580564	4.37363e-40	EIF5
417	108.744	-1.13081	5.78908e-40	FAM111B
418	97.3144	-2.42545	6.75651e-40	CMPK2
419	35.6283	1.69197	6.83122e-40	HCAR1
420	1264.93	0.288704	9.76874e-40	DSTN
421	44.2307	1.655	1.12531e-39	ZNF224
422	223.719	-0.715109	1.26772e-39	NUSAP1
423	80.7672	-1.16747	1.39413e-39	ORC1
424	270.416	-0.696441	1.59655e-39	ARHGAP11A
425	116.183	0.967342	1.83714e-39	ANK3
426	224.328	-0.645771	2.17958e-39	TUBG1
427	96.678	1.02797	2.44585e-39	INPP5K
428	278.891	0.996207	2.49237e-39	ISYNA1
429	594.711	0.502964	2.50707e-39	S100A6
430	63.8218	-1.39771	2.82236e-39	VPS9D1-AS1
431	1247.3	-0.431467	3.15091e-39	ATP2A2
432	722.554	-0.640399	3.15442e-39	POLR2A
433	258.076	-0.649275	3.77034e-39	FARSA
434	241.908	0.614342	4.48055e-39	GGA3
435	47.3506	1.67077	4.85264e-39	CREBRF
436	81.1934	1.32624	5.52368e-39	NPHP3
437	157.242	-0.817369	5.63836e-39	DSCC1
438	379.665	0.670276	6.00069e-39	DCAF4
439	67.6902	-1.1754	7.58494e-39	SLC25A10
440	457.306	-0.432685	1.08926e-38	CBX2
441	27.6977	2.96801	1.12426e-38	IL16
442	144.785	-0.984608	1.13595e-38	PYCR3
443	156.145	0.916467	1.23206e-38	ZNF507
444	136.04	0.803983	1.24656e-38	ARHGEF7
445	696.471	-1.11469	1.47409e-38	PRSS23
446	245.918	-0.673899	1.57416e-38	CDCA5
447	160.881	0.919566	1.73708e-38	DZIP3
448	984.874	-0.422683	1.92827e-38	CCT7
449	41.2515	2.07857	2.08996e-38	KLHL24
450	130.715	-0.996442	2.33621e-38	CENPU
451	190.006	-0.752636	2.45681e-38	TMEM164
452	187.524	0.821668	2.68935e-38	TWSG1
453	33.3025	1.94626	2.98e-38	NA
454	172.388	-0.763436	3.03578e-38	POLA1
455	319.727	-0.542707	4.62913e-38	PSMD1
456	493.331	0.479037	5.18851e-38	DCP2
457	526.752	-0.44567	5.46603e-38	LMNB2
458	49.6816	-2.25803	5.62363e-38	GRIK3
459	201.134	0.718493	5.63395e-38	INTS11
460	274.409	0.62766	5.78288e-38	LTBP3
461	410.492	0.504283	6.12431e-38	PPP6R1
462	360.198	-0.543398	6.42715e-38	ARF6
463	364.204	-0.67714	7.83174e-38	KIF11
464	136.11	0.940196	8.30974e-38	SYCP2
465	125.67	-0.7959	1.33249e-37	SHCBP1
466	133.403	-0.868619	1.40997e-37	GALNT7
467	75.0534	1.24414	1.53156e-37	TUBG2
468	221.963	0.735038	1.53923e-37	TUBGCP6
469	540.375	-0.582905	1.62931e-37	SYNE2
470	20.537	2.94514	1.66788e-37	TNFRSF11B
471	1376.56	-0.347057	1.75886e-37	AP2M1
472	344.993	0.600145	1.83102e-37	RBM33
473	670.825	-0.420546	2.08339e-37	HNRNPA0
474	1847.17	0.485758	2.15262e-37	EIF4B
475	234.519	0.699668	2.49519e-37	PHF20L1
476	195.238	0.964123	2.62391e-37	TCEA2
477	301.029	-0.582637	2.70414e-37	HMGB3
478	650.829	1.55	2.7692e-37	PMP22
479	192.385	-0.785833	3.16634e-37	GPATCH4
480	137.281	-0.861614	4.69448e-37	CHAF1A
481	54.2844	1.55717	4.7811e-37	DYRK1B
482	328.501	0.772025	5.02622e-37	ZNF219
483	654.172	-0.542227	5.82226e-37	TRAP1
484	159.543	1.00367	6.25654e-37	BCL3
485	140.676	0.858183	6.52052e-37	MED23
486	248.701	0.718661	6.59805e-37	TRPM4
487	627.414	-0.381351	6.60197e-37	NRDC
488	1445.57	0.321307	7.59609e-37	SULF2
489	163.981	-0.833561	8.15785e-37	CENPN
490	4652.13	-0.298525	9.20899e-37	CLTC
491	215.934	0.892591	1.05914e-36	C1QTNF6
492	86.5633	1.38418	1.1325e-36	CLDN15
493	136.977	1.07282	1.77974e-36	HSH2D
494	861.431	-0.443228	2.01911e-36	MAT2A
495	99.2681	1.19732	2.17825e-36	MVP
496	1234.57	-0.448673	2.46237e-36	FLNB
497	176.76	0.800271	2.48809e-36	PNPLA6
498	206.704	0.684542	2.51035e-36	FAM83G
499	76.6404	1.54719	2.7278e-36	LIN7A
500	594.49	-0.52713	3.07324e-36	RBM25
501	289.334	1.60164	3.24929e-36	CAV1
502	306.051	-0.547534	3.66585e-36	ATL2
503	343.958	-0.555271	4.44253e-36	CCNB1
504	1673.93	-0.334072	4.60614e-36	TRIM28
505	225.627	0.68767	4.84438e-36	MKNK2
506	1825.92	-0.474806	4.89203e-36	MCM7
507	127.642	-0.826461	6.29327e-36	WRB
508	214.916	-0.657078	6.40581e-36	PPA2
509	193.873	-0.841049	6.70568e-36	KIF20B
510	108.103	-1.08796	6.80827e-36	PRIM1
511	22.8344	2.82305	6.92169e-36	IL1R1
512	26.0418	2.636	8.02324e-36	CHRD
513	630.034	-0.421337	8.38082e-36	PARP1
514	101.107	-1.00889	9.09518e-36	KCNK6
515	173.266	-1.05405	1.07053e-35	PIGQ
516	120.086	0.945724	1.16441e-35	TEP1
517	2371.46	-0.381855	1.24466e-35	G6PD
518	39.7414	-1.66048	1.32581e-35	NDUFAF3
519	411.172	0.540816	1.3946e-35	MLXIP
520	116.641	1.03083	1.41489e-35	MIB2
521	589.902	-0.590574	1.5233e-35	SIAH2
522	464.448	-0.576352	1.89415e-35	BRI3BP
523	198.969	-0.624106	1.95652e-35	NCAPD3
524	69.8608	1.24638	2.59775e-35	ZNF202
525	119.209	-1.04057	2.88818e-35	CLSPN
526	371.125	-0.545808	3.1146e-35	XPO6
527	180.054	-0.76308	3.11992e-35	MELK
528	111.924	-0.972454	3.29777e-35	CDCA7
529	3053.78	0.456331	3.52997e-35	HNRNPH1
530	166.86	-0.861592	3.82267e-35	E2F1
531	108.156	1.10885	4.51643e-35	MYO15B
532	68.6278	-1.21109	5.33427e-35	BAG2
533	643.341	0.5237	5.39843e-35	QPRT
534	720.279	-0.421214	5.68173e-35	BAZ1B
535	70.4486	1.09904	6.36403e-35	RAD52
536	604.475	-0.649931	7.03168e-35	ACADVL
537	192.381	-0.761117	7.61154e-35	PPP2R2C
538	364.13	0.713874	7.69011e-35	HAGHL
539	522.579	-0.416999	8.03456e-35	SFXN1
540	520.86	0.493957	8.21946e-35	CCDC6
541	100.766	1.00084	9.49005e-35	RFX1
542	149.881	1.30693	1.26591e-34	TNS3
543	307.12	-0.595864	1.32761e-34	TACC3
544	3494.85	0.239208	1.39462e-34	PSMD6
545	1198.31	0.550251	1.39462e-34	TMSB4X
546	156.297	-0.747867	1.41434e-34	KIF4A
547	178.894	0.703219	1.42737e-34	PCID2
548	287.961	-1.30809	1.47868e-34	SAMHD1
549	262.486	0.651044	1.52226e-34	ZSWIM8
550	313.854	0.642912	1.77629e-34	TMTC3
551	479.343	0.688298	2.81841e-34	TXNL4B
552	363.398	0.602278	2.8749e-34	RBL2
553	1470.48	-0.263882	2.91912e-34	CTNNA1
554	778.812	-0.518026	3.09584e-34	SMC4
555	211.849	-0.743348	3.54887e-34	PCLAF
556	1033.45	-0.382512	3.79013e-34	PTBP1
557	93.7074	-1.12433	3.80473e-34	PACSIN3
558	72.9001	-1.23178	4.69506e-34	DTL
559	170.228	0.931165	5.30156e-34	TUFT1
560	318.867	0.619493	5.45175e-34	TRIM24
561	477.703	0.842738	5.61806e-34	EPS8L2
562	38.2669	1.47631	5.61887e-34	ZNF557
563	640.036	0.541337	6.57395e-34	KMT2C
564	157.855	0.893667	7.23172e-34	FLCN
565	557.43	0.734838	7.37617e-34	NRP1
566	91.6801	1.00117	7.58238e-34	PLEKHM1P1
567	171.52	0.906032	1.02313e-33	CLMN
568	390.776	0.543644	1.0404e-33	PHC3
569	202.753	-0.655322	1.24236e-33	SLC29A1
570	307.934	0.523594	1.9022e-33	NFKBIA
571	323.726	0.699068	1.91099e-33	ZZEF1
572	355.076	-0.521214	2.02787e-33	EZH2
573	141.733	-0.746221	2.1173e-33	MAST2
574	87.4957	0.958418	2.13136e-33	PTPRJ
575	100.315	0.910024	2.28372e-33	RRNAD1
576	1006.88	-0.374403	2.37156e-33	SERBP1
577	32.1453	-1.69035	2.53046e-33	SPHK1
578	35.4205	-1.50981	2.53526e-33	RAB31
579	911.022	-0.353255	2.54947e-33	CBX3
580	213.378	-0.762956	3.02448e-33	TRIM14
581	1538.46	-0.343585	3.04863e-33	NRAS
582	24.5278	2.0254	3.88582e-33	KCNJ8
583	95.4026	-0.961662	4.19308e-33	RMI1
584	329.56	-0.607401	4.42788e-33	LAP3
585	81.7325	0.994506	4.66029e-33	PRSS22
586	88.7409	0.913551	5.17582e-33	CITED2
587	746.906	-0.412662	5.92674e-33	GOT2
588	30.4978	2.44944	6.29423e-33	CYP1A1
589	158.91	0.717049	6.33565e-33	OSGEP
590	41.682	1.69082	1.76024e-32	FAS
591	146.531	-0.793002	1.86825e-32	UBE2T
592	263.828	1.73985	2.06805e-32	ABCC3
593	185.314	0.64285	2.27455e-32	ATP6V0A1
594	72.5505	-1.12719	2.29041e-32	CENPK
595	142.338	0.81082	2.34872e-32	KIAA1549
596	189.537	-0.669986	2.38489e-32	RBM6
597	533.137	0.470172	2.41739e-32	ZC3H11A
598	163.815	-0.82735	3.06041e-32	GEMIN4
599	58.1822	-1.19591	3.23397e-32	CDC25A
600	388.121	-0.582996	3.48547e-32	OGFR
601	112.489	-0.82351	3.78307e-32	PBK
602	744.011	0.537625	4.78839e-32	TANC2
603	188.813	0.804916	4.79536e-32	ZNF518A
604	154.343	1.27227	5.01555e-32	LTB4R
605	77.7413	1.61715	5.55755e-32	PLEKHS1
606	262.58	-0.558714	5.70649e-32	CELSR1
607	80.4782	1.01934	6.01031e-32	RBBP8NL
608	89.2263	-0.922319	6.15966e-32	LNPK
609	61.0739	-1.40895	6.2174e-32	GALK1
610	277.445	-0.554442	8.08428e-32	MAPK9
611	124.779	0.890709	8.4798e-32	TOGARAM1
612	141.039	0.830305	9.68678e-32	EFNA1
613	79.8004	-1.09391	9.80749e-32	WNK2
614	244.461	0.794639	1.10793e-31	CSAD
615	3680.9	-0.348898	1.18474e-31	CANX
616	159.248	0.774501	1.19179e-31	IGBP1
617	116.059	0.837646	1.56292e-31	CDYL2
618	256.103	-0.587362	1.60787e-31	POLD1
619	384.063	-0.511673	2.40085e-31	MOB1A
620	152.72	0.718555	2.6738e-31	CCM2
621	1043.45	-1.35517	2.90814e-31	ISG15
622	231.403	0.609481	2.99408e-31	ANAPC2
623	31.6388	-1.59254	3.28843e-31	OIP5
624	726.035	0.34146	3.40343e-31	CSNK1D
625	44.3307	-1.23366	3.64188e-31	FHL2
626	530.843	0.428941	3.74213e-31	CTNND1
627	530.843	0.428941	3.74213e-31	TMX2-CTNND1
628	214.951	-0.655037	4.09331e-31	OIP5-AS1
629	1684.54	-0.915048	4.12026e-31	PTP4A1
630	332.705	-0.708544	4.29562e-31	SAPCD2
631	2172.19	-1.62961	4.32445e-31	OAS3
632	91.3726	1.24781	4.34275e-31	NA
633	1114.51	0.34341	5.51111e-31	PEBP1
634	248.35	0.695904	5.94829e-31	FAM102B
635	121.266	0.799936	5.96448e-31	CUTALP
636	280.491	-0.655841	6.20667e-31	PLK1
637	840.302	-0.322758	6.64477e-31	CCT6A
638	336.566	0.539965	7.21163e-31	SPATA20
639	350.68	-0.547507	7.47083e-31	CDK2
640	737.442	-0.427925	7.67705e-31	TRIM25
641	838.14	0.776219	8.40968e-31	CSRP1
642	275.327	0.622334	8.50468e-31	GOLIM4
643	90.3621	-1.03475	8.97647e-31	WDR77
644	107.686	-0.892426	9.32107e-31	DDIAS
645	113.192	-0.903746	9.87349e-31	ZNF367
646	27.2797	2.30734	1.09232e-30	LIF
647	660.416	-0.649485	1.2955e-30	NOLC1
648	183.704	0.851379	1.34937e-30	PTPRU
649	78.7829	-1.01446	1.40863e-30	PELO
650	468.829	-0.453376	1.42943e-30	CALM3
651	160.893	-0.933229	1.44236e-30	GINS2
652	344.749	-0.499295	1.47612e-30	RPL7L1
653	132.166	0.821468	1.603e-30	GOLGA1
654	285.564	-0.544951	1.64033e-30	NA
655	293.15	-0.540633	1.90406e-30	KDM1A
656	373.48	0.63461	1.92579e-30	UBE2H
657	108.524	0.842749	1.97404e-30	RELL2
658	229.115	0.62676	2.24319e-30	USP11
659	426.73	0.654324	2.68113e-30	KITLG
660	259.754	0.718876	2.76471e-30	RFX5
661	16.6675	2.74673	3.21611e-30	CYP4B1
662	367.834	0.50093	4.28516e-30	EPB41L5
663	527.953	-0.417984	4.69187e-30	MAPK6
664	395.945	-0.460576	5.25519e-30	PRPF19
665	573.205	-0.46998	5.35233e-30	CAD
666	208.637	0.972548	5.44271e-30	PPL
667	148.943	0.782426	6.04503e-30	C2CD2L
668	537.368	-0.407872	6.26393e-30	UBE3C
669	126.242	-0.815566	6.53903e-30	FPGS
670	507.567	0.427649	7.4729e-30	SUN1
671	96.6506	0.898002	7.51877e-30	SLC39A10
672	531.241	0.570908	7.51909e-30	PDCD4
673	33.242	-1.78183	8.41366e-30	PANX2
674	247.98	-0.775354	8.88497e-30	UCP2
675	52.022	-1.14891	9.79132e-30	ZNF503
676	224.535	0.575875	1.03891e-29	CPNE1
677	145.6	0.828794	1.0783e-29	RAB27B
678	990.837	-1.75524	1.37675e-29	OAS2
679	197.257	0.793921	1.43535e-29	CUL9
680	132.845	-0.7935	1.78049e-29	LYAR
681	37.021	-1.73152	1.79867e-29	MELTF
682	789.289	-0.622733	1.83154e-29	PPDPF
683	645.006	-0.427173	1.9866e-29	DEK
684	363.705	0.489993	2.34097e-29	IGSF3
685	153.3	0.857712	2.40407e-29	CHKA
686	231.289	0.611567	2.57172e-29	DDX51
687	108.306	0.8956	2.6747e-29	RAD54L2
688	109.023	0.792512	2.83491e-29	COG7
689	745.1	-0.40699	2.87818e-29	RAD23B
690	275.194	0.594268	3.05759e-29	NAPA
691	121.776	-0.806468	3.08878e-29	NQO2
692	202.609	-0.604164	3.0996e-29	FBXO45
693	109.194	-0.824983	3.74071e-29	FAAP100
694	146.105	-0.911871	4.06388e-29	SEMA3B
695	17.6854	2.82808	4.36624e-29	CLIP3
696	788.664	-0.440525	5.04558e-29	PSMB4
697	99.8128	-1.03134	5.78882e-29	TLNRD1
698	2040.19	-0.396547	5.95099e-29	NCL
699	383.331	0.544681	6.34891e-29	AP1M2
700	82.9312	1.07638	6.77945e-29	MAP2
701	245.16	-0.535027	7.30777e-29	SRPK1
702	131.874	-0.897613	7.92353e-29	NA
703	833.608	-0.714117	8.18242e-29	BST2
704	374.374	0.477022	8.56816e-29	UBE4A
705	999.373	-0.32841	8.89546e-29	YWHAQ
706	53.0789	1.16843	8.94488e-29	ZC3H11A
707	53.0789	1.16843	8.94488e-29	ZBED6
708	181.54	-0.613105	9.08085e-29	SHMT1
709	555.741	-0.436174	9.19918e-29	CDC37
710	564.195	-0.61514	9.89789e-29	SLC7A1
711	25.0058	2.10007	1.19271e-28	EDA2R
712	230.195	0.750622	1.25094e-28	PHPT1
713	157.352	-0.745902	1.32622e-28	NCAPG
714	458.61	0.463267	1.32745e-28	SLC25A29
715	199.874	0.647522	1.34246e-28	RNF43
716	238.523	-0.577949	1.54471e-28	C8orf33
717	119.19	0.753839	1.57916e-28	AHCYL2
718	242.786	-0.76164	1.65279e-28	NME3
719	48.745	1.60354	1.77332e-28	TBX3
720	220.668	0.605121	1.9295e-28	OSBPL2
721	253.318	-0.591992	2.0664e-28	IPO9
722	237.959	0.656174	2.30204e-28	EPM2AIP1
723	429.59	-0.459572	2.42079e-28	TNPO1
724	86.5598	-0.926965	2.51037e-28	CDKN3
725	131.889	0.76895	2.82913e-28	DTX3
726	161.348	-0.694417	3.05877e-28	SYTL5
727	2551.91	-0.292575	3.34809e-28	ATP5F1B
728	850.419	0.764384	3.43392e-28	SEMA4C
729	168.33	0.936527	3.43392e-28	NA
730	34.8113	1.99801	3.43928e-28	LUZP2
731	365.492	0.457367	3.57066e-28	CRTAP
732	648.038	-0.384813	3.73412e-28	CDV3
733	532.981	-0.414454	3.85096e-28	CCT8
734	28.3685	-2.15997	4.02828e-28	NFE2L3
735	34.9746	1.81542	4.23168e-28	SLC7A8
736	913.505	0.324666	4.29765e-28	PCBP2
737	93.9354	0.935651	4.79444e-28	CLCN6
738	93.9354	0.935651	4.79444e-28	NPPA-AS1
739	181.368	0.673228	5.06168e-28	RBMS1
740	578.595	-0.402554	5.30604e-28	PSMD12
741	150.653	-0.836537	6.44951e-28	SLC25A11
742	69.5575	-1.01874	6.64001e-28	RBL1
743	32.9489	1.55534	6.95721e-28	RAB40B
744	454.767	-0.55733	7.06601e-28	MTHFD2
745	197.395	-1.6672	7.10879e-28	HERC6
746	92.157	1.00115	7.66572e-28	TNFRSF25
747	227.945	-0.649699	8.22332e-28	DLGAP5
748	269.176	-0.715718	8.26878e-28	PPIF
749	172.766	-0.658746	8.37003e-28	UBE2C
750	808.669	-0.355102	1.01767e-27	ZNF664
751	774.697	-0.434463	1.07373e-27	LRRC59
752	103.881	-0.788843	1.13004e-27	SUV39H2
753	445.468	0.436721	1.16239e-27	SEL1L
754	135.954	-0.690087	1.5098e-27	RNF26
755	1108.72	0.383732	1.54894e-27	AHNAK
756	226.715	-0.602115	1.57114e-27	NUP62
757	73.2587	1.10361	1.71359e-27	PLA2G3
758	265.833	-0.638633	1.82613e-27	BIRC5
759	300.389	0.505088	2.00965e-27	NR3C1
760	441.89	-0.447943	2.05401e-27	GMPS
761	829.832	-0.312501	2.13369e-27	TOP1
762	117.222	-0.886784	2.2319e-27	RMI2
763	148.788	0.739215	2.43203e-27	LTBP4
764	186.077	0.679837	2.6233e-27	CAMTA2
765	116.335	0.838465	3.0329e-27	IFT140
766	217.4	-0.593751	3.25989e-27	GINS1
767	42.9766	1.25153	3.53606e-27	AHRR
768	294.149	1.39661	3.63798e-27	FGD3
769	23.389	-2.2415	3.7159e-27	KIF12
770	83.0585	0.939665	3.71751e-27	XPNPEP3
771	835.876	-0.348063	3.73008e-27	KIF5B
772	355.175	-0.442231	4.06281e-27	RACGAP1
773	64.7741	-1.01934	4.87937e-27	SRD5A1
774	198.926	0.583911	4.96559e-27	SYVN1
775	676.976	0.583482	5.09088e-27	LPIN1
776	136.786	0.685356	5.4531e-27	TCEAL1
777	232.366	0.539219	6.2956e-27	ARAF
778	111.897	-0.905488	6.70521e-27	MRPL17
779	24.4813	-1.66467	7.28952e-27	ADGRG5
780	93.3631	-0.81092	8.12259e-27	CHRNA5
781	254.572	-0.634754	8.31753e-27	SUMF2
782	104.216	-0.857271	1.09252e-26	CHCHD10
783	619.599	-0.365412	1.12393e-26	JPT2
784	361.832	0.464333	1.14067e-26	LSG1
785	438.519	0.535067	1.14612e-26	TSC2
786	379.777	-0.43714	1.15491e-26	JPT1
787	111.986	0.853549	1.17706e-26	LIMA1
788	49.5158	1.42687	1.21448e-26	CYP4F22
789	103.113	0.877427	1.27988e-26	NCKAP5L
790	88.9455	0.824681	1.30929e-26	NEDD4L
791	327.84	-0.749507	1.39988e-26	MDK
792	248.079	-0.569597	1.6344e-26	SHTN1
793	97.6268	-0.902337	1.6344e-26	SORD
794	188	0.631224	1.76572e-26	ARID4A
795	769.997	0.412956	1.82584e-26	THOC2
796	230.714	-0.522781	1.885e-26	FAM136A
797	22.7945	1.86142	1.89286e-26	ATP6V1B1
798	789.693	-0.421683	1.92585e-26	SYNCRIP
799	106.617	0.944497	2.09361e-26	RHOC
800	37.0948	2.51803	2.14251e-26	GRHL3
801	144.729	-0.822173	2.17011e-26	HMMR
802	785.793	0.34861	2.37965e-26	EIF3H
803	131.417	-0.736333	2.42439e-26	TBL2
804	25.968	2.04763	2.52847e-26	CSF1
805	466.445	-0.382417	2.99604e-26	UQCRC2
806	86.3574	-0.87175	3.2463e-26	SLC10A3
807	136.27	-0.708926	3.41308e-26	MCM8
808	146.892	0.758484	3.51645e-26	WDR81
809	131.185	-0.896846	3.94562e-26	ZBTB2
810	383.027	-0.495261	4.12659e-26	TXN
811	216.214	-0.608722	4.28987e-26	AURKB
812	104.779	0.878432	4.44818e-26	CEMIP2
813	43.6099	-1.34748	4.58386e-26	ACP2
814	61.2407	-1.01236	4.60326e-26	SURF2
815	494.93	-0.440781	4.60326e-26	SSRP1
816	256.008	0.500065	4.81073e-26	STXBP3
817	179.455	-0.752378	5.18482e-26	ECI1
818	106.131	-0.736934	5.1987e-26	PLA2G12A
819	85.6171	0.950958	5.32904e-26	CNKSR1
820	202.678	-0.54298	6.14518e-26	SNF8
821	40.0943	1.61933	6.78461e-26	DUSP4
822	215.808	0.639044	7.49503e-26	ZBTB40
823	123.594	0.917799	7.57188e-26	STXBP2
824	716.902	-0.37952	7.76703e-26	KHSRP
825	139.855	0.66214	8.01664e-26	MYO18A
826	161.561	0.594053	8.14753e-26	SLC25A38
827	75.196	0.973788	8.32379e-26	FIBCD1
828	253.338	0.7166	8.95019e-26	VPS13C
829	108.913	0.77237	8.95179e-26	HILPDA
830	519.875	0.462668	9.09564e-26	AKAP9
831	556.123	0.400359	9.31547e-26	BAZ2A
832	506.361	-0.504259	1.07461e-25	WDR34
833	840.049	-0.369731	1.1014e-25	NMD3
834	306.356	-0.472728	1.12649e-25	DUT
835	480.956	0.416597	1.16011e-25	NOP53
836	290.059	-0.529978	1.19105e-25	RBM12
837	312.389	-0.468498	1.21701e-25	RRBP1
838	28.5974	-1.57451	1.22406e-25	NEIL3
839	230.29	-0.519177	1.41437e-25	GRK6
840	73.1526	1.02259	1.57149e-25	ALDH4A1
841	119.231	-0.793585	1.58215e-25	LMF2
842	97.5856	0.909555	1.87618e-25	SSBP2
843	81.4924	0.936258	1.99769e-25	TIGAR
844	123.072	0.830291	2.04958e-25	TIMP1
845	235.448	-0.606809	2.13666e-25	GPSM2
846	345.508	-0.560714	2.17694e-25	CENPF
847	281.772	0.484673	2.18219e-25	MBD6
848	623.194	-0.386953	2.27811e-25	PSMD7
849	74.1328	-0.909562	2.29499e-25	CHEK2
850	166.732	0.709945	2.30686e-25	KDM4B
851	95.491	0.800298	2.66317e-25	SUSD6
852	241.375	-0.515278	2.84567e-25	DNAJB11
853	171.492	0.643595	3.05867e-25	ZNF263
854	395.381	0.498689	3.05867e-25	HECTD4
855	932.795	-0.393024	3.10543e-25	RECQL4
856	64.977	0.855292	3.25626e-25	MEF2D
857	276.779	0.525502	3.66218e-25	AKAP8L
858	131.354	-0.731531	4.12791e-25	BUB1B
859	109.458	-0.783923	4.34854e-25	SKA3
860	30.0893	1.60621	4.43761e-25	LRRC75B
861	635.506	-0.332358	4.85339e-25	EIF5B
862	141.066	-0.685638	5.62632e-25	CIP2A
863	437.382	0.469016	5.74217e-25	2009-09-01
864	330.487	-0.587269	5.84097e-25	C19orf48
865	81.4612	0.890954	6.11935e-25	LIMK2
866	165.064	0.746611	6.17382e-25	PTPN13
867	139.738	0.797731	6.52163e-25	PHLDB1
868	360.12	-0.53028	7.00404e-25	TRIR
869	746.301	-0.583629	7.44638e-25	DSCAM-AS1
870	129.637	-0.721377	7.4717e-25	ERLIN1
871	1115.25	0.485398	7.92099e-25	PPT1
872	254.085	-0.568249	8.26495e-25	GEMIN5
873	93.546	-0.934089	8.78711e-25	MEX3A
874	67.2992	-0.933261	8.85795e-25	DEPDC1B
875	2058.75	0.378427	8.85795e-25	LAMA5
876	876.091	-0.298313	9.02175e-25	SUPT16H
877	139.718	0.775021	9.45651e-25	SIDT1
878	517.805	0.481812	1.09911e-24	POGZ
879	51.2335	-1.14289	1.10281e-24	SPC24
880	5316.12	-0.489935	1.22929e-24	FLNA
881	174.594	-0.793191	1.2688e-24	CCDC85B
882	1940.61	-0.478409	1.37227e-24	ADAR
883	265.147	0.549059	1.46477e-24	RMND5A
884	107.513	-0.78907	1.47526e-24	HPS1
885	436.175	0.424326	1.49464e-24	ATP6V1A
886	49.5228	-1.12244	1.52805e-24	SLC25A19
887	92.157	0.958398	1.56234e-24	PTBP2
888	153.024	0.593278	1.65749e-24	TOP3B
889	291.455	0.683026	1.68616e-24	ADAMTS19
890	55.0328	-1.2851	1.70543e-24	ORMDL2
891	148.243	-0.691673	2.0117e-24	KIF14
892	214.314	-0.561686	2.04326e-24	ADCY3
893	102.209	0.789647	2.24174e-24	CRACR2B
894	96.7588	-0.784161	2.27532e-24	MANF
895	49.9568	1.14645	2.3343e-24	CBLB
896	375.881	0.4584	2.53046e-24	GTF3C2
897	102.083	0.912894	2.60514e-24	YPEL5
898	21.3862	2.27784	2.85175e-24	ADAMTS9
899	47.3226	1.30088	2.9338e-24	CARD14
900	562.596	-0.515501	3.23083e-24	PTP4A2
901	282.564	-0.502964	3.25902e-24	KIF23
902	2409.13	-0.214851	3.30655e-24	PRDX1
903	16.2048	3.01434	3.41784e-24	BLNK
904	85.6487	-0.981811	3.71615e-24	LLGL1
905	142.316	-0.698761	3.85984e-24	FKBP5
906	674.282	-0.383253	4.18381e-24	SCARB1
907	32.7589	1.75908	4.18381e-24	NFATC4
908	156.839	-0.730243	4.20363e-24	YDJC
909	228.108	0.526436	4.623e-24	XPC
910	464.432	0.485116	4.62732e-24	HOOK2
911	26.7935	1.83071	4.69119e-24	DNAH1
912	168.412	-0.622372	4.71537e-24	SLC50A1
913	316.137	0.482276	4.77381e-24	EHMT1
914	94.8336	-0.750201	4.83593e-24	TTC27
915	147.355	0.724988	4.88488e-24	PHKA2
916	132.143	-0.71444	4.94113e-24	TMEM120B
917	129.465	0.765825	5.02122e-24	ZFP90
918	464.85	-0.541466	5.52559e-24	DKC1
919	482.421	-1.97562	5.93733e-24	IFIT3
920	118.477	-0.728675	6.19304e-24	PTTG1
921	95.7501	0.964412	6.30437e-24	PILRB
922	561.839	-0.770825	7.0418e-24	PARP9
923	721.276	-1.33916	7.70939e-24	IFI44L
924	205.269	-0.530377	7.73951e-24	DPM1
925	121.278	0.741059	7.89195e-24	HES1
926	139.348	-0.731779	7.98476e-24	EIF2B2
927	16.7549	2.84161	8.34585e-24	ITGB7
928	953.645	0.351307	8.59119e-24	MTSS1L
929	240.183	-0.739579	8.59119e-24	PRR11
930	139.429	0.722194	9.14107e-24	ZNF76
931	617.492	-0.477423	9.85282e-24	HMGB2
932	306.206	-1.37859	9.90132e-24	OAS1
933	51.5046	-0.993719	1.02317e-23	KIF3C
934	51.7568	-1.125	1.0433e-23	CHAF1B
935	376.065	0.462846	1.12437e-23	TRIM41
936	213.236	0.545178	1.17861e-23	GALNT10
937	42.5529	-1.17027	1.36055e-23	CTNNAL1
938	177.606	0.963578	1.4341e-23	TOM1L2
939	18.3353	-2.38646	1.45551e-23	PLIN5
940	438.766	-0.455653	1.49252e-23	RANBP1
941	1099.01	0.300851	1.53149e-23	NELFCD
942	237.807	0.497483	1.5473e-23	LPP
943	294.337	0.428434	1.66403e-23	GPD1L
944	447.145	0.360598	1.80679e-23	JRK
945	29.0114	-1.69915	2.16983e-23	ASRGL1
946	68.6003	1.68	2.30237e-23	NEDD9
947	105.219	-0.764257	2.74421e-23	PLK4
948	752.186	0.372288	2.82248e-23	BCL9L
949	256.097	-0.65298	2.97056e-23	CDC20
950	126.169	0.659616	2.97396e-23	TRERF1
951	367	0.607246	3.03779e-23	ESRP2
952	120.731	0.757068	3.09481e-23	TAZ
953	202.435	0.659462	3.1075e-23	KIF13A
954	725.214	-0.36255	3.13092e-23	PSMA4
955	308.201	0.618504	3.3596e-23	PCF11
956	252.344	-0.523434	3.59195e-23	ICMT
957	95.3914	-0.769524	3.59195e-23	TEDC2
958	279.846	0.510795	3.68026e-23	WWC3
959	187.412	0.587089	3.69133e-23	C4orf3
960	120.538	-0.738866	3.77378e-23	PUM3
961	349.026	0.784486	3.86483e-23	ACSL1
962	153.88	0.63424	3.9319e-23	SMNDC1
963	55.6984	1.08491	4.16078e-23	STAG3L4
964	55.6984	1.08491	4.16078e-23	LINC01372
965	779.486	-0.299942	4.22328e-23	ARHGDIA
966	462.3	0.531804	4.37235e-23	TAOK3
967	924.786	0.729801	4.93506e-23	STC2
968	61.577	-1.01667	5.31058e-23	SLC46A1
969	1485.45	-0.25081	5.35392e-23	SET
970	46.9929	1.47728	5.83419e-23	PHLDA1
971	96.867	0.920603	6.08433e-23	PER1
972	58.4653	-1.00223	6.21099e-23	NES
973	168.227	-0.626076	6.32833e-23	MAD2L1
974	281.633	-0.557205	6.35072e-23	UQCRC1
975	704.212	0.470794	6.72679e-23	NBEAL2
976	212.673	-0.552499	6.82122e-23	TTLL12
977	363.454	-0.39609	6.89028e-23	SEPHS1
978	16.0856	2.61713	7.04249e-23	KCND1
979	251.865	-1.1676	7.04889e-23	DDX58
980	118.021	0.724629	7.23236e-23	WDR37
981	113.748	0.780405	7.25887e-23	LRIG2
982	119.201	0.82424	7.41113e-23	GNPTG
983	64.8711	1.70789	7.43934e-23	CDKN2B
984	36.2467	1.58261	7.79154e-23	AKR1C3
985	185.455	0.633324	8.2407e-23	PHACTR2
986	207.457	0.566731	9.13363e-23	GGA1
987	134.794	0.808299	9.21277e-23	AMH
988	170.451	-0.6162	9.38859e-23	THOC6
989	36.4515	1.26587	9.42142e-23	WASHC2A
990	148.209	0.60636	9.51278e-23	CYTH2
991	46.9008	1.1548	9.77534e-23	VPS9D1
992	263.094	0.510479	1.03006e-22	MOV10
993	67.9646	-0.999354	1.052e-22	C1orf112
994	136.324	0.651412	1.06875e-22	HBP1
995	956.341	0.558398	1.08829e-22	CLU
996	558.391	0.362916	1.11763e-22	MTA2
997	97.758	-0.771677	1.23506e-22	CYB561A3
998	335.911	-0.415692	1.2816e-22	CYCS
999	69.0712	-0.902594	1.34814e-22	ERCC6L
1000	210.417	-0.565005	1.36952e-22	LBR
1001	169.499	-0.593039	1.43438e-22	DTYMK
1002	732.638	0.664149	1.4521e-22	GRN
1003	108.163	0.802803	1.53943e-22	CDAN1
1004	443.387	0.377477	1.59902e-22	GAK
1005	544.792	0.690258	1.75543e-22	S100A10
1006	13.9276	2.75164	1.77324e-22	NA
1007	81.4065	0.849064	1.79666e-22	STAG3L5P
1008	38.3238	1.37934	1.92215e-22	CPLANE1
1009	732.626	-0.422822	1.99748e-22	ADGRG1
1010	101.654	-0.840189	2.04086e-22	SNRNP25
1011	203.161	0.60015	2.3683e-22	CEP250
1012	409.922	-0.406743	2.61164e-22	JTB
1013	576.546	-0.428854	2.82616e-22	PRDX2
1014	77.6484	0.868461	2.86139e-22	ZNF362
1015	701.924	-0.322864	3.35143e-22	REPIN1
1016	203.017	0.535528	3.58073e-22	MCCC1
1017	177.386	0.725542	3.73476e-22	CHPF
1018	235.514	0.562118	3.93446e-22	MKLN1
1019	240.087	0.612096	4.38848e-22	BCAM
1020	357.011	0.451092	4.94404e-22	ASAP1
1021	71.1455	0.983613	5.00015e-22	MAP3K12
1022	73.066	-0.830219	5.28013e-22	MRPL1
1023	259.811	-0.496418	5.35366e-22	UTP20
1024	460.522	-0.494252	5.62963e-22	RCC1
1025	1128.45	0.312161	5.78843e-22	MYL12B
1026	308.34	-0.441961	5.83357e-22	CUL1
1027	938.331	0.943702	6.1869e-22	TACSTD2
1028	169.267	-0.583339	6.41482e-22	BCCIP
1029	292.041	0.493606	6.50516e-22	DMTF1
1030	198.01	-0.522869	6.87489e-22	SLBP
1031	30.3708	1.54943	7.21078e-22	PSD
1032	235.26	-0.500689	7.36019e-22	MRPL4
1033	4870.89	0.401718	8.12061e-22	TPT1
1034	53.5304	-1.05816	8.17547e-22	KHK
1035	166.141	0.560657	8.23277e-22	F11R
1036	225.391	-0.575053	8.29034e-22	ZRANB2
1037	88.5162	-0.798653	8.30597e-22	IMPA2
1038	188.134	-0.590561	9.14321e-22	FOXRED2
1039	140.573	-0.667026	9.28955e-22	DFFA
1040	107.28	0.679174	9.40263e-22	NA
1041	177.013	-0.564338	9.46323e-22	PSMC1
1042	93.2677	0.70407	1.12932e-21	BCL6
1043	425.625	-0.380751	1.28378e-21	GSTM3
1044	240.703	0.468045	1.29034e-21	EXOC4
1045	78.439	1.09647	1.31782e-21	SNX25
1046	32.7132	1.54333	1.3621e-21	LINC02600
1047	110.546	0.799576	1.4141e-21	FRA10AC1
1048	64.513	0.984573	1.54481e-21	C20orf194
1049	293.663	-0.479915	1.56116e-21	C20orf27
1050	1731.97	0.441915	1.63499e-21	DKK1
1051	68.0114	0.96376	1.66885e-21	LRRC24
1052	42.8687	1.47449	1.71203e-21	HIST2H2BE
1053	44.6044	-1.16514	1.78105e-21	GNB5
1054	87.4326	0.726045	1.82035e-21	SLC26A11
1055	353.497	-0.466994	1.83303e-21	NOC2L
1056	105.469	-0.704397	1.86113e-21	NRSN2
1057	231.204	-0.528867	2.02307e-21	NCLN
1058	271.837	-0.460157	2.03495e-21	CASKIN2
1059	310.628	0.460498	2.17901e-21	GUSB
1060	125.997	-0.659983	2.23694e-21	CMC2
1061	1071.6	-0.359018	2.32475e-21	XPOT
1062	50.3069	1.29879	2.33569e-21	ABCC2
1063	156.831	0.571046	2.35193e-21	DNAJB14
1064	571.964	-0.646949	2.41837e-21	EME2
1065	23.841	-1.53891	2.4361e-21	PLEKHO1
1066	207.632	-0.585538	2.59461e-21	RBBP8
1067	153.131	-0.673218	3.42943e-21	UTP4
1068	264.199	0.447785	3.59101e-21	WBP2
1069	104.466	0.737172	3.61853e-21	FAM160B1
1070	62.8462	-0.947688	3.66498e-21	NAGA
1071	744.109	0.333816	3.73101e-21	NSD1
1072	395.777	-0.360534	3.78448e-21	HDAC2
1073	1094.88	-1.7414	3.85359e-21	IFIT1
1074	93.9654	-0.788883	3.95146e-21	E2F7
1075	828.965	-0.285916	3.98869e-21	PDIA3
1076	331.205	0.434545	4.05216e-21	DNAJC13
1077	109.236	-0.876826	4.18509e-21	POP5
1078	295.191	-0.418666	4.27609e-21	ECPAS
1079	162.952	-0.582492	4.28395e-21	EXOSC8
1080	36.9382	1.20823	4.4924e-21	PTK2B
1081	308.369	-0.552953	4.50998e-21	PNPT1
1082	214.512	-0.51291	4.91308e-21	BDH1
1083	67.2959	-0.919966	5.60773e-21	TIPIN
1084	133.107	-0.628792	5.66522e-21	NCAPH
1085	737.843	0.269305	5.82531e-21	PPM1D
1086	197.09	0.616022	5.82531e-21	ASPSCR1
1087	290.346	0.438048	5.82834e-21	ARAP1
1088	350.872	-0.421355	6.34789e-21	USP14
1089	388.447	-0.413274	6.77331e-21	TMX1
1090	119.962	0.619234	6.91103e-21	SORL1
1091	91.3639	0.731879	6.99077e-21	VPS13B
1092	177.369	-0.593445	7.3217e-21	GSTK1
1093	907.459	-0.278163	7.3217e-21	ATP5F1A
1094	36.6705	1.13813	7.79979e-21	ALKBH6
1095	158.261	-0.908827	7.86603e-21	BMP7
1096	893.798	-0.32309	8.41632e-21	CENPB
1097	91.0802	-0.779893	8.74658e-21	SGO1
1098	367.138	0.757884	9.125e-21	MYO1B
1099	368.631	0.556198	9.67169e-21	SEC14L1
1100	281.577	0.549009	9.71242e-21	HIP1R
1101	714.478	-0.400606	1.04432e-20	ENSA
1102	24.9995	1.83956	1.05059e-20	FHL1
1103	459.259	0.37051	1.05417e-20	ARFGEF2
1104	149.344	-0.564928	1.13618e-20	MTHFD1L
1105	109.136	-0.693254	1.16822e-20	CEP78
1106	139.148	-0.626522	1.24794e-20	LRR1
1107	90.8108	-0.756628	1.25286e-20	DSN1
1108	443.781	-0.411201	1.42431e-20	PRDX3
1109	146.362	-0.630918	1.43574e-20	FAM120AOS
1110	83.9382	-0.734354	1.50917e-20	IPO11
1111	83.9382	-0.734354	1.50917e-20	IPO11-LRRC70
1112	72.1723	-0.816205	1.58437e-20	CENPA
1113	660.558	-0.418271	1.5953e-20	CDK4
1114	111.778	0.746587	1.62106e-20	PRPF40B
1115	17.3009	2.09551	1.77729e-20	VTCN1
1116	72.8338	1.03734	1.83465e-20	SSPO
1117	31.9108	1.19002	1.88822e-20	ADPRHL1
1118	284.825	-0.428687	2.05242e-20	YWHAH
1119	582.597	0.395641	2.26622e-20	UBP1
1120	339.286	0.384981	2.3035e-20	PERP
1121	87.6809	0.8608	2.30801e-20	BTG1
1122	218.632	0.75901	2.32942e-20	ALDH3B2
1123	351.467	-0.511711	2.39476e-20	NDUFB10
1124	287.335	-0.426738	2.40628e-20	ANAPC7
1125	568.611	-0.613037	2.43081e-20	IFI44
1126	792.086	0.3089	2.54519e-20	KIAA1522
1127	114.424	-0.742798	2.65248e-20	GINS3
1128	86.4084	-0.812088	2.75096e-20	FBXO5
1129	202.706	-0.594507	2.86477e-20	MASTL
1130	118.202	-0.786842	3.24616e-20	RNASEH2C
1131	186.953	-0.666973	3.31079e-20	ACAD9
1132	218.861	-0.581369	3.64834e-20	FGFRL1
1133	1051.52	-0.344563	3.71449e-20	CNBP
1134	1816.36	-0.293478	3.9239e-20	DYNC1H1
1135	1180.19	0.283949	4.02618e-20	SLC4A2
1136	402.572	-0.408596	4.03947e-20	NUDC
1137	2981.8	-0.401303	4.21044e-20	XBP1
1138	104.703	-0.741789	4.40458e-20	GGCX
1139	51.9263	0.934295	4.42616e-20	KIAA1211L
1140	168.428	0.630932	4.45896e-20	PIP4P1
1141	99.3832	0.828141	4.57147e-20	PLEKHG5
1142	399.626	0.384321	4.67581e-20	SDC4
1143	487.401	-0.412481	4.69248e-20	SHMT2
1144	144.52	-0.633354	4.80579e-20	TMEM147
1145	112.415	-0.669718	4.87369e-20	ALDH1B1
1146	350.698	-0.375702	5.00702e-20	UBA2
1147	169.508	-0.53942	5.30258e-20	FAM189B
1148	849.882	-0.287498	5.63721e-20	TMED2
1149	118.039	-0.686965	6.12743e-20	ADCY1
1150	132.468	-0.895916	6.538e-20	DOK7
1151	160.167	-0.618696	6.57231e-20	UBE2S
1152	280.518	0.432551	6.73092e-20	NA
1153	34.2887	1.19654	7.53035e-20	NA
1154	41.3055	-1.02313	7.73827e-20	ME2
1155	61.3656	-0.959438	7.83196e-20	MRPS18A
1156	66.49	-0.976564	8.09349e-20	HES4
1157	760.451	0.287396	8.26742e-20	EPHB4
1158	99.9377	0.690238	8.3779e-20	SNHG19
1159	95.4653	-0.68495	8.79292e-20	MORC4
1160	275.728	-0.49049	8.98749e-20	EIF3K
1161	312.648	0.372693	9.425e-20	UBE2O
1162	274.704	0.539413	9.74143e-20	TRPS1
1163	188.436	-0.550809	1.08636e-19	CCNB2
1164	343.479	0.44841	1.0888e-19	EFCAB14
1165	159.517	-0.85955	1.10122e-19	DDX60L
1166	121.507	0.650721	1.24484e-19	DIPK2A
1167	91.504	-0.943681	1.28628e-19	RIMS4
1168	112.586	-0.640344	1.29163e-19	CDK9
1169	81.7351	-0.813392	1.37762e-19	WDR4
1170	56.0014	0.946787	1.38282e-19	IQSEC2
1171	43.6224	-1.13694	1.39813e-19	TLCD1
1172	44.8621	0.963803	1.42197e-19	TDRD5
1173	121.033	0.727408	1.46175e-19	CTSH
1174	35.868	1.31268	1.51299e-19	UTRN
1175	30.996	1.63846	1.6109e-19	KIFC3
1176	158.459	-0.539032	1.61669e-19	CNP
1177	22.636	1.41595	1.61771e-19	CTSK
1178	356.433	0.375441	1.72575e-19	CHD2
1179	57.3024	-0.985616	1.73716e-19	SFXN5
1180	492.405	0.324093	1.78366e-19	KDM5C
1181	286.122	0.473317	1.7899e-19	STAT6
1182	100.532	0.753918	1.79263e-19	ARID5B
1183	391.09	0.416272	1.83583e-19	MDM4
1184	12.875	1.50386	1.86216e-19	FOLH1
1185	377.007	0.427037	1.9002e-19	RPL22
1186	238.286	-0.542499	1.90882e-19	GLA
1187	322.631	0.428197	1.93912e-19	BRAT1
1188	533.089	-0.403997	1.95503e-19	MCM3
1189	440.904	-0.463528	1.99897e-19	SLC52A2
1190	133.283	-0.649123	2.24251e-19	GMNN
1191	36.7595	1.13628	2.44812e-19	ANKRA2
1192	59.7966	-1.10817	2.44867e-19	CPNE7
1193	47.3945	-1.13599	2.45346e-19	MPND
1194	169.482	-0.581604	2.49251e-19	NAXE
1195	189.211	0.535099	2.49324e-19	PTPN6
1196	32.3572	1.27861	2.5813e-19	WBP1
1197	298.423	-0.519309	2.62925e-19	MAN2C1
1198	111.357	0.794184	2.65199e-19	IFT57
1199	19.5567	1.71744	2.65236e-19	ARHGAP27P1
1200	19.5567	1.71744	2.65236e-19	ARHGAP27P1-BPTFP1-KPNA2P3
1201	292.546	0.40561	2.65917e-19	MCRS1
1202	245.467	0.462935	2.66994e-19	AAAS
1203	150.193	0.67584	2.73562e-19	HDAC6
1204	220.88	-0.441937	2.74726e-19	ABHD2
1205	111.406	0.670903	2.79656e-19	ZNF337
1206	570.041	0.431751	2.83358e-19	EIF2A
1207	254.41	-0.741892	2.88118e-19	IFIT5
1208	23.3817	-1.96169	2.97038e-19	SDK2
1209	357.119	-0.393707	2.99222e-19	FUCA2
1210	64.7446	0.84855	3.05108e-19	RASA3
1211	177.141	0.572925	3.11257e-19	BICDL1
1212	533.366	-0.308405	3.34645e-19	RCC2
1213	171.139	-0.620003	3.35837e-19	NAE1
1214	248.102	-0.519938	3.36316e-19	PNP
1215	333.128	-0.390417	3.52796e-19	NUP93
1216	285.443	0.619987	3.7747e-19	ITGAV
1217	172.975	0.734872	3.82917e-19	MAP3K1
1218	115.478	-0.664214	4.0225e-19	ZDHHC16
1219	22.0706	1.76321	4.27254e-19	ZNF596
1220	287.24	-0.383721	4.5157e-19	EIF3J
1221	149.001	-0.565209	4.70818e-19	NUP88
1222	69.95	-0.942813	4.73302e-19	SNX24
1223	54.3271	-0.938796	4.81345e-19	NA
1224	131.169	0.789822	5.31407e-19	DNASE1
1225	1267.16	-0.222063	5.94721e-19	MORF4L2
1226	42.6898	-1.09693	5.96883e-19	MPI
1227	218.443	0.495822	6.24837e-19	ANKRD12
1228	403.304	0.39435	6.44124e-19	HNRNPH2
1229	6863.64	0.342736	6.86002e-19	EEF1A1
1230	508.142	-0.307861	6.87987e-19	TRAF7
1231	259.547	0.443933	7.37747e-19	ZNF276
1232	135.064	-0.612493	7.45483e-19	RAD54L
1233	109.802	0.680083	7.49104e-19	WDR83OS
1234	1055.83	-0.24594	7.92593e-19	HNRNPM
1235	62.8877	-0.858862	8.09097e-19	ASCL2
1236	322.584	0.752275	8.10771e-19	C14orf132
1237	441.541	-0.489581	8.15003e-19	APRT
1238	28.5314	1.42764	8.29977e-19	P2RY11
1239	774.66	-1.00914	8.54892e-19	HELZ2
1240	110.904	-0.977093	8.60847e-19	PYGL
1241	929.712	0.299002	8.66991e-19	ACIN1
1242	350.457	-0.360931	8.66991e-19	CPSF2
1243	505.809	0.318828	8.94162e-19	TNRC18
1244	510.136	0.436703	9.66496e-19	GOLGB1
1245	127.188	-0.620654	9.74069e-19	SLC25A25
1246	287.629	0.426095	9.74642e-19	AREL1
1247	466.057	0.313919	9.74788e-19	NA
1248	683.138	0.764528	9.86665e-19	HIPK2
1249	39.2751	1.22518	9.86665e-19	CAB39L
1250	453.311	-0.37059	1.02587e-18	PSME3
1251	146.278	-0.547788	1.06351e-18	ALG3
1252	32.6697	1.15094	1.07328e-18	RUNDC3B
1253	103.169	0.709273	1.07472e-18	SLC25A16
1254	579.459	0.282426	1.08312e-18	RAB11A
1255	579.459	0.282426	1.08312e-18	LOC105370866
1256	31.9762	1.27356	1.08312e-18	SAT2
1257	129.475	-0.669687	1.08312e-18	CRELD2
1258	101.422	-0.688382	1.16252e-18	DGAT1
1259	260.147	0.500849	1.21425e-18	NOM1
1260	350.854	-0.447171	1.21953e-18	NUP153
1261	166.84	-0.554351	1.23734e-18	SLF2
1262	25.3539	-1.25066	1.28989e-18	UBE2QL1
1263	50.9122	0.990355	1.32436e-18	BCAR3
1264	50.9122	0.990355	1.32436e-18	MIG7
1265	116.435	-1.85712	1.49817e-18	RSAD2
1266	221.929	-0.55175	1.5077e-18	PREB
1267	59.6252	-0.88681	1.5261e-18	WDR46
1268	97.6533	0.664287	1.55591e-18	ATP7A
1269	512.311	-0.287545	1.56278e-18	BAZ1A
1270	255.134	-0.426975	1.57859e-18	HAT1
1271	166.273	0.521988	1.66279e-18	PPP1R13B
1272	843.359	-0.27323	1.67549e-18	GDI2
1273	110.878	0.691684	1.77898e-18	SLC26A6
1274	226.672	0.490943	1.80977e-18	RANBP9
1275	188.697	0.572797	1.85758e-18	MVK
1276	279.272	0.559143	1.87741e-18	CRYBG1
1277	33.0957	1.32994	1.89325e-18	RNF144B
1278	237.38	0.570301	1.94246e-18	PLD3
1279	51.3782	-0.910577	1.95002e-18	CDKN2C
1280	727.209	-0.274847	1.97697e-18	KHDRBS1
1281	107.707	-0.609511	1.97697e-18	RPF2
1282	23.0438	1.54151	2.11287e-18	PIK3IP1
1283	368.895	0.538198	2.12216e-18	CLCN7
1284	251.312	0.41359	2.1445e-18	DCAF11
1285	55.7962	0.947797	2.17436e-18	ZFYVE1
1286	205.807	-0.545907	2.28938e-18	BLVRB
1287	37.9914	-1.1317	2.42091e-18	ARSB
1288	205.634	0.472398	2.53656e-18	LEMD2
1289	46.9727	0.935738	2.70558e-18	GRB10
1290	182.725	0.682924	2.74336e-18	ARRDC3
1291	96.1912	0.790011	2.8481e-18	ZNF704
1292	83.6987	-0.717793	2.92997e-18	WDR24
1293	417.73	0.389624	2.9483e-18	GDI1
1294	12.6578	2.03401	3.0442e-18	NA
1295	28.6646	-1.59964	3.24181e-18	AMZ1
1296	168.223	0.603499	3.25149e-18	CTNND2
1297	134.839	-0.894984	3.34856e-18	C19orf66
1298	37.9146	-1.24345	3.39507e-18	CENPM
1299	118.114	-0.640764	3.54564e-18	TMEM38B
1300	48.0135	1.02327	3.55609e-18	ARHGAP18
1301	180.275	-0.637546	3.59106e-18	GNL3
1302	240.213	0.44534	3.74222e-18	KLHL36
1303	21.1622	1.62831	3.78693e-18	LOC105369201
1304	59.6812	-0.834322	3.79868e-18	DHRS13
1305	128.054	0.583937	4.29665e-18	EFHD1
1306	38.7026	1.29278	4.63316e-18	KAT2B
1307	123.366	0.66927	4.63316e-18	ADGRV1
1308	347.231	-0.465277	4.64714e-18	TUBD1
1309	183.771	0.656144	4.6555e-18	TENT5A
1310	789.96	0.277339	4.95836e-18	DAZAP2
1311	96.1677	0.668747	5.09297e-18	FBXO3
1312	110.177	0.664924	5.54718e-18	NUDT9
1313	124.134	-0.657123	6.02814e-18	TTI1
1314	496.672	-0.470582	6.29919e-18	UNG
1315	1460.64	-0.233416	6.52504e-18	MAZ
1316	162.795	0.536504	6.88741e-18	METTL16
1317	202.32	-0.560492	6.94713e-18	RPP25
1318	271.729	-0.394316	7.17935e-18	NFATC2IP
1319	460.096	-0.382928	7.25579e-18	POLE3
1320	87.5762	-0.676431	7.479e-18	HJURP
1321	27.758	-1.38014	7.60611e-18	FMNL3
1322	139.514	-0.734653	8.03677e-18	COMTD1
1323	129.544	0.59438	8.49392e-18	TRIM4
1324	18.3178	1.59931	8.60983e-18	NA
1325	35.9653	-1.06425	9.0946e-18	MND1
1326	664.591	0.298887	9.88358e-18	DDX46
1327	1485.07	-0.920388	1.02986e-17	STAT1
1328	128.303	0.701265	1.03396e-17	OSBPL7
1329	319.926	0.391628	1.06807e-17	WDR55
1330	35.6096	-1.11626	1.07476e-17	POLR3G
1331	101.776	1.00706	1.0824e-17	PNRC1
1332	65.4754	-0.798685	1.09592e-17	SLF1
1333	94.5302	-0.866898	1.12019e-17	PHLDA2
1334	123.527	-0.671717	1.12797e-17	PSMG3
1335	296.439	-0.431749	1.13541e-17	PSMB7
1336	355.341	-0.374972	1.16535e-17	MTCH2
1337	144.148	1.05147	1.23607e-17	ACSS2
1338	383.731	0.415028	1.24268e-17	EIF3L
1339	17.7776	1.89318	1.26917e-17	A2MP1
1340	39.4405	1.11128	1.33086e-17	RILPL2
1341	951.592	-0.542351	1.37586e-17	EIF2AK2
1342	486.724	-0.393671	1.45327e-17	ECT2
1343	294.993	0.392683	1.48126e-17	MGRN1
1344	68.1841	0.747386	1.48603e-17	MANBA
1345	215.363	-0.47724	1.52466e-17	PSIP1
1346	17.8617	-2.59235	1.56413e-17	EGR3
1347	836.234	0.365856	1.60021e-17	OGT
1348	73.8531	0.867385	1.6612e-17	SPIRE2
1349	157.761	-0.530459	1.6692e-17	TRNT1
1350	104.414	-1.17879	1.67808e-17	OASL
1351	502.947	0.451679	1.67921e-17	GNS
1352	162.622	-0.621264	1.69841e-17	KNL1
1353	49.3288	-0.954086	1.74247e-17	SLC48A1
1354	180.672	0.532283	1.8722e-17	GAS8
1355	180.224	-0.484562	1.91762e-17	RPE
1356	32.6845	1.03391	1.92311e-17	NR4A2
1357	122.365	-0.710596	1.95435e-17	XRCC2
1358	82.33	-0.712606	2.03998e-17	THUMPD3-AS1
1359	292.339	-0.557346	2.04655e-17	HMGA1
1360	53.7758	-0.971104	2.0965e-17	NRARP
1361	51.1456	-0.933053	2.21988e-17	DMAC1
1362	524.586	-0.349245	2.45882e-17	ADRM1
1363	323.909	0.394796	2.48118e-17	ZC3H14
1364	129.6	0.532096	2.52465e-17	ZER1
1365	907.049	0.394912	2.53176e-17	CERS2
1366	88.6766	0.720207	2.57216e-17	TSTD2
1367	161.594	-0.541312	2.6567e-17	SIGMAR1
1368	183.686	0.494178	2.66453e-17	DLGAP4
1369	101.629	-0.619044	2.81684e-17	CHEK1
1370	249.126	0.476003	2.88144e-17	UBXN7
1371	51.4454	0.903639	3.10056e-17	NOS1AP
1372	43.073	0.938896	3.12611e-17	MALRD1
1373	117.09	0.69427	3.23285e-17	IMPACT
1374	161.685	-0.555715	3.27554e-17	POP7
1375	200.936	-0.518945	3.38547e-17	ZNF768
1376	220.162	-0.486132	3.41253e-17	DCXR
1377	61.7574	0.813168	3.42076e-17	MAPKBP1
1378	295.904	0.450084	3.42306e-17	TRAF4
1379	67.9604	-0.796654	3.50534e-17	BLMH
1380	254.058	0.44563	3.6731e-17	PJA2
1381	43.2714	1.03593	3.84571e-17	SLC17A5
1382	297.494	-0.395858	3.94554e-17	HPRT1
1383	418.932	-0.484775	4.00716e-17	TET2
1384	434.758	-0.387967	4.18292e-17	LMBR1
1385	147.503	0.529495	4.51853e-17	TATDN1
1386	248.401	-0.440821	4.5811e-17	ZNF106
1387	15.0194	1.58023	4.6491e-17	LOC400499
1388	14.9299	1.7654	4.92011e-17	CSTA
1389	412.223	0.398865	5.14637e-17	CCNL1
1390	69.7534	-0.747076	5.15104e-17	CENPL
1391	456.754	0.571901	5.33001e-17	MEGF9
1392	69.6214	0.87975	5.37498e-17	RADX
1393	565.516	-0.304189	5.4363e-17	NASP
1394	586.215	0.288675	5.49722e-17	CDC42SE1
1395	332.984	0.60889	5.49899e-17	STAT2
1396	96.326	0.678897	5.64824e-17	FBXO38
1397	354.109	-0.458156	6.89826e-17	FADS1
1398	61.9971	-0.794139	7.17089e-17	ENOX2
1399	327.881	-0.536334	7.23091e-17	TAGLN2
1400	10.8522	2.04108	7.31189e-17	NA
1401	244.997	-0.495907	7.31189e-17	TEX2
1402	222.541	-0.433299	7.41953e-17	HEXIM1
1403	279.706	0.428835	7.53801e-17	ZNF384
1404	316.933	-0.372887	7.78046e-17	PSMD3
1405	53.4504	1.0407	7.89558e-17	MYL5
1406	106.676	0.826822	7.89558e-17	WWC2
1407	123.012	0.58136	7.90839e-17	CDK5RAP1
1408	196.721	0.489652	8.28375e-17	SFI1
1409	72.2215	0.963609	8.42098e-17	GRB14
1410	750.515	-0.335825	8.8419e-17	MYO1C
1411	135.071	0.723542	9.20466e-17	FAM241A
1412	113.351	0.61399	9.52288e-17	GOLPH3L
1413	179.237	-0.535638	9.66749e-17	KCTD15
1414	57.9281	-0.862784	9.8022e-17	MARS2
1415	209.162	-0.4794	9.83589e-17	SLC25A13
1416	245.048	-0.539074	9.84205e-17	SPATS2L
1417	1140.71	-0.286292	9.9052e-17	GPI
1418	195.86	-0.458238	1.01076e-16	EPB41
1419	53.6961	-0.789261	1.07245e-16	RAD51
1420	46.4443	-0.958326	1.15512e-16	DIAPH3
1421	178.318	-0.515066	1.16343e-16	SLC37A4
1422	115.888	0.686637	1.22307e-16	TGIF1
1423	53.5915	0.989721	1.26741e-16	FAM20C
1424	957.044	0.396619	1.28965e-16	EIF4A2
1425	190.575	0.624393	1.32147e-16	SEZ6L2
1426	245.274	0.4742	1.3644e-16	LNPEP
1427	302.585	0.484303	1.36985e-16	CNN2
1428	1265.66	-0.228772	1.52613e-16	VCP
1429	292.554	-0.374371	1.52613e-16	CIZ1
1430	172.278	-0.600198	1.60961e-16	ANAPC11
1431	198.304	0.500687	1.71672e-16	VGLL4
1432	284.873	0.395783	1.7711e-16	RRN3
1433	2013.73	-0.18131	1.807e-16	AKT1
1434	229.594	-0.497254	1.8533e-16	WIZ
1435	302.371	-0.360199	1.89663e-16	ELAVL1
1436	85.3433	-0.649298	1.89832e-16	TMEM201
1437	70.7652	-0.762955	1.96108e-16	PIR
1438	27.4016	1.61501	1.98707e-16	C20orf204
1439	326.974	0.353148	1.98714e-16	DCTN4
1440	10.042	2.48737	2.02317e-16	DGKA
1441	142.847	-0.553155	2.04816e-16	SINHCAF
1442	174.96	-0.569156	2.07333e-16	ATP5MC1
1443	170.106	0.559777	2.07808e-16	ARHGEF19
1444	480.425	-0.427845	2.13688e-16	KNTC1
1445	144.015	-0.529826	2.2454e-16	PASK
1446	89.6299	0.596651	2.36145e-16	MZF1
1447	387.566	0.430246	2.56602e-16	EIF3G
1448	203.901	0.54685	2.6377e-16	KYNU
1449	608.978	-0.418678	2.69753e-16	B4GALT1
1450	254.793	0.500016	2.72624e-16	SPOPL
1451	70.0684	0.736789	2.84357e-16	MCC
1452	333.639	-0.359447	2.86173e-16	PSMB2
1453	834.445	0.386611	2.91117e-16	CBX5
1454	61.1618	0.975176	2.91117e-16	ENO3
1455	146.998	0.508248	3.00512e-16	EHMT2
1456	185.81	-0.503036	3.02273e-16	BTBD6
1457	77.1844	-0.708784	3.02273e-16	FASTKD5
1458	273.497	-0.475757	3.03655e-16	TCIRG1
1459	654.791	-0.302613	3.04514e-16	PSMC2
1460	482.909	0.399976	3.30877e-16	SUPT6H
1461	112.614	-0.700099	3.31203e-16	MSRB1
1462	57.8375	-0.813881	3.36438e-16	CEP152
1463	553.324	-0.305943	3.60866e-16	PSMD4
1464	14.1312	2.1988	3.77676e-16	SLC12A4
1465	45.1821	0.908175	3.7982e-16	MTHFR
1466	35.8105	1.19976	3.87829e-16	GET4
1467	346.004	-0.347933	3.88264e-16	PLXNA1
1468	366.172	-0.334213	3.92331e-16	STT3A
1469	16.9356	-1.89012	4.03374e-16	FAM161A
1470	164.975	-0.519794	4.05356e-16	TBX2-AS1
1471	252.089	0.98013	4.0606e-16	MAN1A1
1472	83.8719	0.662193	4.31369e-16	PGPEP1
1473	236.98	0.381991	4.36978e-16	CSTF1
1474	666.224	-0.321481	4.53004e-16	CKAP5
1475	378.006	0.362482	4.81717e-16	UNC45A
1476	215.455	0.455101	4.84487e-16	PPP1R37
1477	501.816	0.765837	4.95938e-16	RBM3
1478	200.927	-0.515451	4.9659e-16	NLN
1479	29.4123	1.39894	4.9659e-16	PPP2R5B
1480	141.623	0.507603	5.02858e-16	VPS16
1481	209.935	0.461588	5.03114e-16	ANKRD13D
1482	68.2651	0.745904	5.19493e-16	TYW5
1483	211.597	0.419579	5.34817e-16	RUFY1
1484	184.221	-0.445924	5.41033e-16	AIFM2
1485	51.8525	-0.937966	5.48379e-16	TIAM1
1486	281.01	-0.386501	5.53609e-16	WDR5
1487	297.419	-0.453543	6.12474e-16	PSMB6
1488	194.493	-0.501719	6.31863e-16	CENPO
1489	1270.81	-0.211095	6.32482e-16	CCT2
1490	1723.15	0.256188	6.36411e-16	SCRIB
1491	4306.2	0.301007	6.45479e-16	RACK1
1492	2139.47	-0.214441	6.5378e-16	HSPA9
1493	36.5059	1.05891	6.78412e-16	MMP16
1494	179.89	0.468152	6.98737e-16	ATAD2B
1495	272.259	0.407362	7.01033e-16	CEP350
1496	87.3834	-0.674897	7.05669e-16	NCS1
1497	40.7941	-0.960798	7.23292e-16	RAD51AP1
1498	989.945	-0.223119	7.48563e-16	UBA1
1499	183.86	-0.418247	7.51853e-16	DPAGT1
1500	530.865	0.3492	7.66715e-16	SLC5A6
1501	554.309	-0.37185	7.7372e-16	PA2G4
1502	224.972	-0.384422	7.89324e-16	TBCD
1503	245.355	-0.448038	7.93654e-16	MRPS7
1504	1025.79	-0.307448	8.07981e-16	DDX17
1505	514.97	-0.288986	8.10382e-16	NACC1
1506	584.011	0.384738	8.19881e-16	CIRBP
1507	264.834	-0.436092	8.56183e-16	SPTBN2
1508	419.113	-0.349396	8.85263e-16	BUB3
1509	181.488	-0.451325	9.34823e-16	EIF1AX
1510	163.149	0.592745	9.45206e-16	ABCD4
1511	73.7714	0.838369	9.55693e-16	EHF
1512	100.158	0.605482	9.95219e-16	DENND2D
1513	114.393	0.662698	1.00029e-15	TMEM175
1514	63.6303	0.878258	1.01826e-15	APBB3
1515	102.586	0.641075	1.06067e-15	RNF123
1516	617.727	0.257674	1.06067e-15	U2AF1
1517	617.727	0.257674	1.06067e-15	U2AF1L5
1518	322.663	0.34052	1.06517e-15	RBM10
1519	26.8522	2.22512	1.1728e-15	APOD
1520	798.499	0.37054	1.17637e-15	NRCAM
1521	246.353	0.4853	1.18274e-15	DGKH
1522	167.145	1.26387	1.2034e-15	BCAS1
1523	203.729	-0.527642	1.20446e-15	BCL2
1524	45.6919	-0.998914	1.21216e-15	LYRM1
1525	38.721	-0.988821	1.21677e-15	HASPIN
1526	354.937	-0.332537	1.23657e-15	UBE2D2
1527	90.2412	0.666607	1.23658e-15	TEF
1528	140.96	0.498848	1.29755e-15	R3HDM2
1529	451.569	-0.285839	1.32687e-15	VPS35
1530	41.3566	1.18745	1.37635e-15	FAM171B
1531	226.355	-0.438158	1.48464e-15	NUP155
1532	428.376	-0.344328	1.49017e-15	GTPBP4
1533	283.303	0.34488	1.50138e-15	ST13
1534	333.532	0.391614	1.51943e-15	VASP
1535	71.0961	0.759052	1.56623e-15	ARL4A
1536	81.938	0.855875	1.60108e-15	FN1
1537	418.508	0.357409	1.61733e-15	PRPF4B
1538	29.7852	1.04787	1.66049e-15	ARHGEF37
1539	93.4668	0.69058	1.69124e-15	MUTYH
1540	90.5472	0.643368	1.71252e-15	TAPT1
1541	178.943	-0.516255	1.83309e-15	SCFD1
1542	23.8051	1.19517	1.90867e-15	RTN2
1543	190.078	0.459046	1.91173e-15	JMJD1C
1544	361.521	-0.31671	1.9176e-15	RPA1
1545	33.1283	1.3469	1.92542e-15	PNPLA7
1546	78.9426	0.831828	1.93056e-15	RNF32
1547	286.756	0.382496	1.98913e-15	CTDSP1
1548	32.9999	1.07216	2.03214e-15	PTPRCAP
1549	2473.97	0.347409	2.03879e-15	GATA3
1550	191.018	0.535597	2.11905e-15	STX4
1551	208.437	0.439328	2.11952e-15	SCAF8
1552	35.7855	-1.08517	2.12426e-15	LINC02593
1553	109.38	-0.595196	2.13139e-15	BNIP3
1554	24.9072	1.10618	2.13931e-15	PLEKHF1
1555	778.811	0.299038	2.16148e-15	HECTD1
1556	46.6749	-1.12759	2.17201e-15	SBK1
1557	542.019	0.276703	2.21512e-15	CPT1A
1558	97.9564	0.569391	2.25916e-15	TRAPPC13
1559	50.8535	-0.88723	2.27109e-15	E2F8
1560	208.253	0.454631	2.30696e-15	TOMM7
1561	362.411	-0.357833	2.34837e-15	MRPS16
1562	95.4108	0.625155	2.38702e-15	ANKS3
1563	166.885	0.502624	2.47948e-15	EDEM1
1564	77.9349	0.675625	2.54373e-15	MAST3
1565	231.211	0.476249	2.57572e-15	DHPS
1566	155.553	0.577365	2.57867e-15	MAGI1
1567	169.128	-0.472756	2.60571e-15	MICU1
1568	187.624	0.573425	2.61339e-15	AFG3L1P
1569	9.70872	2.69323	2.6398e-15	AKAP6
1570	12.8131	1.87729	2.64056e-15	LOC105375800
1571	155.279	0.498976	2.64155e-15	NA
1572	48.5809	-0.968338	2.66184e-15	GDF11
1573	116.674	-0.638836	2.72177e-15	PHTF1
1574	148.921	0.475264	3.15023e-15	BRD1
1575	50.9293	-0.885696	3.23885e-15	JMJD4
1576	347.626	0.335559	3.24492e-15	SRP9
1577	137.832	0.588417	3.24718e-15	NUDT16L1
1578	606.517	-0.28385	3.24753e-15	ANKRD52
1579	327.803	-0.365224	3.61518e-15	POLDIP2
1580	64.0197	-0.787989	3.70813e-15	CGAS
1581	228.398	0.369386	3.73768e-15	CHP1
1582	531.104	-0.252188	3.88513e-15	PPP2CA
1583	428.398	-0.279883	3.88532e-15	EIF4A3
1584	1033.07	-0.34216	4.18986e-15	EIF5A
1585	57.5297	-0.832996	4.21745e-15	PDSS1
1586	552.727	0.497005	4.22524e-15	CYHR1
1587	168.847	-0.779611	4.32978e-15	VGF
1588	128.964	-0.595024	4.40431e-15	EXOSC2
1589	60.7947	0.851862	4.57987e-15	CAMK1D
1590	164.247	0.476713	4.60686e-15	ABCG2
1591	45.6342	0.874564	4.60686e-15	GRIP1
1592	266.504	0.439829	4.6664e-15	E4F1
1593	64.2209	0.743691	4.77315e-15	GM2A
1594	124.61	0.586447	4.79283e-15	MTFR1L
1595	124.44	0.652112	4.7947e-15	SECISBP2L
1596	88.9003	0.671485	5.09447e-15	NTPCR
1597	247.961	0.398339	5.14079e-15	SIGIRR
1598	118.043	-0.573041	5.23396e-15	REX1BD
1599	504.522	-0.35097	5.23922e-15	TPX2
1600	1248.58	0.274518	5.32884e-15	GCN1
1601	236.587	1.19671	5.56687e-15	HMCN1
1602	305.914	0.346264	5.62821e-15	CMTR2
1603	75.8958	1.15729	5.69098e-15	CAV2
1604	493.533	0.313418	5.7339e-15	ZMIZ2
1605	101.712	0.57179	5.7821e-15	SYF2
1606	140.233	-0.492234	5.97316e-15	NIT2
1607	358.629	-0.316001	6.00591e-15	MRPL3
1608	87.124	0.763282	6.00906e-15	CNNM1
1609	134.39	-0.518607	6.20252e-15	AGPAT5
1610	26.4121	-1.27904	6.64275e-15	NA
1611	1364.94	-0.556946	6.69257e-15	BRIP1
1612	69.9208	-0.753	6.918e-15	KIF15
1613	971.087	0.301159	6.99212e-15	DSP
1614	6.56145	-2.21188	7.26163e-15	ADORA1
1615	226.19	0.449013	7.36603e-15	RREB1
1616	36.3167	0.965956	7.80751e-15	MB
1617	198.773	0.475011	7.89138e-15	SMIM14
1618	1345.73	-0.237045	7.91169e-15	YWHAZ
1619	11.6539	2.24783	7.96916e-15	RNF128
1620	38.7842	1.07143	8.03018e-15	LMNTD2
1621	158.318	0.534213	8.05609e-15	RTL8C
1622	34.576	1.38649	8.52191e-15	PRODH
1623	488.589	-0.312248	8.54926e-15	RTN4
1624	153.855	-0.496816	8.6716e-15	FAM98A
1625	190.851	-0.488105	8.92383e-15	MRPS2
1626	81.6851	-0.776706	9.09577e-15	LOC100288637
1627	554.146	0.279968	9.30537e-15	DNM2
1628	24.9741	1.37813	9.40477e-15	SLC12A5
1629	106.722	-0.58066	9.52223e-15	RRS1
1630	133.162	-0.548998	9.59926e-15	H2AFY2
1631	88.6577	0.653579	9.61176e-15	FEZ2
1632	157.181	-0.470894	1.00756e-14	JMJD8
1633	2342.27	-0.188428	1.02692e-14	MRFAP1
1634	301.991	-0.468846	1.05831e-14	MYBBP1A
1635	236.72	0.410831	1.07679e-14	NBR1
1636	1891.44	0.250511	1.08954e-14	RPL15
1637	488.164	0.309011	1.14489e-14	AGAP3
1638	22.3705	1.26792	1.14557e-14	ABCB6
1639	28.9667	1.31203	1.15881e-14	FRMD3
1640	78.2606	0.653211	1.17388e-14	KDM4C
1641	41.6216	-0.930772	1.17977e-14	NEK2
1642	387.274	-0.368829	1.18983e-14	NOP58
1643	632.918	0.307931	1.21162e-14	SMARCC2
1644	41.8451	-1.2154	1.21315e-14	SMOX
1645	20.2635	1.40334	1.24056e-14	LRRC37B
1646	34.1609	2.14064	1.25284e-14	EPAS1
1647	2031.14	-0.215992	1.28048e-14	HSPD1
1648	19.428	1.3358	1.32632e-14	ITGA7
1649	339.575	-0.338662	1.41791e-14	GART
1650	32.7252	-1.15979	1.48059e-14	LRRCC1
1651	12.0504	2.01375	1.51547e-14	AVIL
1652	35.0593	-0.978954	1.51669e-14	MTFR2
1653	100.438	0.648844	1.51972e-14	CASZ1
1654	204.163	0.466767	1.59579e-14	SCIN
1655	140.354	0.547919	1.64054e-14	DCAF8
1656	106.777	0.634349	1.66842e-14	USP53
1657	116.347	0.548771	1.71004e-14	ZNF428
1658	104.684	-0.552178	1.74833e-14	GBA
1659	43.302	-0.991655	1.75471e-14	FAM216A
1660	75.9322	0.837933	1.78178e-14	PLPP2
1661	508.043	0.354548	1.79623e-14	EZR
1662	49.1108	1.01189	1.81795e-14	STRADA
1663	145.788	-0.503311	1.82461e-14	WDR27
1664	180.183	-0.45564	1.87439e-14	MGAT5
1665	133.334	-0.560674	1.87588e-14	MRTO4
1666	173.247	0.595808	1.90143e-14	LPCAT3
1667	442.954	-0.29702	1.92507e-14	ANXA7
1668	43.2716	1.02665	1.93747e-14	ADAM8
1669	241.602	0.497337	1.93747e-14	CHD9
1670	96.6792	0.592685	1.99285e-14	AKTIP
1671	89.285	-0.661882	2.00145e-14	NOC4L
1672	29.8536	-1.05686	2.07615e-14	TEX30
1673	275.634	-0.348968	2.14088e-14	CHCHD3
1674	612.555	-0.347764	2.16049e-14	HIF1A
1675	557.513	0.326702	2.21116e-14	HLTF
1676	41.4682	-0.919752	2.24892e-14	AMER1
1677	235.637	0.424928	2.26567e-14	PCNX4
1678	68.1483	0.677382	2.33459e-14	OGFRL1
1679	404.423	0.305422	2.67123e-14	SART1
1680	10.2563	-2.09235	2.73203e-14	FGFBP2
1681	143.009	-0.521571	2.86074e-14	NEDD1
1682	349.177	-0.294773	2.94664e-14	PSMC6
1683	425.607	-0.319347	3.0004e-14	AZIN1
1684	143.022	-0.524735	3.04904e-14	NRBP2
1685	71.9372	0.758368	3.0649e-14	CLBA1
1686	358.935	0.412035	3.13716e-14	MAGED2
1687	330.312	0.460826	3.1698e-14	CAMK2G
1688	10.6249	2.17666	3.34787e-14	TM4SF1
1689	26.0522	-1.16804	3.38245e-14	RAB30-AS1
1690	227.225	-0.574481	3.60607e-14	LOC93622
1691	1541.71	-0.269482	3.64352e-14	PTGES3
1692	45.5114	-0.885303	3.69985e-14	PIMREG
1693	721.326	-0.454362	3.71e-14	TPD52L1
1694	151.126	-0.489955	4.11122e-14	METTL26
1695	23.7869	1.56955	4.13202e-14	SRGAP3
1696	174.715	0.485512	4.26873e-14	AKAP10
1697	135.813	-1.0197	4.29784e-14	FGFR4
1698	314.912	-0.358404	4.30369e-14	XPO5
1699	106.897	0.638348	4.35862e-14	DOP1A
1700	93.8023	-0.567141	4.39304e-14	POMGNT1
1701	74.6534	0.678977	4.40298e-14	ENDOV
1702	130.407	0.52459	4.40826e-14	RNF31
1703	37.0354	-1.24595	4.6329e-14	VASN
1704	331.121	0.367845	4.68349e-14	ZNF687
1705	175.368	0.504831	4.74679e-14	TENM3
1706	78.7455	-0.6628	4.7956e-14	CPNE2
1707	142.509	-0.484726	4.8527e-14	RPAP3
1708	110.78	0.654851	4.95741e-14	BRWD3
1709	37.6067	1.0009	4.96208e-14	KLF9
1710	497.682	-0.314629	4.96741e-14	GTF3A
1711	142.545	-0.453248	5.02691e-14	IWS1
1712	170.463	-0.493714	5.04947e-14	KIF2C
1713	81.2788	0.695465	5.05298e-14	DECR2
1714	91.6422	0.57704	5.06591e-14	ESS2
1715	178.105	-0.489456	5.08548e-14	MFSD12
1716	24.765	1.14752	5.10071e-14	JAG1
1717	384.798	0.379055	5.17137e-14	SETD1B
1718	303.169	0.344681	5.19922e-14	IK
1719	59.9822	0.723357	5.45405e-14	CXorf40A
1720	64.243	-0.797938	5.46531e-14	FAM219A
1721	139.558	-0.567458	5.5782e-14	CENPE
1722	455.446	-1.35009	5.65099e-14	DDX60
1723	261.647	-0.355894	5.73076e-14	TOR3A
1724	23.2831	1.325	5.73325e-14	ENTPD1
1725	43.7541	-0.832218	5.89026e-14	METTL21A
1726	247.18	0.379096	5.96278e-14	WASL
1727	92.9884	0.591919	6.27811e-14	VPS33B
1728	447.737	-0.293747	6.28433e-14	COPG1
1729	13.3741	1.72795	6.28634e-14	PPFIBP2
1730	396.175	0.300747	6.36538e-14	SAP18
1731	89.5957	0.59875	6.45866e-14	ACSS3
1732	68.3452	0.652281	6.47212e-14	PRDM10
1733	132.273	0.570996	6.49554e-14	CEP290
1734	355.107	-0.32638	6.53852e-14	PSMD14
1735	152.898	-0.448759	6.64487e-14	UCHL5
1736	129.687	0.507535	6.73546e-14	SMARCE1
1737	106.95	0.57492	6.75045e-14	PGM3
1738	383.918	-0.351202	6.75759e-14	SOD1
1739	34.8484	1.36556	6.9287e-14	CAPN8
1740	185.075	-0.420033	6.9597e-14	FANCG
1741	27.4494	1.17374	6.97587e-14	ENPEP
1742	566.676	-0.268006	7.0148e-14	TMED9
1743	111.595	0.525186	7.18281e-14	VIPAS39
1744	13.5716	1.71248	7.18941e-14	HDAC10
1745	64.065	-0.787044	7.26891e-14	POLE2
1746	4705.47	-0.214625	7.2968e-14	HNRNPA2B1
1747	461.709	0.33334	7.30132e-14	AVL9
1748	172.848	0.61333	7.35055e-14	PKP2
1749	231.284	-0.502325	7.49939e-14	MPHOSPH9
1750	553.458	0.316164	7.66013e-14	NCOR1
1751	132.176	-0.488546	7.77442e-14	CSTF2
1752	302.761	-0.385934	7.86069e-14	SMC3
1753	169.984	-0.429705	8.0671e-14	TBL3
1754	243.666	0.591276	8.11207e-14	SMAD3
1755	109.687	0.706336	8.53465e-14	SAT1
1756	722.383	-0.262334	8.92225e-14	H2AFY
1757	30.2592	1.2228	9.06032e-14	ABTB1
1758	189.624	-0.39083	9.10779e-14	C16orf72
1759	48.9287	0.806416	9.1869e-14	PTRHD1
1760	391.764	0.307645	9.20939e-14	PDCD6IP
1761	284.317	-0.790023	9.35199e-14	PARP12
1762	137.589	0.503134	9.3696e-14	SCAMP4
1763	348.131	0.518666	9.61087e-14	NFAT5
1764	55.0535	0.822324	9.67776e-14	CFAP410
1765	846.138	-0.30893	9.68403e-14	SMG1
1766	22.9282	1.50391	9.79744e-14	MATN2
1767	161.518	0.472448	1.01287e-13	CEP192
1768	813.006	0.340822	1.04756e-13	SRCAP
1769	50.803	-0.961831	1.10471e-13	ANXA9
1770	52.5871	-0.766808	1.11566e-13	KIFC1
1771	333.928	0.331145	1.119e-13	AP2A1
1772	257.553	-0.570807	1.19991e-13	IFIH1
1773	222.428	-0.390091	1.20466e-13	ISG20L2
1774	152.696	0.501941	1.27627e-13	HEXA
1775	121.014	0.486066	1.35014e-13	LPGAT1
1776	172.701	-0.486566	1.36897e-13	FIBP
1777	331.393	-0.369688	1.38908e-13	RDH11
1778	136.011	0.515608	1.43952e-13	MAN2B2
1779	82.4679	-0.658628	1.50591e-13	NDC80
1780	2559.12	-0.198012	1.54342e-13	EIF4G1
1781	74.3739	0.800579	1.56322e-13	PTK6
1782	36.6723	0.989089	1.57616e-13	SLC4A11
1783	119.955	0.506206	1.58403e-13	YY1AP1
1784	44.7291	-0.959709	1.64499e-13	GDAP1
1785	35.8402	0.948643	1.6506e-13	S100A4
1786	424.2	0.345999	1.73984e-13	SLC12A2
1787	73.5982	0.69631	1.77216e-13	TRIM52
1788	135.796	-0.472983	1.77707e-13	PLAA
1789	182.321	0.461582	1.78763e-13	TARBP2
1790	122.864	0.554192	1.80458e-13	PPP1R13L
1791	34.1281	1.54322	1.87e-13	LNCOC1
1792	73.1795	-0.683611	1.87e-13	OPLAH
1793	80.4	-0.650274	1.97392e-13	DIMT1
1794	59.9959	0.784177	1.98091e-13	WDR91
1795	99.8193	-0.590572	2.08582e-13	GTSE1
1796	66.2626	0.723275	2.10682e-13	TECPR1
1797	137.79	-0.56567	2.16591e-13	PLP2
1798	80.7509	-0.777029	2.24321e-13	USP18
1799	83.8867	0.709175	2.24962e-13	MCF2L
1800	51.4766	-0.800207	2.25378e-13	HR
1801	703.283	-0.379776	2.4391e-13	PHB
1802	64.3909	0.686183	2.44792e-13	CYLD
1803	282.344	0.396811	2.61451e-13	CCNT1
1804	29.6042	1.08441	2.62747e-13	RUNDC3A-AS1
1805	161.638	-0.466357	2.64193e-13	BRIX1
1806	69.6832	-0.794069	2.72316e-13	MXD3
1807	539.759	-0.305792	2.74195e-13	TCF3
1808	127.165	-0.499194	2.76822e-13	TMEM209
1809	43.2954	-0.885152	2.77813e-13	NA
1810	37.969	-0.953013	2.85836e-13	FGFR3
1811	95.6813	0.569837	2.90272e-13	KDM3A
1812	214.058	0.394796	2.94147e-13	GLS
1813	63.7939	-0.712955	2.9476e-13	VPS37A
1814	218.413	-0.385664	3.00486e-13	PPP5C
1815	385.448	0.282023	3.02559e-13	IVD
1816	34.0735	0.977146	3.22138e-13	RAB39B
1817	192.916	-0.447923	3.23775e-13	RIC8A
1818	562.781	0.317427	3.33484e-13	SORT1
1819	102.83	-0.613906	3.44742e-13	ORC6
1820	69.4204	-0.695997	3.46811e-13	MRPL40
1821	86.3233	0.690545	3.53055e-13	GPER1
1822	55.6479	-0.727522	3.60041e-13	SPC25
1823	484.123	0.338011	3.65203e-13	HGS
1824	81.8415	-0.594921	3.65488e-13	RAB11FIP1
1825	323.801	0.444355	3.75243e-13	LRBA
1826	1155.46	-0.213939	3.78511e-13	XPO1
1827	324.843	-0.365403	4.01791e-13	AURKA
1828	14.9121	1.59603	4.04296e-13	KCNK2
1829	100.282	-0.569051	4.14271e-13	MRI1
1830	35.4071	1.18767	4.1615e-13	LINC00641
1831	273.819	-0.42982	4.23629e-13	SFN
1832	9.72019	2.24239	4.29078e-13	DISP2
1833	85.1155	0.600489	4.29367e-13	GOSR1
1834	1899.99	0.302433	4.29908e-13	NQO1
1835	110.496	0.653133	4.351e-13	XRN1
1836	82.1549	0.622069	4.351e-13	BRICD5
1837	111.509	-0.551117	4.39764e-13	TINF2
1838	28.6741	-1.03738	4.52396e-13	LOC441666
1839	114.233	0.632429	4.64688e-13	SEMA4B
1840	299.638	0.331868	4.86647e-13	SUPT4H1
1841	28.0819	1.09588	4.88269e-13	IGIP
1842	71.442	0.684577	4.91193e-13	ARHGEF10L
1843	575.4	-0.263193	5.02764e-13	PPP1CB
1844	98.0383	-0.595873	5.02764e-13	DNM1
1845	74.4129	-0.60685	5.13321e-13	BCL2L12
1846	20.0019	1.30363	5.18991e-13	CDH18
1847	36.4565	0.992044	5.33458e-13	DAGLA
1848	446.979	-0.277943	5.33458e-13	SAE1
1849	273.532	-0.397022	5.53846e-13	TMEM109
1850	592.894	-0.28402	5.73495e-13	HNRNPL
1851	341.467	-0.341523	5.83e-13	PSMB5
1852	1212.52	-0.241286	6.15476e-13	YBX1
1853	867.241	-0.228217	6.16581e-13	HNRNPA3
1854	50.0903	-0.767333	6.16581e-13	EEFSEC
1855	21.7793	3.02497	6.19966e-13	CTNNA3
1856	75.2645	0.671909	6.25124e-13	LATS2
1857	63.1369	-0.707804	6.37509e-13	TMEM161A
1858	2097.84	-0.236579	6.4205e-13	RAN
1859	1023.99	0.301812	6.71304e-13	PTMS
1860	114.899	-0.514496	6.79415e-13	ZDHHC12
1861	19.4431	1.35258	6.96581e-13	SCART1
1862	205.177	-0.470207	7.06888e-13	MAGED1
1863	62.013	-0.724216	7.10208e-13	PEX10
1864	121.078	-0.537072	7.12149e-13	URB2
1865	53.2409	0.892906	7.31806e-13	GRAMD2B
1866	543.527	-0.29354	7.34096e-13	INTS1
1867	31.9858	1.02963	7.34569e-13	DIABLO
1868	72.6694	0.636832	7.35915e-13	ZCCHC7
1869	901.982	-0.293321	7.37603e-13	PPIB
1870	17.4232	1.495	7.69873e-13	GSDMB
1871	118.946	0.509253	7.71335e-13	CXorf40B
1872	141.938	-0.468778	7.77762e-13	MRPL16
1873	266.205	0.394993	7.98269e-13	SIN3B
1874	3030.67	-0.726258	7.98495e-13	IFI27
1875	92.9238	0.62283	7.99941e-13	BNIP3L
1876	152.557	-0.485007	8.01553e-13	B4GALT2
1877	41.0643	1.22781	8.28884e-13	NA
1878	468.955	0.368078	8.32654e-13	ATP9A
1879	138.897	-0.451098	8.57559e-13	CDCA8
1880	6091.26	0.243667	8.57825e-13	EEF2
1881	2272.24	-0.296515	8.63144e-13	EEF1A2
1882	307.99	-0.3182	8.71252e-13	CDC123
1883	196.808	-0.392127	8.75167e-13	TENT4A
1884	798.617	-0.661896	8.8221e-13	PARP14
1885	58.9834	-0.728191	8.97192e-13	ITGB3BP
1886	289.471	-0.322663	9.27005e-13	VAPA
1887	53.6353	0.815997	9.2949e-13	GATA3-AS1
1888	160.947	-0.488986	9.35903e-13	RRP1
1889	192.597	-0.448922	9.46053e-13	CAMSAP1
1890	377.155	-0.495941	9.61552e-13	MARCKSL1
1891	58.5045	-0.740891	9.7027e-13	TAF10
1892	413.963	0.296888	9.73397e-13	CHTOP
1893	41.8029	-0.874671	9.74924e-13	CCNE2
1894	298.951	-0.340954	9.82112e-13	LTBP1
1895	5803.68	-0.247366	9.83524e-13	ACTB
1896	151.846	0.485911	1.002e-12	CNPY3
1897	69.985	-0.62638	1.00694e-12	RGS19
1898	152.994	0.452965	1.01205e-12	ALDH5A1
1899	12.9136	1.82427	1.0175e-12	RIPOR3
1900	120.871	-0.496201	1.01955e-12	MYB
1901	84.1518	0.667057	1.02201e-12	UVSSA
1902	84.1518	0.667057	1.02201e-12	CRIPAK
1903	119.964	0.685823	1.02528e-12	LBHD1
1904	19.4585	1.46076	1.02802e-12	GPT
1905	233.654	-0.413699	1.04418e-12	MAVS
1906	60.0482	-0.783275	1.08795e-12	E2F2
1907	899.618	0.213335	1.19608e-12	PRKCSH
1908	262.599	-0.411394	1.21249e-12	BTAF1
1909	168.972	-0.456644	1.22544e-12	SLIRP
1910	56.8733	-0.715184	1.22667e-12	SLC35E3
1911	91.4474	0.558622	1.22667e-12	BICRA
1912	138.258	0.528282	1.23097e-12	IGFBP2
1913	7.69135	2.38497	1.27364e-12	GPC5
1914	164.884	0.398638	1.31385e-12	MBD1
1915	252.631	0.376438	1.33156e-12	OBSCN
1916	230.232	-0.389312	1.3468e-12	MYH10
1917	79.1058	0.59206	1.36536e-12	POLL
1918	86.4098	-0.651967	1.40813e-12	SPIN4
1919	101.745	-0.538466	1.417e-12	DHFR
1920	84.7489	-0.687073	1.42673e-12	POLR3K
1921	80.432	-0.648829	1.43806e-12	DNASE1L1
1922	123.934	-0.647304	1.44505e-12	ELOVL7
1923	19.5609	-1.35268	1.45656e-12	RNF157
1924	855.03	0.356334	1.46125e-12	PPP3CA
1925	339.075	-0.323801	1.47443e-12	ZNF146
1926	190.707	-0.410011	1.4757e-12	MRPL42
1927	994.698	0.294557	1.48037e-12	HNRNPH3
1928	1104.84	-0.393413	1.49282e-12	DDX21
1929	7.71837	2.79822	1.53414e-12	NOS3
1930	183.496	-0.403775	1.53698e-12	NA
1931	209.852	0.676747	1.56776e-12	ELF3
1932	11.1883	-1.99075	1.60022e-12	ADAM11
1933	110.01	0.610547	1.61449e-12	PRPS1
1934	27.6367	-1.09046	1.6407e-12	CORO1A
1935	34.3127	0.918853	1.6407e-12	GRB7
1936	95.146	-0.638578	1.67286e-12	TRAF3
1937	42.3913	-0.824197	1.75904e-12	CEP128
1938	248.525	-0.357963	1.78743e-12	CMPK1
1939	109.123	-0.54435	1.79448e-12	CMSS1
1940	54.1804	0.799621	1.9082e-12	SLC35A1
1941	40.2966	-0.828094	1.9082e-12	SCML2
1942	16.6621	-1.63579	1.98685e-12	PLIN4
1943	141.367	0.49321	2.04032e-12	SZT2
1944	693.561	0.349083	2.07973e-12	RPL34
1945	83.2612	0.645231	2.10624e-12	TMEM159
1946	64.3036	0.684187	2.16959e-12	GGT7
1947	132.671	-0.57482	2.24816e-12	NDRG4
1948	12.4557	1.6501	2.29857e-12	RAB4B
1949	33.537	1.26939	2.44881e-12	BMF
1950	86.8186	0.582176	2.44983e-12	INTS4
1951	6.59967	2.66214	2.5115e-12	LINC01671
1952	223.367	0.38311	2.58304e-12	UTP23
1953	70.4431	-0.710007	2.64448e-12	SRBD1
1954	152.789	-0.44782	2.68737e-12	DBNDD1
1955	218.428	0.445014	2.70336e-12	DIP2A
1956	171.064	0.480074	2.71457e-12	ZNF444
1957	49.3963	-0.748984	2.74733e-12	SWI5
1958	20.1732	1.36008	2.81401e-12	GRAMD1C
1959	19.2797	1.41861	2.83448e-12	RGS6
1960	106.51	-0.60508	2.87527e-12	NAA40
1961	225.381	-0.356072	2.90577e-12	SMIM15
1962	95.1006	-0.571762	2.90781e-12	KLF16
1963	762.856	-0.212133	2.96264e-12	DLD
1964	276.341	0.353754	2.96826e-12	CUL4B
1965	113.779	-0.47216	2.98534e-12	ATPAF1
1966	44.2224	0.807498	3.01589e-12	ZMYM6
1967	83.7024	0.665924	3.01589e-12	FDXR
1968	377.755	-0.319886	3.01589e-12	PSMC4
1969	54.4402	-0.688305	3.08006e-12	TRMT61B
1970	287.911	0.595756	3.13763e-12	MTRNR2L2
1971	54.1238	0.712453	3.14232e-12	FAM160A2
1972	296.627	-0.39883	3.1466e-12	MYC
1973	147.601	0.41081	3.18627e-12	GON4L
1974	241.867	-0.331248	3.23051e-12	MRGBP
1975	82.6309	0.652099	3.31254e-12	DNMBP
1976	19.1397	-1.34406	3.3727e-12	TMPO-AS1
1977	14.8582	1.37659	3.40999e-12	NA
1978	50.3698	-0.852341	3.44827e-12	SH3PXD2B
1979	349.593	-0.356563	3.60713e-12	TTF2
1980	166.159	-0.579038	3.65923e-12	UCK2
1981	206.673	0.471115	3.68734e-12	CHPF2
1982	954.583	0.331211	3.77277e-12	RPS13
1983	280.392	0.477889	4.0528e-12	KDM5B
1984	126.347	-0.601434	4.06158e-12	GCLM
1985	124.96	-0.49347	4.10519e-12	CEBPG
1986	1223.42	0.264585	4.16734e-12	SEMA3C
1987	147.016	0.624881	4.22941e-12	STARD13
1988	74.44	0.850398	4.34084e-12	YPEL3
1989	356.862	0.375026	4.40824e-12	EVPL
1990	10138.2	-0.209979	4.4107e-12	GAPDH
1991	31.3647	0.922567	4.64063e-12	ZNF585B
1992	317.953	-0.316857	4.69449e-12	ACTL6A
1993	226.85	0.363804	4.71662e-12	RNF216
1994	1223.3	-0.359992	4.74469e-12	DNAJA1
1995	88.4751	0.689688	4.89959e-12	HSF4
1996	6.35246	2.22433	4.92671e-12	ARHGEF38
1997	1051.97	0.27092	4.93312e-12	TONSL
1998	59.4862	0.671531	5.1239e-12	HUS1
1999	1379.75	-0.197992	5.23259e-12	ACTN4
[truncated: 17,252 more rows]

## Sheet: RbCr RNA-seq AS
coord	FDR	psi_trt	psi_ref	delta_psi	gene	trt	event
chr12_124472589_124472685_124472592_124472685_124458432_124458567	1	0.618667	0.670667	-0.052	ZNF664	RBDMSO	A3SS
chr17_27898849_27899075_27898874_27899075_27898608_27898737	0.0860023	0.136	0	0.136	TP53I13	RBDMSO	A3SS
chr19_39412166_39412307_39412166_39412236_39412877_39412907	1	0.847	0.755333	0.092	SARS2	RBDMSO	A3SS
chr22_50722560_50722673_50722560_50722642_50723001_50723094	1	0.032	0.00466667	0.027	PLXNB2	RBDMSO	A3SS
chr17_33935160_33935406_33935274_33935406_33932723_33932859	1	0.937667	1	-0.062	AP2B1	RBDMSO	A3SS
chr17_33977548_33977808_33977621_33977808_33968895_33968994	1	1	0.773	0.227	AP2B1	RBDMSO	A3SS
chr9_135505650_135505790_135505650_135505765_135507427_135507478	1	0.903	0.818667	0.084	DDX31	RBDMSO	A3SS
chr22_39530405_39530757_39530405_39530478_39534640_39534707	1	0.756333	1	-0.244	CBX7	RBDMSO	A3SS
chr19_8368738_8368972_8368738_8368857_8369914_8370040	1	0.874	1	-0.126	CD320	RBDMSO	A3SS
chr7_26248012_26248175_26248085_26248175_26245987_26246130	1	0.880667	0.863	0.018	CBX3	RBDMSO	A3SS
chr17_38249272_38250120_38249389_38250120_38245458_38245586	0.0359205	0.528333	1	-0.472	THRA	RBDMSO	A3SS
chr3_53268998_53269190_53268998_53269080_53274266_53274364	0.872294	0.844	0.9	-0.056	TKT	RBDMSO	A3SS
chr3_53271812_53271937_53271812_53271836_53274266_53274364	1	1	0.333333	0.667	TKT	RBDMSO	A3SS
chr16_5077135_5077380_5077135_5077199_5077846_5077894	1	0.851333	0.823333	0.028	NAGPA	RBDMSO	A3SS
chr16_5078297_5078399_5078297_5078366_5078880_5079009	1	0	0.351	-0.351	NAGPA	RBDMSO	A3SS
chrX_70357407_70357485_70357410_70357485_70357036_70357233	0.696345	0.672	0.941	-0.269	MED12	RBDMSO	A3SS
chrX_70357407_70357485_70357410_70357485_70357036_70357242	1	0.929333	0.883333	0.046	MED12	RBDMSO	A3SS
chr17_4623844_4623935_4623880_4623935_4623687_4623767	1	0.026	0.0273333	-0.001	ARRB2	RBDMSO	A3SS
chr17_35902073_35902667_35902073_35902532_35913216_35914161	1	0.727667	0.800667	-0.073	SYNRG	RBDMSO	A3SS
chr17_35956269_35956391_35956269_35956388_35960409_35960450	1	0.666667	0.655667	0.011	SYNRG	RBDMSO	A3SS
chr2_38976039_38976488_38976039_38976315_38976670_38976847	1	1	0.805333	0.195	SRSF7	RBDMSO	A3SS
chr14_78183838_78183941_78183844_78183941_78182114_78182222	1	0.971	0.968	0.003	SLIRP	RBDMSO	A3SS
chr19_48640778_48641016_48640778_48640945_48643227_48643400	1	0.0103333	0	0.01	LIG1	RBDMSO	A3SS
chr19_48654488_48654596_48654488_48654593_48657128_48657224	0.989553	0.720667	0.575667	0.145	LIG1	RBDMSO	A3SS
chr7_100458633_100458884_100458759_100458884_100457771_100457854	1	0.002	0	0.002	SLC12A9	RBDMSO	A3SS
chr12_76844630_76844768_76844630_76844759_76881289_76881398	1	0.522	0.678	-0.156	OSBPL8	RBDMSO	A3SS
chr6_31611666_31611754_31611666_31611751_31611858_31611971	1	0.845667	0.892	-0.046	BAG6	RBDMSO	A3SS
chr6_31615367_31615621_31615367_31615603_31616453_31616528	1	0	0.006	-0.006	BAG6	RBDMSO	A3SS
chr9_91940341_91940591_91940462_91940591_91934566_91934712	0.152518	0.363333	0.776	-0.413	SECISBP2	RBDMSO	A3SS
chr9_91949436_91949645_91949550_91949645_91947822_91947901	0.530081	0.603667	0.173	0.431	SECISBP2	RBDMSO	A3SS
chr17_53038479_53040276_53038479_53038673_53040666_53040792	1	0.211333	0.232667	-0.021	COX11	RBDMSO	A3SS
chr14_71059596_71059726_71059596_71059705_71060012_71060095	1	0.011	0.0423333	-0.031	MED6	RBDMSO	A3SS
chr14_71063327_71063419_71063327_71063415_71064334_71064494	1	0.982667	1	-0.017	MED6	RBDMSO	A3SS
chr14_71063327_71063459_71063327_71063415_71064334_71064494	1	0	1	-1	MED6	RBDMSO	A3SS
chr14_71063327_71063459_71063327_71063419_71064334_71064494	1	0	0.00933333	-0.009	MED6	RBDMSO	A3SS
chr11_770992_771212_770992_771104_771332_771426	1	0.0233333	0	0.023	PDDC1	RBDMSO	A3SS
chr11_771332_771467_771332_771426_772426_772521	1	0	0.0406667	-0.041	PDDC1	RBDMSO	A3SS
chr7_92883172_92883244_92883175_92883244_92881965_92882088	1	0.860667	1	-0.139	CCDC132	RBDMSO	A3SS
chr7_92979186_92979345_92979190_92979345_92978022_92978119	1	0.897667	0.944333	-0.047	CCDC132	RBDMSO	A3SS
chr15_89018260_89018470_89018340_89018470_89015857_89015956	1	0	0.00233333	-0.002	MRPS11	RBDMSO	A3SS
chrX_131520688_131520839_131520688_131520734_131524874_131525111	1	0.816	1	-0.184	MBNL3	RBDMSO	A3SS
chr20_44048112_44048230_44048143_44048230_44047934_44048035	1	0.01	0	0.01	PIGT	RBDMSO	A3SS
chr6_42974200_42974417_42974224_42974417_42957348_42957426	1	0.9065	1	-0.094	PPP2R5D	RBDMSO	A3SS
chr6_83898332_83898517_83898332_83898513_83900527_83900733	1	1	0.910333	0.09	PGM3	RBDMSO	A3SS
chr3_48475116_48475386_48475116_48475281_48476226_48476425	1	0.0146667	0	0.015	CCDC51	RBDMSO	A3SS
chr3_48476226_48476546_48476226_48476425_48481505_48481529	1	0.598	0.747	-0.149	CCDC51	RBDMSO	A3SS
chr11_82923694_82926242_82924020_82926242_82922336_82922472	1	0.5	1	-0.5	ANKRD42	RBDMSO	A3SS
chr5_78938654_78938733_78938666_78938733_78936927_78937019	1	0.388	0.629667	-0.242	PAPD4	RBDMSO	A3SS
chr14_61545527_61545645_61545547_61545645_61518758_61518853	1	0.248	0.265333	-0.017	SLC38A6	RBDMSO	A3SS
chr14_61550267_61550450_61550272_61550450_61545527_61545645	1	0.879667	0.5	0.38	SLC38A6	RBDMSO	A3SS
chr1_32849430_32849598_32849430_32849507_32852379_32852496	1	0.932	1	-0.068	BSDC1	RBDMSO	A3SS
chr1_32849430_32849649_32849430_32849507_32852379_32852496	1	0.767	1	-0.233	BSDC1	RBDMSO	A3SS
chr1_32849430_32849598_32849430_32849540_32852379_32852496	1	0.855333	1	-0.145	BSDC1	RBDMSO	A3SS
chr1_32849430_32849649_32849430_32849540_32852379_32852496	1	0.628	1	-0.372	BSDC1	RBDMSO	A3SS
chr1_32849430_32849649_32849430_32849598_32852379_32852496	1	0.105	0.062	0.043	BSDC1	RBDMSO	A3SS
chr1_32849430_32849598_32849430_32849540_32859680_32859741	1	0	0.1435	-0.143	BSDC1	RBDMSO	A3SS
chr3_52621368_52621526_52621368_52621451_52623085_52623271	1	0.820333	1	-0.18	PBRM1	RBDMSO	A3SS
chr3_52623085_52623271_52623085_52623268_52637536_52637748	1	0.878667	1	-0.121	PBRM1	RBDMSO	A3SS
chr15_41068393_41068599_41068393_41068490_41068739_41068825	1	0.0266667	0.007	0.02	DNAJC17	RBDMSO	A3SS
chr11_62370230_62370361_62370230_62370251_62370620_62370719	1	0.771	0.794667	-0.024	EML3	RBDMSO	A3SS
chr11_62378350_62378464_62378350_62378426_62378558_62378816	1	1	0.883333	0.117	EML3	RBDMSO	A3SS
chr11_62378558_62378819_62378558_62378816_62378896_62379068	1	0.338333	0.176667	0.162	EML3	RBDMSO	A3SS
chr12_53690213_53691708_53691633_53691708_53689622_53689725	1	0.013	0	0.013	PFDN5	RBDMSO	A3SS
chr12_53691802_53691934_53691828_53691934_53691633_53691708	1	0.000666667	0	0.001	PFDN5	RBDMSO	A3SS
chr8_145066045_145066541_145066412_145066541_145065859_145065972	1	0.964	0.923	0.041	GRINA	RBDMSO	A3SS
chr15_50875285_50875356_50875285_50875353_50878588_50878685	0.787858	0.663667	0.802333	-0.139	TRPM7	RBDMSO	A3SS
chr19_19307771_19307855_19307774_19307855_19304747_19304942	1	0.437667	0.527	-0.089	RFXANK	RBDMSO	A3SS
chr22_46746187_46746360_46746242_46746360_46742318_46742441	1	0.503333	0.494667	0.009	TRMU	RBDMSO	A3SS
chr22_46746187_46746360_46746246_46746360_46742318_46742441	1	0.791333	0.871333	-0.08	TRMU	RBDMSO	A3SS
chr22_46746242_46746360_46746246_46746360_46742318_46742441	1	0.881667	0.910333	-0.029	TRMU	RBDMSO	A3SS
chr4_128804416_128804512_128804420_128804512_128802985_128803081	1	0.92	0.868667	0.051	PLK4	RBDMSO	A3SS
chr4_128811020_128811391_128811254_128811391_128808550_128808651	1	0.611333	1	-0.389	PLK4	RBDMSO	A3SS
chr21_33057361_33057553_33057361_33057487_33057710_33057797	1	0.484667	0.739	-0.254	SCAF4	RBDMSO	A3SS
chr1_228492823_228493087_228492862_228493087_228492003_228492267	1	0.555333	1	-0.445	OBSCN	RBDMSO	A3SS
chr1_228527642_228527802_228527645_228527802_228526553_228526727	0.745781	0.284667	0	0.285	OBSCN	RBDMSO	A3SS
chr22_16186810_16186953_16186810_16186946_16187164_16187302	1	0.193667	0.333333	-0.14	AP000525.9	RBDMSO	A3SS
chr22_16187164_16187302_16187164_16187278_16189031_16189143	1	0.460667	0.460667	0	AP000525.9	RBDMSO	A3SS
chr22_16189263_16189411_16189263_16189378_16190680_16190791	0.480651	0.0946667	0.0486667	0.046	AP000525.9	RBDMSO	A3SS
chr22_29668368_29668420_29668374_29668420_29668204_29668241	1	0.968667	0.953667	0.015	EWSR1	RBDMSO	A3SS
chr22_29669726_29669853_29669729_29669853_29668368_29668420	1	0.0816667	0.0486667	0.033	EWSR1	RBDMSO	A3SS
chr22_29687550_29687588_29687553_29687588_29684594_29684775	1	0.467667	0.426667	0.041	EWSR1	RBDMSO	A3SS
chr22_29688476_29688595_29688488_29688595_29688147_29688158	1	1	0.997	0.003	EWSR1	RBDMSO	A3SS
chr19_33075855_33075917_33075860_33075917_33073100_33073138	1	0.975	0.985333	-0.01	PDCD5	RBDMSO	A3SS
chr12_6464437_6464601_6464437_6464544_6464942_6465046	1	0.843333	1	-0.157	SCNN1A	RBDMSO	A3SS
chr2_230861466_230861639_230861526_230861639_230840956_230841065	1	1	0.6415	0.359	FBXO36	RBDMSO	A3SS
chr18_48510465_48510933_48510856_48510933_48500766_48500931	1	0.125667	0.0713333	0.054	ELAC1	RBDMSO	A3SS
chr14_33836391_33836474_33836397_33836474_33684387_33684632	1	0.588667	0	0.589	NPAS3	RBDMSO	A3SS
chr11_107224249_107224462_107224249_107224404_107260799_107260937	1	0.849	0.902333	-0.053	CWF19L2	RBDMSO	A3SS
chr11_209174_209318_209270_209318_208799_208938	1	0.00533333	0.01	-0.005	RIC8A	RBDMSO	A3SS
chr11_210570_210662_210574_210662_209406_210000	1	0.876333	0.887667	-0.011	RIC8A	RBDMSO	A3SS
chr11_212596_212759_212614_212759_212415_212511	1	0.0136667	0	0.014	RIC8A	RBDMSO	A3SS
chr5_176764706_176764786_176764706_176764765_176765488_176765606	1	0.885333	0.881667	0.004	LMAN2	RBDMSO	A3SS
chr11_67232526_67232738_67232526_67232571_67234782_67234859	1	0.05	0.0416667	0.008	TMEM134	RBDMSO	A3SS
chr11_67234971_67235061_67234971_67235034_67235487_67235563	0.0113345	0.790333	0.393667	0.397	TMEM134	RBDMSO	A3SS
chr11_67234971_67235061_67234971_67235034_67235498_67235563	1	0.745	0.647333	0.098	TMEM134	RBDMSO	A3SS
chr1_151400298_151400517_151400298_151400490_151400598_151400889	0.579617	0.961667	0.879333	0.082	POGZ	RBDMSO	A3SS
chr8_93897547_93898963_93897547_93898895_93904216_93904302	1	0.498	0.373333	0.125	TRIQK	RBDMSO	A3SS
chr8_93929156_93929238_93929156_93929235_93933730_93933888	1	0.481	1	-0.519	TRIQK	RBDMSO	A3SS
chr8_93929156_93929238_93929156_93929235_93966633_93966792	0.334966	0.849	0.608	0.241	TRIQK	RBDMSO	A3SS
chr13_115051733_115051875_115051776_115051875_115048311_115048418	1	0.0213333	0	0.021	UPF3A	RBDMSO	A3SS
chr13_115057079_115057267_115057108_115057267_115051993_115052104	1	1	0	1	UPF3A	RBDMSO	A3SS
chr11_118984320_118984422_118984346_118984422_118983409_118983584	1	0.956	1	-0.044	C2CD2L	RBDMSO	A3SS
chr11_118984561_118984698_118984564_118984698_118984320_118984422	1	0.212667	0.179667	0.033	C2CD2L	RBDMSO	A3SS
chr17_3592785_3592924_3592785_3592921_3593363_3593444	1	0.5	0.6085	-0.109	P2RX5	RBDMSO	A3SS
chr19_9727720_9727902_9727720_9727847_9728766_9728855	1	0.155	0.390667	-0.236	ZNF561	RBDMSO	A3SS
chr19_9728296_9728444_9728296_9728434_9728766_9728855	1	0	0.443	-0.443	ZNF561	RBDMSO	A3SS
chr19_9728766_9728855_9728766_9728842_9730107_9730258	1	0.939333	0.533333	0.406	ZNF561	RBDMSO	A3SS
chr19_9730107_9730258_9730107_9730205_9731591_9731725	1	1	0.666667	0.333	ZNF561	RBDMSO	A3SS
chr11_799814_800244_799814_800014_800332_800451	1	1	0.806667	0.193	PIDD	RBDMSO	A3SS
chr3_49884957_49885041_49884957_49884993_49885575_49885633	1	0.77	0.824333	-0.054	TRAIP	RBDMSO	A3SS
chr14_90416440_90416486_90416440_90416482_90420249_90420345	0.569108	0.870667	1	-0.129	EFCAB11	RBDMSO	A3SS
chr16_85743769_85743913_85743769_85743891_85768795_85768841	1	0.0996667	0.371	-0.271	C16orf74	RBDMSO	A3SS
chr14_21840032_21840203_21840032_21840129_21841496_21841589	1	1	0.958667	0.041	SUPT16H	RBDMSO	A3SS
chr19_14262944_14263034_14262944_14262962_14263120_14263249	0.964427	0.231667	0.381667	-0.15	LPHN1	RBDMSO	A3SS
chr1_26510632_26510778_26510704_26510778_26510219_26510321	1	0.137667	0	0.138	CNKSR1	RBDMSO	A3SS
chr19_2098050_2098333_2098285_2098333_2097927_2097954	1	1	0.5	0.5	IZUMO4	RBDMSO	A3SS
chr16_70267517_70267605_70267517_70267573_70268076_70268195	1	0.7615	0.451667	0.31	RP11-296I10.6	RBDMSO	A3SS
chr5_169015376_169015579_169015397_169015579_169014264_169014376	1	0.0283333	0	0.028	SPDL1	RBDMSO	A3SS
chr5_169023564_169023705_169023588_169023705_169021574_169021685	1	0.761667	0.862333	-0.101	SPDL1	RBDMSO	A3SS
chr14_20917329_20917460_20917329_20917425_20920132_20920308	1	0.0386667	0	0.039	OSGEP	RBDMSO	A3SS
chr19_7600674_7600906_7600818_7600906_7600394_7600463	1	0.017	0	0.017	PNPLA6	RBDMSO	A3SS
chr19_7618757_7618901_7618760_7618901_7616247_7616323	1	0.556	0.467	0.089	PNPLA6	RBDMSO	A3SS
chr6_31827818_31828041_31827818_31827955_31828215_31828398	0.0194188	0.695	0.919	-0.224	NEU1	RBDMSO	A3SS
chr9_130647600_130649067_130647600_130649063_130649762_130649870	1	0.666667	0.881667	-0.215	ST6GALNAC6	RBDMSO	A3SS
chr9_130656790_130656970_130656790_130656908_130658520_130658611	1	0.886333	1	-0.114	ST6GALNAC6	RBDMSO	A3SS
chr7_100211099_100211329_100211129_100211329_100210816_100210892	1	0.91	0.962667	-0.053	MOSPD3	RBDMSO	A3SS
chr19_16625307_16625474_16625360_16625474_16623824_16623920	1	0.666667	1	-0.333	C19orf44	RBDMSO	A3SS
chr2_120635018_120635118_120635039_120635118_120634898_120634941	1	0.366	0	0.366	PTPN4	RBDMSO	A3SS
chr11_58910969_58913329_58913299_58913329_58910555_58910777	1	0	0.00533333	-0.005	FAM111A	RBDMSO	A3SS
chr11_58916269_58916426_58916308_58916426_58913299_58913329	1	0.718667	0.555333	0.163	FAM111A	RBDMSO	A3SS
chr5_56545235_56545403_56545280_56545403_56542901_56543042	1	0.939667	0.878667	0.061	GPBP1	RBDMSO	A3SS
chr1_151338243_151338929_151338243_151338322_151339197_151339380	1	0.619667	0.729333	-0.11	SELENBP1	RBDMSO	A3SS
chr1_151341479_151342030_151341479_151341665_151342188_151342245	1	1	0.882333	0.118	SELENBP1	RBDMSO	A3SS
chr1_151341917_151342030_151341917_151341982_151342188_151342245	1	0.971667	0.893333	0.078	SELENBP1	RBDMSO	A3SS
chr12_57911051_57911221_57911051_57911207_57911488_57911536	0.144429	0.882667	0.675333	0.207	DDIT3	RBDMSO	A3SS
chr22_36913347_36913540_36913347_36913478_36914809_36914957	1	0.00233333	0.005	-0.003	EIF3D	RBDMSO	A3SS
chr17_73239143_73239339_73239143_73239247_73239527_73239651	1	0.0436667	0.029	0.015	GGA3	RBDMSO	A3SS
chr12_56527863_56527965_56527893_56527965_56527564_56527657	1	0.0516667	0.0926667	-0.041	ESYT1	RBDMSO	A3SS
chr15_40678562_40678695_40678605_40678695_40675428_40675523	1	0.79	0.721	0.069	KNSTRN	RBDMSO	A3SS
chr15_40681689_40681812_40681706_40681812_40679359_40679407	1	0	0.0113333	-0.011	KNSTRN	RBDMSO	A3SS
chr3_20017078_20017244_20017092_20017244_19992297_19992553	1	0	0.0156667	-0.016	RAB5A	RBDMSO	A3SS
chr3_20017078_20017244_20017134_20017244_19992297_19992553	1	0	0.5	-0.5	RAB5A	RBDMSO	A3SS
chr3_20017092_20017244_20017134_20017244_19992297_19992553	1	0.897667	0.952667	-0.055	RAB5A	RBDMSO	A3SS
chr19_49653492_49654283_49653513_49654283_49653336_49653408	1	1	0.951333	0.049	PPFIA3	RBDMSO	A3SS
chr11_10821098_10821303_10821098_10821156_10821636_10821895	1	0.806333	0.808333	-0.002	EIF4G2	RBDMSO	A3SS
chr11_10827453_10827594_10827453_10827557_10828801_10828928	0.252742	0.106	0.286	-0.18	EIF4G2	RBDMSO	A3SS
chrX_135960073_135960245_135960073_135960123_135961175_135961282	1	0.731667	0.754333	-0.023	RBMX	RBDMSO	A3SS
chrX_135961175_135961317_135961175_135961282_135961477_135961612	1	0.00266667	0.00133333	0.001	RBMX	RBDMSO	A3SS
chr16_24816925_24817054_24816994_24817054_24816334_24816472	0.124895	0.921667	0.664	0.258	TNRC6A	RBDMSO	A3SS
chr6_32917387_32917666_32917387_32917564_32918295_32918580	1	1	0.371	0.629	HLA-DMA	RBDMSO	A3SS
chr14_31597817_31598654_31597817_31598513_31602443_31602620	0.961128	0.228667	0.131333	0.097	HECTD1	RBDMSO	A3SS
chr12_122353761_122353850_122353764_122353850_122340911_122341013	0.929522	0.938667	0.876333	0.062	PSMD9	RBDMSO	A3SS
chr6_3264407_3264559_3264442_3264559_3263917_3263993	1	0.115	0	0.115	PSMG4	RBDMSO	A3SS
chr3_16312435_16312578_16312451_16312578_16310632_16310782	1	0.0736667	0.0346667	0.039	OXNAD1	RBDMSO	A3SS
chr3_16344914_16345099_16344917_16345099_16344146_16344255	1	0.974333	0.955667	0.019	OXNAD1	RBDMSO	A3SS
chr2_128744358_128744536_128744358_128744533_128747137_128747440	1	0.824333	0.911333	-0.087	SAP130	RBDMSO	A3SS
chr2_191550201_191550364_191550204_191550364_191548463_191548553	1	1	0.955667	0.044	NAB1	RBDMSO	A3SS
chr19_36230610_36230989_36230610_36230987_36231280_36231465	1	1	0.661	0.339	IGFLR1	RBDMSO	A3SS
chr2_8952524_8952626_8952524_8952623_8953366_8953465	1	0.492667	0.231667	0.261	KIDINS220	RBDMSO	A3SS
chr14_81972417_81972585_81972417_81972522_81993076_81993308	1	0.834333	0.913667	-0.079	SEL1L	RBDMSO	A3SS
chr14_104193895_104194251_104194082_104194251_104193128_104193179	1	0.00333333	0.0126667	-0.009	ZFYVE21	RBDMSO	A3SS
chr19_16263841_16264018_16263852_16264018_16263361_16263451	1	0.123	0	0.123	HSH2D	RBDMSO	A3SS
chr19_16265208_16265301_16265211_16265301_16263852_16264018	1	0.873667	1	-0.126	HSH2D	RBDMSO	A3SS
chr17_78194714_78194914_78194717_78194914_78194236_78194295	1	1	0.941	0.059	SLC26A11	RBDMSO	A3SS
chr17_78195216_78195593_78195346_78195593_78194717_78194914	1	0	0.0275	-0.028	SLC26A11	RBDMSO	A3SS
chr12_27067340_27067511_27067340_27067465_27068934_27069113	1	1	0.945	0.055	ASUN	RBDMSO	A3SS
chr16_58537609_58537807_58537701_58537807_58534046_58534173	1	0.00966667	0.0186667	-0.009	NDRG4	RBDMSO	A3SS
chr16_58538057_58538178_58538092_58538178_58537609_58537807	1	0.92	1	-0.08	NDRG4	RBDMSO	A3SS
chr16_58540815_58540919_58540818_58540919_58540461_58540518	1	0.905333	0.912	-0.007	NDRG4	RBDMSO	A3SS
chr19_42221373_42221652_42221376_42221652_42219568_42219823	1	0.481	1	-0.519	CEACAM5	RBDMSO	A3SS
chr12_133428203_133428323_133428203_133428320_133430016_133430159	1	0.350333	0.414333	-0.064	CHFR	RBDMSO	A3SS
chr12_133446204_133446420_133446204_133446384_133447309_133447369	1	0.160333	0.272	-0.112	CHFR	RBDMSO	A3SS
chr1_78187515_78187610_78187515_78187586_78187708_78187881	1	0.29	0.275667	0.014	USP33	RBDMSO	A3SS
chr17_18770569_18770647_18770594_18770647_18769114_18769265	1	0.0236667	0	0.024	PRPSAP2	RBDMSO	A3SS
chr22_39066771_39066994_39066888_39066994_39064021_39064137	1	0.009	0.016	-0.007	CBY1	RBDMSO	A3SS
chr19_16641579_16641724_16641579_16641691_16643408_16643560	0.165997	0.0703333	0	0.07	CHERP	RBDMSO	A3SS
chr5_179660593_179663531_179660593_179663526_179665331_179665403	1	0.153333	0.180333	-0.027	MAPK9	RBDMSO	A3SS
chr17_77923515_77923664_77923515_77923622_77924209_77924374	1	0.914333	1	-0.086	TBC1D16	RBDMSO	A3SS
chr17_77924209_77924377_77924209_77924374_77925248_77925396	1	0.883333	0.599333	0.284	TBC1D16	RBDMSO	A3SS
chr3_142281073_142281951_142281073_142281190_142284962_142285103	1	1	0.5445	0.456	ATR	RBDMSO	A3SS
chr17_46052524_46052703_46052537_46052703_46051765_46051814	1	0.801667	0.800667	0.001	CDK5RAP3	RBDMSO	A3SS
chr17_46056194_46056283_46056200_46056283_46055197_46055276	1	0.979333	0.981	-0.002	CDK5RAP3	RBDMSO	A3SS
chr9_116154398_116154615_116154398_116154449_116155726_116155914	1	0.041	0.028	0.013	ALAD	RBDMSO	A3SS
chr22_38511533_38511856_38511533_38511688_38512081_38512218	1	0.0286667	0.0573333	-0.029	PLA2G6	RBDMSO	A3SS
chr8_145616055_145616256_145616060_145616256_145615870_145615946	1	0.683333	0.575333	0.108	ADCK5	RBDMSO	A3SS
chr17_49238458_49238633_49238520_49238633_49237340_49237442	1	0.00166667	0.002	0	NME1	RBDMSO	A3SS
chr2_242683036_242683230_242683053_242683230_242681849_242681989	1	0.907667	0.741	0.167	D2HGDH	RBDMSO	A3SS
chr2_242707124_242708226_242707127_242708226_242694459_242695429	1	0.966	0.972667	-0.007	D2HGDH	RBDMSO	A3SS
chr9_131720288_131720333_131720292_131720333_131719230_131719311	1	0.943333	0.974	-0.031	NUP188	RBDMSO	A3SS
chr9_131752398_131752505_131752431_131752505_131750325_131750465	1	0.872333	0.838333	0.034	NUP188	RBDMSO	A3SS
chr12_120652905_120653220_120652905_120653076_120653362_120653464	1	0.212	0.0633333	0.149	PXN	RBDMSO	A3SS
chr12_120652905_120653220_120652905_120653076_120659425_120659561	1	0.043	0.028	0.015	PXN	RBDMSO	A3SS
chr1_2442116_2442221_2442116_2442187_2442776_2442826	1	0.542333	0.695667	-0.153	PANK4	RBDMSO	A3SS
chr9_140507864_140507962_140507874_140507962_140507347_140507458	1	0.8805	0.633	0.248	ARRDC1	RBDMSO	A3SS
chr9_140507864_140507962_140507911_140507962_140507347_140507458	0.860147	0.0566667	0.0313333	0.025	ARRDC1	RBDMSO	A3SS
chr9_140507874_140507962_140507911_140507962_140507347_140507458	1	0.008	0.0236667	-0.016	ARRDC1	RBDMSO	A3SS
chr9_140508483_140508666_140508591_140508666_140508066_140508221	1	0.64	0.765667	-0.126	ARRDC1	RBDMSO	A3SS
chr17_74086409_74086562_74086409_74086478_74087223_74087316	1	0.02	0	0.02	EXOC7	RBDMSO	A3SS
chr20_43559100_43559367_43559158_43559367_43552801_43552897	1	0.00966667	0.012	-0.002	PABPC1L	RBDMSO	A3SS
chr20_43566685_43566832_43566701_43566832_43565277_43565371	1	0.015	0	0.015	PABPC1L	RBDMSO	A3SS
chr20_43566685_43566832_43566742_43566832_43565277_43565371	1	0.0563333	0	0.056	PABPC1L	RBDMSO	A3SS
chr20_43566701_43566832_43566742_43566832_43565277_43565371	1	0.679	0.662667	0.016	PABPC1L	RBDMSO	A3SS
chr6_87943042_87943245_87943057_87943245_87928313_87928449	1	0.5	0.530333	-0.03	ZNF292	RBDMSO	A3SS
chr10_124758008_124758187_124758008_124758174_124766541_124766692	1	0.929667	0.613333	0.316	IKZF5	RBDMSO	A3SS
chr5_50130675_50130849_50130764_50130849_50129812_50129882	1	0.0236667	0	0.024	PARP8	RBDMSO	A3SS
chr21_47734629_47734963_47734629_47734794_47735387_47735461	1	0.0196667	0.0286667	-0.009	C21orf58	RBDMSO	A3SS
chr21_47737121_47737262_47737121_47737182_47737925_47738134	0.450148	0.448333	0.0856667	0.363	C21orf58	RBDMSO	A3SS
chr10_35349801_35349896_35349801_35349852_35351887_35351990	1	0.892333	0.904667	-0.012	CUL2	RBDMSO	A3SS
chr7_92206968_92207031_92206968_92206990_92207463_92207496	1	0.847	0.730667	0.116	FAM133B	RBDMSO	A3SS
chr16_56532348_56532608_56532348_56532480_56533689_56533819	1	0.00433333	0.015	-0.011	BBS2	RBDMSO	A3SS
chr2_85823944_85824054_85823979_85824054_85823641_85823772	1	0.897667	0.874	0.024	RNF181	RBDMSO	A3SS
chr2_85824075_85824301_85824226_85824301_85823641_85823772	1	0.1905	1	-0.809	RNF181	RBDMSO	A3SS
chr2_85824226_85824704_85824567_85824704_85823641_85823772	1	1	0	1	RNF181	RBDMSO	A3SS
chr20_34144647_34144880_34144725_34144880_34143977_34144042	1	0	0.5	-0.5	ERGIC3	RBDMSO	A3SS
chr20_34144647_34144880_34144743_34144880_34143977_34144042	1	0	0.00533333	-0.005	ERGIC3	RBDMSO	A3SS
chr20_34144725_34144880_34144743_34144880_34143977_34144042	1	0.00566667	0.00933333	-0.004	ERGIC3	RBDMSO	A3SS
chr1_155209676_155209868_155209676_155209753_155210420_155210508	1	0.787	0.790667	-0.004	GBA	RBDMSO	A3SS
chr1_1558768_1558862_1558810_1558862_1551887_1551994	1	0.325	0	0.325	MIB2	RBDMSO	A3SS
chr1_1560925_1561033_1560937_1561033_1560665_1560808	0.673581	0.646	0.868333	-0.222	MIB2	RBDMSO	A3SS
chr1_1564413_1564691_1564512_1564691_1563868_1564102	1	0	0.0176667	-0.018	MIB2	RBDMSO	A3SS
chr1_155886415_155886528_155886415_155886500_155887289_155887463	1	0.546667	0.685667	-0.139	KIAA0907	RBDMSO	A3SS
chr11_63991571_63991682_63991571_63991634_63991756_63991813	1	0.812333	0.744333	0.068	TRPT1	RBDMSO	A3SS
chr11_63991756_63991963_63991756_63991813_63992125_63992189	1	1	0	1	TRPT1	RBDMSO	A3SS
chr17_76410959_76411108_76411032_76411108_76399648_76400170	1	0.269333	0.427	-0.158	PGS1	RBDMSO	A3SS
chr15_44037219_44037368_44037219_44037365_44038411_44038483	1	0	0.5	-0.5	CATSPER2P1	RBDMSO	A3SS
chr18_59828365_59828618_59828365_59828459_59830763_59830889	1	1	0.5	0.5	PIGN	RBDMSO	A3SS
chr7_150775648_150775788_150775648_150775786_150776009_150776108	1	0.687667	0.712	-0.024	FASTK	RBDMSO	A3SS
chr1_155583215_155583357_155583252_155583357_155582839_155583024	0.0312588	0.779667	0.144	0.636	MSTO1	RBDMSO	A3SS
chr1_27099302_27099478_27099305_27099478_27098990_27099123	1	0.648333	0.664667	-0.016	ARID1A	RBDMSO	A3SS
chr1_151493071_151493167_151493095_151493167_151492889_151492959	1	1	0.915	0.085	CGN	RBDMSO	A3SS
chr2_11696579_11696897_11696582_11696897_11679968_11680234	1	1	0.886	0.114	GREB1	RBDMSO	A3SS
chr2_11696579_11696897_11696582_11696897_11682815_11682953	1	0.964333	0.977667	-0.013	GREB1	RBDMSO	A3SS
chr2_11696579_11696897_11696582_11696897_11682850_11682943	1	0.825	0.883333	-0.058	GREB1	RBDMSO	A3SS
chr7_1589940_1590031_1589940_1590015_1590452_1590618	0.046497	0.839667	0.473333	0.366	TMEM184A	RBDMSO	A3SS
chr6_42036202_42036345_42036241_42036345_42034049_42034197	1	1	0.833333	0.167	TAF8	RBDMSO	A3SS
chr7_107216810_107217037_107216853_107217037_107215632_107215755	1	0.836667	0.862667	-0.026	DUS4L	RBDMSO	A3SS
chr12_113754330_113754461_113754330_113754429_113754746_113754806	1	1	0.841	0.159	SLC8B1	RBDMSO	A3SS
chr3_97668687_97668859_97668687_97668856_97669629_97669732	1	0.795333	0.793667	0.002	MINA	RBDMSO	A3SS
chr8_145619097_145619375_145619097_145619253_145619448_145619515	1	1	0.984	0.016	CPSF1	RBDMSO	A3SS
chr8_145625559_145625887_145625559_145625670_145626064_145626211	1	1	0.951	0.049	CPSF1	RBDMSO	A3SS
chr17_80282457_80282766_80282457_80282659_80285022_80285168	1	0.696333	1	-0.304	SECTM1	RBDMSO	A3SS
chr11_67938698_67938763_67938698_67938718_67939009_67939176	1	0.0123333	0	0.012	SUV420H1	RBDMSO	A3SS
chr16_30012532_30012851_30012734_30012851_30012249_30012361	1	0.0126667	0.0126667	0	INO80E	RBDMSO	A3SS
chr16_30012532_30012851_30012785_30012851_30012249_30012361	1	0.625	1	-0.375	INO80E	RBDMSO	A3SS
chr16_30012734_30012851_30012785_30012851_30012249_30012361	1	0.948	1	-0.052	INO80E	RBDMSO	A3SS
chrX_102933426_102933548_102933426_102933528_102939608_102939657	1	0.0913333	0.0703333	0.021	MORF4L2	RBDMSO	A3SS
chrX_102933426_102933579_102933426_102933528_102939608_102939657	1	0.278667	0.295	-0.016	MORF4L2	RBDMSO	A3SS
chrX_102933426_102933579_102933426_102933548_102939608_102939657	1	0.757	0.812333	-0.055	MORF4L2	RBDMSO	A3SS
chrX_102933426_102933548_102933426_102933528_102940098_102940188	1	0.0126667	0.0113333	0.001	MORF4L2	RBDMSO	A3SS
chrX_102933426_102933579_102933426_102933528_102940098_102940188	1	0.219	0.214333	0.005	MORF4L2	RBDMSO	A3SS
chrX_102933426_102933579_102933426_102933548_102940098_102940188	1	0.938	0.95	-0.012	MORF4L2	RBDMSO	A3SS
chr7_44621321_44621422_44621321_44621405_44621652_44621840	1	0.0626667	0	0.063	TMED4	RBDMSO	A3SS
chr16_70505084_70505255_70505100_70505255_70504873_70504975	1	0.944	0.893333	0.051	FUK	RBDMSO	A3SS
chr16_70508430_70508597_70508528_70508597_70508031_70508242	1	0.282333	0.459333	-0.177	FUK	RBDMSO	A3SS
chr16_70512699_70513306_70513082_70513306_70512453_70512553	1	0.005	0.007	-0.002	FUK	RBDMSO	A3SS
chr4_128938512_128938656_128938517_128938656_128932829_128932855	1	0.102333	0	0.102	C4orf29	RBDMSO	A3SS
chr17_49067037_49067233_49067037_49067188_49067810_49068029	1	0.566333	0.633333	-0.067	SPAG9	RBDMSO	A3SS
chr22_24315292_24315536_24315292_24315532_24315956_24316132	1	0	0.116	-0.116	DDT	RBDMSO	A3SS
chr17_73265427_73265550_73265427_73265529_73266194_73266326	1	0.394	0.831333	-0.437	MIF4GD	RBDMSO	A3SS
chr7_44154893_44154995_44154893_44154953_44155364_44155492	1	0.775333	0.841667	-0.066	POLD2	RBDMSO	A3SS
chr7_44155713_44155871_44155713_44155808_44156028_44156109	1	1	0.967667	0.032	POLD2	RBDMSO	A3SS
chr7_44161432_44161794_44161432_44161708_44163109_44163136	1	0	0.00366667	-0.004	POLD2	RBDMSO	A3SS
chr11_67160966_67161081_67161008_67161081_67160124_67160253	0.306182	0.727333	0.826	-0.099	RAD9A	RBDMSO	A3SS
chr11_67161161_67161261_67161193_67161261_67160966_67161081	0.163164	0.754667	0.887	-0.132	RAD9A	RBDMSO	A3SS
chr8_145537508_145537717_145537647_145537717_145537196_145537302	1	1	0.978667	0.021	HSF1	RBDMSO	A3SS
chr4_169317109_169317278_169317109_169317275_169321976_169322129	1	0.375333	0.413667	-0.038	DDX60L	RBDMSO	A3SS
chr4_169340452_169340548_169340452_169340535_169341411_169341531	1	0.869	1	-0.131	DDX60L	RBDMSO	A3SS
chr22_42564614_42564742_42564614_42564709_42565852_42565902	1	0.894667	0.84	0.055	TCF20	RBDMSO	A3SS
chr6_136593132_136593217_136593132_136593214_136594219_136594325	1	0.892	0.834	0.058	BCLAF1	RBDMSO	A3SS
chr6_136596980_136597646_136596980_136597127_136599002_136599908	1	0.335	0.549	-0.214	BCLAF1	RBDMSO	A3SS
chr6_136599002_136599914_136599002_136599908_136600900_136601014	1	0.909333	0.861333	0.048	BCLAF1	RBDMSO	A3SS
chr10_104416001_104416142_104416026_104416142_104415862_104415894	1	0.027	0.077	-0.05	TRIM8	RBDMSO	A3SS
chr8_48612964_48613052_48612969_48613052_48586362_48586503	1	0.969	1	-0.031	SPIDR	RBDMSO	A3SS
chr5_139930645_139931769_139930645_139930754_139936731_139937031	1	0.85	0.635333	0.215	SRA1	RBDMSO	A3SS
chr17_75138727_75138832_75138731_75138832_75137151_75137189	1	0.959667	1	-0.04	SEC14L1	RBDMSO	A3SS
chr17_75138727_75138832_75138731_75138832_75137467_75137803	1	1	0.476	0.524	SEC14L1	RBDMSO	A3SS
chr17_75187262_75187394_75187269_75187394_75186884_75187034	1	0.930667	0.946	-0.015	SEC14L1	RBDMSO	A3SS
chr6_43030654_43030885_43030720_43030885_43029048_43029331	1	0.808667	0.842333	-0.034	KLC4	RBDMSO	A3SS
chr17_62479035_62479116_62479035_62479091_62481844_62481985	1	1	0.796667	0.203	POLG2	RBDMSO	A3SS
chr22_51009803_51009968_51009803_51009962_51010434_51010551	1	0.965667	1	-0.034	CHKB-CPT1B	RBDMSO	A3SS
chr22_51017854_51017936_51017854_51017887_51018219_51018259	1	0.623333	0.244	0.379	CHKB-CPT1B	RBDMSO	A3SS
chr12_96397615_96397759_96397615_96397698_96400091_96400187	1	0	0.007	-0.007	LTA4H	RBDMSO	A3SS
chr14_54947591_54947677_54947591_54947674_54948126_54948176	1	0.0796667	0.0973333	-0.018	GMFB	RBDMSO	A3SS
chr19_1220371_1220716_1220579_1220716_1219322_1219412	1	1	0.936667	0.063	STK11	RBDMSO	A3SS
chr19_1226452_1226662_1226457_1226662_1222983_1223171	1	0.887667	0.800333	0.087	STK11	RBDMSO	A3SS
chr11_104822622_104822790_104822622_104822732_104825473_104825728	1	0	0.5	-0.5	CASP4	RBDMSO	A3SS
chr17_73897792_73898001_73897792_73897997_73898100_73898235	1	0.876	0.873	0.003	RP11-552F3.12	RBDMSO	A3SS
chr9_116794924_116795008_116794927_116795008_116778974_116779064	1	0.105667	0.481	-0.375	ZNF618	RBDMSO	A3SS
chr3_15345609_15345806_15345609_15345738_15372010_15372073	1	0.00266667	0.016	-0.013	SH3BP5	RBDMSO	A3SS
chr6_80736094_80736231_80736097_80736231_80732040_80732189	0.323194	0.785	0.906	-0.121	TTK	RBDMSO	A3SS
chr19_39926246_39926348_39926246_39926345_39926487_39926588	1	0.995667	0.996	0	RPS16	RBDMSO	A3SS
chr5_162883934_162884086_162883934_162884011_162884567_162884616	1	0.975667	1	-0.024	NUDCD2	RBDMSO	A3SS
chr8_144874389_144874575_144874389_144874571_144874654_144874805	0.419719	0.930667	0.863333	0.067	SCRIB	RBDMSO	A3SS
chr1_43869271_43869445_43869277_43869445_43868847_43868973	1	0.821333	1	-0.179	SZT2	RBDMSO	A3SS
chr16_20807665_20810389_20807665_20809533_20810584_20810673	1	0.0836667	0.689333	-0.606	ERI2	RBDMSO	A3SS
chr16_20814754_20814838_20814754_20814833_20814924_20814992	1	0.696333	0.777	-0.081	ERI2	RBDMSO	A3SS
chr19_50882258_50882438_50882390_50882438_50881778_50882053	1	0.672333	0.618667	0.054	NR1H2	RBDMSO	A3SS
chr3_160099290_160099514_160099290_160099512_160102351_160102434	1	0	0.333333	-0.333	IFT80	RBDMSO	A3SS
chr9_125033142_125033354_125033231_125033354_125027740_125028059	1	1	0.5845	0.415	MRRF	RBDMSO	A3SS
chr4_726188_726287_726232_726287_724758_724899	0.407272	0.912667	0.596	0.317	PCGF3	RBDMSO	A3SS
chr4_727672_728816_728719_728816_727460_727578	1	0.00766667	0.002	0.006	PCGF3	RBDMSO	A3SS
chr15_72648865_72648991_72648865_72648958_72668060_72668334	1	0	0.00666667	-0.007	HEXA	RBDMSO	A3SS
chr10_122665387_122666367_122666287_122666367_122664830_122664928	1	1	0.714	0.286	WDR11	RBDMSO	A3SS
chr3_142051216_142051376_142051216_142051266_142051808_142051931	1	1	0.666667	0.333	XRN1	RBDMSO	A3SS
chr3_142051216_142051376_142051216_142051373_142051808_142051931	1	1	0.666667	0.333	XRN1	RBDMSO	A3SS
chr14_69584855_69584995_69584855_69584992_69585910_69585947	1	0.886	0.858667	0.027	DCAF5	RBDMSO	A3SS
chr7_95040964_95041091_95040964_95041055_95041623_95041789	1	0.602	0.760667	-0.159	PON2	RBDMSO	A3SS
chr12_6787292_6787626_6787292_6787509_6788111_6788349	1	0.733333	0.852	-0.119	ZNF384	RBDMSO	A3SS
chr12_6788620_6788691_6788620_6788687_6797332_6797392	1	0.974	0.944333	0.03	ZNF384	RBDMSO	A3SS
chr17_61514706_61514921_61514706_61514845_61523605_61523667	1	0.808333	0.884333	-0.076	CYB561	RBDMSO	A3SS
chr22_45931079_45931217_45931135_45931217_45929640_45929778	1	1	0.518333	0.482	FBLN1	RBDMSO	A3SS
chr3_140685775_140685878_140685841_140685878_140681968_140682069	1	0.666667	1	-0.333	SLC25A36	RBDMSO	A3SS
chr11_758949_759057_759008_759057_755878_756002	1	0.923667	0.918	0.006	TALDO1	RBDMSO	A3SS
chr7_1478475_1478631_1478475_1478627_1479560_1479721	1	0.867333	0.881667	-0.014	MICALL2	RBDMSO	A3SS
chr19_47111453_47111597_47111455_47111597_47109083_47109114	1	0.99	0.993	-0.003	CALM3	RBDMSO	A3SS
chr19_47111453_47111597_47111461_47111597_47109083_47109114	1	0.991667	0.983	0.009	CALM3	RBDMSO	A3SS
chr19_47111455_47111597_47111461_47111597_47109083_47109114	1	0.5	0.232	0.268	CALM3	RBDMSO	A3SS
chr10_74886392_74886585_74886430_74886585_74884875_74885001	1	0	0.336	-0.336	NUDT13	RBDMSO	A3SS
chr20_5948475_5948671_5948523_5948671_5948081_5948233	1	0.499333	0.704333	-0.205	MCM8	RBDMSO	A3SS
chr9_139341306_139341467_139341306_139341401_139341678_139341816	0.0701637	0.143	0.0366667	0.106	SEC16A	RBDMSO	A3SS
chr4_2934077_2934239_2934077_2934136_2934326_2934485	1	0.547667	0.663667	-0.116	MFSD10	RBDMSO	A3SS
chr4_2934832_2934936_2934832_2934904_2935293_2935390	1	0.882667	0.906667	-0.024	MFSD10	RBDMSO	A3SS
chr17_43516842_43517000_43516842_43516943_43517528_43517592	1	1	0.793	0.207	PLEKHM1	RBDMSO	A3SS
chr20_17934639_17934867_17934639_17934761_17936008_17936119	1	0.00166667	0.00166667	0	SNX5	RBDMSO	A3SS
chr20_17934639_17934875_17934639_17934761_17936008_17936119	1	0.00233333	0.008	-0.006	SNX5	RBDMSO	A3SS
chr20_17934639_17934875_17934639_17934867_17936008_17936119	1	0.5	0.904333	-0.404	SNX5	RBDMSO	A3SS
chr22_24936405_24939068_24936405_24939065_24939809_24940051	1	0.0913333	0.109333	-0.018	GUCD1	RBDMSO	A3SS
chr9_32987541_32987844_32987541_32987729_32989756_32989893	1	0.179333	0.0673333	0.112	APTX	RBDMSO	A3SS
chr9_32988076_32988127_32988076_32988122_32989756_32989893	1	0.615667	0.492333	0.123	APTX	RBDMSO	A3SS
chr11_72560799_72560934_72560799_72560924_72578909_72579071	1	0.933	1	-0.067	FCHSD2	RBDMSO	A3SS
chr9_100126299_100126410_100126332_100126410_100124644_100124723	1	0	1	-1	RP11-23J9.4	RBDMSO	A3SS
chr1_27675570_27675643_27675606_27675643_27674457_27674503	1	1	0.783333	0.217	SYTL1	RBDMSO	A3SS
chr1_202302137_202302463_202302137_202302221_202302577_202302683	1	0.966667	1	-0.033	UBE2T	RBDMSO	A3SS
chr1_43830598_43831047_43830598_43830679_43831234_43831294	1	0.736667	0.568667	0.168	ELOVL1	RBDMSO	A3SS
chr8_90992961_90993121_90992961_90993080_90993602_90993751	1	0.964	0.869667	0.094	NBN	RBDMSO	A3SS
chr15_91479366_91479690_91479514_91479690_91479175_91479212	1	0	0.00533333	-0.005	UNC45A	RBDMSO	A3SS
chr5_176079743_176079914_176079812_176079914_176078754_176078901	1	1	0.925333	0.075	TSPAN17	RBDMSO	A3SS
chr10_76977645_76977749_76977690_76977749_76973778_76973828	1	1	0.883333	0.117	VDAC2	RBDMSO	A3SS
chr2_25464430_25464646_25464430_25464576_25466766_25466851	1	0	0.0356667	-0.036	DNMT3A	RBDMSO	A3SS
chr16_56492424_56492506_56492459_56492506_56487174_56487320	1	0	0.007	-0.007	OGFOD1	RBDMSO	A3SS
chr2_10584599_10584773_10584599_10584673_10585056_10585175	1	0.984	0.964667	0.019	ODC1	RBDMSO	A3SS
chr1_23644975_23645190_23644975_23645181_23648020_23648156	1	0.119667	0.147	-0.027	HNRNPR	RBDMSO	A3SS
chr19_18643473_18643624_18643473_18643605_18644079_18644157	1	0.00466667	0.00366667	0.001	FKBP8	RBDMSO	A3SS
chr19_18649025_18649246_18649025_18649243_18650180_18650269	1	0.652	0.663667	-0.012	FKBP8	RBDMSO	A3SS
chr19_50361160_50361234_50361165_50361234_50360949_50361039	1	0.881667	0.923667	-0.042	PTOV1	RBDMSO	A3SS
chr19_50363242_50363440_50363312_50363440_50361805_50361910	1	0.962	0.967333	-0.005	PTOV1	RBDMSO	A3SS
chr19_50363242_50363440_50363350_50363440_50361805_50361910	1	0.926333	1	-0.074	PTOV1	RBDMSO	A3SS
chr19_50363312_50363440_50363350_50363440_50361805_50361910	1	0.216	1	-0.784	PTOV1	RBDMSO	A3SS
chr19_50363822_50363997_50363870_50363997_50363524_50363593	1	0.0903333	0.0926667	-0.002	PTOV1	RBDMSO	A3SS
chr5_131562778_131562951_131562778_131562914_131563231_131563487	1	0.5	0.6695	-0.169	P4HA2	RBDMSO	A3SS
chr6_82904195_82904359_82904195_82904312_82906014_82906163	0.47195	0.928	0.813667	0.114	IBTK	RBDMSO	A3SS
chr6_82906014_82906163_82906014_82906118_82909857_82909970	0.0443904	0.917	0.655333	0.262	IBTK	RBDMSO	A3SS
chr1_159846345_159846579_159846345_159846539_159847138_159847252	1	1	0	1	CCDC19	RBDMSO	A3SS
chr15_45895297_45895385_45895301_45895385_45884332_45884474	1	1	0.801	0.199	BLOC1S6	RBDMSO	A3SS
chr2_238462208_238462634_238462331_238462634_238460979_238461080	1	0.893333	0.876333	0.017	MLPH	RBDMSO	A3SS
chr15_72543185_72543298_72543185_72543295_72543547_72543596	1	0.212667	0.203	0.01	PARP6	RBDMSO	A3SS
chr19_50369655_50369785_50369655_50369702_50370310_50370474	1	0.0913333	0.073	0.018	PNKP	RBDMSO	A3SS
chr16_58550381_58550576_58550516_58550576_58550105_58550247	0.323194	0.634	0.842667	-0.209	SETD6	RBDMSO	A3SS
chr16_58551923_58552135_58551954_58552135_58550711_58550832	1	0.0246667	0.046	-0.021	SETD6	RBDMSO	A3SS
chr16_58551923_58552135_58552084_58552135_58550711_58550832	1	0.5	0.123333	0.377	SETD6	RBDMSO	A3SS
chr16_58551954_58552135_58552084_58552135_58550711_58550832	0.0312231	0.932333	0.663667	0.269	SETD6	RBDMSO	A3SS
chr1_62943370_62943505_62943370_62943496_62954604_62954736	1	0.921667	0.934	-0.012	DOCK7	RBDMSO	A3SS
chr19_2037469_2039855_2037469_2037828_2040132_2040176	1	0.0286667	0.06	-0.031	MKNK2	RBDMSO	A3SS
chrX_48457104_48457345_48457138_48457345_48456345_48456425	1	0.793	0.814333	-0.021	WDR13	RBDMSO	A3SS
chrX_48457974_48458105_48457986_48458105_48457740_48457850	1	0.978667	0.977333	0.001	WDR13	RBDMSO	A3SS
chr3_93715391_93715528_93715406_93715528_93714717_93714788	1	0.419	1	-0.581	ARL13B	RBDMSO	A3SS
chr3_52019376_52019481_52019416_52019481_52018062_52018174	1	1	0.099	0.901	ACY1	RBDMSO	A3SS
chr3_52019349_52019481_52019376_52019481_52019222_52019287	1	0	0.023	-0.023	ACY1	RBDMSO	A3SS
chr11_65987015_65987276_65987216_65987276_65984165_65984246	1	0	0.00166667	-0.002	PACS1	RBDMSO	A3SS
chr9_139887376_139887695_139887504_139887695_139887091_139887152	1	0.949667	0.883667	0.066	C9orf142	RBDMSO	A3SS
chr17_26978503_26978595_26978503_26978560_26982304_26982501	1	0.333333	0.5	-0.167	SDF2	RBDMSO	A3SS
chr5_869359_869519_869359_869509_870587_870690	0.90384	0.524	0.281333	0.243	BRD9	RBDMSO	A3SS
chr5_886706_886882_886706_886822_887475_887586	1	0.081	0.0566667	0.024	BRD9	RBDMSO	A3SS
chr5_889135_889280_889135_889275_889701_889762	1	0.856333	0.903333	-0.047	BRD9	RBDMSO	A3SS
chr5_889701_889881_889701_889762_891269_891402	0.823048	0.043	0.101333	-0.058	BRD9	RBDMSO	A3SS
chr19_19611926_19612225_19611929_19612225_19609251_19609531	1	0.915667	0.94	-0.024	GATAD2A	RBDMSO	A3SS
chr19_38596928_38597280_38597176_38597280_38591691_38591866	1	0.00866667	0	0.009	SIPA1L3	RBDMSO	A3SS
chr12_57883206_57883341_57883237_57883341_57883049_57883128	0.850189	0.943667	0.877333	0.066	MARS	RBDMSO	A3SS
chr12_57906018_57906136_57906085_57906136_57905790_57905886	1	0.939	0.965333	-0.026	MARS	RBDMSO	A3SS
chr12_117595677_117595889_117595677_117595868_117603289_117603422	1	0.312333	0.305	0.007	FBXO21	RBDMSO	A3SS
chr1_62586852_62586967_62586857_62586967_62582803_62582890	1	0.943	0.908333	0.035	INADL	RBDMSO	A3SS
chr14_65392724_65392798_65392727_65392798_65390708_65390844	1	0.126333	0.112	0.014	CHURC1	RBDMSO	A3SS
chr1_889383_889903_889383_889462_891302_891393	1	0.001	0.00333333	-0.002	NOC2L	RBDMSO	A3SS
chr7_5780603_5781446_5780603_5781275_5792476_5792610	1	0.064	0.140667	-0.077	RNF216	RBDMSO	A3SS
chr12_48185653_48186452_48185653_48185787_48187151_48187371	1	0.0333333	0.01	0.023	HDAC7	RBDMSO	A3SS
chr12_48189369_48189550_48189369_48189393_48189688_48189799	1	1	0.860667	0.139	HDAC7	RBDMSO	A3SS
chr12_48191166_48191282_48191166_48191210_48191890_48192002	1	1	0.898333	0.102	HDAC7	RBDMSO	A3SS
chr2_219266833_219266938_219266836_219266938_219266286_219266435	1	0.298	0.235	0.063	CTDSP1	RBDMSO	A3SS
chr1_161009991_161010120_161009991_161010113_161010365_161010460	0.665243	0.936333	0.903333	0.033	USF1	RBDMSO	A3SS
chr14_23397334_23397450_23397334_23397420_23397705_23397824	1	0.005	0.00466667	0	PRMT5	RBDMSO	A3SS
chr19_19643912_19645953_19645842_19645953_19643440_19643549	1	1	0.137	0.863	YJEFN3	RBDMSO	A3SS
chr11_46389201_46389297_46389204_46389297_46388840_46388949	1	0.945667	0.987333	-0.042	DGKZ	RBDMSO	A3SS
chr11_46389551_46389629_46389554_46389629_46389201_46389297	0.398239	0.635	0.807667	-0.173	DGKZ	RBDMSO	A3SS
chr11_46400443_46400661_46400540_46400661_46400006_46400050	1	0.012	0	0.012	DGKZ	RBDMSO	A3SS
chr16_28603583_28603802_28603583_28603764_28604572_28604667	1	0.048	0	0.048	SULT1A2	RBDMSO	A3SS
chr17_80382269_80382379_80382294_80382379_80377624_80377759	1	0.716667	0.675	0.042	HEXDC	RBDMSO	A3SS
chr1_45479246_45479463_45479265_45479463_45478807_45479026	0.530081	0.171	0.0723333	0.099	UROD	RBDMSO	A3SS
chr15_72862504_72862648_72862517_72862648_72859446_72859518	1	0.015	0.014	0.001	ARIH1	RBDMSO	A3SS
chr2_238976705_238976806_238976709_238976806_238972997_238973110	1	0.735667	1	-0.264	SCLY	RBDMSO	A3SS
chr14_92547308_92547405_92547308_92547401_92548643_92548810	1	0.900667	0.853	0.048	ATXN3	RBDMSO	A3SS
chr14_92549469_92549602_92549469_92549579_92555073_92555161	1	0.624333	0.647667	-0.023	ATXN3	RBDMSO	A3SS
chr14_92562436_92562481_92562436_92562478_92563017_92563182	1	0.901333	1	-0.099	ATXN3	RBDMSO	A3SS
chr2_219617837_219617908_219617843_219617908_219617485_219617696	1	0.807667	0.932	-0.124	TTLL4	RBDMSO	A3SS
chr2_219618856_219619416_219618953_219619416_219618306_219618392	1	1	0.889	0.111	TTLL4	RBDMSO	A3SS
chrX_133903596_133906313_133903596_133905384_133915850_133915947	0.634277	0.815333	0.567	0.248	FAM122B	RBDMSO	A3SS
chrX_133919915_133919980_133919915_133919977_133921501_133921563	1	0.607	0.620333	-0.013	FAM122B	RBDMSO	A3SS
chr4_672446_672554_672454_672554_669861_669998	1	0.935333	0.5	0.435	MYL5	RBDMSO	A3SS
chr1_155279833_155279996_155279854_155279996_155279579_155279756	1	0.951333	1	-0.049	FDPS	RBDMSO	A3SS
chr1_155289584_155289719_155289647_155289719_155289401_155289479	1	0.890333	0.934333	-0.044	FDPS	RBDMSO	A3SS
chr1_16719722_16719977_16719725_16719977_16717869_16717919	1	0.527333	0.675333	-0.148	SZRD1	RBDMSO	A3SS
chr7_142961640_142962185_142962084_142962185_142961178_142961260	1	1	0.916333	0.084	GSTK1	RBDMSO	A3SS
chr17_27074839_27074965_27074860_27074965_27074230_27074282	1	0	0.0146667	-0.015	TRAF4	RBDMSO	A3SS
chr5_132335823_132335893_132335823_132335865_132342450_132342612	1	0.119333	0.103667	0.016	ZCCHC10	RBDMSO	A3SS
chr12_57108385_57108471_57108385_57108459_57118235_57118307	1	0.936333	0.928333	0.008	NACA	RBDMSO	A3SS
chr12_57108385_57108487_57108385_57108459_57118235_57118307	1	0.086	0.0273333	0.059	NACA	RBDMSO	A3SS
chr12_57108385_57108487_57108385_57108471_57118235_57118307	1	0.00566667	0.002	0.004	NACA	RBDMSO	A3SS
chr12_57118235_57118333_57118235_57118307_57119046_57119083	1	0.0206667	0.0216667	-0.001	NACA	RBDMSO	A3SS
chr13_26792647_26792743_26792647_26792725_26793593_26793804	1	0.914667	0.684333	0.23	RNF6	RBDMSO	A3SS
chr17_16251929_16252647_16251929_16251999_16253244_16253343	1	0.0356667	0.053	-0.017	CENPV	RBDMSO	A3SS
chr6_29976814_29976954_29976921_29976954_29976361_29976478	1	0.0636667	0	0.064	HLA-J	RBDMSO	A3SS
chr11_70218317_70218496_70218320_70218496_70208393_70208594	1	0.0206667	0	0.021	PPFIA1	RBDMSO	A3SS
chr7_102108111_102108270_102108165_102108270_102107785_102107926	1	0.015	0	0.015	LRWD1	RBDMSO	A3SS
chr7_102113328_102113615_102113355_102113615_102113138_102113251	1	0.0156667	0	0.016	LRWD1	RBDMSO	A3SS
chr17_56809841_56809905_56809844_56809905_56798106_56798173	1	0.0346667	0	0.035	RAD51C	RBDMSO	A3SS
chr17_56809841_56809905_56809844_56809905_56801400_56801461	1	0.088	0.0953333	-0.007	RAD51C	RBDMSO	A3SS
chr3_148759276_148759467_148759276_148759455_148759952_148760077	1	0.155333	0.133333	0.022	HLTF	RBDMSO	A3SS
chr3_148777504_148777594_148777504_148777591_148778429_148778474	1	0.695	0.658333	0.037	HLTF	RBDMSO	A3SS
chr17_53076986_53077203_53076992_53077203_53076705_53076812	1	0.574	1	-0.426	STXBP4	RBDMSO	A3SS
chrX_153278493_153278884_153278493_153278794_153279492_153279729	1	0.686	0.710333	-0.024	IRAK1	RBDMSO	A3SS
chrX_153278493_153278884_153278493_153278794_153281482_153281548	1	0	0.232	-0.232	IRAK1	RBDMSO	A3SS
chrX_30861082_30864761_30861082_30861166_30870894_30871055	1	0.668333	0.678667	-0.01	TAB3	RBDMSO	A3SS
chr1_35862152_35862271_35862155_35862271_35859195_35859340	1	1	0.976333	0.024	ZMYM4	RBDMSO	A3SS
chr11_710027_710486_710421_710486_709552_709608	1	0.00133333	0	0.001	EPS8L2	RBDMSO	A3SS
chr11_720548_720746_720596_720746_720061_720223	1	0.0356667	0.0236667	0.012	EPS8L2	RBDMSO	A3SS
chr20_60712419_60712521_60712419_60712482_60713226_60713346	1	0	0.003	-0.003	PSMA7	RBDMSO	A3SS
chr8_100904135_100904280_100904135_100904275_100905670_100905850	1	1	0.823333	0.177	COX6C	RBDMSO	A3SS
chr1_211843622_211843749_211843622_211843735_211844543_211844626	1	1	0.956333	0.044	NEK2	RBDMSO	A3SS
chrX_84501935_84502657_84502552_84502657_84500908_84501028	1	0	0.5	-0.5	ZNF711	RBDMSO	A3SS
chr3_172473084_172473164_172473087_172473164_172472298_172472450	1	0.872	0.868667	0.003	ECT2	RBDMSO	A3SS
chr16_57089344_57089431_57089347_57089431_57088943_57089006	1	0.630333	0.094	0.536	NLRC5	RBDMSO	A3SS
chr16_57093320_57093444_57093378_57093444_57092883_57092973	1	0.0513333	0	0.051	NLRC5	RBDMSO	A3SS
chr16_57095771_57095915_57095773_57095915_57095529_57095613	1	0.714333	0.829333	-0.115	NLRC5	RBDMSO	A3SS
chr14_55251057_55251338_55251254_55251338_55243131_55243258	1	0.333333	0	0.333	SAMD4A	RBDMSO	A3SS
chr7_156627171_156627289_156627171_156627269_156629506_156629579	1	0.5	0	0.5	LMBR1	RBDMSO	A3SS
chr11_5684424_5686625_5684424_5685403_5686885_5686912	0.334966	0.438	1	-0.562	TRIM5	RBDMSO	A3SS
chr1_110465787_110466812_110466681_110466812_110464468_110464616	1	0.5	0.5	0	CSF1	RBDMSO	A3SS
chr8_29923503_29923655_29923503_29923583_29924292_29924434	1	0.817	0.793	0.024	TMEM66	RBDMSO	A3SS
chr12_102542007_102542241_102542012_102542241_102517663_102517819	1	1	0.976667	0.023	PARPBP	RBDMSO	A3SS
chr10_8105955_8106101_8105958_8106101_8100267_8100804	1	0.761667	0.755333	0.006	GATA3	RBDMSO	A3SS
chr14_93183724_93183806_93183724_93183792_93198993_93199160	1	0.1345	0	0.135	LGMN	RBDMSO	A3SS
chr1_31438828_31439125_31438828_31439044_31440013_31440157	0.00467593	0.314	0.831333	-0.517	PUM1	RBDMSO	A3SS
chr1_31452908_31453013_31452908_31453010_31454158_31454252	1	0.214333	0.184333	0.03	PUM1	RBDMSO	A3SS
chr1_31452908_31453025_31452908_31453010_31454158_31454252	1	0.0223333	0	0.022	PUM1	RBDMSO	A3SS
chr1_31452908_31453025_31452908_31453013_31454158_31454252	1	0.144333	0	0.144	PUM1	RBDMSO	A3SS
chr11_62444989_62445106_62444989_62445035_62445252_62445304	0.399288	0.939	0.843	0.096	UBXN1	RBDMSO	A3SS
chr11_62444989_62445304_62444989_62445057_62445398_62445590	0.860147	0.729667	0.862667	-0.133	UBXN1	RBDMSO	A3SS
chr2_86397871_86397967_86397871_86397964_86398330_86398435	1	0.749	0.717333	0.032	IMMT	RBDMSO	A3SS
chr2_86398330_86398468_86398330_86398435_86400772_86400884	1	0.205667	0.239667	-0.034	IMMT	RBDMSO	A3SS
chr14_37736142_37736374_37736155_37736374_37717033_37717112	1	0.809667	0.897333	-0.088	MIPOL1	RBDMSO	A3SS
chr10_70502132_70502326_70502184_70502326_70496632_70496805	1	0.5	0	0.5	CCAR1	RBDMSO	A3SS
chr9_35562376_35562571_35562376_35562525_35562645_35562697	1	1	0	1	FAM166B	RBDMSO	A3SS
chr1_155238498_155238586_155238498_155238583_155239278_155239504	0.860147	0.814667	0.667333	0.147	CLK2	RBDMSO	A3SS
chr1_155239278_155239507_155239278_155239504_155240598_155240768	1	0.609667	0.590333	0.019	CLK2	RBDMSO	A3SS
chr2_162059994_162060106_162059997_162060106_162036124_162036272	1	0.0286667	0.011	0.018	TANK	RBDMSO	A3SS
chr14_24676321_24676715_24676351_24676715_24675714_24675929	1	1	0	1	TSSK4	RBDMSO	A3SS
chr22_32016538_32016699_32016538_32016585_32016981_32017128	1	0.824	0.937667	-0.114	PISD	RBDMSO	A3SS
chr17_76122604_76122729_76122604_76122677_76122857_76122987	0.74784	1	0.702333	0.298	TMC6	RBDMSO	A3SS
chr17_1416746_1416855_1416746_1416848_1417165_1417273	1	0.890667	0.91	-0.019	INPP5K	RBDMSO	A3SS
chr12_58217686_58217872_58217686_58217788_58218009_58218102	1	0.813	0.921	-0.108	CTDSP2	RBDMSO	A3SS
chr7_66773563_66774126_66773921_66774126_66770973_66771070	0.570452	0.114	0.0336667	0.08	STAG3L4	RBDMSO	A3SS
chr17_15938078_15938258_15938078_15938255_15942746_15942968	0.260567	0.945333	0.856333	0.089	NCOR1	RBDMSO	A3SS
chr17_15968798_15969008_15968798_15969005_15971207_15971435	1	1	0.949333	0.051	NCOR1	RBDMSO	A3SS
chr17_16004563_16005119_16004563_16005071_16012099_16012226	1	0.771	0.642	0.129	NCOR1	RBDMSO	A3SS
chr17_16029395_16029523_16029395_16029520_16040624_16040726	1	0.415	0.313333	0.102	NCOR1	RBDMSO	A3SS
chr17_16075116_16075334_16075116_16075309_16089867_16090001	1	0.0563333	0	0.056	NCOR1	RBDMSO	A3SS
chr19_11468294_11468415_11468335_11468415_11467477_11467652	1	0.025	0	0.025	DKFZP761J1410	RBDMSO	A3SS
chr19_11470207_11470396_11470282_11470396_11468335_11468415	1	0.421667	0.523667	-0.102	DKFZP761J1410	RBDMSO	A3SS
chr16_772921_773022_772921_773018_773094_773161	0.48991	0.911667	0.799	0.113	CCDC78	RBDMSO	A3SS
chr16_774321_774806_774321_774509_775077_775145	1	0	1	-1	CCDC78	RBDMSO	A3SS
chr12_100550942_100551223_100550942_100551034_100551305_100551517	1	0.715333	0.715333	0	GOLGA2P5	RBDMSO	A3SS
chr16_11935551_11935677_11935551_11935674_11935763_11935857	0.0797812	0.987	0.925333	0.062	RSL1D1	RBDMSO	A3SS
chr16_11935763_11935857_11935763_11935786_11945264_11945375	1	0.955	1	-0.045	RSL1D1	RBDMSO	A3SS
chr16_2256031_2256215_2256061_2256215_2255454_2255513	1	0.696333	0.64	0.056	MLST8	RBDMSO	A3SS
chr16_2256358_2256410_2256361_2256410_2256031_2256215	1	0.977	0.919	0.058	MLST8	RBDMSO	A3SS
chr16_2256479_2256660_2256484_2256660_2256358_2256410	1	1	0.732333	0.268	MLST8	RBDMSO	A3SS
chr16_2256479_2256660_2256497_2256660_2256358_2256410	0.680272	0.022	0.0816667	-0.06	MLST8	RBDMSO	A3SS
chr16_2256479_2256660_2256555_2256660_2256358_2256410	0.741727	0.112333	0.281	-0.169	MLST8	RBDMSO	A3SS
chr16_2256484_2256660_2256497_2256660_2256358_2256410	1	0	0.0453333	-0.045	MLST8	RBDMSO	A3SS
chr16_2256484_2256660_2256555_2256660_2256358_2256410	1	0	0.137667	-0.138	MLST8	RBDMSO	A3SS
chr16_2256497_2256660_2256555_2256660_2256358_2256410	1	0.839667	0.787667	0.052	MLST8	RBDMSO	A3SS
chr16_2257193_2257346_2257197_2257346_2257035_2257111	0.298455	0.879333	0.949667	-0.07	MLST8	RBDMSO	A3SS
chr16_2258210_2258614_2258450_2258614_2257193_2257346	0.0791932	0.849333	0.624333	0.225	MLST8	RBDMSO	A3SS
chr8_20066943_20067042_20066951_20067042_20061994_20062050	1	1	0.915333	0.085	ATP6V1B2	RBDMSO	A3SS
chr6_29912835_29912868_29912839_29912868_29912276_29912393	1	0.979667	0.986333	-0.007	HLA-A	RBDMSO	A3SS
chr1_45808406_45808674_45808514_45808674_45808055_45808315	0.277424	0.0106667	0.0846667	-0.074	TOE1	RBDMSO	A3SS
chr14_23533313_23533466_23533313_23533430_23533563_23533694	0.799087	0.679333	0.774	-0.095	ACIN1	RBDMSO	A3SS
chr14_23533563_23533697_23533563_23533694_23535174_23535217	1	0.796667	0.811	-0.014	ACIN1	RBDMSO	A3SS
chr20_45023043_45023171_45023043_45023142_45027335_45027410	0.00947829	0.148667	0.620667	-0.472	ELMO2	RBDMSO	A3SS
chr19_39905628_39905900_39905631_39905900_39904704_39904835	1	0.7505	0.572333	0.178	PLEKHG2	RBDMSO	A3SS
chr19_39905628_39905900_39905808_39905900_39904704_39904835	0.0135427	0.518333	1	-0.482	PLEKHG2	RBDMSO	A3SS
chr19_39905631_39905900_39905808_39905900_39904704_39904835	1	0.421667	1	-0.578	PLEKHG2	RBDMSO	A3SS
chr2_96930875_96931250_96930875_96931227_96931606_96931732	1	0.186667	0.223	-0.036	TMEM127	RBDMSO	A3SS
chr1_144880741_144880861_144880741_144880858_144881429_144881622	1	0.481	0.5	-0.019	PDE4DIP	RBDMSO	A3SS
chr1_26800193_26800626_26800575_26800626_26799973_26800018	1	0.985333	0.989667	-0.004	HMGN2	RBDMSO	A3SS
chr10_124609939_124610066_124609939_124610036_124615160_124615302	1	0.843667	0.574	0.27	FAM24B	RBDMSO	A3SS
chr2_240048151_240048390_240048151_240048375_240055940_240056139	1	0.5	1	-0.5	HDAC4	RBDMSO	A3SS
chr2_219527232_219527402_219527237_219527402_219526919_219526983	1	0.961	0.95	0.011	BCS1L	RBDMSO	A3SS
chr2_219527856_219528165_219527965_219528165_219527605_219527723	1	0.939333	1	-0.061	BCS1L	RBDMSO	A3SS
chr12_48547150_48547312_48547150_48547308_48551241_48551298	0.46204	0.720333	0.849	-0.129	ASB8	RBDMSO	A3SS
chr17_61905497_61906923_61906853_61906923_61904819_61904874	1	0.926	1	-0.074	PSMC5	RBDMSO	A3SS
chr17_61908379_61908586_61908395_61908586_61908168_61908295	1	0.0266667	0.014	0.013	PSMC5	RBDMSO	A3SS
chr19_5687763_5688533_5687926_5688533_5687513_5687679	1	0.5	0	0.5	HSD11B1L	RBDMSO	A3SS
chr11_93462776_93462947_93462779_93462947_93462599_93462696	1	0.322333	0.320667	0.002	KIAA1731	RBDMSO	A3SS
chr19_4175024_4175148_4175024_4175108_4175676_4175757	1	0.720333	0.623333	0.097	SIRT6	RBDMSO	A3SS
chr12_56868827_56868967_56868827_56868894_56869407_56869466	1	0.0493333	0	0.049	GLS2	RBDMSO	A3SS
chr1_212985568_212985670_212985589_212985670_212981077_212981190	1	0	0.131333	-0.131	TATDN3	RBDMSO	A3SS
chr1_212985568_212985670_212985592_212985670_212981077_212981190	1	0	0.333333	-0.333	TATDN3	RBDMSO	A3SS
chr1_212985589_212985670_212985592_212985670_212981077_212981190	1	0.7405	0.756333	-0.016	TATDN3	RBDMSO	A3SS
chr20_37077304_37077373_37077308_37077373_37076108_37076266	1	0.867667	0.928	-0.06	SNHG11	RBDMSO	A3SS
chr20_37078904_37079090_37078978_37079090_37077304_37077373	0.160734	0.220333	0.0216667	0.199	SNHG11	RBDMSO	A3SS
chr5_175810948_175811375_175810948_175811284_175812221_175812328	1	0.457667	0.499667	-0.042	NOP16	RBDMSO	A3SS
chr5_175813840_175813944_175813840_175813910_175815235_175815344	1	0	0.00566667	-0.006	NOP16	RBDMSO	A3SS
chr2_201721613_201722607_201721613_201721708_201722695_201722812	1	0.714333	0.771333	-0.057	CLK1	RBDMSO	A3SS
chr11_67263648_67263819_67263648_67263816_67264701_67264907	1	0.710333	0.894	-0.184	PITPNM1	RBDMSO	A3SS
chr1_113247721_113247823_113247721_113247745_113249699_113249724	0.24131	0.714333	0.333333	0.381	RHOC	RBDMSO	A3SS
chr15_77759436_77759649_77759524_77759649_77756581_77756729	1	0.868667	1	-0.131	HMG20A	RBDMSO	A3SS
chr1_27879584_27879801_27879584_27879696_27884815_27885041	1	1	0.213	0.787	AHDC1	RBDMSO	A3SS
chr1_27879584_27879815_27879584_27879696_27884815_27885041	1	1	0.5	0.5	AHDC1	RBDMSO	A3SS
chr1_27879584_27879815_27879584_27879801_27884815_27885041	1	0.1345	0.5	-0.365	AHDC1	RBDMSO	A3SS
chr19_41811550_41811772_41811580_41811772_41809876_41810166	1	0.0613333	0.075	-0.014	HNRNPUL1	RBDMSO	A3SS
chr3_62302780_62302905_62302780_62302867_62303482_62303575	1	0	0.016	-0.016	PTPRG-AS1	RBDMSO	A3SS
chr3_62303482_62303578_62303482_62303575_62304540_62304622	1	0.266	0.341333	-0.075	PTPRG-AS1	RBDMSO	A3SS
chr10_75579289_75579403_75579289_75579375_75581439_75581488	1	0.855667	0.668	0.188	CAMK2G	RBDMSO	A3SS
chr4_152095821_152096847_152095821_152096826_152097685_152097839	1	0.089	0	0.089	SH3D19	RBDMSO	A3SS
chr16_50118018_50118202_50118044_50118202_50117847_50117938	1	0.0806667	0.082	-0.001	HEATR3	RBDMSO	A3SS
chr7_149418470_149418626_149418473_149418626_149417925_149418081	0.796316	0.617667	0.377	0.241	KRBA1	RBDMSO	A3SS
chr1_155142266_155144965_155142266_155142333_155145040_155145368	1	0	0	0	KRTCAP2	RBDMSO	A3SS
chr14_23767501_23768126_23767501_23767756_23768609_23768750	1	0.740667	0.5435	0.197	PPP1R3E	RBDMSO	A3SS
chrX_48369682_48369875_48369753_48369875_48368171_48368344	1	1	0	1	PORCN	RBDMSO	A3SS
chr2_170462548_170462656_170462612_170462656_170460696_170460771	1	0.909333	0.974667	-0.065	PPIG	RBDMSO	A3SS
chr2_170488275_170488443_170488284_170488443_170487283_170487497	0.126178	0.979667	0.864	0.116	PPIG	RBDMSO	A3SS
chr16_75579723_75579975_75579723_75579852_75589701_75589871	1	0.097	0.597	-0.5	TMEM231	RBDMSO	A3SS
chr10_123974905_123974966_123974917_123974966_123969911_123971223	1	1	0.918	0.082	TACC2	RBDMSO	A3SS
chr10_35500181_35501883_35500583_35501883_35495822_35495979	0.727042	0.542	0.745333	-0.203	CREM	RBDMSO	A3SS
chr19_2324123_2324195_2324123_2324191_2328385_2328476	1	0.874333	0.900667	-0.026	LSM7	RBDMSO	A3SS
chr17_38080282_38080478_38080282_38080473_38083736_38083854	1	0.823333	0.579667	0.244	ORMDL3	RBDMSO	A3SS
chr16_31144002_31144274_31144002_31144166_31144546_31144709	1	0.721667	0.470667	0.251	PRSS8	RBDMSO	A3SS
chr16_67196750_67197755_67197414_67197755_67195637_67195840	1	1	0.55	0.45	FBXL8	RBDMSO	A3SS
chr19_10657514_10657929_10657864_10657929_10655632_10655806	1	1	0.666	0.334	ATG4D	RBDMSO	A3SS
chr14_23470167_23470246_23470167_23470240_23479309_23479352	1	0.817	1	-0.183	C14orf93	RBDMSO	A3SS
chr2_109098152_109098272_109098165_109098272_109092207_109092306	1	1	0.916667	0.083	GCC2	RBDMSO	A3SS
chr1_173839334_173840286_173839337_173840286_173838062_173838258	1	0.1585	0	0.159	ZBTB37	RBDMSO	A3SS
chr7_45148425_45148886_45148425_45148682_45151262_45151646	1	0.843	1	-0.157	TBRG4	RBDMSO	A3SS
chr8_124121713_124121860_124121767_124121860_124121556_124121636	1	0.542333	0.666667	-0.124	TBC1D31	RBDMSO	A3SS
chr8_124141305_124141458_124141309_124141458_124140520_124140753	1	0.666667	0.656	0.011	TBC1D31	RBDMSO	A3SS
chr5_139818045_139818202_139818078_139818202_139815688_139815842	0.190217	0.832333	0.697667	0.135	ANKHD1	RBDMSO	A3SS
chr5_139818045_139818202_139818087_139818202_139815688_139815842	1	0.547667	0.599333	-0.052	ANKHD1	RBDMSO	A3SS
chr5_139818078_139818202_139818087_139818202_139815688_139815842	0.162691	0.143	0.380333	-0.237	ANKHD1	RBDMSO	A3SS
chr5_139866542_139866645_139866590_139866645_139865173_139865317	0.305624	0.909667	0.677333	0.232	ANKHD1	RBDMSO	A3SS
chr5_139916922_139917174_139916973_139917174_139914946_139915123	1	0.548333	0.693667	-0.145	ANKHD1	RBDMSO	A3SS
chr6_31237269_31237320_31237269_31237302_31237742_31237862	1	0.00666667	0	0.007	HLA-C	RBDMSO	A3SS
chr7_129019478_129019590_129019481_129019590_129007981_129008392	1	0.236	0.5	-0.264	AHCYL2	RBDMSO	A3SS
chr7_129019478_129019590_129019481_129019590_129017382_129017464	1	0.481	0	0.481	AHCYL2	RBDMSO	A3SS
chr1_10460432_10460629_10460449_10460629_10459685_10459761	1	0.006	0.00533333	0.001	PGD	RBDMSO	A3SS
chr5_176860914_176861105_176861016_176861105_176860536_176860677	1	0.976333	1	-0.024	GRK6	RBDMSO	A3SS
chr19_49993383_49993554_49993488_49993554_49993106_49993179	1	0	0	0	RPL13A	RBDMSO	A3SS
chr3_9475960_9476169_9476017_9476169_9475528_9475634	1	0.262	0.159	0.103	SETD5	RBDMSO	A3SS
chr4_100002515_100002603_100002515_100002571_100003125_100003267	1	0.969333	1	-0.031	ADH5	RBDMSO	A3SS
chr19_1270865_1271035_1270926_1271035_1269329_1269409	1	0.0306667	0.0116667	0.019	CIRBP	RBDMSO	A3SS
chr19_1271119_1271245_1271138_1271245_1270926_1271035	1	0	0.009	-0.009	CIRBP	RBDMSO	A3SS
chr19_1271138_1271466_1271327_1271466_1270926_1271035	1	0.975333	0.962667	0.013	CIRBP	RBDMSO	A3SS
chr22_45127609_45127701_45127614_45127701_45122456_45122514	1	0.666667	1	-0.333	PRR5	RBDMSO	A3SS
chr17_41108420_41108577_41108420_41108521_41109154_41109212	1	0.943667	0.929	0.015	AARSD1	RBDMSO	A3SS
chr12_6442902_6443031_6442902_6443004_6443256_6443410	1	0.885667	0.911667	-0.026	TNFRSF1A	RBDMSO	A3SS
chr12_6442902_6443056_6442902_6443004_6443256_6443410	1	0	0.100333	-0.1	TNFRSF1A	RBDMSO	A3SS
chr12_6442902_6443056_6442902_6443031_6443256_6443410	1	0	0.012	-0.012	TNFRSF1A	RBDMSO	A3SS
chr1_183486760_183486955_183486822_183486955_183485008_183485126	1	0.036	0.0413333	-0.005	SMG7	RBDMSO	A3SS
chr15_75648641_75648790_75648641_75648721_75648946_75649026	0.787858	0.781	0.856667	-0.076	MAN2C1	RBDMSO	A3SS
chr15_75651668_75651779_75651668_75651766_75651960_75652116	1	0.0526667	0.072	-0.019	MAN2C1	RBDMSO	A3SS
chr15_75654195_75654366_75654195_75654288_75654683_75654794	1	0.00833333	0	0.008	MAN2C1	RBDMSO	A3SS
chr15_75659851_75659986_75659851_75659975_75660413_75660539	1	0.019	0.024	-0.005	MAN2C1	RBDMSO	A3SS
chr15_75659851_75660318_75659851_75659975_75660413_75660539	1	0	0.00833333	-0.008	MAN2C1	RBDMSO	A3SS
chr15_75659851_75660318_75659851_75659986_75660413_75660539	1	0	0.698333	-0.698	MAN2C1	RBDMSO	A3SS
chr15_75660413_75660539_75660413_75660500_75660823_75660953	1	1	0.772667	0.227	MAN2C1	RBDMSO	A3SS
chr5_138660984_138661351_138661128_138661351_138658286_138658656	1	0.0156667	0.0233333	-0.008	MATR3	RBDMSO	A3SS
chr2_97368015_97368138_97368042_97368138_97367691_97367780	1	1	0	1	FER1L5	RBDMSO	A3SS
chr7_149249891_149250107_149249891_149250104_149255698_149255930	1	0.760333	0	0.76	ZNF767	RBDMSO	A3SS
chr1_40555081_40555254_40555081_40555184_40557000_40557071	1	0.002	0	0.002	PPT1	RBDMSO	A3SS
chr17_7463162_7463210_7463167_7463210_7462384_7462614	1	0.3195	1	-0.68	TNFSF13	RBDMSO	A3SS
chr19_17170806_17170902_17170806_17170899_17173507_17173589	1	0.840667	0.747	0.094	HAUS8	RBDMSO	A3SS
chr4_76902524_76902698_76902524_76902623_76903085_76903190	0.859158	0.0753333	0.034	0.041	SDAD1	RBDMSO	A3SS
chr3_98239976_98240286_98239976_98240221_98240496_98240547	1	1	0.509667	0.49	CLDND1	RBDMSO	A3SS
chr3_98240496_98240547_98240496_98240540_98241692_98241910	1	0.7295	0.766	-0.036	CLDND1	RBDMSO	A3SS
chr8_23146528_23146666_23146555_23146666_23146018_23146146	1	1	0.947333	0.053	R3HCC1	RBDMSO	A3SS
chr11_82705080_82705164_82705080_82705148_82708265_82708366	1	0.828667	1	-0.171	RAB30	RBDMSO	A3SS
chr8_145297113_145297418_145297271_145297418_145296297_145296420	1	0.5	0.545	-0.045	MROH1	RBDMSO	A3SS
chr14_105958443_105958646_105958484_105958646_105957958_105958037	1	0.763667	0.818333	-0.055	C14orf80	RBDMSO	A3SS
chr3_33673783_33673866_33673783_33673863_33686248_33686395	1	0.0523333	0.160333	-0.108	CLASP2	RBDMSO	A3SS
chr1_231051938_231052048_231051938_231052045_231056255_231056340	1	0.755333	0.58	0.175	TTC13	RBDMSO	A3SS
chr8_86124391_86124439_86124394_86124439_86121376_86121644	0.246737	0.795333	0.929333	-0.134	E2F5	RBDMSO	A3SS
chr16_50259008_50259196_50259149_50259196_50258801_50258905	0.246737	0.742	0.571	0.171	PAPD5	RBDMSO	A3SS
chr12_93862964_93863131_93862967_93863131_93861293_93861330	1	0.391	0.342333	0.049	MRPL42	RBDMSO	A3SS
chr4_88005271_88005316_88005274_88005316_87967846_87968746	1	0.666667	0.666667	0	AFF1	RBDMSO	A3SS
chr4_88055622_88055846_88055625_88055846_88053422_88053560	1	0.827	0.739	0.088	AFF1	RBDMSO	A3SS
chr17_80576918_80577004_80576918_80576970_80579484_80579675	1	0.793	0.843333	-0.05	WDR45B	RBDMSO	A3SS
chr17_7839555_7839800_7839683_7839800_7838306_7838463	1	0	0.00766667	-0.008	CNTROB	RBDMSO	A3SS
chr17_7852399_7852475_7852402_7852475_7851804_7851937	1	0.362667	0.362667	0	CNTROB	RBDMSO	A3SS
chr17_7852399_7852475_7852402_7852475_7851804_7852003	1	0	0.5	-0.5	CNTROB	RBDMSO	A3SS
chr17_79986894_79987061_79986968_79987061_79986488_79986559	1	0.0453333	0.0333333	0.012	LRRC45	RBDMSO	A3SS
chr5_254472_254621_254507_254621_240472_240591	1	0	0.0183333	-0.018	SDHA	RBDMSO	A3SS
chr5_256448_256794_256465_256794_254507_254621	1	0.933	0.926	0.007	SDHA	RBDMSO	A3SS
chr9_134357757_134357949_134357760_134357949_134357112_134357195	0.46598	0.388	0.570667	-0.183	PRRC2B	RBDMSO	A3SS
chr15_69737128_69737380_69737149_69737380_69733106_69733418	1	1	0.946333	0.054	KIF23	RBDMSO	A3SS
chr15_69738621_69738703_69738624_69738703_69738347_69738430	1	0.953667	0.914333	0.039	KIF23	RBDMSO	A3SS
chr12_118564285_118564475_118564285_118564468_118573443_118573547	1	1	0	1	VSIG10	RBDMSO	A3SS
chr1_78047460_78047576_78047460_78047573_78047663_78047811	0.852836	0.431	0.623667	-0.193	ZZZ3	RBDMSO	A3SS
chr1_173912579_173912753_173912579_173912726_173915613_173915746	1	0.790333	0.637667	0.153	RC3H1	RBDMSO	A3SS
chr16_20826248_20826375_20826306_20826375_20824511_20824624	1	0.762333	0.611667	0.151	AC004381.6	RBDMSO	A3SS
chr8_145749493_145749662_145749493_145749653_145749824_145750103	1	0.790667	0.839333	-0.049	LRRC24	RBDMSO	A3SS
chr3_101447657_101447781_101447679_101447781_101446226_101446385	1	0.0376667	0	0.038	CEP97	RBDMSO	A3SS
chr3_101476477_101477267_101476654_101477267_101475906_101476040	1	0.421667	1	-0.578	CEP97	RBDMSO	A3SS
chr16_28880528_28880704_28880597_28880704_28880326_28880418	1	0.948	1	-0.052	SH2B1	RBDMSO	A3SS
chr11_3023199_3023404_3023199_3023283_3023770_3023830	1	0	0.004	-0.004	CARS	RBDMSO	A3SS
chr11_3062125_3062261_3062125_3062214_3063394_3063486	1	0.120333	0.0913333	0.029	CARS	RBDMSO	A3SS
chr7_135298906_135299021_135298918_135299021_135291994_135292119	1	0.826667	0.849	-0.022	NUP205	RBDMSO	A3SS
chr17_62232201_62232327_62232201_62232321_62238160_62238293	1	0.958	0.904667	0.053	TEX2	RBDMSO	A3SS
chr19_2109084_2109206_2109084_2109124_2109871_2109957	1	0.869667	0.962	-0.092	AP3D1	RBDMSO	A3SS
chr19_2112858_2112966_2112858_2112930_2113334_2113412	1	0.305667	0.371333	-0.066	AP3D1	RBDMSO	A3SS
chr1_114940229_114940612_114940229_114940482_114942078_114942231	1	0.263667	0.305667	-0.042	TRIM33	RBDMSO	A3SS
chr6_32945036_32945347_32945218_32945347_32944338_32944713	1	0.00833333	0.007	0.001	BRD2	RBDMSO	A3SS
chr17_66244780_66244846_66244784_66244846_66244175_66244199	1	0.0925	0	0.092	AMZ2	RBDMSO	A3SS
chr17_66244780_66244846_66244784_66244846_66244198_66244227	1	1	0.83	0.17	AMZ2	RBDMSO	A3SS
chr17_66246328_66246611_66246500_66246611_66244780_66244846	1	1	0.920333	0.08	AMZ2	RBDMSO	A3SS
chr13_46539414_46539567_46539414_46539564_46541638_46542163	1	0.66	0.652	0.008	ZC3H13	RBDMSO	A3SS
chr13_46619525_46619651_46619525_46619648_46626066_46626124	0.00244268	0.245333	1	-0.755	ZC3H13	RBDMSO	A3SS
chr13_46619525_46619651_46619525_46619648_46626832_46626894	1	1	0.739	0.261	ZC3H13	RBDMSO	A3SS
chr5_140022075_140022256_140022170_140022256_140021249_140021365	1	0	1	-1	TMCO6	RBDMSO	A3SS
chr5_140022491_140022626_140022509_140022626_140022170_140022256	1	0	0.085	-0.085	TMCO6	RBDMSO	A3SS
chr6_151208977_151209117_151208980_151209117_151206769_151206870	1	0.450667	0.510333	-0.06	MTHFD1L	RBDMSO	A3SS
chr15_69079751_69079874_69079751_69079834_69080108_69080258	1	0.865667	0.849333	0.016	ANP32A	RBDMSO	A3SS
chr14_24659585_24659859_24659585_24659797_24661376_24661562	1	0.944667	0.975	-0.03	TM9SF1	RBDMSO	A3SS
chr3_183703091_183703243_183703091_183703166_183705557_183705705	1	0.048	0.0336667	0.014	ABCC5	RBDMSO	A3SS
chr1_29522452_29522554_29522452_29522525_29522709_29522770	1	0.0533333	0	0.053	MECR	RBDMSO	A3SS
chr17_78086643_78086826_78086674_78086826_78086376_78086510	1	0.01	0.00766667	0.002	GAA	RBDMSO	A3SS
chr15_65107830_65108556_65107830_65108147_65108772_65108964	1	0.735667	1	-0.264	PIF1	RBDMSO	A3SS
chr15_65112045_65112218_65112045_65112185_65113180_65113287	1	0.489	0.401333	0.088	PIF1	RBDMSO	A3SS
chr5_162894706_162894754_162894709_162894754_162891728_162891808	1	0.5	0.744	-0.244	HMMR	RBDMSO	A3SS
chr17_73481951_73482507_73482370_73482507_73481508_73481628	1	0.853667	0.863667	-0.01	KIAA0195	RBDMSO	A3SS
chr17_73490707_73490889_73490790_73490889_73489779_73489997	0.638417	0.840333	0.776667	0.064	KIAA0195	RBDMSO	A3SS
chr17_73494255_73494404_73494342_73494404_73493861_73493943	1	0.757667	0.916333	-0.159	KIAA0195	RBDMSO	A3SS
chr17_73494524_73494619_73494536_73494619_73494255_73494404	1	0.912333	0.92	-0.008	KIAA0195	RBDMSO	A3SS
chr5_154179432_154179602_154179459_154179602_154179150_154179319	1	0.913667	0.915333	-0.002	LARP1	RBDMSO	A3SS
chr12_1025509_1025698_1025509_1025649_1025804_1025986	1	0	0.0603333	-0.06	RAD52	RBDMSO	A3SS
chr12_1025509_1025701_1025509_1025649_1025804_1025986	0.860147	0.158667	0.153667	0.005	RAD52	RBDMSO	A3SS
chr12_1025509_1025701_1025509_1025698_1025804_1025986	1	1	0.666667	0.333	RAD52	RBDMSO	A3SS
chr19_1615283_1615519_1615283_1615484_1615684_1615797	0.0694427	0.786	0.943333	-0.157	TCF3	RBDMSO	A3SS
chr19_1612205_1612432_1612205_1612429_1615684_1615820	1	0.801333	0.770667	0.031	TCF3	RBDMSO	A3SS
chr19_1615283_1615519_1615283_1615514_1615684_1615820	1	0.909	0.896333	0.013	TCF3	RBDMSO	A3SS
chr2_100022786_100022952_100022786_100022893_100024490_100024593	1	0.814333	1	-0.186	REV1	RBDMSO	A3SS
chr2_100046301_100046410_100046301_100046407_100050793_100050910	0.233581	0.607667	0.515333	0.092	REV1	RBDMSO	A3SS
chr1_155295357_155295463_155295391_155295463_155295106_155295281	1	0.944	0.921333	0.023	RUSC1	RBDMSO	A3SS
chr1_155296370_155296923_155296400_155296923_155295654_155295701	0.140451	0.761333	0.923667	-0.162	RUSC1	RBDMSO	A3SS
chr1_155296370_155296923_155296688_155296923_155295654_155295701	1	0.386333	0.523667	-0.137	RUSC1	RBDMSO	A3SS
chr1_155296400_155296923_155296688_155296923_155295654_155295701	0.665008	0.118667	0.0463333	0.072	RUSC1	RBDMSO	A3SS
chr1_26627416_26627544_26627416_26627515_26628184_26628213	1	0.178	0.252333	-0.074	UBXN11	RBDMSO	A3SS
chr19_14677576_14677745_14677576_14677743_14682700_14682874	1	1	0.996	0.004	NDUFB7	RBDMSO	A3SS
chr21_34963467_34963517_34963467_34963513_34968036_34968142	1	0.373667	0	0.374	CRYZL1	RBDMSO	A3SS
chr21_34971455_34971591_34971455_34971554_34974539_34974651	1	0.068	0	0.068	CRYZL1	RBDMSO	A3SS
chr11_114315262_114315374_114315307_114315374_114314577_114314655	1	0.935667	0.949333	-0.014	REXO2	RBDMSO	A3SS
chr19_16240363_16240414_16240383_16240414_16238835_16238901	1	0.956667	0.988333	-0.032	RAB8A	RBDMSO	A3SS
chr1_156316558_156316786_156316569_156316786_156314370_156314499	1	0.5	0.609	-0.109	TSACC	RBDMSO	A3SS
chr11_64084529_64084619_64084529_64084604_64084735_64084837	1	0.977333	0.969667	0.008	TRMT112	RBDMSO	A3SS
chr1_19546062_19546192_19546062_19546163_19547257_19547342	1	0.933667	0.864667	0.069	EMC1	RBDMSO	A3SS
chr1_19547257_19547342_19547257_19547304_19549117_19549328	1	0.94	1	-0.06	EMC1	RBDMSO	A3SS
chr1_19565288_19565351_19565288_19565348_19565724_19565796	1	0.893667	0.972667	-0.079	EMC1	RBDMSO	A3SS
chr12_15100806_15100883_15100806_15100880_15102735_15102819	1	1	0.825	0.175	ARHGDIB	RBDMSO	A3SS
chr8_42163860_42163950_42163885_42163950_42162704_42162793	1	0.882	0.882	0	IKBKB	RBDMSO	A3SS
chr8_42175174_42175289_42175227_42175289_42174227_42174422	1	1	0.798667	0.201	IKBKB	RBDMSO	A3SS
chr3_126571486_126571573_126571489_126571573_126451920_126452065	1	0.0446667	0.119333	-0.075	CHCHD6	RBDMSO	A3SS
chr19_50308917_50309034_50308981_50309034_50308709_50308833	1	0.930333	1	-0.07	AP2A1	RBDMSO	A3SS
chr3_149682690_149684373_149682690_149684051_149686144_149686337	1	0.0453333	0.052	-0.007	PFN2	RBDMSO	A3SS
chr17_27031324_27031634_27031324_27031453_27031725_27031861	1	0.553	0.0755	0.478	PROCA1	RBDMSO	A3SS
chr3_43759162_43759349_43759257_43759349_43756438_43756550	1	1	0.741667	0.258	ABHD5	RBDMSO	A3SS
chr17_49365389_49365564_49365484_49365564_49362605_49362729	1	0.930667	0.942667	-0.012	UTP18	RBDMSO	A3SS
chr5_96100924_96101029_96100927_96101029_96097977_96098076	1	0.811	0.723333	0.088	CAST	RBDMSO	A3SS
chr14_57713428_57713576_57713428_57713545_57714335_57714430	1	0.896667	0.901333	-0.005	EXOC5	RBDMSO	A3SS
chr21_42803957_42804102_42803976_42804102_42802459_42802535	1	0.084	0	0.084	MX1	RBDMSO	A3SS
chr22_32012985_32013064_32012989_32013064_32012730_32012863	1	0.883667	0.934333	-0.051	SFI1	RBDMSO	A3SS
chr1_25570040_25570715_25570040_25570124_25570944_25570989	1	0.029	0.0293333	0	C1orf63	RBDMSO	A3SS
chr1_25570040_25570715_25570040_25570124_25571640_25571792	1	0.00166667	0.005	-0.003	C1orf63	RBDMSO	A3SS
chr3_195692299_195692448_195692299_195692413_195694384_195694515	1	0.066	0.062	0.004	SDHAP1	RBDMSO	A3SS
chr18_51804072_51804225_51804141_51804225_51800295_51800460	1	0.921667	1	-0.078	POLI	RBDMSO	A3SS
chr2_25038365_25038625_25038466_25038625_25037244_25037362	0.0531687	0.308	0.780333	-0.472	CENPO	RBDMSO	A3SS
chr18_47809634_47809731_47809634_47809694_47809884_47809934	1	0.819333	0.720667	0.099	CXXC1	RBDMSO	A3SS
chr15_57565227_57565460_57565230_57565460_57555309_57555472	0.215337	1	0.710333	0.29	TCF12	RBDMSO	A3SS
chr16_30771604_30771989_30771604_30771774_30772518_30772550	1	0.745	1	-0.255	C16orf93	RBDMSO	A3SS
chrX_153581368_153581589_153581368_153581572_153581663_153581825	1	0	0.001	-0.001	FLNA	RBDMSO	A3SS
chrX_48340790_48340894_48340796_48340894_48340019_48340103	1	0.717667	0.628333	0.089	FTSJ1	RBDMSO	A3SS
chrX_48340790_48340894_48340807_48340894_48340019_48340103	1	0.961667	1	-0.038	FTSJ1	RBDMSO	A3SS
chrX_48340796_48340894_48340807_48340894_48340019_48340103	1	0.965333	1	-0.035	FTSJ1	RBDMSO	A3SS
chr19_15509440_15509577_15509440_15509514_15510112_15510221	1	0.885667	0.611667	0.274	AKAP8L	RBDMSO	A3SS
chr19_15514285_15514526_15514285_15514366_15514820_15514853	1	0.892667	0.932333	-0.04	AKAP8L	RBDMSO	A3SS
chr19_15514285_15514853_15514285_15514616_15521330_15521405	1	1	0.916	0.084	AKAP8L	RBDMSO	A3SS
chr8_38091911_38092102_38091917_38092102_38090504_38090732	1	1	0.925333	0.075	DDHD2	RBDMSO	A3SS
chr17_79478213_79478829_79478213_79478652_79478928_79479168	1	0	0	0	ACTG1	RBDMSO	A3SS
chr17_79478928_79479168_79478928_79479141_79479257_79479386	1	0.884667	0.876333	0.008	ACTG1	RBDMSO	A3SS
chr19_9268509_9268751_9268655_9268751_9267943_9268070	1	0.0166667	0	0.017	ZNF317	RBDMSO	A3SS
chr6_32134863_32135034_32134879_32135034_32134686_32134782	1	0.714	0.535333	0.179	PPT2-EGFL8	RBDMSO	A3SS
chr17_48826579_48826705_48826584_48826705_48823902_48824063	1	0.880333	0.823333	0.057	LUC7L3	RBDMSO	A3SS
chr19_11289020_11289147_11289020_11289123_11289228_11289396	1	0.0786667	0.157333	-0.079	KANK2	RBDMSO	A3SS
chr12_46233111_46233279_46233168_46233279_46231280_46231490	1	0.849667	0.752667	0.097	ARID2	RBDMSO	A3SS
chr4_48548083_48548288_48548083_48548285_48549600_48549786	1	0.377	0.868	-0.491	FRYL	RBDMSO	A3SS
chr18_44580766_44580809_44580769_44580809_44579250_44579417	1	0.5	0.5	0	KATNAL2	RBDMSO	A3SS
chr19_1421146_1421257_1421149_1421257_1418664_1418730	0.06781	0.88	0.737667	0.142	DAZAP1	RBDMSO	A3SS
chr19_1434735_1435680_1434738_1435680_1432512_1432689	1	0.833667	0.87	-0.036	DAZAP1	RBDMSO	A3SS
chr1_156294762_156294880_156294762_156294877_156303337_156303434	0.657434	0.972	0.951667	0.02	CCT3	RBDMSO	A3SS
chr3_49742416_49742619_49742514_49742619_49742082_49742189	1	0.611	0.862333	-0.251	RNF123	RBDMSO	A3SS
chr3_128200661_128200787_128200661_128200745_128202702_128202848	1	0.886	1	-0.114	GATA2	RBDMSO	A3SS
chr16_2215857_2215937_2215879_2215937_2213883_2214002	0.425855	0.0186667	0.0526667	-0.034	TRAF7	RBDMSO	A3SS
chr11_77817852_77817992_77817852_77817958_77820487_77820627	1	0.97	0.901667	0.068	ALG8	RBDMSO	A3SS
chr11_77838403_77838485_77838403_77838482_77850539_77850668	1	0.0206667	0	0.021	ALG8	RBDMSO	A3SS
chr4_1954478_1955251_1955050_1955251_1953831_1953958	1	0.00166667	0	0.002	WHSC1	RBDMSO	A3SS
chrX_101854633_101854775_101854639_101854775_101854275_101854500	1	0.650667	0.585	0.066	ARMCX5	RBDMSO	A3SS
chr11_9607995_9608166_9608044_9608166_9606988_9607074	1	1	0.953667	0.046	WEE1	RBDMSO	A3SS
chr17_40069967_40070153_40069967_40070149_40086610_40086795	1	0.881667	1	-0.118	ACLY	RBDMSO	A3SS
chr8_146029509_146029623_146029530_146029623_146029025_146029152	1	1	0.705333	0.295	ZNF517	RBDMSO	A3SS
chr14_102717148_102717327_102717148_102717324_102718092_102718141	1	0.7405	0	0.74	MOK	RBDMSO	A3SS
chr4_110427483_110427668_110427486_110427668_110415770_110416012	0.922082	0.763	0.472	0.291	SEC24B	RBDMSO	A3SS
chr17_78164572_78164698_78164640_78164698_78163551_78163671	1	1	0.6335	0.367	CARD14	RBDMSO	A3SS
chr19_14520553_14520793_14520553_14520685_14521027_14521146	1	0.00733333	0.007	0	DDX39A	RBDMSO	A3SS
chr19_14521800_14521984_14521800_14521948_14522317_14522410	1	0.930333	0.894333	0.036	DDX39A	RBDMSO	A3SS
chr11_65731476_65731602_65731544_65731602_65729199_65729564	1	0.0146667	0	0.015	SART1	RBDMSO	A3SS
chr11_65732521_65732689_65732562_65732689_65731985_65732041	1	0	0.008	-0.008	SART1	RBDMSO	A3SS
chr14_89154614_89154817_89154614_89154703_89160650_89160751	1	0.6015	1	-0.398	EML5	RBDMSO	A3SS
chr3_183882265_183882389_183882279_183882389_183882054_183882176	1	0.072	0.0246667	0.047	DVL3	RBDMSO	A3SS
chr3_183884613_183884763_183884664_183884763_183884393_183884461	1	1	0.976333	0.024	DVL3	RBDMSO	A3SS
chr12_95869846_95869954_95869918_95869954_95867927_95868106	1	0.919667	0.921333	-0.002	METAP2	RBDMSO	A3SS
chr12_95879654_95879757_95879723_95879757_95876990_95877056	1	0.987	0.975667	0.011	METAP2	RBDMSO	A3SS
chr15_41643185_41643327_41643188_41643327_41641295_41641439	1	0.908667	0.882	0.027	NUSAP1	RBDMSO	A3SS
chr15_41643185_41643327_41643230_41643327_41641295_41641439	1	0.546	0.431333	0.115	NUSAP1	RBDMSO	A3SS
chr15_41643188_41643327_41643230_41643327_41641295_41641439	1	0.106333	0.107	-0.001	NUSAP1	RBDMSO	A3SS
chr15_41657599_41657787_41657602_41657787_41650346_41650456	1	0.496667	0.490667	0.006	NUSAP1	RBDMSO	A3SS
chr17_73570191_73570341_73570293_73570341_73570032_73570061	1	0.028	0.032	-0.004	LLGL2	RBDMSO	A3SS
chr17_73570533_73570749_73570690_73570749_73570293_73570341	1	0.29	0.309	-0.019	LLGL2	RBDMSO	A3SS
chr17_73570951_73571288_73570954_73571288_73570690_73570749	1	0.543667	0.539	0.005	LLGL2	RBDMSO	A3SS
chr17_46020671_46020796_46020708_46020796_46018936_46019179	1	0.934667	0.945667	-0.011	PNPO	RBDMSO	A3SS
chr1_155638417_155638568_155638417_155638508_155640110_155640255	1	0.590333	0.45	0.14	YY1AP1	RBDMSO	A3SS
chr1_155642350_155642522_155642350_155642518_155644800_155644887	1	0.977333	1	-0.023	YY1AP1	RBDMSO	A3SS
chr4_140305985_140306132_140305988_140306132_140299909_140300008	1	0.855667	0.846333	0.009	NAA15	RBDMSO	A3SS
chr3_9971532_9971581_9971535_9971581_9970263_9970314	1	0.0626667	0	0.063	IL17RC	RBDMSO	A3SS
chr6_31728961_31729039_31728964_31729039_31728466_31728616	1	0.07	0	0.07	MSH5	RBDMSO	A3SS
chr19_2737045_2737377_2737045_2737298_2739942_2740015	0.00797102	1	0.416	0.584	SLC39A3	RBDMSO	A3SS
chr12_6972308_6972541_6972349_6972541_6971633_6971722	1	0.009	0.0106667	-0.002	USP5	RBDMSO	A3SS
chr17_48617564_48617695_48617607_48617695_48616547_48616676	1	0.0236667	0	0.024	EPN3	RBDMSO	A3SS
chr7_44608501_44608604_44608501_44608591_44608728_44608802	1	0.00733333	0.006	0.001	DDX56	RBDMSO	A3SS
chr7_44612488_44612649_44612488_44612645_44613181_44613263	1	0.960667	1	-0.039	DDX56	RBDMSO	A3SS
chr5_2752735_2752868_2752793_2752868_2752341_2752578	1	0.834	1	-0.166	C5orf38	RBDMSO	A3SS
chr5_138456723_138456862_138456723_138456859_138463427_138463542	1	0.862667	0.894667	-0.032	SIL1	RBDMSO	A3SS
chr11_130108338_130108502_130108338_130108448_130109706_130109791	1	1	0.837333	0.163	ZBTB44	RBDMSO	A3SS
chr11_130108338_130108502_130108338_130108451_130109706_130109791	1	1	0.894667	0.105	ZBTB44	RBDMSO	A3SS
chr2_27535081_27535456_27535081_27535114_27535546_27535639	1	0.918	1	-0.082	MPV17	RBDMSO	A3SS
chr2_27535860_27535976_27535860_27535941_27545314_27545389	1	0.794333	0.799667	-0.005	MPV17	RBDMSO	A3SS
chr2_27535860_27536021_27535860_27535941_27545314_27545389	1	0.115	0.031	0.084	MPV17	RBDMSO	A3SS
chr2_27535860_27536021_27535860_27535976_27545314_27545389	1	0.0246667	0.0123333	0.012	MPV17	RBDMSO	A3SS
chr17_76969051_76969425_76969051_76969304_76970769_76970901	1	0.000333333	0.00166667	-0.001	LGALS3BP	RBDMSO	A3SS
chr7_98974960_98975062_98974980_98975062_98972352_98972404	1	0.332667	0.348	-0.015	ARPC1B	RBDMSO	A3SS
chr15_75182867_75182995_75182896_75182995_75182382_75182430	1	0.844667	0.854	-0.009	MPI	RBDMSO	A3SS
chr15_75183719_75183920_75183755_75183920_75182867_75182995	1	0.755667	1	-0.244	MPI	RBDMSO	A3SS
chr14_24618614_24618792_24618685_24618792_24618009_24618085	1	0.926667	0.913	0.014	RNF31	RBDMSO	A3SS
chr14_24620339_24620588_24620507_24620588_24619806_24620097	1	0.613333	0.722333	-0.109	RNF31	RBDMSO	A3SS
chr14_24626498_24626613_24626524_24626613_24624811_24624901	1	0.909	0.884333	0.025	RNF31	RBDMSO	A3SS
chr14_24627350_24627408_24627375_24627408_24627106_24627220	1	0.831333	0.865	-0.034	RNF31	RBDMSO	A3SS
chr2_170668966_170669034_170668966_170669016_170671986_170672038	1	0	0.016	-0.016	METTL5	RBDMSO	A3SS
chr2_170668966_170669034_170668966_170669016_170676070_170676153	1	0	0.135333	-0.135	METTL5	RBDMSO	A3SS
chr18_11886497_11886777_11886497_11886620_11886915_11887024	1	0.481	0.6245	-0.144	MPPE1	RBDMSO	A3SS
chr18_11886711_11886780_11886711_11886777_11886915_11887024	1	0.493667	0.333333	0.16	MPPE1	RBDMSO	A3SS
chr18_11893466_11893575_11893466_11893565_11895183_11895276	1	0	1	-1	MPPE1	RBDMSO	A3SS
chr12_58019364_58019535_58019407_58019535_58019192_58019247	1	0	0.5	-0.5	SLC26A10	RBDMSO	A3SS
chr8_103277327_103277506_103277327_103277503_103279174_103279235	1	0.929	0.909333	0.02	UBR5	RBDMSO	A3SS
chr8_103311679_103311775_103311679_103311724_103312227_103312379	1	0.925333	0.895	0.03	UBR5	RBDMSO	A3SS
chr8_103354700_103354912_103354700_103354894_103357623_103357773	1	0.629	0.521	0.108	UBR5	RBDMSO	A3SS
chr2_231936902_231937129_231937046_231937129_231934738_231934882	1	0.871667	0.931	-0.059	PSMD1	RBDMSO	A3SS
chr17_16342841_16343017_16342894_16343017_16342640_16342728	0.146687	0.315	0.466333	-0.151	FAM211A-AS1	RBDMSO	A3SS
chr17_16342841_16343017_16342973_16343017_16342640_16342728	1	0.395	0.475333	-0.08	FAM211A-AS1	RBDMSO	A3SS
chr17_16342894_16343017_16342973_16343017_16342640_16342728	1	0.466333	0.388667	0.078	FAM211A-AS1	RBDMSO	A3SS
chr17_16342894_16343567_16343424_16343567_16342640_16342728	1	0.929	1	-0.071	FAM211A-AS1	RBDMSO	A3SS
chr17_16342894_16343567_16343498_16343567_16342640_16342728	0.154288	0.0186667	0.0113333	0.007	FAM211A-AS1	RBDMSO	A3SS
chr17_16343424_16343567_16343498_16343567_16342640_16342728	1	0.000666667	0	0.001	FAM211A-AS1	RBDMSO	A3SS
chr17_16343424_16343567_16343498_16343567_16342841_16343017	1	0.00733333	0.00766667	0	FAM211A-AS1	RBDMSO	A3SS
chr17_16366477_16366561_16366480_16366561_16366146_16366255	1	0.160333	0	0.16	FAM211A-AS1	RBDMSO	A3SS
chr22_38627249_38627405_38627249_38627340_38641940_38642106	1	0.008	0	0.008	TMEM184B	RBDMSO	A3SS
chr14_24734743_24734969_24734743_24734961_24735635_24735723	1	0.967	1	-0.033	RABGGTA	RBDMSO	A3SS
chr14_24740042_24740204_24740042_24740153_24740318_24740375	1	0.0763333	0.014	0.062	RABGGTA	RBDMSO	A3SS
chr14_24740318_24740454_24740318_24740375_24740692_24740755	1	0.0173333	0	0.017	RABGGTA	RBDMSO	A3SS
chr10_135215032_135215749_135215652_135215749_135213032_135213123	1	0.811667	1	-0.188	MTG1	RBDMSO	A3SS
chr2_219423220_219423440_219423220_219423400_219425542_219425606	1	0.284667	0.267667	0.017	USP37	RBDMSO	A3SS
chrX_17764134_17764218_17764137_17764218_17762190_17762339	1	0.7405	1	-0.26	SCML1	RBDMSO	A3SS
chrX_17764134_17764218_17764137_17764218_17763575_17763659	1	0.5	0.5	0	SCML1	RBDMSO	A3SS
chr11_111708971_111709122_111708971_111709101_111711377_111711532	0.398239	0.0816667	0.296	-0.214	ALG9	RBDMSO	A3SS
chr19_3009539_3009700_3009539_3009575_3011019_3011158	1	1	0.847667	0.152	TLE2	RBDMSO	A3SS
chr19_3019280_3019464_3019280_3019461_3019696_3019771	1	1	0.160333	0.84	TLE2	RBDMSO	A3SS
chr16_28997702_28997767_28997705_28997767_28997455_28997537	1	0.55	0.739	-0.189	LAT	RBDMSO	A3SS
chr16_28997860_28998035_28997977_28998035_28997702_28997767	1	1	0.778	0.222	LAT	RBDMSO	A3SS
chr12_51445870_51445990_51445874_51445990_51442816_51442968	1	0.0616667	0	0.062	LETMD1	RBDMSO	A3SS
chr12_51447560_51447643_51447594_51447643_51442816_51442968	1	0.519667	0.233	0.287	LETMD1	RBDMSO	A3SS
chr12_51451788_51451911_51451814_51451911_51450132_51450285	1	0	0.0103333	-0.01	LETMD1	RBDMSO	A3SS
chr14_105685487_105685635_105685487_105685569_105686405_105686467	1	0	0.0133333	-0.013	BRF1	RBDMSO	A3SS
chr1_155256963_155257128_155257039_155257128_155255514_155255755	1	1	0.89	0.11	HCN3	RBDMSO	A3SS
chr19_1819932_1820179_1819932_1820056_1820262_1820394	1	0.051	0.0153333	0.036	REXO1	RBDMSO	A3SS
chr20_44983711_44983880_44983711_44983817_44984440_44984513	1	0.57	0.734	-0.164	SLC35C2	RBDMSO	A3SS
chr20_44983711_44983918_44983711_44983817_44984440_44984513	1	0.0406667	0	0.041	SLC35C2	RBDMSO	A3SS
chr20_44983711_44983918_44983711_44983880_44984440_44984513	1	0.02	0	0.02	SLC35C2	RBDMSO	A3SS
chr20_44986261_44986412_44986261_44986341_44987025_44987402	0.221211	0.771667	0.893333	-0.122	SLC35C2	RBDMSO	A3SS
chr16_778115_778424_778315_778424_777964_778029	0.473348	0.911667	0.766	0.146	HAGHL	RBDMSO	A3SS
chr16_778315_778604_778503_778604_777964_778029	1	0.5	1	-0.5	HAGHL	RBDMSO	A3SS
chr16_778315_778604_778503_778604_778115_778233	1	1	0.852	0.148	HAGHL	RBDMSO	A3SS
chr4_77038816_77038927_77038816_77038895_77039227_77039347	1	0.887	0.825	0.062	NUP54	RBDMSO	A3SS
chrX_48759509_48760072_48760008_48760072_48759206_48759319	0.634277	0.762667	0.478	0.285	PQBP1	RBDMSO	A3SS
chr11_125445158_125445304_125445200_125445304_125442353_125442465	1	1	0.940333	0.06	EI24	RBDMSO	A3SS
chr1_65895544_65895731_65895613_65895731_65890985_65891061	1	0.836	0.748	0.088	LEPROT	RBDMSO	A3SS
chr19_2339822_2339965_2339825_2339965_2339067_2339207	1	0.843667	0.897	-0.053	SPPL2B	RBDMSO	A3SS
chr10_79565422_79565686_79565422_79565619_79566515_79566686	1	0	0.008	-0.008	DLG5	RBDMSO	A3SS
chr10_79567553_79567702_79567553_79567694_79569304_79569488	1	0.975667	0.944	0.032	DLG5	RBDMSO	A3SS
chr17_74717344_74717438_74717344_74717433_74717879_74718015	1	0.333333	1	-0.667	JMJD6	RBDMSO	A3SS
chrX_100081622_100081746_100081673_100081746_100079108_100079246	0.233581	1	0.765	0.235	CSTF2	RBDMSO	A3SS
chr11_126277128_126277244_126277146_126277244_126276837_126276918	1	0	0.034	-0.034	ST3GAL4	RBDMSO	A3SS
chr11_126283291_126283543_126283399_126283543_126279162_126279306	1	0	0.005	-0.005	ST3GAL4	RBDMSO	A3SS
chr12_123460357_123461314_123461147_123461314_123459226_123459275	1	0.5	1	-0.5	OGFOD2	RBDMSO	A3SS
chr12_123461130_123461314_123461200_123461314_123460357_123460414	1	0.009	0	0.009	OGFOD2	RBDMSO	A3SS
chr12_123461147_123461314_123461200_123461314_123460357_123460414	0.83788	0.0683333	0	0.068	OGFOD2	RBDMSO	A3SS
chr12_123462906_123463116_123462988_123463116_123461417_123461517	0.929548	0.107	0.0793333	0.028	OGFOD2	RBDMSO	A3SS
chr16_88875876_88876248_88875876_88876114_88876477_88876556	1	0.389	0.392333	-0.003	APRT	RBDMSO	A3SS
chr11_13393709_13393956_13393712_13393956_13391164_13391314	1	0.868	0.399	0.469	ARNTL	RBDMSO	A3SS
chr14_75136649_75136845_75136649_75136829_75137464_75137574	1	0.0126667	0	0.013	AREL1	RBDMSO	A3SS
chr1_156206078_156206274_156206139_156206274_156203418_156203519	1	0.951667	0.909667	0.042	PMF1-BGLAP	RBDMSO	A3SS
chr16_14720962_14721044_14720962_14720993_14721125_14721193	1	1	0.932	0.068	PARN	RBDMSO	A3SS
chr7_2419838_2420375_2419913_2420375_2419028_2419146	0.500896	0.338	0.244333	0.094	EIF3B	RBDMSO	A3SS
chr2_190611385_190612057_190611385_190611894_190615275_190615382	0.00244268	0.858333	0.230333	0.628	OSGEPL1	RBDMSO	A3SS
chr6_33380284_33380366_33380292_33380366_33380024_33380199	1	0.896333	0.920333	-0.024	PHF1	RBDMSO	A3SS
chr6_33382731_33382921_33382742_33382921_33382501_33382606	1	0.479333	0.243333	0.236	PHF1	RBDMSO	A3SS
chr6_33383366_33383447_33383369_33383447_33383037_33383106	1	0.955667	1	-0.044	PHF1	RBDMSO	A3SS
chr5_94842637_94842715_94842637_94842696_94845297_94845391	1	0.941667	0.886333	0.055	TTC37	RBDMSO	A3SS
chr5_132099397_132099584_132099397_132099578_132099915_132100111	1	0.733333	0.824667	-0.091	2008-09-01	RBDMSO	A3SS
chrX_153736141_153736213_153736141_153736192_153736619_153736678	1	0.137667	0.119333	0.018	FAM3A	RBDMSO	A3SS
chrX_153736804_153736983_153736804_153736928_153740180_153740204	1	0.0283333	0.0213333	0.007	FAM3A	RBDMSO	A3SS
chrX_153736804_153737142_153736804_153736928_153740180_153740204	1	0.00733333	0	0.007	FAM3A	RBDMSO	A3SS
chrX_153736804_153737142_153736804_153736983_153740180_153740204	1	0.388333	0	0.388	FAM3A	RBDMSO	A3SS
chrX_153740637_153740755_153740637_153740735_153741146_153741260	1	0.215333	0	0.215	FAM3A	RBDMSO	A3SS
chr6_139238691_139238764_139238691_139238761_139241351_139241453	1	0.575	0.72	-0.145	REPS1	RBDMSO	A3SS
chr6_139238691_139238783_139238691_139238761_139241351_139241453	1	0.0806667	0.0586667	0.022	REPS1	RBDMSO	A3SS
chr6_139238691_139238783_139238691_139238764_139241351_139241453	1	0.0336667	0.0396667	-0.006	REPS1	RBDMSO	A3SS
chr6_170153959_170154128_170154039_170154128_170151717_170151759	1	1	0.713667	0.286	ERMARD	RBDMSO	A3SS
chr6_170155378_170155518_170155383_170155518_170153959_170154128	0.239758	1	0.747333	0.253	ERMARD	RBDMSO	A3SS
chrX_152720999_152721224_152720999_152721106_152721722_152721822	1	0.711	1	-0.289	TREX2	RBDMSO	A3SS
chr16_70176373_70176589_70176455_70176589_70176136_70176292	1	0.1	0.061	0.039	PDPR	RBDMSO	A3SS
chr19_40871459_40871837_40871624_40871837_40854596_40854675	1	0.293	0.401333	-0.108	PLD3	RBDMSO	A3SS
chr19_40872290_40872417_40872325_40872417_40871624_40871837	1	0.0283333	0.0166667	0.012	PLD3	RBDMSO	A3SS
chr9_131140273_131140385_131140314_131140385_131133639_131133694	1	0.024	0.0446667	-0.021	URM1	RBDMSO	A3SS
chr6_53379236_53379330_53379236_53379295_53380906_53381020	1	0.00933333	0	0.009	GCLC	RBDMSO	A3SS
chr6_53380906_53381020_53380906_53381015_53385575_53385758	1	0.969	1	-0.031	GCLC	RBDMSO	A3SS
chr16_3188354_3188542_3188418_3188542_3187166_3187680	1	0.0746667	0.135333	-0.061	ZNF213	RBDMSO	A3SS
chr3_179333770_179333837_179333772_179333837_179332758_179332847	1	1	0.987	0.013	NDUFB5	RBDMSO	A3SS
chr11_62644255_62644351_62644258_62644351_62639048_62639141	1	0.715	0.692333	0.023	SLC3A2	RBDMSO	A3SS
chr5_175959004_175959133_175959004_175959130_175959366_175959517	1	0.0223333	0.123333	-0.101	RNF44	RBDMSO	A3SS
chr5_175959004_175959194_175959004_175959130_175959366_175959517	1	0.318667	0.279667	0.039	RNF44	RBDMSO	A3SS
chr5_175959004_175959194_175959004_175959133_175959366_175959517	1	0.910667	0.772333	0.138	RNF44	RBDMSO	A3SS
chr19_4324451_4324661_4324451_4324526_4325212_4325305	1	0.004	0.0113333	-0.007	STAP2	RBDMSO	A3SS
chr19_4324451_4324664_4324451_4324526_4325212_4325305	1	0.0443333	0.0223333	0.022	STAP2	RBDMSO	A3SS
chr19_4324451_4324664_4324451_4324661_4325212_4325305	1	0.827	0.6085	0.218	STAP2	RBDMSO	A3SS
chr17_80010131_80010335_80010253_80010335_80009772_80009840	1	1	0.163	0.837	GPS1	RBDMSO	A3SS
chr17_80011109_80011242_80011149_80011242_80010253_80010335	1	0	0.047	-0.047	GPS1	RBDMSO	A3SS
chr17_80012373_80012418_80012385_80012418_80011743_80011925	1	0.132333	0.125333	0.007	GPS1	RBDMSO	A3SS
chr6_20481436_20481656_20481454_20481656_20480076_20480188	1	0.953333	0.835333	0.118	E2F3	RBDMSO	A3SS
chr11_124496708_124496946_124496799_124496946_124495566_124495799	1	0.333333	0	0.333	TBRG1	RBDMSO	A3SS
chr16_30092520_30092631_30092579_30092631_30087635_30087796	1	0.0126667	0.006	0.007	PPP4C	RBDMSO	A3SS
chr16_30094066_30094888_30094714_30094888_30093804_30093855	1	0.56	0.616667	-0.057	PPP4C	RBDMSO	A3SS
chr15_75140940_75141042_75140940_75140986_75142854_75143014	1	0.87	0.852667	0.017	SCAMP2	RBDMSO	A3SS
chr20_18286311_18286451_18286324_18286451_18278628_18278706	1	0	1	-1	ZNF133	RBDMSO	A3SS
chr20_18295712_18297640_18295715_18297640_18286941_18287037	1	0.868	0.723667	0.144	ZNF133	RBDMSO	A3SS
chr3_133371306_133371473_133371306_133371458_133372188_133372368	1	0.538667	0.633	-0.094	TOPBP1	RBDMSO	A3SS
chr17_25628813_25628982_25628906_25628982_25621139_25621461	1	0.847333	1	-0.153	WSB1	RBDMSO	A3SS
chr17_25634769_25636298_25636125_25636298_25633807_25633908	1	0.016	0.017	-0.001	WSB1	RBDMSO	A3SS
chr15_64410315_64410443_64410401_64410443_64404771_64404883	1	0.862333	0.879333	-0.017	SNX1	RBDMSO	A3SS
chr15_64422071_64422228_64422114_64422228_64419929_64420005	1	0.008	0.00366667	0.004	SNX1	RBDMSO	A3SS
chr6_170117918_170118002_170117918_170117996_170118883_170119014	0.657694	0.830667	0.696	0.135	PHF10	RBDMSO	A3SS
chr19_35769848_35769977_35769872_35769977_35769600_35769695	1	0.873667	0.875	-0.001	USF2	RBDMSO	A3SS
chrX_152089250_152089292_152089253_152089292_152087526_152087625	1	0	1	-1	ZNF185	RBDMSO	A3SS
chrX_152089250_152089292_152089253_152089292_152088871_152088955	1	0.625333	0.748667	-0.123	ZNF185	RBDMSO	A3SS
chr11_64000172_64000337_64000175_64000337_63999901_64000086	1	0	0.160333	-0.16	DNAJC4	RBDMSO	A3SS
chr4_2243246_2243517_2243246_2243508_2243777_2243848	1	0.824667	0.816	0.009	POLN	RBDMSO	A3SS
chr20_37054582_37054700_37054582_37054696_37055061_37055146	1	0.0886667	0.220333	-0.132	SNHG17	RBDMSO	A3SS
chr10_58118316_58118485_58118316_58118448_58118565_58118708	1	0.835667	0.884667	-0.049	ZWINT	RBDMSO	A3SS
chr3_58415434_58415668_58415434_58415526_58415854_58415965	1	0.00233333	0.00366667	-0.001	PDHB	RBDMSO	A3SS
chr15_70358352_70358557_70358352_70358554_70366871_70366946	1	0.964333	0.923333	0.041	TLE3	RBDMSO	A3SS
chr3_119176864_119177031_119176864_119176930_119180808_119180995	1	1	0.786	0.214	TMEM39A	RBDMSO	A3SS
chr3_119176864_119177087_119176864_119176930_119180808_119180995	1	1	0.871333	0.129	TMEM39A	RBDMSO	A3SS
chr3_119176864_119177087_119176864_119177031_119180808_119180995	0.0176302	0.939667	0.592333	0.347	TMEM39A	RBDMSO	A3SS
chr5_131726381_131726596_131726467_131726596_131724612_131724713	0.0176302	0.661667	0.904667	-0.243	SLC22A5	RBDMSO	A3SS
chr6_29691949_29692225_29691966_29692225_29691434_29691704	1	0.958	1	-0.042	HLA-F	RBDMSO	A3SS
chr6_29693223_29693340_29693228_29693340_29692807_29693083	1	0.885333	0.823333	0.062	HLA-F	RBDMSO	A3SS
chr19_1505865_1506315_1505865_1506307_1506737_1506927	1	0	1	-1	ADAMTSL5	RBDMSO	A3SS
chr19_1510637_1510732_1510637_1510729_1510843_1510916	0.0485209	0.516333	0.912	-0.396	ADAMTSL5	RBDMSO	A3SS
chr19_1510843_1511159_1510843_1510916_1511623_1511771	1	0.0605	0	0.06	ADAMTSL5	RBDMSO	A3SS
chr19_1511623_1511771_1511623_1511726_1512961_1513018	1	1	0.5	0.5	ADAMTSL5	RBDMSO	A3SS
chr22_50181037_50181535_50181037_50181142_50187681_50187942	0.634277	0.186333	0.0626667	0.124	BRD1	RBDMSO	A3SS
chr7_23545364_23545432_23545364_23545429_23545756_23545885	1	0.927	0.883667	0.043	TRA2A	RBDMSO	A3SS
chr17_4884972_4885126_4884972_4885037_4886051_4886187	1	0.489333	0.455333	0.034	CAMTA2	RBDMSO	A3SS
chr17_4885383_4885470_4885383_4885455_4886051_4886187	1	0.0786667	0.0246667	0.054	CAMTA2	RBDMSO	A3SS
chr17_4885383_4885522_4885383_4885455_4886051_4886187	1	0.0706667	0	0.071	CAMTA2	RBDMSO	A3SS
chr17_4885383_4885522_4885383_4885470_4886051_4886187	1	0.587333	0	0.587	CAMTA2	RBDMSO	A3SS
chr2_190313970_190315694_190315628_190315694_190313104_190313234	1	0.001	0	0.001	WDR75	RBDMSO	A3SS
chr17_55940336_55940718_55940336_55940646_55943834_55943905	1	0	0.014	-0.014	CUEDC1	RBDMSO	A3SS
chr17_7150382_7150501_7150382_7150496_7150595_7150662	1	0.965	0.941667	0.023	CTDNEP1	RBDMSO	A3SS
chr19_50163969_50164101_50163969_50164085_50165204_50165585	1	0.186	0.116	0.07	IRF3	RBDMSO	A3SS
chr11_31625311_31625454_31625314_31625454_31616316_31616448	1	0.0446667	0.097	-0.052	ELP4	RBDMSO	A3SS
chr6_13327018_13327195_13327018_13327138_13328064_13328362	1	0.0963333	1	-0.904	TBC1D7	RBDMSO	A3SS
chr6_13327018_13327195_13327018_13327138_13328527_13328763	1	0.025	0.0963333	-0.071	TBC1D7	RBDMSO	A3SS
chr6_13327018_13327195_13327018_13327138_13328547_13328815	1	0.025	0.204	-0.179	TBC1D7	RBDMSO	A3SS
chr6_13327018_13327195_13327018_13327138_13328687_13328763	1	0.5	0.2355	0.265	TBC1D7	RBDMSO	A3SS
chr1_109427896_109428200_109428128_109428200_109419602_109419850	1	0.894333	0.910667	-0.016	GPSM2	RBDMSO	A3SS
chr4_2664564_2664718_2664570_2664718_2661538_2661781	1	0.878	1	-0.122	FAM193A	RBDMSO	A3SS
chr1_26769198_26769364_26769221_26769364_26764658_26764775	1	0.0196667	0	0.02	DHDDS	RBDMSO	A3SS
chr1_26795382_26797785_26795385_26797785_26784281_26784396	1	1	0	1	DHDDS	RBDMSO	A3SS
chr1_26795382_26797785_26795385_26797785_26786527_26786635	0.46598	0.101667	0.321333	-0.22	DHDDS	RBDMSO	A3SS
chr3_184019558_184019859_184019581_184019859_184019324_184019446	1	1	0	1	PSMD2	RBDMSO	A3SS
chr3_184019558_184019859_184019634_184019859_184019324_184019446	1	0.001	0	0.001	PSMD2	RBDMSO	A3SS
chr3_184019558_184019859_184019645_184019859_184019324_184019446	1	0.009	0	0.009	PSMD2	RBDMSO	A3SS
chr3_184019581_184019859_184019634_184019859_184019324_184019446	1	0	0.00133333	-0.001	PSMD2	RBDMSO	A3SS
chr3_184019581_184019859_184019645_184019859_184019324_184019446	1	0	0.0196667	-0.02	PSMD2	RBDMSO	A3SS
chr3_184019634_184019859_184019645_184019859_184019324_184019446	0.727042	0.865333	0.921667	-0.056	PSMD2	RBDMSO	A3SS
chr16_54954209_54954250_54954209_54954239_54957496_54957562	0.762901	0.804	0.915667	-0.112	CRNDE	RBDMSO	A3SS
chr16_54954209_54954322_54954209_54954239_54957496_54957562	0.704035	0.816333	0.927667	-0.111	CRNDE	RBDMSO	A3SS
chr16_54954209_54954322_54954209_54954250_54957496_54957562	1	0.871667	0.88	-0.008	CRNDE	RBDMSO	A3SS
chrX_99596900_99597073_99596900_99597070_99605643_99605702	1	0.5	0.493667	0.006	PCDH19	RBDMSO	A3SS
chr9_140469203_140469298_140469203_140469295_140470531_140470619	1	0.0446667	0	0.045	DPH7	RBDMSO	A3SS
chr12_52639134_52639416_52639195_52639416_52638161_52638395	1	0.333333	0.6405	-0.307	KRT7	RBDMSO	A3SS
chr12_52639134_52639416_52639273_52639416_52638161_52638395	1	1	0.59	0.41	KRT7	RBDMSO	A3SS
chr12_52639195_52639416_52639273_52639416_52638161_52638395	1	1	0.25	0.75	KRT7	RBDMSO	A3SS
chr1_2519774_2519892_2519828_2519892_2519179_2519231	1	0.0356667	0.00966667	0.026	FAM213B	RBDMSO	A3SS
chr1_2519968_2520064_2519988_2520064_2519828_2519892	1	0.019	0.049	-0.03	FAM213B	RBDMSO	A3SS
chr1_2520360_2520479_2520392_2520479_2519968_2520064	1	0.428333	0.203	0.225	FAM213B	RBDMSO	A3SS
chr1_2520360_2520479_2520395_2520479_2519988_2520064	1	0.892667	1	-0.107	FAM213B	RBDMSO	A3SS
chr1_2520392_2520479_2520395_2520479_2519988_2520064	1	0.941	1	-0.059	FAM213B	RBDMSO	A3SS
chr19_4357249_4357418_4357336_4357418_4355093_4355170	0.687518	0.748	0.894667	-0.147	MPND	RBDMSO	A3SS
chr19_4357947_4358169_4358079_4358169_4357511_4357582	1	0	0.0123333	-0.012	MPND	RBDMSO	A3SS
chr14_73614650_73614814_73614674_73614814_73614502_73614584	1	0.00833333	0	0.008	PSEN1	RBDMSO	A3SS
chr14_73614674_73614802_73614685_73614802_73614502_73614584	1	0.889	0.843	0.046	PSEN1	RBDMSO	A3SS
chr10_82266954_82267130_82266983_82267130_82264483_82264534	1	0.0223333	0.00933333	0.013	TSPAN14	RBDMSO	A3SS
chr11_117164586_117164724_117164586_117164649_117165846_117166063	0.938338	1	0.553667	0.446	BACE1	RBDMSO	A3SS
chr19_541342_541585_541345_541585_537012_537147	1	1	0.827	0.173	CDC34	RBDMSO	A3SS
chr9_139686398_139686810_139686702_139686810_139686162_139686229	1	0.802333	0.768	0.034	TMEM141	RBDMSO	A3SS
chr5_154330362_154330498_154330380_154330498_154320776_154320825	1	0	0.00566667	-0.006	MRPL22	RBDMSO	A3SS
chr7_8095062_8095179_8095065_8095179_8062112_8062199	1	0.094	0.233	-0.139	GLCCI1	RBDMSO	A3SS
chr1_114269039_114269196_114269039_114269080_114280731_114280890	1	0.732	0.795333	-0.063	PHTF1	RBDMSO	A3SS
chr1_114301280_114301470_114301280_114301355_114301644_114302098	0.0680524	0.120333	0.026	0.094	PHTF1	RBDMSO	A3SS
chr10_5836847_5836982_5836847_5836952_5838725_5838825	1	0.870333	0.839333	0.031	GDI2	RBDMSO	A3SS
chr4_151242342_151242535_151242342_151242520_151246960_151247050	1	0.119667	0.114333	0.005	LRBA	RBDMSO	A3SS
chr7_128630014_128630256_128630014_128630154_128632052_128632144	1	0.009	0	0.009	TNPO3	RBDMSO	A3SS
chr5_122135386_122135550_122135389_122135550_122130960_122131078	1	0.921	0.952667	-0.032	SNX2	RBDMSO	A3SS
chr3_132411497_132412709_132411497_132411662_132413670_132413809	1	0.333333	0	0.333	NPHP3	RBDMSO	A3SS
chr2_183582667_183583017_183582883_183583017_183581742_183581799	1	0.564667	0.653333	-0.089	DNAJC10	RBDMSO	A3SS
chr2_183604271_183605115_183605025_183605115_183597225_183597269	1	0.0235	0	0.024	DNAJC10	RBDMSO	A3SS
chr2_183604271_183605115_183605025_183605115_183600975_183601113	1	0.001	0.00366667	-0.003	DNAJC10	RBDMSO	A3SS
chr9_134404874_134404971_134404874_134404943_134405872_134406032	1	0.9	0.888333	0.012	UCK1	RBDMSO	A3SS
chr10_103552595_103552700_103552595_103552658_103553669_103553755	1	0.884667	0.868333	0.016	MGEA5	RBDMSO	A3SS
chr5_87502845_87502997_87502845_87502959_87516379_87516536	1	0.876	0.787	0.089	TMEM161B	RBDMSO	A3SS
chr1_163310153_163310216_163310157_163310216_163309170_163309267	1	0.937333	0.928	0.009	NUF2	RBDMSO	A3SS
chr16_57473093_57473246_57473093_57473207_57474683_57474895	1	0.755	0.754667	0	CIAPIN1	RBDMSO	A3SS
chr2_9546789_9547727_9546789_9547034_9548241_9548334	1	0.370667	0.305667	0.065	ITGB1BP1	RBDMSO	A3SS
chr17_18002946_18003749_18003676_18003749_18002330_18002391	1	1	0.792667	0.207	DRG2	RBDMSO	A3SS
chr17_18004806_18004904_18004808_18004904_18003882_18003973	1	0.975	0.965	0.01	DRG2	RBDMSO	A3SS
chr4_114430793_114430831_114430793_114430828_114434483_114434526	1	0.9115	0.710333	0.201	CAMK2D	RBDMSO	A3SS
chr1_70687294_70687522_70687297_70687522_70671406_70671463	0.565011	0.452333	0.159667	0.293	SRSF11	RBDMSO	A3SS
chr1_70715613_70715730_70715634_70715730_70712500_70712590	1	0.008	0.00766667	0	SRSF11	RBDMSO	A3SS
chr5_149767464_149767651_149767505_149767651_149759094_149759295	0.860147	0.881	0.940667	-0.06	TCOF1	RBDMSO	A3SS
chr5_149772267_149772353_149772270_149772353_149771519_149771739	1	0.703	0.782	-0.079	TCOF1	RBDMSO	A3SS
chr8_99054872_99055003_99054872_99054946_99057170_99057316	0.67509	0.778333	0.829	-0.051	RPL30	RBDMSO	A3SS
chr10_97816844_97817004_97816877_97817004_97816457_97816757	1	0.842	1	-0.158	CCNJ	RBDMSO	A3SS
chr10_97816844_97817004_97816880_97817004_97816457_97816757	1	0.62	0.744	-0.124	CCNJ	RBDMSO	A3SS
chr10_97816877_97817004_97816880_97817004_97816457_97816757	1	0.2405	0	0.24	CCNJ	RBDMSO	A3SS
chr3_73113153_73113297_73113215_73113297_73112823_73112898	1	0.858	0.953667	-0.096	PPP4R2	RBDMSO	A3SS
chr12_49218040_49218156_49218043_49218156_49217463_49217586	1	0.926	0.962667	-0.037	CACNB3	RBDMSO	A3SS
chr12_49220149_49220301_49220202_49220301_49219442_49219552	1	0.906	0.941	-0.035	CACNB3	RBDMSO	A3SS
chr14_93676993_93677054_93677020_93677054_93676169_93676303	1	0.979	1	-0.021	UBR7	RBDMSO	A3SS
chr15_73002040_73002120_73002046_73002120_72987517_72987569	1	0.821333	1	-0.179	BBS4	RBDMSO	A3SS
chr15_73015129_73015188_73015134_73015188_73009118_73009191	1	0	0.156667	-0.157	BBS4	RBDMSO	A3SS
chr3_48224418_48224520_48224418_48224517_48225289_48225326	0.762901	0.412	0.795333	-0.383	CDC25A	RBDMSO	A3SS
chr11_14900659_14900989_14900659_14900753_14901681_14902314	1	0.0506667	0.7075	-0.657	CYP2R1	RBDMSO	A3SS
chr11_14901681_14902314_14901681_14901905_14907321_14907463	0.187689	0.735667	0.409333	0.326	CYP2R1	RBDMSO	A3SS
chr19_34289572_34289671_34289575_34289671_34287766_34287892	1	0.179667	0.266	-0.086	KCTD15	RBDMSO	A3SS
chr5_68473065_68473176_68473117_68473176_68471223_68471364	1	0.833333	0.974	-0.141	CCNB1	RBDMSO	A3SS
chr12_110385060_110386651_110385060_110385309_110388971_110389121	1	0.0166667	0.0253333	-0.009	GIT2	RBDMSO	A3SS
chr12_110403330_110403382_110403330_110403379_110405262_110405308	1	0.78	0.756333	0.024	GIT2	RBDMSO	A3SS
chr7_124568868_124569053_124568868_124569050_124569847_124569879	1	0.768	0.572333	0.196	POT1	RBDMSO	A3SS
chr12_50410413_50410502_50410413_50410498_50412298_50412372	1	0	0.577	-0.577	RACGAP1	RBDMSO	A3SS
chr1_245005496_245005560_245005500_245005560_245005245_245005360	1	0.981667	0.975	0.007	COX20	RBDMSO	A3SS
chr17_17171198_17171359_17171198_17171291_17174071_17174121	1	0.00266667	0.00566667	-0.003	COPS3	RBDMSO	A3SS
chr17_17179348_17179497_17179348_17179478_17184445_17184560	0.928105	0.076	0.0373333	0.039	COPS3	RBDMSO	A3SS
chr19_14071098_14071392_14071276_14071392_14070795_14070881	1	1	0.872667	0.127	DCAF15	RBDMSO	A3SS
chr7_72988267_72988452_72988267_72988385_72988712_72988843	0.578331	0.812667	0.876333	-0.064	TBL2	RBDMSO	A3SS
chr11_66204820_66204914_66204820_66204906_66205634_66205730	1	0.972	0.959	0.013	MRPL11	RBDMSO	A3SS
chr7_51092805_51093069_51092805_51092928_51094242_51094362	1	0	0.178	-0.178	COBL	RBDMSO	A3SS
chr2_238002305_238002840_238002732_238002840_237998504_237998637	1	0	0.00133333	-0.001	COPS8	RBDMSO	A3SS
chr2_238004464_238004527_238004473_238004527_238002732_238002840	1	0.935333	0.903	0.032	COPS8	RBDMSO	A3SS
chr19_49964875_49965293_49965140_49965293_49964078_49964156	1	1	0.824333	0.176	ALDH16A1	RBDMSO	A3SS
chr19_49968994_49969162_49969037_49969162_49967888_49968019	1	0.946667	0.910333	0.036	ALDH16A1	RBDMSO	A3SS
chr11_64532077_64533627_64532077_64532990_64534371_64534551	1	0.091	0.062	0.029	SF1	RBDMSO	A3SS
chr11_64534663_64534723_64534663_64534718_64535042_64535316	1	0.890333	0.872333	0.018	SF1	RBDMSO	A3SS
chr2_70692747_70692868_70692747_70692865_70741990_70742044	1	0.666667	0	0.667	TGFA	RBDMSO	A3SS
chr19_55776645_55776757_55776645_55776735_55777253_55777350	0.565409	1	0.877667	0.122	HSPBP1	RBDMSO	A3SS
chr19_55790766_55791073_55790766_55791070_55791402_55791476	1	0.132333	0.130333	0.002	HSPBP1	RBDMSO	A3SS
chr7_75616302_75616603_75616302_75616541_75616677_75616746	1	0.709333	0.666667	0.043	TMEM120A	RBDMSO	A3SS
chr7_75616677_75616746_75616677_75616737_75617035_75617128	1	0.737667	0.849667	-0.112	TMEM120A	RBDMSO	A3SS
chr17_8133208_8133286_8133208_8133240_8133611_8133786	1	0.793667	1	-0.206	CTC1	RBDMSO	A3SS
chr17_8140692_8140837_8140692_8140732_8141348_8141560	0.994643	0.553667	1	-0.446	CTC1	RBDMSO	A3SS
chr1_186322819_186323012_186322819_186322982_186324541_186324690	1	0.0196667	0	0.02	TPR	RBDMSO	A3SS
chr11_67376022_67376193_67376030_67376193_67375870_67375949	1	0.921667	0.912	0.01	NDUFV1	RBDMSO	A3SS
chr11_67378873_67379040_67378947_67379040_67378465_67378678	1	0.898	0.899667	-0.002	NDUFV1	RBDMSO	A3SS
chr11_67378873_67379040_67378992_67379040_67378465_67378678	1	0.909667	0.884667	0.025	NDUFV1	RBDMSO	A3SS
chr11_67378947_67379040_67378992_67379040_67378465_67378678	1	0.449667	0.385	0.065	NDUFV1	RBDMSO	A3SS
chr19_50430950_50431105_50430950_50431072_50432582_50432722	1	0.249	0.115667	0.133	NUP62	RBDMSO	A3SS
chr1_40525005_40525130_40525008_40525130_40507100_40507165	1	0.481	0.493667	-0.013	CAP1	RBDMSO	A3SS
chr1_40525738_40525842_40525741_40525842_40525005_40525130	0.569108	0.936	0.873333	0.063	CAP1	RBDMSO	A3SS
chr12_110891547_110891676_110891547_110891634_110893390_110893487	1	0.906667	0.952333	-0.046	GPN3	RBDMSO	A3SS
chr6_2770353_2770595_2770428_2770595_2768924_2769116	0.0433445	0.601667	0.890667	-0.289	WRNIP1	RBDMSO	A3SS
chr12_104376576_104376712_104376597_104376712_104374670_104374740	1	1	0.978333	0.022	TDG	RBDMSO	A3SS
chr19_10226359_10226496_10226359_10226457_10226642_10226750	1	0.788	0.774	0.014	EIF3G	RBDMSO	A3SS
chr19_10229543_10229742_10229543_10229632_10229763_10229847	1	0.007	0	0.007	EIF3G	RBDMSO	A3SS
chr19_10229763_10229931_10229763_10229847_10230329_10230376	1	0.00433333	0.00166667	0.003	EIF3G	RBDMSO	A3SS
chr19_14232343_14232520_14232343_14232489_14236933_14237049	1	0.925	0.907333	0.018	ASF1B	RBDMSO	A3SS
chr22_38038901_38039013_38038905_38039013_38038545_38038622	1	0.770667	1	-0.229	SH3BP1	RBDMSO	A3SS
chr20_30729299_30729468_30729343_30729468_30724679_30724800	1	0.32	0.16	0.16	TM9SF4	RBDMSO	A3SS
chr11_62543855_62543942_62543860_62543942_62543242_62543402	1	1	0.958667	0.041	TAF6L	RBDMSO	A3SS
chrX_54069063_54069253_54069063_54069242_54070194_54070607	1	0.812667	1	-0.187	PHF8	RBDMSO	A3SS
chrX_47086558_47086622_47086579_47086622_47086392_47086498	1	0.0103333	0	0.01	CDK16	RBDMSO	A3SS
chr11_3844842_3844970_3844846_3844970_3844138_3844223	1	1	0	1	PGAP2	RBDMSO	A3SS
chr11_3846025_3846358_3846249_3846358_3845499_3845606	1	0.023	0.043	-0.02	PGAP2	RBDMSO	A3SS
chr2_106781191_106781255_106781191_106781240_106782511_106782539	0.233581	0.0356667	0.189333	-0.154	UXS1	RBDMSO	A3SS
chr1_169293630_169293738_169293630_169293707_169336945_169337184	1	0.786	1	-0.214	NME7	RBDMSO	A3SS
chr16_24979981_24980093_24979981_24980089_24981827_24981901	1	0.830667	0.910333	-0.08	ARHGAP17	RBDMSO	A3SS
chr17_19216417_19216592_19216435_19216592_19215364_19215457	1	0.551667	0.625667	-0.074	EPN2	RBDMSO	A3SS
chr17_19216417_19216592_19216438_19216592_19215364_19215457	0.90384	0.753333	0.970667	-0.217	EPN2	RBDMSO	A3SS
chr17_19216435_19216592_19216438_19216592_19215364_19215457	0.928105	0.710333	0.912	-0.202	EPN2	RBDMSO	A3SS
chr1_63269389_63269533_63269448_63269533_63249805_63249944	1	1	0.166	0.834	ATG4C	RBDMSO	A3SS
chr17_73222145_73222252_73222150_73222252_73221792_73221924	1	0.925333	0.933	-0.008	NUP85	RBDMSO	A3SS
chr7_100482833_100482991_100482836_100482991_100482543_100482661	1	0.488667	0.529	-0.04	SRRT	RBDMSO	A3SS
chr7_100485662_100485764_100485674_100485764_100485323_100485480	1	0.709	0.713333	-0.004	SRRT	RBDMSO	A3SS
chr7_100485877_100486004_100485898_100486004_100485662_100485764	1	0.961667	0.936	0.026	SRRT	RBDMSO	A3SS
chrX_41394145_41394226_41394145_41394211_41401943_41402059	1	1	0.828667	0.171	CASK	RBDMSO	A3SS
chr12_132464238_132464338_132464241_132464338_132445129_132446499	1	0.202667	0.132	0.071	EP400	RBDMSO	A3SS
chr12_132464238_132464338_132464241_132464338_132448076_132448187	1	0.2405	0	0.24	EP400	RBDMSO	A3SS
chr3_48509274_48510585_48509274_48509616_48510759_48510972	1	0.841333	1	-0.159	SHISA5	RBDMSO	A3SS
chr1_161069368_161069586_161069387_161069586_161069135_161069295	1	0.084	0	0.084	KLHDC9	RBDMSO	A3SS
chr5_176916771_176917032_176916771_176916833_176917870_176917907	1	0	0.0106667	-0.011	PDLIM7	RBDMSO	A3SS
chr5_176918807_176918977_176918807_176918926_176919405_176919436	1	0.027	0.0266667	0	PDLIM7	RBDMSO	A3SS
chr9_125719289_125719488_125719427_125719488_125703298_125703372	1	0.841333	0.666667	0.175	RABGAP1	RBDMSO	A3SS
chr1_204230433_204230636_204230433_204230576_204234069_204234170	1	0.574667	0.847333	-0.273	PLEKHA6	RBDMSO	A3SS
chr5_179047892_179048398_179047892_179048036_179050037_179050165	1	1	0.945	0.055	HNRNPH1	RBDMSO	A3SS
chr5_179050037_179050188_179050037_179050165_179050595_179050711	1	0.004	0.004	0	HNRNPH1	RBDMSO	A3SS
chr5_179050037_179050188_179050037_179050165_179050636_179050671	1	0.00666667	0.00433333	0.002	HNRNPH1	RBDMSO	A3SS
chr17_74077625_74077836_74077680_74077836_74077358_74077483	1	0.5	0	0.5	ZACN	RBDMSO	A3SS
chr16_67322378_67322507_67322391_67322507_67322069_67322303	1	0.128	0.096	0.032	PLEKHG4	RBDMSO	A3SS
chr17_4700976_4701106_4701011_4701106_4700732_4700864	1	0.801	0.763333	0.038	PSMB6	RBDMSO	A3SS
chr3_28381892_28382113_28381892_28382092_28383002_28383087	1	0.565	0	0.565	AZI2	RBDMSO	A3SS
chr5_156731245_156731374_156731257_156731374_156729801_156729898	1	0.918	1	-0.082	CYFIP2	RBDMSO	A3SS
chr19_9771395_9771550_9771395_9771497_9785690_9785756	0.690261	0.486333	1	-0.514	ZNF562	RBDMSO	A3SS
chr1_153750938_153751029_153750981_153751029_153750636_153750831	0.46598	0.669	0.860333	-0.191	SLC27A3	RBDMSO	A3SS
chr1_153751162_153751361_153751321_153751361_153750938_153751029	1	0.604	0.847333	-0.243	SLC27A3	RBDMSO	A3SS
chr1_153752301_153752633_153752406_153752633_153751818_153751949	1	0.849667	0.940667	-0.091	SLC27A3	RBDMSO	A3SS
chr4_40144292_40144481_40144343_40144481_40138563_40138702	1	0.878	1	-0.122	N4BP2	RBDMSO	A3SS
chr8_145165766_145165899_145165794_145165899_145165551_145165642	0.799087	0.772333	0.51	0.262	KIAA1875	RBDMSO	A3SS
chr8_145166003_145166389_145166328_145166389_145165766_145165899	1	0.839	1	-0.161	KIAA1875	RBDMSO	A3SS
chr8_145168342_145168784_145168559_145168784_145167349_145167433	0.687518	0.551667	0.128333	0.423	KIAA1875	RBDMSO	A3SS
chr2_55870453_55870560_55870453_55870547_55871771_55871855	0.813606	0.833667	0.901333	-0.068	PNPT1	RBDMSO	A3SS
chr4_100870429_100870543_100870429_100870536_100870819_100870897	1	0.931667	0.925333	0.006	H2AFZ	RBDMSO	A3SS
chr20_25187711_25188033_25187714_25188033_25187157_25187226	1	0.524667	0.654333	-0.13	ENTPD6	RBDMSO	A3SS
chr20_25205797_25205953_25205840_25205953_25204736_25204793	1	0.242333	0.189	0.053	ENTPD6	RBDMSO	A3SS
chr16_19580565_19580913_19580745_19580913_19576172_19576272	1	0	0.5	-0.5	C16orf62	RBDMSO	A3SS
chr16_19584440_19584563_19584445_19584563_19580745_19580913	1	0.857	0	0.857	C16orf62	RBDMSO	A3SS
chr4_95496766_95497185_95497093_95497185_95494501_95494544	1	0.747333	0.782667	-0.035	PDLIM5	RBDMSO	A3SS
chr1_78432732_78432785_78432732_78432782_78433310_78433350	1	0.350667	0.323333	0.027	FUBP1	RBDMSO	A3SS
chr11_71820632_71820986_71820632_71820974_71821133_71821271	1	0.006	0.019	-0.013	ANAPC15	RBDMSO	A3SS
chr11_71822202_71822332_71822202_71822327_71822457_71822542	1	0.6	0.686667	-0.087	ANAPC15	RBDMSO	A3SS
chr15_56999279_56999348_56999279_56999341_56999460_56999504	1	0.862	0.658667	0.203	ZNF280D	RBDMSO	A3SS
chr12_110293423_110293574_110293423_110293543_110295330_110295464	1	1	0.841333	0.159	GLTP	RBDMSO	A3SS
chr2_74177711_74177859_74177727_74177859_74173845_74174033	1	0.898667	0.876	0.023	DGUOK	RBDMSO	A3SS
chr2_74177711_74177859_74177753_74177859_74173845_74174033	0.994643	0.835333	0.876	-0.041	DGUOK	RBDMSO	A3SS
chr2_74177727_74177859_74177753_74177859_74173845_74174033	1	0.306667	0.6155	-0.309	DGUOK	RBDMSO	A3SS
chr12_50575686_50575820_50575686_50575817_50586234_50586344	1	0.726667	0.851	-0.124	LIMA1	RBDMSO	A3SS
chr12_50586234_50586347_50586234_50586344_50589612_50589670	1	0.0786667	0.105667	-0.027	LIMA1	RBDMSO	A3SS
chr11_63714196_63714475_63714422_63714475_63713311_63713407	1	0	0.014	-0.014	NAA40	RBDMSO	A3SS
chr20_47712712_47713489_47712885_47713489_47711268_47711500	1	0.017	0.0133333	0.004	CSE1L	RBDMSO	A3SS
chr11_124615857_124615878_124615860_124615878_124615398_124615625	1	0.284667	0.426333	-0.142	NRGN	RBDMSO	A3SS
chr19_5786759_5786930_5786759_5786856_5787071_5787182	1	0.049	0.0746667	-0.026	DUS3L	RBDMSO	A3SS
chr18_29437502_29437945_29437502_29437683_29444589_29444744	1	0.76	1	-0.24	TRAPPC8	RBDMSO	A3SS
chr11_8642578_8642868_8642578_8642784_8643191_8643366	0.929548	0.494667	0.666667	-0.172	TRIM66	RBDMSO	A3SS
chr9_131591013_131591156_131591013_131591139_131591388_131591434	1	0	0.0286667	-0.029	C9orf114	RBDMSO	A3SS
chr12_93792543_93792631_93792546_93792631_93789264_93789309	1	0.142	0.145333	-0.003	NUDT4	RBDMSO	A3SS
chr7_95814238_95814326_95814238_95814323_95818605_95818690	1	0.0433333	0.0146667	0.029	SLC25A13	RBDMSO	A3SS
chr14_71479701_71479919_71479716_71479919_71478208_71478266	0.267245	0.752	1	-0.248	PCNX	RBDMSO	A3SS
chr17_4784408_4784552_4784426_4784552_4784278_4784335	1	0.0166667	0.0123333	0.004	MINK1	RBDMSO	A3SS
chr17_4793516_4794030_4793811_4794030_4792941_4793058	1	0	0.003	-0.003	MINK1	RBDMSO	A3SS
chr17_4794750_4795011_4794810_4795011_4794245_4794419	0.0797812	0.645	1	-0.355	MINK1	RBDMSO	A3SS
chr12_49399088_49399174_49399088_49399147_49399244_49399326	1	0.0213333	0	0.021	PRKAG1	RBDMSO	A3SS
chr12_49399244_49399375_49399244_49399326_49399525_49399635	1	0.012	0	0.012	PRKAG1	RBDMSO	A3SS
chr3_48664308_48664488_48664308_48664485_48665378_48665471	1	0.608	0.617333	-0.009	SLC26A6	RBDMSO	A3SS
chr3_48669081_48669234_48669081_48669230_48669312_48669477	1	0.881667	0.6605	0.221	SLC26A6	RBDMSO	A3SS
chr3_48669677_48669829_48669677_48669770_48670406_48670517	1	1	0.848	0.152	SLC26A6	RBDMSO	A3SS
chr12_6675266_6675502_6675266_6675490_6675694_6675783	1	0.683333	0.628667	0.055	NOP2	RBDMSO	A3SS
chr22_20843271_20843531_20843271_20843499_20850046_20850082	1	0.736667	0.738333	-0.002	KLHL22	RBDMSO	A3SS
chr8_82615203_82615359_82615203_82615338_82626152_82626274	1	0.94	1	-0.06	ZFAND1	RBDMSO	A3SS
chr12_102433645_102433756_102433645_102433753_102437882_102437990	1	0.889667	0.789	0.101	CCDC53	RBDMSO	A3SS
chr1_79102716_79102888_79102784_79102888_79101021_79101174	0.648906	0.883	0.918667	-0.036	IFI44L	RBDMSO	A3SS
chr19_46198694_46198976_46198890_46198976_46196670_46196814	1	0.457333	0.833	-0.376	QPCTL	RBDMSO	A3SS
chr5_157216370_157216575_157216370_157216521_157218710_157219003	1	0.369	0.369333	0	CLINT1	RBDMSO	A3SS
chr7_105148561_105148991_105148561_105148967_105162498_105162705	1	0.588	0.487667	0.1	PUS7	RBDMSO	A3SS
chr19_9872757_9872844_9872757_9872841_9873957_9874084	1	0.2405	0	0.24	ZNF846	RBDMSO	A3SS
chr1_169773215_169773381_169773252_169773381_169772309_169772450	0.334966	0.393667	0.775333	-0.382	C1orf112	RBDMSO	A3SS
chr14_67745734_67746254_67745966_67746254_67736417_67736500	0.704035	0.0836667	0.180667	-0.097	MPP5	RBDMSO	A3SS
chr14_59953430_59953522_59953448_59953522_59951707_59951834	1	0.703	1	-0.297	JKAMP	RBDMSO	A3SS
chr16_112970_113180_112970_113061_113584_113798	1	0.916	0.938667	-0.023	RHBDF1	RBDMSO	A3SS
chr11_47436589_47436710_47436610_47436710_47436327_47436460	1	0.0593333	0	0.059	SLC39A13	RBDMSO	A3SS
chr8_28906470_28906565_28906473_28906565_28904874_28904970	1	0.827	0.55	0.277	HMBOX1	RBDMSO	A3SS
chr1_44457824_44458059_44457883_44458059_44457518_44457676	1	0.083	0.095	-0.012	CCDC24	RBDMSO	A3SS
chr1_44459475_44459636_44459511_44459636_44458194_44458311	1	0.171	0	0.171	CCDC24	RBDMSO	A3SS
chr1_44459475_44459636_44459561_44459636_44458194_44458311	1	0.045	0	0.045	CCDC24	RBDMSO	A3SS
chr1_44459511_44459636_44459561_44459636_44458194_44458311	1	0.161667	0.161667	0	CCDC24	RBDMSO	A3SS
chrX_117577522_117577650_117577546_117577650_117576527_117576643	1	0.822667	0.848	-0.025	WDR44	RBDMSO	A3SS
chr17_8048068_8048311_8048068_8048165_8049275_8049455	1	0.819	1	-0.181	PER1	RBDMSO	A3SS
chr17_8052779_8052981_8052779_8052921_8053072_8053194	1	0.672333	1	-0.328	PER1	RBDMSO	A3SS
chr20_44520911_44521123_44521036_44521123_44520554_44520666	1	0.902	0.877333	0.025	CTSA	RBDMSO	A3SS
chr20_44523461_44523540_44523471_44523540_44523288_44523380	1	0.990333	1	-0.01	CTSA	RBDMSO	A3SS
chr12_52562779_52565341_52562779_52565306_52565441_52565497	0.727042	0.230333	0.153667	0.077	KRT80	RBDMSO	A3SS
chr12_8347308_8347392_8347324_8347392_8346798_8347077	1	0	1	-1	FAM66C	RBDMSO	A3SS
chr13_41523941_41524109_41523941_41524037_41525464_41525572	1	0.964667	1	-0.035	ELF1	RBDMSO	A3SS
chr1_222753100_222753232_222753100_222753214_222757469_222757639	1	0	0.133667	-0.134	TAF1A	RBDMSO	A3SS
chr16_70530168_70530334_70530168_70530282_70531123_70531290	1	0.760667	0.763667	-0.003	COG4	RBDMSO	A3SS
chr1_110172417_110172538_110172421_110172538_110171948_110172112	0.747703	0.87	0.751667	0.118	AMPD2	RBDMSO	A3SS
chr7_91874215_91874485_91874215_91874448_91875103_91875237	1	0.5	1	-0.5	KRIT1	RBDMSO	A3SS
chr3_58398627_58398690_58398630_58398690_58395816_58395886	1	1	0	1	PXK	RBDMSO	A3SS
chrX_122744768_122744814_122744768_122744808_122745290_122745367	1	0.857	0.833333	0.024	THOC2	RBDMSO	A3SS
chrX_122753251_122753368_122753251_122753287_122754757_122754816	0.237403	0.078	0.0276667	0.05	THOC2	RBDMSO	A3SS
chrX_122830570_122830692_122830570_122830685_122831530_122831601	1	0.983667	0.965667	0.018	THOC2	RBDMSO	A3SS
chr3_112300025_112300173_112300091_112300173_112299392_112299553	1	0.426	0.5	-0.074	SLC35A5	RBDMSO	A3SS
chr11_119063860_119064595_119063860_119063953_119065632_119065704	1	1	0	1	CCDC153	RBDMSO	A3SS
chr3_139096882_139097031_139096882_139096968_139097888_139098015	0.665243	0.912	0.977333	-0.065	COPB2	RBDMSO	A3SS
chr6_33255741_33255803_33255741_33255779_33255924_33256012	0.120626	1	0.889	0.111	WDR46	RBDMSO	A3SS
chr12_27152458_27152609_27152458_27152581_27156168_27156323	1	1	0.974667	0.025	TM7SF3	RBDMSO	A3SS
chr12_27152458_27152699_27152458_27152581_27156168_27156323	1	1	0.5995	0.4	TM7SF3	RBDMSO	A3SS
chr12_27152458_27152699_27152458_27152609_27156168_27156323	1	0.00266667	0.00833333	-0.006	TM7SF3	RBDMSO	A3SS
chr6_35258029_35258159_35258042_35258159_35255422_35255622	1	0	0.0666667	-0.067	ZNF76	RBDMSO	A3SS
chr6_35260316_35260564_35260330_35260564_35259334_35259514	1	0.0936667	0.0775	0.016	ZNF76	RBDMSO	A3SS
chrX_147018022_147018132_147018028_147018132_147014203_147014282	1	0.889333	0.832333	0.057	FMR1	RBDMSO	A3SS
chrX_147026388_147026571_147026424_147026571_147024650_147024846	1	0.748667	0.650333	0.098	FMR1	RBDMSO	A3SS
chrX_147026388_147026571_147026463_147026571_147024650_147024846	1	0.773333	0.792333	-0.019	FMR1	RBDMSO	A3SS
chrX_147026424_147026571_147026463_147026571_147024650_147024846	1	0.553333	0.661667	-0.108	FMR1	RBDMSO	A3SS
chr3_123632571_123634565_123632571_123633979_123649948_123650081	0.826661	0.575333	1	-0.425	CCDC14	RBDMSO	A3SS
chr1_144604409_144604508_144604477_144604508_144598511_144598780	0.741727	0.702667	0.229667	0.473	RP11-640M9.2	RBDMSO	A3SS
chr1_144606837_144607061_144606937_144607061_144606368_144606510	1	1	0.722667	0.277	RP11-640M9.2	RBDMSO	A3SS
chr19_30102768_30102846_30102774_30102846_30101315_30101539	1	0.971667	0.984667	-0.013	POP4	RBDMSO	A3SS
chr1_151196720_151196755_151196723_151196755_151170424_151170593	1	0.6585	0.65	0.008	PIP5K1A	RBDMSO	A3SS
chr1_151196720_151196755_151196723_151196755_151171028_151171557	1	0.295667	0.392667	-0.097	PIP5K1A	RBDMSO	A3SS
chr16_2147728_2147781_2147728_2147778_2147868_2147985	1	0.485333	0.772667	-0.287	PKD1	RBDMSO	A3SS
chr5_118811372_118811422_118811400_118811422_118810095_118810155	1	0	0.028	-0.028	HSD17B4	RBDMSO	A3SS
chr5_118865588_118865675_118865595_118865675_118862827_118862914	1	0.967667	0.958333	0.009	HSD17B4	RBDMSO	A3SS
chr11_68355265_68355492_68355394_68355492_68343425_68343511	1	0.0183333	0	0.018	PPP6R3	RBDMSO	A3SS
chr11_68355265_68355492_68355445_68355492_68343425_68343511	1	1	0	1	PPP6R3	RBDMSO	A3SS
chr11_68355394_68355492_68355412_68355492_68343425_68343511	1	0.718667	1	-0.281	PPP6R3	RBDMSO	A3SS
chr11_68355394_68355492_68355445_68355492_68343425_68343511	0.673581	1	0.749667	0.25	PPP6R3	RBDMSO	A3SS
chr11_68355412_68355492_68355445_68355492_68343425_68343511	1	1	0	1	PPP6R3	RBDMSO	A3SS
chr11_68355265_68355492_68355394_68355492_68350510_68350597	1	0.00933333	0.0186667	-0.009	PPP6R3	RBDMSO	A3SS
chr11_68355265_68355492_68355412_68355492_68350510_68350597	1	0.0576667	0.111333	-0.054	PPP6R3	RBDMSO	A3SS
chr11_68355265_68355492_68355445_68355492_68350510_68350597	1	0.0503333	0.383667	-0.333	PPP6R3	RBDMSO	A3SS
chr11_68355394_68355492_68355412_68355492_68350510_68350597	1	0.807	0.763	0.044	PPP6R3	RBDMSO	A3SS
chr11_68355394_68355492_68355445_68355492_68350510_68350597	1	0.851667	0.819667	0.032	PPP6R3	RBDMSO	A3SS
chr11_68355412_68355492_68355445_68355492_68350510_68350597	1	0.551333	0.656	-0.105	PPP6R3	RBDMSO	A3SS
chr11_68380533_68382720_68382099_68382720_68377371_68377491	1	0.812333	1	-0.188	PPP6R3	RBDMSO	A3SS
chr5_139941171_139941307_139941171_139941286_139941428_139941434	1	0.464667	0	0.465	APBB3	RBDMSO	A3SS
chr4_56304448_56304704_56304448_56304574_56308598_56308801	1	1	0.803	0.197	CLOCK	RBDMSO	A3SS
chr1_6522922_6523030_6522922_6523016_6523131_6523187	1	0.5	0.424	0.076	TNFRSF25	RBDMSO	A3SS
chr1_6522922_6523187_6522922_6523030_6524434_6524513	1	0.083	1	-0.917	TNFRSF25	RBDMSO	A3SS
chr11_62561729_62561912_62561729_62561870_62562406_62562479	1	0.788333	0.651	0.137	NXF1	RBDMSO	A3SS
chr11_62563758_62563817_62563758_62563814_62563931_62564039	1	0.965	0.934333	0.031	NXF1	RBDMSO	A3SS
chr17_79813328_79813462_79813328_79813381_79817056_79817263	0.306694	0.939333	0.875	0.064	P4HB	RBDMSO	A3SS
chr17_73587681_73587793_73587696_73587793_73587252_73587327	1	0.2095	0	0.209	MYO15B	RBDMSO	A3SS
chr17_73610279_73610441_73610327_73610441_73609785_73609858	1	0.2365	1	-0.764	MYO15B	RBDMSO	A3SS
chr17_73620028_73620144_73620094_73620144_73619860_73619934	1	1	0.666667	0.333	MYO15B	RBDMSO	A3SS
chr17_73621606_73621740_73621610_73621740_73621202_73621318	1	0.666667	1	-0.333	MYO15B	RBDMSO	A3SS
chr12_56120673_56120748_56120673_56120747_56120934_56121123	1	1	0.998333	0.002	CD63	RBDMSO	A3SS
chr16_2577561_2577616_2577573_2577616_2570984_2571124	1	1	0.966333	0.034	AMDHD2	RBDMSO	A3SS
chr19_41084028_41084118_41084059_41084118_41083462_41083536	1	0.0193333	0	0.019	SHKBP1	RBDMSO	A3SS
chr19_41088256_41088372_41088331_41088372_41086651_41086842	1	0.860333	0.880333	-0.02	SHKBP1	RBDMSO	A3SS
chr19_41096635_41096759_41096638_41096759_41096149_41096328	0.757776	0.843333	0.940333	-0.097	SHKBP1	RBDMSO	A3SS
chr9_38571354_38573126_38571354_38572056_38575472_38575695	1	0	1	-1	ANKRD18A	RBDMSO	A3SS
chr17_73701690_73702172_73702087_73702172_73700835_73700894	1	0.001	0	0.001	SAP30BP	RBDMSO	A3SS
chr17_43005393_43005946_43005393_43005919_43006186_43006392	0.715827	0.761	1	-0.239	KIF18B	RBDMSO	A3SS
chr17_43009423_43009610_43009423_43009574_43010040_43010141	1	0.869667	0.928	-0.058	KIF18B	RBDMSO	A3SS
chr18_9595015_9595151_9595015_9595100_9614223_9614268	1	0.473333	0.2895	0.184	PPP4R1	RBDMSO	A3SS
chr19_6754841_6755326_6754841_6754943_6759604_6759681	1	0.069	0.707333	-0.638	SH2D3A	RBDMSO	A3SS
chr1_1326145_1328183_1326145_1326245_1328775_1328840	1	0.553	0.767667	-0.215	CCNL2	RBDMSO	A3SS
chr14_103934369_103934523_103934417_103934523_103933415_103933528	1	0.571333	0.573667	-0.002	MARK3	RBDMSO	A3SS
chr12_42768664_42768876_42768757_42768876_42748962_42749024	1	0.814333	0.764	0.05	PPHLN1	RBDMSO	A3SS
chr12_42839774_42840092_42839792_42840092_42836442_42836543	1	0.441333	0.220333	0.221	PPHLN1	RBDMSO	A3SS
chr12_48361915_48362271_48362038_48362271_48360990_48361044	1	0.969	0.982667	-0.014	TMEM106C	RBDMSO	A3SS
chr3_75475600_75475772_75475600_75475750_75479982_75480065	0.650929	0.185333	0	0.185	FAM86DP	RBDMSO	A3SS
chr13_76104446_76104544_76104446_76104541_76111799_76111811	1	0	0.0626667	-0.063	COMMD6	RBDMSO	A3SS
chr7_87035603_87035831_87035603_87035810_87037352_87037550	1	0.5	0	0.5	ABCB4	RBDMSO	A3SS
chr2_172604285_172604921_172604288_172604921_172602311_172602437	1	0.765333	0.772	-0.007	DYNC1I2	RBDMSO	A3SS
chr21_47924270_47924402_47924273_47924402_47918494_47918746	1	0.239	0	0.239	DIP2A	RBDMSO	A3SS
chr21_47931329_47931527_47931341_47931527_47929169_47929289	1	0.868333	0.953333	-0.085	DIP2A	RBDMSO	A3SS
chr19_10291025_10291245_10291025_10291205_10291453_10291561	1	0.662333	0.742667	-0.08	DNMT1	RBDMSO	A3SS
chr19_10291453_10291561_10291453_10291512_10292716_10292753	1	0.87	0.77	0.1	DNMT1	RBDMSO	A3SS
chr19_3783123_3783295_3783123_3783217_3783811_3784031	1	0	0.0476667	-0.048	MATK	RBDMSO	A3SS
chr1_67889882_67890005_67889882_67889960_67890570_67890642	1	0.121667	0.11	0.012	SERBP1	RBDMSO	A3SS
chr1_67890570_67890660_67890570_67890642_67890765_67890906	1	0.452	0.451	0.001	SERBP1	RBDMSO	A3SS
chr7_93516572_93516743_93516572_93516667_93518346_93518535	1	0.6265	1	-0.373	TFPI2	RBDMSO	A3SS
chrX_148617705_148617787_148617705_148617745_148619646_148619704	1	0.325	1	-0.675	LINC00893	RBDMSO	A3SS
chr21_34951655_34951868_34951655_34951723_34953607_34953806	1	1	0.758667	0.241	DONSON	RBDMSO	A3SS
chr21_34956895_34957074_34956895_34957032_34958283_34958487	1	1	0.863667	0.136	DONSON	RBDMSO	A3SS
chr21_34958283_34958487_34958283_34958366_34959827_34959908	0.26345	0.65	1	-0.35	DONSON	RBDMSO	A3SS
chr1_16058383_16058543_16058444_16058543_16057686_16057752	1	0.602333	0.520667	0.082	PLEKHM2	RBDMSO	A3SS
chr19_50170275_50170418_50170278_50170418_50169941_50170056	0.580835	0.925333	0.841	0.084	BCL2L12	RBDMSO	A3SS
chr12_124090411_124090528_124090477_124090528_124086674_124086803	1	0	0.023	-0.023	DDX55	RBDMSO	A3SS
chr12_124091978_124092209_124092150_124092209_124090619_124090706	1	0.915667	1	-0.084	DDX55	RBDMSO	A3SS
chr12_124092146_124092209_124092150_124092209_124091978_124092070	1	0.796667	0.884	-0.087	DDX55	RBDMSO	A3SS
chr12_124094485_124094675_124094549_124094675_124093226_124093376	0.762901	0.480667	0.688	-0.207	DDX55	RBDMSO	A3SS
chr17_26715368_26715558_26715378_26715558_26715192_26715295	1	1	0.7215	0.278	SARM1	RBDMSO	A3SS
chr1_117061852_117061924_117061852_117061889_117064527_117064605	1	0	0.058	-0.058	CD58	RBDMSO	A3SS
chr5_31538366_31538796_31538590_31538796_31535850_31536000	1	1	0.642667	0.357	C5orf22	RBDMSO	A3SS
chr14_100761962_100762330_100761962_100762034_100765178_100765222	0.26345	0.209667	0.729667	-0.52	SLC25A29	RBDMSO	A3SS
chr19_35424528_35424627_35424531_35424627_35422746_35422897	1	0.7405	1	-0.26	ZNF30	RBDMSO	A3SS
chr15_78577602_78578066_78577602_78577681_78578382_78578475	1	0.00133333	0	0.001	WDR61	RBDMSO	A3SS
chr15_78584957_78585227_78584957_78585130_78585508_78585614	1	0	0.00566667	-0.006	WDR61	RBDMSO	A3SS
chr10_121339982_121340358_121339982_121340050_121341433_121341521	1	0.514667	0.700333	-0.186	TIAL1	RBDMSO	A3SS
chr10_121341970_121342120_121341970_121342069_121347663_121347760	0.0272126	0.098	0.232	-0.134	TIAL1	RBDMSO	A3SS
chr1_32682489_32682725_32682489_32682548_32682859_32682952	1	0.0285	0	0.029	TMEM234	RBDMSO	A3SS
chr1_227079443_227079545_227079446_227079545_227078978_227079062	1	0.5	0.655667	-0.156	PSEN2	RBDMSO	A3SS
chr8_145740319_145740456_145740319_145740426_145740533_145740626	1	0.951667	0.933333	0.018	RECQL4	RBDMSO	A3SS
chr8_145741371_145742148_145741371_145741797_145742433_145742574	1	0.730667	0.711667	0.019	RECQL4	RBDMSO	A3SS
chr12_2973848_2973921_2973848_2973918_2974520_2974565	0.306182	0.206	0.0736667	0.132	FOXM1	RBDMSO	A3SS
chrX_149931037_149933397_149932984_149933397_149924160_149924337	1	1	0.701667	0.298	MTMR1	RBDMSO	A3SS
chr5_74014621_74014796_74014733_74014796_74014115_74014188	1	0.867333	0.814	0.053	HEXB	RBDMSO	A3SS
chr2_73447079_73447318_73447178_73447318_73445988_73446097	1	0.0413333	0.0286667	0.013	SMYD5	RBDMSO	A3SS
chr1_162562521_162562572_162562524_162562572_162560112_162560301	1	0.670667	0.78	-0.109	UAP1	RBDMSO	A3SS
chr6_7599905_7601757_7601568_7601757_7595259_7595334	1	0.002	0.002	0	SNRNP48	RBDMSO	A3SS
chr14_72171437_72172057_72171938_72172057_72169097_72169222	1	0.007	0.00433333	0.003	SIPA1L1	RBDMSO	A3SS
chr14_72204957_72205042_72204960_72205042_72201993_72202108	1	0.609667	0.624333	-0.015	SIPA1L1	RBDMSO	A3SS
chr15_85198359_85198640_85198359_85198635_85200406_85200579	1	0.925	0.841667	0.083	NMB	RBDMSO	A3SS
chr15_42805371_42805645_42805596_42805645_42805152_42805194	1	0	0.004	-0.004	SNAP23	RBDMSO	A3SS
chrX_102863965_102864855_102863970_102864855_102863531_102863601	1	0.931	0.896667	0.034	TCEAL3	RBDMSO	A3SS
chr15_50581679_50581865_50581679_50581862_50592985_50593099	1	0.881667	0.936333	-0.055	GABPB1	RBDMSO	A3SS
chr12_662356_663149_662359_663149_661632_661694	1	0.5	1	-0.5	B4GALNT3	RBDMSO	A3SS
chr19_36637097_36637214_36637148_36637214_36636877_36636956	0.641497	0.755333	0.832333	-0.077	CAPNS1	RBDMSO	A3SS
chr4_8009781_8009927_8009781_8009924_8010776_8010829	1	0.868	0.7405	0.128	ABLIM2	RBDMSO	A3SS
chr5_72864059_72864152_72864116_72864152_72863086_72863259	1	0.913333	1	-0.087	UTP15	RBDMSO	A3SS
chr19_804531_804702_804540_804702_804291_804438	1	0.986667	0.981	0.006	PTBP1	RBDMSO	A3SS
chr19_805491_805569_805512_805569_805012_805187	1	0.785667	0.838	-0.052	PTBP1	RBDMSO	A3SS
chr19_808359_808452_808379_808452_806407_806556	1	0	0.5	-0.5	PTBP1	RBDMSO	A3SS
chr17_57842331_57842499_57842412_57842499_57816197_57816308	1	0.983333	0.981333	0.002	VMP1	RBDMSO	A3SS
chr17_57915655_57915758_57915672_57915758_57915215_57915573	1	0.086	0.0626667	0.023	VMP1	RBDMSO	A3SS
chr22_30823108_30823390_30823157_30823390_30822704_30822832	1	0.02	0	0.02	MTFP1	RBDMSO	A3SS
chr22_30823108_30823390_30823226_30823390_30822704_30822832	1	0.0663333	0	0.066	MTFP1	RBDMSO	A3SS
chr22_30823157_30823390_30823226_30823390_30822704_30822832	0.83788	0.583667	0.75	-0.166	MTFP1	RBDMSO	A3SS
chr19_44676240_44676367_44676244_44676367_44674187_44674248	1	0.666667	0.910333	-0.244	ZNF226	RBDMSO	A3SS
chr14_54884565_54884669_54884568_54884669_54882616_54882648	1	0.972333	0.947667	0.025	CDKN3	RBDMSO	A3SS
chr12_6761436_6761584_6761436_6761475_6761827_6761933	0.641497	0.723333	0.924667	-0.201	ING4	RBDMSO	A3SS
chr12_6761827_6761936_6761827_6761933_6762101_6762216	1	0.457667	0.321667	0.136	ING4	RBDMSO	A3SS
chr12_6761827_6761936_6761827_6761933_6762110_6762216	1	0.039	0.2405	-0.201	ING4	RBDMSO	A3SS
chr20_60701281_60701495_60701359_60701495_60699672_60699836	1	0.00966667	0.00466667	0.005	LSM14B	RBDMSO	A3SS
chr19_42460832_42461086_42460832_42461042_42461169_42461271	1	0.929333	1	-0.071	RABAC1	RBDMSO	A3SS
chr14_24608753_24608998_24608753_24608823_24610097_24610174	0.568375	0.0456667	0.0183333	0.027	EMC9	RBDMSO	A3SS
chr14_24608753_24609025_24608753_24608823_24610097_24610174	1	0.007	0	0.007	EMC9	RBDMSO	A3SS
chr14_24608753_24609025_24608753_24608998_24610097_24610174	1	0.111333	0	0.111	EMC9	RBDMSO	A3SS
chr19_12763176_12763274_12763176_12763243_12766507_12766693	1	0.861	0.904	-0.043	MAN2B1	RBDMSO	A3SS
chr19_12766507_12766693_12766507_12766676_12767384_12767501	1	0.975333	1	-0.025	MAN2B1	RBDMSO	A3SS
chr19_12769241_12769324_12769241_12769321_12772073_12772190	1	0.941	1	-0.059	MAN2B1	RBDMSO	A3SS
chr14_90870722_90870858_90870742_90870858_90870205_90870312	1	0.958667	0.97	-0.011	CALM1	RBDMSO	A3SS
chr19_36501468_36501585_36501468_36501547_36501795_36501947	0.277236	0.846	0.786333	0.06	ALKBH6	RBDMSO	A3SS
chr19_36501639_36501979_36501639_36501947_36502305_36502366	1	0.139667	0.157333	-0.018	ALKBH6	RBDMSO	A3SS
chr4_942198_942403_942298_942403_941903_941942	1	0.6795	0.5	0.179	TMEM175	RBDMSO	A3SS
chr4_945433_945505_945469_945505_944994_945046	1	0.125	0.113667	0.011	TMEM175	RBDMSO	A3SS
chr7_99710971_99711392_99710971_99711028_99711490_99711577	1	0.79	0.934333	-0.144	TAF6	RBDMSO	A3SS
chr2_241535350_241535938_241535735_241535938_241534440_241534721	1	0.029	0.02	0.009	CAPN10	RBDMSO	A3SS
chr2_241536097_241536359_241536266_241536359_241535735_241535938	1	0.719333	0.719333	0	CAPN10	RBDMSO	A3SS
chr16_418500_419220_418500_419211_419930_420225	1	0.970333	0.952	0.018	MRPL28	RBDMSO	A3SS
chr9_37762539_37762682_37762573_37762682_37761899_37762114	1	0.174	0.0503333	0.124	TRMT10B	RBDMSO	A3SS
chr9_37769937_37770016_37769941_37770016_37768072_37768225	1	1	0.881667	0.118	TRMT10B	RBDMSO	A3SS
chr6_33738978_33740555_33738978_33740552_33744730_33744833	1	0.982	0.964333	0.018	LEMD2	RBDMSO	A3SS
chr1_243319522_243319757_243319522_243319649_243327585_243329418	1	0.5	0.666667	-0.167	CEP170	RBDMSO	A3SS
chr7_44796545_44796748_44796573_44796748_44796023_44796138	1	0.929	0.914667	0.014	ZMIZ2	RBDMSO	A3SS
chr7_44796545_44796748_44796641_44796748_44796023_44796138	1	0.698667	0.660333	0.038	ZMIZ2	RBDMSO	A3SS
chr7_44796573_44796748_44796641_44796748_44796023_44796138	1	0.081	0.0776667	0.003	ZMIZ2	RBDMSO	A3SS
chr7_107546711_107546813_107546715_107546813_107545805_107545949	1	0.995	0.986333	0.009	DLD	RBDMSO	A3SS
chr16_87741417_87741681_87741417_87741678_87741955_87742072	1	0.616	0.644333	-0.028	KLHDC4	RBDMSO	A3SS
chr16_87788799_87788898_87788799_87788860_87790027_87790083	0.403813	0.834333	0.445333	0.389	KLHDC4	RBDMSO	A3SS
chr2_118735569_118735606_118735569_118735603_118743544_118743645	1	1	0.827	0.173	CCDC93	RBDMSO	A3SS
chr18_21136206_21136628_21136206_21136577_21137080_21137154	1	0.0686667	0.098	-0.029	NPC1	RBDMSO	A3SS
chr15_75630916_75631026_75630986_75631026_75630695_75630761	1	0.00966667	0.005	0.005	COMMD4	RBDMSO	A3SS
chr15_75631325_75631445_75631377_75631445_75630986_75631026	1	0.925333	0.951667	-0.026	COMMD4	RBDMSO	A3SS
chr18_55238623_55238835_55238623_55238772_55240477_55240597	1	0.0133333	0	0.013	FECH	RBDMSO	A3SS
chr19_49507463_49507675_49507533_49507675_49506535_49506591	1	0.0103333	0.00533333	0.005	RUVBL2	RBDMSO	A3SS
chr2_62066555_62067716_62066555_62067660_62069256_62069495	1	1	0.39	0.61	FAM161A	RBDMSO	A3SS
chr16_28986421_28986713_28986504_28986713_28986092_28986184	1	0.747333	1	-0.253	SPNS1	RBDMSO	A3SS
chr16_28986504_28986713_28986508_28986713_28986114_28986421	1	0.262667	0.154667	0.108	SPNS1	RBDMSO	A3SS
chr16_28992775_28992936_28992790_28992936_28990725_28990792	1	0	0.008	-0.008	SPNS1	RBDMSO	A3SS
chr5_34945826_34945908_34945865_34945908_34944971_34945130	1	0	0.019	-0.019	DNAJC21	RBDMSO	A3SS
chr1_27631491_27631684_27631549_27631684_27630111_27630286	1	1	0.872333	0.128	WDTC1	RBDMSO	A3SS
chr10_285995_286051_285998_286051_285377_285465	1	0.806667	0.841667	-0.035	ZMYND11	RBDMSO	A3SS
chr1_26155999_26156321_26156035_26156321_26153105_26153317	1	0.862667	0.790667	0.072	MTFR1L	RBDMSO	A3SS
chr1_26155999_26156321_26156108_26156321_26153105_26153317	0.0791932	0.500667	0.762333	-0.262	MTFR1L	RBDMSO	A3SS
chr1_26156035_26156321_26156108_26156321_26153105_26153317	1	0.333333	0.470333	-0.137	MTFR1L	RBDMSO	A3SS
chr17_79892801_79893023_79892801_79893020_79893212_79893392	1	0.991	0.992667	-0.002	PYCR1	RBDMSO	A3SS
chr7_56099621_56099747_56099621_56099670_56101653_56101799	1	0.742667	1	-0.257	PSPH	RBDMSO	A3SS
chr7_56101653_56101847_56101653_56101799_56118830_56119297	1	0.727667	0.933667	-0.206	PSPH	RBDMSO	A3SS
chr15_43486278_43486659_43486612_43486659_43484940_43485001	1	0	0.003	-0.003	CCNDBP1	RBDMSO	A3SS
chr19_38702919_38703031_38702919_38703001_38704283_38704396	1	0	0.1805	-0.18	DPF1	RBDMSO	A3SS
chr17_45915896_45916085_45915896_45916062_45916156_45916372	1	0.0273333	0	0.027	SCRN2	RBDMSO	A3SS
chr17_45916809_45917224_45916809_45917009_45917556_45917738	1	0.01	0	0.01	SCRN2	RBDMSO	A3SS
chr6_30545849_30545979_30545852_30545979_30545594_30545690	1	0.472667	0.533	-0.06	ABCF1	RBDMSO	A3SS
chr1_11887145_11887278_11887171_11887278_11886212_11886271	1	0.515	1	-0.485	CLCN6	RBDMSO	A3SS
chr14_104177369_104177582_104177369_104177517_104177802_104177904	1	0.892667	0.893667	-0.001	XRCC3	RBDMSO	A3SS
chr14_104177802_104177998_104177802_104177904_104181760_104181821	1	0.0543333	0.026	0.028	XRCC3	RBDMSO	A3SS
chr17_73759094_73759262_73759094_73759230_73759400_73759520	1	0.0226667	0.00933333	0.013	GALK1	RBDMSO	A3SS
chr2_210884392_210884685_210884396_210884685_210882196_210882283	1	0.911667	0.944	-0.032	RPE	RBDMSO	A3SS
chr14_91655253_91655514_91655331_91655514_91647529_91647733	1	0.5	1	-0.5	C14orf159	RBDMSO	A3SS
chr12_7024981_7025081_7024984_7025081_7023752_7023823	1	0	0.0283333	-0.028	ENO2	RBDMSO	A3SS
chr5_70939597_70939722_70939645_70939722_70931930_70931994	1	1	0	1	MCCC2	RBDMSO	A3SS
chr5_70939597_70939722_70939645_70939722_70936829_70936902	1	0.00833333	0	0.008	MCCC2	RBDMSO	A3SS
chr16_70072807_70073003_70072807_70072888_70076253_70076319	1	0.205333	0.492333	-0.287	PDXDC2P	RBDMSO	A3SS
chr16_54966988_54968397_54966991_54968397_54966409_54966815	1	0.972667	0.974333	-0.002	IRX5	RBDMSO	A3SS
chr22_36876621_36876884_36876621_36876834_36877189_36877387	1	0.6525	0	0.652	TXN2	RBDMSO	A3SS
chr1_35641978_35642075_35641978_35642072_35642919_35643000	0.419719	0.645	0.828333	-0.183	SFPQ	RBDMSO	A3SS
chr7_128587076_128587589_128587283_128587589_128586554_128586616	1	1	0.796	0.204	IRF5	RBDMSO	A3SS
chr7_128587076_128587589_128587331_128587589_128586554_128586616	1	0.782333	0.782333	0	IRF5	RBDMSO	A3SS
chr7_128587283_128587589_128587331_128587589_128586554_128586616	1	0	0.31	-0.31	IRF5	RBDMSO	A3SS
chr7_128587283_128587589_128587331_128587589_128587076_128587110	1	1	0.31	0.69	IRF5	RBDMSO	A3SS
chr12_133208900_133209094_133208900_133209074_133209249_133209381	1	0.949667	0.9	0.05	POLE	RBDMSO	A3SS
chr12_133234453_133235260_133234453_133234556_133235880_133236095	1	0	0.001	-0.001	POLE	RBDMSO	A3SS
chr12_133252679_133252790_133252679_133252770_133253131_133253239	1	0.739667	0.814667	-0.075	POLE	RBDMSO	A3SS
chr19_47544235_47544383_47544282_47544383_47543701_47543808	1	0	0.5	-0.5	NPAS1	RBDMSO	A3SS
chr11_17096643_17096744_17096643_17096710_17097000_17097170	1	0.954	0.965	-0.011	RPS13	RBDMSO	A3SS
chr7_76247499_76247932_76247499_76247617_76254838_76255000	1	0.0495	0.033	0.017	POMZP3	RBDMSO	A3SS
chrX_153647881_153647962_153647884_153647962_153641818_153641904	1	0.883333	0.883333	0	TAZ	RBDMSO	A3SS
chr3_9785261_9785585_9785264_9785585_9784627_9784937	1	0.421	0.375333	0.046	BRPF1	RBDMSO	A3SS
chr1_47728574_47728785_47728574_47728734_47735306_47735538	1	0.405	0.306667	0.098	STIL	RBDMSO	A3SS
chr1_47728574_47728788_47728574_47728734_47735306_47735538	0.0520444	0.357333	0.0513333	0.306	STIL	RBDMSO	A3SS
chr1_47728574_47728788_47728574_47728785_47735306_47735538	0.119272	0.472667	0.144667	0.328	STIL	RBDMSO	A3SS
chr1_21276495_21276604_21276495_21276601_21295966_21296089	1	0.458	0.393667	0.064	EIF4G3	RBDMSO	A3SS
chr11_95546095_95546275_95546115_95546275_95532395_95532552	1	1	0.888333	0.112	CEP57	RBDMSO	A3SS
chr20_2736272_2736470_2736388_2736470_2733002_2733191	1	1	0	1	EBF4	RBDMSO	A3SS
chr6_158093755_158094561_158093800_158094561_158074556_158074659	1	0.729333	0.772333	-0.043	ZDHHC14	RBDMSO	A3SS
chr5_32784901_32784989_32784904_32784989_32782998_32783134	1	0.632333	0.399	0.233	NPR3	RBDMSO	A3SS
chr12_54063654_54063898_54063654_54063732_54066359_54066429	1	0.001	0.002	-0.001	ATP5G2	RBDMSO	A3SS
chr19_39880708_39880929_39880708_39880801_39881457_39881794	1	1	0.847667	0.152	PAF1	RBDMSO	A3SS
chr22_19165239_19165554_19165239_19165378_19165645_19165753	1	1	0.981	0.019	SLC25A1	RBDMSO	A3SS
chr8_103862226_103862393_103862226_103862372_103870240_103870378	1	0	0.12	-0.12	AZIN1	RBDMSO	A3SS
chr1_7854016_7854068_7854019_7854068_7848104_7848306	1	0.766667	0.827	-0.06	PER3	RBDMSO	A3SS
chr1_7889893_7890221_7889896_7890221_7887177_7887875	1	0.685	0.493667	0.191	PER3	RBDMSO	A3SS
chr12_120636356_120636542_120636356_120636434_120636656_120636803	1	0.862667	0.880333	-0.018	RPLP0	RBDMSO	A3SS
chr12_120636356_120636573_120636356_120636434_120636656_120636803	1	0.003	0.00333333	0	RPLP0	RBDMSO	A3SS
chr12_120636356_120636573_120636356_120636542_120636656_120636803	1	0	0.000333333	0	RPLP0	RBDMSO	A3SS
chr12_120636356_120636573_120636356_120636542_120636697_120636803	1	1	0.982	0.018	RPLP0	RBDMSO	A3SS
chr12_120638532_120638694_120638532_120638634_120638885_120639014	1	0.0806667	0.0916667	-0.011	RPLP0	RBDMSO	A3SS
chr19_17448707_17449064_17448816_17449064_17448367_17448473	1	0.0483333	0.0666667	-0.018	GTPBP3	RBDMSO	A3SS
chr19_17451852_17452131_17451915_17452131_17450242_17450408	1	0.556333	0.512	0.044	GTPBP3	RBDMSO	A3SS
chr1_155041474_155042014_155041494_155042014_155039847_155039916	1	0.0826667	0	0.083	EFNA4	RBDMSO	A3SS
chr19_55915655_55915846_55915655_55915769_55918182_55918330	1	0.905333	0.910667	-0.005	UBE2S	RBDMSO	A3SS
chr19_56204316_56204403_56204319_56204403_56204051_56204162	1	0.544667	0.546	-0.001	EPN1	RBDMSO	A3SS
chr6_44216353_44216513_44216366_44216513_44214823_44214932	1	0.00266667	0.002	0.001	HSP90AB1	RBDMSO	A3SS
chr3_47447404_47447536_47447434_47447536_47447238_47447288	1	0.767	1	-0.233	PTPN23	RBDMSO	A3SS
chr1_179858444_179858504_179858447_179858504_179853826_179853904	1	0.464333	0.343333	0.121	TOR1AIP1	RBDMSO	A3SS
chr3_130403093_130403225_130403093_130403149_130405054_130405266	1	0.766333	0.834667	-0.068	PIK3R4	RBDMSO	A3SS
chr2_220044831_220044967_220044919_220044967_220044454_220044485	1	0.862333	0.875333	-0.013	FAM134A	RBDMSO	A3SS
chr5_176471389_176471534_176471392_176471534_176468778_176468871	1	0.912	1	-0.088	ZNF346	RBDMSO	A3SS
chr5_176477703_176477937_176477751_176477937_176471389_176471534	1	0.130667	0.0433333	0.087	ZNF346	RBDMSO	A3SS
chr11_71502781_71502865_71502784_71502865_71500828_71500891	1	0.6645	1	-0.336	FAM86C1	RBDMSO	A3SS
chr19_38795204_38795326_38795263_38795326_38795014_38795130	1	0.082	0.0873333	-0.005	C19orf33	RBDMSO	A3SS
chr19_1011578_1011662_1011578_1011611_1011739_1011797	1	0.732	0.728	0.004	TMEM259	RBDMSO	A3SS
chr1_29650142_29650300_29650148_29650300_29649882_29650008	1	1	0.968333	0.032	PTPRU	RBDMSO	A3SS
chr19_36235223_36235639_36235223_36235322_36236025_36236088	1	0.416	0.438333	-0.022	U2AF1L4	RBDMSO	A3SS
chr12_108938202_108938308_108938202_108938254_108938914_108939099	1	0.0866667	0.0556667	0.031	SART3	RBDMSO	A3SS
chr8_54963571_54963748_54963571_54963706_54965214_54965316	1	1	0.914333	0.086	LYPLA1	RBDMSO	A3SS
chr22_30974823_30974985_30974823_30974982_30975123_30975290	1	0.813	0.855333	-0.042	PES1	RBDMSO	A3SS
chr22_30976557_30976688_30976557_30976673_30976998_30977088	1	0.895667	0.934	-0.038	PES1	RBDMSO	A3SS
chr15_43668652_43668823_43668700_43668823_43668295_43668424	1	0.0233333	0.02	0.003	TUBGCP4	RBDMSO	A3SS
chr15_43690235_43690377_43690238_43690377_43689411_43689519	1	0.4	0.297667	0.102	TUBGCP4	RBDMSO	A3SS
chr8_95850690_95850846_95850721_95850846_95848751_95848859	0.0250665	1	0.682	0.318	INTS8	RBDMSO	A3SS
chr12_53853583_53854927_53854798_53854927_53853055_53853187	1	0.000666667	0.001	0	PCBP2	RBDMSO	A3SS
chr12_53856264_53856351_53856276_53856351_53854798_53854927	1	0.342333	0.320667	0.022	PCBP2	RBDMSO	A3SS
chr12_53862560_53862616_53862563_53862616_53861004_53861077	0.840978	0.974667	0.954667	0.02	PCBP2	RBDMSO	A3SS
chr12_53862560_53862616_53862563_53862616_53861588_53861627	0.565409	0.647667	0.715	-0.067	PCBP2	RBDMSO	A3SS
chr10_24820758_24820922_24820761_24820922_24816864_24817048	1	1	0.689667	0.31	KIAA1217	RBDMSO	A3SS
chr3_53919852_53919939_53919852_53919931_53920877_53920961	0.565409	1	0.916	0.084	SELK	RBDMSO	A3SS
chr19_40553312_40553380_40553312_40553377_40554576_40554703	1	0.5	0.439	0.061	ZNF780B	RBDMSO	A3SS
chr15_74276999_74277212_74276999_74277209_74277658_74277854	1	0.772333	0.6285	0.144	STOML1	RBDMSO	A3SS
chr2_27667052_27667164_27667055_27667164_27666815_27666928	1	0.378	0.486333	-0.108	KRTCAP3	RBDMSO	A3SS
chr16_84900502_84900646_84900505_84900646_84888334_84888435	1	0.5	1	-0.5	CRISPLD2	RBDMSO	A3SS
chr17_34848656_34848743_34848661_34848743_34842778_34842810	1	0.885667	0.948333	-0.063	ZNHIT3	RBDMSO	A3SS
chr17_34849769_34849850_34849803_34849850_34848656_34848743	1	0.845	0.914	-0.069	ZNHIT3	RBDMSO	A3SS
chr17_19866152_19866304_19866152_19866279_19871726_19871774	1	0.849667	1	-0.15	AKAP10	RBDMSO	A3SS
chr17_19866152_19866335_19866152_19866279_19871726_19871774	1	0.929	1	-0.071	AKAP10	RBDMSO	A3SS
chr17_19866152_19866335_19866152_19866304_19871726_19871774	0.860147	0.558667	0.814333	-0.256	AKAP10	RBDMSO	A3SS
chr3_51994541_51994658_51994541_51994653_51994881_51994914	0.897484	1	0.804	0.196	PCBP4	RBDMSO	A3SS
chr1_11130956_11131045_11130956_11131030_11132143_11132228	1	0	0.0413333	-0.041	EXOSC10	RBDMSO	A3SS
chr11_65427136_65427268_65427136_65427259_65427594_65427686	1	0.96	0.926333	0.034	RELA	RBDMSO	A3SS
chr11_65429157_65429306_65429157_65429290_65429407_65429559	1	0.940667	0.93	0.011	RELA	RBDMSO	A3SS
chr11_65429649_65429818_65429649_65429676_65430296_65430389	1	0.0113333	0.0223333	-0.011	RELA	RBDMSO	A3SS
chr19_49464788_49464893_49464827_49464893_49464066_49464171	1	0.880333	0.846333	0.034	BAX	RBDMSO	A3SS
chr1_150940558_150940677_150940558_150940650_150940870_150940988	1	0.838667	0.854667	-0.016	CERS2	RBDMSO	A3SS
chr22_38010196_38010281_38010200_38010281_38009030_38009198	1	0.707	0.650667	0.056	GGA1	RBDMSO	A3SS
chr17_45669269_45669426_45669321_45669426_45668082_45668247	1	0.0433333	0.00833333	0.035	NPEPPS	RBDMSO	A3SS
chr17_45682698_45682918_45682831_45682918_45681280_45681415	1	0.939	0.971	-0.032	NPEPPS	RBDMSO	A3SS
chr16_50354573_50354688_50354573_50354685_50355892_50355949	1	0.421667	0.312667	0.109	BRD7	RBDMSO	A3SS
chr16_50388335_50388393_50388335_50388390_50388703_50388833	1	0.961667	0.979667	-0.018	BRD7	RBDMSO	A3SS
chr20_62293826_62293980_62293898_62293980_62293202_62293296	1	0.0113333	0.0103333	0.001	RTEL1	RBDMSO	A3SS
chr20_62325671_62325841_62325724_62325841_62324495_62324636	1	0.023	0.0203333	0.003	RTEL1	RBDMSO	A3SS
chr9_80866820_80866959_80866823_80866959_80863677_80863789	1	0.251333	0.334	-0.083	CEP78	RBDMSO	A3SS
chr1_44401261_44401388_44401326_44401388_44399783_44399932	1	0.354	0.177	0.177	ARTN	RBDMSO	A3SS
chr1_44401740_44401903_44401764_44401903_44401261_44401388	1	0.263	0.439	-0.176	ARTN	RBDMSO	A3SS
chr3_185636152_185636226_185636152_185636223_185637224_185637284	1	0.928667	0.944	-0.015	TRA2B	RBDMSO	A3SS
chr12_129294487_129294656_129294487_129294598_129299319_129299615	1	0.839	0.762333	0.077	SLC15A4	RBDMSO	A3SS
chr19_38134165_38134264_38134165_38134261_38135510_38135637	1	0.39	0	0.39	ZFP30	RBDMSO	A3SS
chr6_168947765_168947849_168947798_168947849_168944304_168944352	1	0	0.351	-0.351	SMOC2	RBDMSO	A3SS
chr22_22317118_22317392_22317118_22317265_22318294_22318400	1	0.00966667	0.0146667	-0.005	TOP3B	RBDMSO	A3SS
chr10_6002329_6002530_6002329_6002431_6005705_6005804	1	0.666667	1	-0.333	IL15RA	RBDMSO	A3SS
chr14_105239214_105239429_105239214_105239330_105239587_105239716	1	0.962667	0.973667	-0.011	AKT1	RBDMSO	A3SS
chr1_202536905_202536959_202536908_202536959_202533570_202533675	1	0.439	1	-0.561	PPP1R12B	RBDMSO	A3SS
chr8_41364572_41364640_41364577_41364640_41363429_41363531	0.46598	0.089	0.027	0.062	GOLGA7	RBDMSO	A3SS
chr1_28275504_28275673_28275575_28275673_28271742_28271956	1	0.00966667	0	0.01	SMPDL3B	RBDMSO	A3SS
chr16_30767675_30767841_30767687_30767841_30767502_30767593	0.66291	0.055	0.0996667	-0.045	PHKG2	RBDMSO	A3SS
chr11_64082212_64082383_64082215_64082383_64081710_64081839	1	0.939333	0.734333	0.205	ESRRA	RBDMSO	A3SS
chr14_23417076_23417242_23417076_23417222_23419522_23419619	1	0.0226667	0.0106667	0.012	HAUS4	RBDMSO	A3SS
chr1_109745534_109745853_109745565_109745853_109743356_109743522	1	0.0773333	0.0373333	0.04	KIAA1324	RBDMSO	A3SS
chr5_7878056_7878435_7878061_7878435_7875370_7875488	1	0.856333	0.734333	0.122	MTRR	RBDMSO	A3SS
chr7_72718226_72718405_72718226_72718401_72718743_72718859	1	0.655333	0.547333	0.108	NSUN5	RBDMSO	A3SS
chr7_72721579_72721754_72721579_72721640_72722427_72722550	1	0.769	0.755667	0.013	NSUN5	RBDMSO	A3SS
chr6_15651543_15651639_15651543_15651594_15652317_15652371	1	0.0386667	0.119	-0.08	DTNBP1	RBDMSO	A3SS
chr12_56396326_56396504_56396387_56396504_56395995_56396055	0.437442	0.760333	0.662667	0.098	SUOX	RBDMSO	A3SS
chr19_13059310_13059366_13059327_13059366_13058990_13059172	1	0.964333	0.951333	0.013	RAD23A	RBDMSO	A3SS
chr19_13060088_13060222_13060091_13060222_13059894_13059973	1	0.530333	0.601667	-0.071	RAD23A	RBDMSO	A3SS
chr7_21951234_21951372_21951234_21951369_21956371_21956512	0.0250665	0.410667	0.824	-0.413	CDCA7L	RBDMSO	A3SS
chr4_39308211_39308324_39308211_39308321_39310255_39310652	1	0.315333	0.232	0.083	RFC1	RBDMSO	A3SS
chr19_18685866_18686051_18685912_18686051_18685679_18685782	1	1	0.997	0.003	UBA52	RBDMSO	A3SS
chr19_21117754_21117853_21117775_21117853_21116829_21116956	1	0.697	1	-0.303	ZNF85	RBDMSO	A3SS
chr1_155161973_155162101_155161973_155162074_155162576_155162658	1	0.309667	0.404	-0.094	MUC1	RBDMSO	A3SS
chr2_74708082_74708213_74708082_74708192_74708349_74708499	0.0201458	0.508	0.887	-0.379	CCDC142	RBDMSO	A3SS
chr12_14587270_14587357_14587273_14587357_14576842_14578407	0.124895	0.883333	0.755	0.128	ATF7IP	RBDMSO	A3SS
chr11_57505307_57505498_57505384_57505498_57505079_57505140	1	0.017	0	0.017	TMX2	RBDMSO	A3SS
chr2_191383677_191383909_191383677_191383748_191389988_191390104	1	0.6405	1	-0.359	TMEM194B	RBDMSO	A3SS
chr11_17438476_17438512_17438476_17438509_17448595_17448701	1	0	1	-1	ABCC8	RBDMSO	A3SS
chr5_54569120_54569254_54569120_54569205_54570441_54570559	1	0.011	0	0.011	DHX29	RBDMSO	A3SS
chr11_57558856_57559145_57558965_57559145_57529268_57529518	1	0.6045	1	-0.395	CTNND1	RBDMSO	A3SS
chr11_57558856_57559145_57558963_57559145_57556508_57556627	1	1	0.174	0.826	CTNND1	RBDMSO	A3SS
chr22_36650943_36651045_36650982_36651045_36649116_36649265	1	0.0733333	0	0.073	APOL1	RBDMSO	A3SS
chr8_99045269_99045404_99045326_99045404_99044473_99044545	0.233581	0.666667	0.429667	0.237	MATN2	RBDMSO	A3SS
chr14_76259255_76259443_76259258_76259443_76249489_76249873	0.980671	0.159333	0.424667	-0.265	TTLL5	RBDMSO	A3SS
chr1_207958963_207959027_207959000_207959027_207958415_207958451	1	1	0.964333	0.036	CD46	RBDMSO	A3SS
chr12_105582050_105582225_105582050_105582174_105583549_105583602	1	0.755667	0.745667	0.01	APPL2	RBDMSO	A3SS
chr12_105593150_105593309_105593150_105593302_105597480_105597563	1	0.964667	1	-0.035	APPL2	RBDMSO	A3SS
chr16_28109315_28109960_28109315_28109939_28112778_28113009	1	0.965667	0.971333	-0.006	XPO6	RBDMSO	A3SS
chr16_28117703_28117818_28117703_28117773_28118842_28118998	1	0.970333	0.889333	0.081	XPO6	RBDMSO	A3SS
chr2_11593707_11593924_11593707_11593848_11597304_11597359	1	0.901333	0.945333	-0.044	E2F6	RBDMSO	A3SS
chr13_52710251_52710395_52710251_52710368_52710935_52711038	1	0.666667	0.915667	-0.249	NEK3	RBDMSO	A3SS
chr17_72860269_72860469_72860269_72860467_72860945_72861053	1	0	0.5	-0.5	FDXR	RBDMSO	A3SS
chr17_72860945_72861071_72860945_72861053_72861840_72861942	1	0.062	0	0.062	FDXR	RBDMSO	A3SS
chr17_72862905_72863001_72862905_72862998_72868160_72868232	1	0.175333	0.183333	-0.008	FDXR	RBDMSO	A3SS
chr11_61187941_61188045_61187941_61188002_61188861_61189080	1	0.905333	0.964333	-0.059	CPSF7	RBDMSO	A3SS
chr18_13038368_13038578_13038513_13038578_13037235_13037300	1	0	1	-1	CEP192	RBDMSO	A3SS
chr18_13116372_13116502_13116375_13116502_13113584_13113704	1	0.481	0.5	-0.019	CEP192	RBDMSO	A3SS
chr18_13116372_13116502_13116375_13116502_13114128_13114250	0.144429	0.0626667	0.377	-0.314	CEP192	RBDMSO	A3SS
chr16_4391368_4391584_4391368_4391505_4393207_4393292	1	0.014	0.00833333	0.006	CORO7-PAM16	RBDMSO	A3SS
chr7_40132383_40132836_40132563_40132836_40127724_40127930	1	0.047	0.0546667	-0.008	CDK13	RBDMSO	A3SS
chr1_161092864_161093011_161092864_161092964_161093628_161093736	1	1	0.957333	0.043	DEDD	RBDMSO	A3SS
chr1_161093927_161094316_161093927_161094000_161100604_161100637	1	1	0.883667	0.116	DEDD	RBDMSO	A3SS
chr19_1117321_1117498_1117321_1117468_1119009_1119163	1	0.958667	1	-0.041	SBNO2	RBDMSO	A3SS
chr1_229462484_229463305_229462484_229462753_229477845_229478260	1	0.0106667	0	0.011	CCSAP	RBDMSO	A3SS
chr16_27720025_27720241_27720034_27720241_27715216_27715319	1	0.873	1	-0.127	KIAA0556	RBDMSO	A3SS
chr6_126210084_126211127_126210117_126211127_126206304_126206489	1	1	0.5	0.5	NCOA7	RBDMSO	A3SS
chr1_40313657_40313769_40313657_40313763_40315790_40315933	1	0.878	0.907333	-0.029	TRIT1	RBDMSO	A3SS
chr5_10254785_10254950_10254877_10254950_10254256_10254317	1	0.965333	0.948667	0.017	CCT5	RBDMSO	A3SS
chr19_2246751_2247021_2246880_2247021_2245444_2245554	1	0.976333	1	-0.024	SF3A2	RBDMSO	A3SS
chr15_60760259_60760521_60760259_60760361_60768261_60768366	1	0.459333	0.412333	0.047	NARG2	RBDMSO	A3SS
chr3_45776726_45776865_45776737_45776865_45773544_45773643	1	0.965333	1	-0.035	SACM1L	RBDMSO	A3SS
chr3_150285799_150285833_150285803_150285833_150285688_150285716	1	0.8015	1	-0.199	EIF2A	RBDMSO	A3SS
chr14_24032792_24032847_24032792_24032818_24032924_24033065	0.820131	0.890333	0.950667	-0.06	AP1G2	RBDMSO	A3SS
chr14_24033254_24033430_24033254_24033368_24033541_24033597	1	0.161667	0.141333	0.02	AP1G2	RBDMSO	A3SS
chr14_24036319_24036528_24036319_24036524_24036659_24036733	1	0.939667	0.809667	0.13	AP1G2	RBDMSO	A3SS
chr17_6662574_6663037_6662980_6663037_6661407_6661543	1	0.011	0.00466667	0.006	XAF1	RBDMSO	A3SS
chr17_80616366_80616589_80616366_80616438_80617455_80617533	1	0.585	1	-0.415	RAB40B	RBDMSO	A3SS
chr9_139726713_139726822_139726716_139726822_139726172_139726313	1	0.0406667	0.0343333	0.006	RABL6	RBDMSO	A3SS
chr9_139733673_139733938_139733765_139733938_139733360_139733573	1	0.874333	0.951	-0.077	RABL6	RBDMSO	A3SS
chr9_33543179_33543253_33543182_33543253_33541144_33541225	1	0.127333	0.481	-0.354	ANKRD18B	RBDMSO	A3SS
chr12_123098172_123098308_123098250_123098308_123097658_123097777	1	0.973667	0.85	0.124	KNTC1	RBDMSO	A3SS
chr1_46726932_46727057_46726935_46727057_46726398_46726687	1	0.957	1	-0.043	RAD54L	RBDMSO	A3SS
chr12_54106883_54106990_54106883_54106987_54107484_54107684	1	0.912	1	-0.088	CALCOCO1	RBDMSO	A3SS
chr12_54117376_54117546_54117376_54117468_54118428_54118531	1	0.75	1	-0.25	CALCOCO1	RBDMSO	A3SS
chr12_54117376_54117567_54117376_54117468_54118428_54118531	1	0.787	1	-0.213	CALCOCO1	RBDMSO	A3SS
chr12_54117376_54117567_54117376_54117546_54118428_54118531	1	0.642	0.907333	-0.265	CALCOCO1	RBDMSO	A3SS
chr12_54118870_54119047_54118870_54119042_54121187_54121236	1	1	0	1	CALCOCO1	RBDMSO	A3SS
chr12_54118870_54119050_54118870_54119042_54121187_54121236	1	1	0.967	0.033	CALCOCO1	RBDMSO	A3SS
chr12_54118870_54119050_54118870_54119047_54121187_54121236	1	0.941	1	-0.059	CALCOCO1	RBDMSO	A3SS
chr6_99997383_99997451_99997383_99997448_99998093_99998185	1	0.971333	0.984333	-0.013	CCNC	RBDMSO	A3SS
chr1_78338685_78338805_78338688_78338805_78332022_78332076	1	0.584	0.350333	0.234	FAM73A	RBDMSO	A3SS
chr16_3534690_3535083_3534761_3535083_3532501_3532598	1	0.5	0	0.5	NAA60	RBDMSO	A3SS
chr22_18906963_18907144_18906963_18907110_18907218_18907311	1	0.5	0	0.5	PRODH	RBDMSO	A3SS
chr11_67199823_67199963_67199826_67199963_67198838_67198986	1	1	0.5655	0.434	RPS6KB2	RBDMSO	A3SS
chr11_67200596_67200918_67200810_67200918_67200422_67200513	1	0.876667	0.849	0.028	RPS6KB2	RBDMSO	A3SS
chr15_89931731_89931812_89931734_89931812_89931047_89931112	1	0.493667	0.654	-0.16	LINC00925	RBDMSO	A3SS
chr3_160821214_160821305_160821214_160821302_160822106_160822194	0.448708	0.913667	0.806	0.108	B3GALNT1	RBDMSO	A3SS
chr2_3481462_3481566_3481465_3481566_3469367_3469466	1	0.160333	0.0313333	0.129	TRAPPC12	RBDMSO	A3SS
chr12_113348855_113349040_113348902_113349040_113346340_113346629	0.806267	0.919	0.939667	-0.021	OAS1	RBDMSO	A3SS
chr19_53119970_53120094_53119970_53120068_53122188_53122315	1	1	0	1	ZNF83	RBDMSO	A3SS
chr19_53119970_53120128_53119970_53120094_53122188_53122315	1	0	1	-1	ZNF83	RBDMSO	A3SS
chr1_228295368_228295570_228295368_228295561_228295935_228296019	1	0.946	0.959667	-0.014	MRPL55	RBDMSO	A3SS
chr1_228295935_228296022_228295935_228296019_228296137_228296175	1	0.334	0.0836667	0.25	MRPL55	RBDMSO	A3SS
chr2_44023025_44023097_44023028_44023097_44021595_44021782	1	0.409	0.360333	0.049	DYNC2LI1	RBDMSO	A3SS
chr19_10683346_10683764_10683346_10683571_10685092_10685168	1	0.865333	0.949667	-0.084	AP1M2	RBDMSO	A3SS
chr19_10690391_10690540_10690391_10690534_10691941_10692068	1	0.282667	0.239333	0.043	AP1M2	RBDMSO	A3SS
chr4_99214555_99214666_99214558_99214666_99182636_99182720	0.530081	0.549	0.212667	0.336	RAP1GDS1	RBDMSO	A3SS
chr4_99342405_99342545_99342408_99342545_99341169_99341295	1	0.726667	0.709667	0.017	RAP1GDS1	RBDMSO	A3SS
chr20_47739628_47739772_47739628_47739766_47740911_47741124	1	0.936667	0.914333	0.022	STAU1	RBDMSO	A3SS
chr20_47740911_47741142_47740911_47741124_47752369_47752468	1	0.0936667	0.084	0.01	STAU1	RBDMSO	A3SS
chr2_233655407_233655625_233655425_233655625_233651859_233652039	1	0.829	0.76	0.069	GIGYF2	RBDMSO	A3SS
chr2_233655967_233656156_233655970_233656156_233655717_233655880	1	0.967667	0.871	0.097	GIGYF2	RBDMSO	A3SS
chr22_50960926_50960998_50960929_50960998_50960771_50960844	1	0.112333	0.152667	-0.04	NCAPH2	RBDMSO	A3SS
chr22_50961445_50961595_50961508_50961595_50961249_50961351	1	0.861667	0.859333	0.002	NCAPH2	RBDMSO	A3SS
chr8_25317755_25318070_25317899_25318070_25316714_25316989	1	1	0.766333	0.234	CDCA2	RBDMSO	A3SS
chr16_71512781_71513003_71512781_71512908_71515984_71516046	1	0	0.176	-0.176	ZNF19	RBDMSO	A3SS
chr8_124361524_124361684_124361524_124361661_124368628_124368717	1	1	0.970333	0.03	ATAD2	RBDMSO	A3SS
chr8_124382060_124382264_124382060_124382262_124383142_124383230	1	0.991	0.965333	0.026	ATAD2	RBDMSO	A3SS
chr15_65885765_65885910_65885765_65885907_65888070_65888163	0.233581	0.879667	0.964333	-0.085	VWA9	RBDMSO	A3SS
chr11_65688018_65688133_65688039_65688133_65687813_65687933	1	0.00466667	0.00333333	0.001	DRAP1	RBDMSO	A3SS
chr5_68417520_68417722_68417573_68417722_68414325_68414455	1	0.936333	1	-0.064	SLC30A5	RBDMSO	A3SS
chr1_156568759_156568896_156568759_156568822_156571200_156571262	1	1	0.920333	0.08	GPATCH4	RBDMSO	A3SS
chr11_44094893_44095067_44094996_44095067_44092805_44092865	1	0	0.484	-0.484	ACCS	RBDMSO	A3SS
chr1_36644019_36644197_36644046_36644197_36643473_36643802	1	0.776667	0.901	-0.124	MAP7D1	RBDMSO	A3SS
chr1_36644019_36644197_36644071_36644197_36643473_36643802	1	0.906667	0.813333	0.093	MAP7D1	RBDMSO	A3SS
chr1_36644046_36644197_36644071_36644197_36643473_36643802	0.246737	0.793	0.333333	0.46	MAP7D1	RBDMSO	A3SS
chr1_36645112_36645158_36645115_36645158_36644862_36644916	0.373357	0.0536667	0.133667	-0.08	MAP7D1	RBDMSO	A3SS
chr2_97890542_97890616_97890545_97890616_97884910_97884983	1	0.654	0.5	0.154	ANKRD36	RBDMSO	A3SS
chr13_113831924_113832322_113831924_113832290_113832487_113832601	1	0.441667	0.428333	0.013	PCID2	RBDMSO	A3SS
chr13_113852504_113852578_113852504_113852575_113854740_113854830	1	1	0.949	0.051	PCID2	RBDMSO	A3SS
chr17_37814225_37814775_37814657_37814775_37814027_37814105	1	1	0.789	0.211	STARD3	RBDMSO	A3SS
chr17_37814657_37814775_37814665_37814775_37814225_37814279	1	1	0.825667	0.174	STARD3	RBDMSO	A3SS
chr17_37816412_37816526_37816463_37816526_37815713_37815806	1	0.0116667	0	0.012	STARD3	RBDMSO	A3SS
chr20_45927472_45927691_45927472_45927616_45938799_45938948	1	0.217333	0.183333	0.034	ZMYND8	RBDMSO	A3SS
chr11_73589823_73589864_73589827_73589864_73588041_73588113	1	0.928	0.910333	0.018	PAAF1	RBDMSO	A3SS
chr11_73611314_73611465_73611355_73611465_73610190_73610289	1	0.926	0.938	-0.012	PAAF1	RBDMSO	A3SS
chr2_231067294_231067444_231067294_231067438_231072705_231072774	1	0.951667	1	-0.048	SP110	RBDMSO	A3SS
chr1_1245060_1245231_1245085_1245231_1244833_1244983	1	0.953	1	-0.047	PUSL1	RBDMSO	A3SS
chr5_180660412_180660763_180660635_180660763_180659658_180659889	0.162885	0.857667	0.614333	0.243	TRIM41	RBDMSO	A3SS
chr1_1026851_1026989_1026851_1026945_1027370_1027483	1	0.045	0.0286667	0.016	C1orf159	RBDMSO	A3SS
chr19_17339611_17340028_17339817_17340028_17339064_17339118	1	0.472	0.431	0.041	OCEL1	RBDMSO	A3SS
chr20_34297145_34297196_34297145_34297178_34300940_34301018	0.794717	0.371	0.286667	0.084	RBM39	RBDMSO	A3SS
chr20_34297145_34297196_34297145_34297178_34302106_34302311	1	0.406	0	0.406	RBM39	RBDMSO	A3SS
chr20_34317233_34317287_34317233_34317284_34317383_34317449	1	0.920333	0.910333	0.01	RBM39	RBDMSO	A3SS
chr20_34317383_34317473_34317383_34317449_34319862_34320057	1	0.00433333	0	0.004	RBM39	RBDMSO	A3SS
[truncated: 101,344 more rows]
