# Supplementary material for: Separate transcription and splicing gene networks are linked and coordinated by the pRb–E2F pathway
Source: Nucleic Acids Res. 2026 Jan 30;54(3):gkag016. doi: 10.1093/nar/gkag016 (PMC12856215; doi:10.1093/nar/gkag016)
Supplement: gkag016_Supplemental_Files [file gkag016_supplemental_files.zip › Table S4new.xlsx]

## Sheet: Tumour44 vs TumourDMSO DEGs
baseMean	log2FoldChange	padj	ENSEMBL	SYMBOL
757.433	2.012	3.32897e-17	ENSMUSG00000047562	Mmp10
1579.66	-1.79945	2.27165e-16	ENSMUSG00000020256	Aldh1l2
2201.5	1.99798	5.07805e-14	ENSMUSG00000024299	Adamts10
188.193	2.57098	1.63783e-12	ENSMUSG00000042254	Cilp
4057.35	-1.42552	6.57591e-08	ENSMUSG00000022797	Tfrc
20148.2	1.35161	6.57591e-08	ENSMUSG00000023885	Thbs2
497.541	1.63549	6.79814e-08	ENSMUSG00000006014	Prg4
986.921	1.60691	1.88187e-07	ENSMUSG00000051331	Cacna1c
5682.47	-1.46518	1.88187e-07	ENSMUSG00000064337	NA
70.8846	-3.15072	2.30661e-07	ENSMUSG00000028972	Car6
297.503	1.71431	2.9189e-07	ENSMUSG00000020017	Hal
2522.35	1.39082	6.84258e-07	ENSMUSG00000002289	Angptl4
131.028	3.8285	8.55298e-07	ENSMUSG00000030137	Tuba8
284.828	2.09201	1.91062e-06	ENSMUSG00000041577	Prelp
219.127	-1.98729	2.36106e-06	ENSMUSG00000023045	Soat2
6863.69	1.07015	2.92431e-06	ENSMUSG00000034220	Gpc1
9396.32	1.2812	3.13794e-06	ENSMUSG00000022037	Clu
60.0161	3.48421	3.1738e-06	ENSMUSG00000025784	Clec3b
483.253	1.71968	3.3624e-06	ENSMUSG00000035783	Acta2
1541.28	1.0452	6.21808e-06	ENSMUSG00000051790	Nlgn2
1886.63	1.56269	6.39354e-06	ENSMUSG00000002020	Ltbp2
977.622	-1.53312	6.47275e-06	ENSMUSG00000027737	Slc7a11
1012.14	1.37811	6.47275e-06	ENSMUSG00000042804	Gpr153
555.428	1.74923	6.47608e-06	ENSMUSG00000024011	Pi16
1812.79	-1.106	8.27995e-06	ENSMUSG00000020680	Taf15
229.291	1.71969	1.20208e-05	ENSMUSG00000028600	Podn
345.942	-2.09973	1.45797e-05	ENSMUSG00000052305	Hbb-b1
345.942	-2.09973	1.45797e-05	ENSMUSG00000052305	Hbb-bs
458.317	1.59191	1.62227e-05	ENSMUSG00000021678	F2rl1
373.884	1.41656	4.80923e-05	ENSMUSG00000085133	NA
879.461	1.33396	6.20911e-05	ENSMUSG00000052353	Cemip
1164.84	-1.02256	7.25733e-05	ENSMUSG00000032252	Glce
236.3	1.64184	8.06541e-05	ENSMUSG00000022203	Efs
503.468	-1.32368	9.2864e-05	ENSMUSG00000026787	Gad2
177.638	-1.98937	9.30595e-05	ENSMUSG00000069919	Hba-a1
3174.75	1.17276	0.000101459	ENSMUSG00000022817	Itgb5
963.665	-1.06576	0.000108237	ENSMUSG00000022034	Esco2
64.5513	-2.52182	0.000111739	ENSMUSG00000044165	Bcl2l15
434.564	1.28843	0.000151887	ENSMUSG00000035757	Selenoo
1185.61	1.38346	0.000152168	ENSMUSG00000034612	Chst11
447.404	-1.48175	0.000178571	ENSMUSG00000032715	Trib3
3111.07	1.26519	0.000218743	ENSMUSG00000001248	Gramd1a
886.99	-1.00564	0.000253964	ENSMUSG00000005233	Spc25
275.286	1.26014	0.000344926	ENSMUSG00000033295	Ptprf
485.911	1.77013	0.000352953	ENSMUSG00000072941	Sod3
237.87	2.41138	0.000451791	ENSMUSG00000021950	Anxa8
2513.19	0.893987	0.000520953	ENSMUSG00000030748	Il4ra
707.056	1.64448	0.000619758	ENSMUSG00000027955	Gask1b
2392.21	-1.04023	0.000628	ENSMUSG00000038608	Dock10
412.855	1.09615	0.000628	ENSMUSG00000028487	Bnc2
208.949	2.75779	0.000663695	ENSMUSG00000037379	Spon2
4637.77	-1.07285	0.000692068	ENSMUSG00000029752	Asns
17024	0.766481	0.000692621	ENSMUSG00000062825	Actg1
48.0034	-2.68963	0.000752906	ENSMUSG00000069917	Hba-a2
2265.57	1.0464	0.00075788	ENSMUSG00000039062	Anpep
3537.64	0.983037	0.00075788	ENSMUSG00000021614	Vcan
33712.4	0.951488	0.0007799	ENSMUSG00000040249	Lrp1
1082.16	-1.01335	0.0007799	ENSMUSG00000023919	Cenpq
1401.17	1.23138	0.000782338	ENSMUSG00000025876	Unc5a
2063.46	1.21672	0.000796694	ENSMUSG00000037035	Inhbb
3548.71	0.766487	0.000942656	ENSMUSG00000008855	Hdac5
3826.67	-0.81747	0.000961582	ENSMUSG00000042599	Kdm7a
131.842	2.10539	0.000961582	ENSMUSG00000043903	NA
1142.47	1.09998	0.000961582	ENSMUSG00000017446	C1qtnf1
500.202	-1.03844	0.00102029	ENSMUSG00000039396	Neil3
1673.28	1.14014	0.00110531	ENSMUSG00000042821	Snai1
115.341	2.60442	0.0011125	ENSMUSG00000041605	Inava
690.826	1.45454	0.0011125	ENSMUSG00000021508	Cxcl14
1784.16	0.898924	0.0011311	ENSMUSG00000023224	Serping1
2896.5	-0.936161	0.0011311	ENSMUSG00000015880	Ncapg
144.563	2.92352	0.0011311	ENSMUSG00000030854	Ptpn5
195.433	1.47278	0.00116651	ENSMUSG00000027220	Syt13
1096.64	-0.889328	0.00116651	ENSMUSG00000035443	Thyn1
613.246	-1.07248	0.00125428	ENSMUSG00000034653	Ythdc2
564.023	1.02177	0.00135155	ENSMUSG00000046447	Camk2n1
1288.3	0.823191	0.00135155	ENSMUSG00000020935	Dcakd
1219.13	1.18973	0.00136965	ENSMUSG00000056481	Cd248
728.671	1.11451	0.00139209	ENSMUSG00000096768	Erdr1
357.418	-1.37235	0.00141043	ENSMUSG00000026073	Il1r2
426.645	-1.08799	0.00141043	ENSMUSG00000027353	Mcm8
68.1021	2.63074	0.00141043	ENSMUSG00000050370	Ch25h
145.773	1.9685	0.00144552	ENSMUSG00000067704	Wfdc13
74.8872	2.65505	0.00149214	ENSMUSG00000032852	Rspo4
10888.6	0.747026	0.00149214	ENSMUSG00000029718	Pcolce
5090.73	0.810962	0.00149214	ENSMUSG00000030530	Furin
3751.58	0.744338	0.00149214	ENSMUSG00000034463	Scara3
10220.2	0.948413	0.00149214	ENSMUSG00000043613	Mmp3
132.333	1.59432	0.00149214	ENSMUSG00000021702	Thbs4
117.42	1.65427	0.00149214	ENSMUSG00000023886	Smoc2
2334.73	-0.90826	0.00152668	ENSMUSG00000028180	Zranb2
1044.43	0.954259	0.00157553	ENSMUSG00000031538	Plat
211.336	-1.26293	0.00163655	ENSMUSG00000072980	Oip5
1306.56	-0.834712	0.00163655	ENSMUSG00000041147	Brca2
425.562	1.03631	0.00163655	ENSMUSG00000022180	Slc7a8
3970.05	1.58306	0.00165643	ENSMUSG00000056427	Slit3
2451.15	0.792619	0.00167481	ENSMUSG00000028108	Ecm1
2594.13	0.772592	0.00170569	ENSMUSG00000028664	Ephb2
830.598	1.38251	0.00184763	ENSMUSG00000037370	Enpp1
864.175	-0.843824	0.00187321	ENSMUSG00000026384	Ptpn4
917.061	-0.866505	0.00192162	ENSMUSG00000086583	NA
38.122	2.86276	0.0020842	ENSMUSG00000046275	Trarg1
115.699	1.61334	0.002099	ENSMUSG00000026207	Speg
34.1346	-2.88471	0.00210629	ENSMUSG00000076614	NA
192.099	1.28431	0.00212993	ENSMUSG00000024736	Tmem132a
464.565	1.73076	0.00214181	ENSMUSG00000035279	Ssc5d
2429.3	0.802092	0.00226901	ENSMUSG00000032009	Sesn3
33.1128	-2.93318	0.00226901	ENSMUSG00000032484	Ngp
2238.61	0.803003	0.00227887	ENSMUSG00000023055	Calcoco1
3932.38	0.711217	0.00227887	ENSMUSG00000043079	Synpo
3109.45	1.03731	0.00234659	ENSMUSG00000036565	Ttyh3
1896.9	0.832496	0.00234659	ENSMUSG00000042292	Mrtfa
1242.72	1.25419	0.00239407	ENSMUSG00000031722	Hp
48.8821	2.54081	0.00242234	ENSMUSG00000028780	Sema3c
727.174	-1.12351	0.00254674	ENSMUSG00000031927	1700012B09Rik
4438.39	0.816241	0.00261623	ENSMUSG00000027878	Notch2
824.583	1.08122	0.00261623	ENSMUSG00000027848	Olfml3
1560.52	1.38884	0.00261623	ENSMUSG00000020758	Itgb4
3483.3	0.706114	0.00261623	ENSMUSG00000024913	Lrp5
9586.9	1.34825	0.0026922	ENSMUSG00000048126	Col6a3
1323.47	-0.801252	0.00282987	ENSMUSG00000021569	Trip13
7935.63	0.696686	0.00300456	ENSMUSG00000000957	Mmp14
1562.36	0.973758	0.00333067	ENSMUSG00000038463	Olfml2b
1442.93	-0.802575	0.00333879	ENSMUSG00000020108	Ddit4
1697.01	-0.948459	0.00333879	ENSMUSG00000031700	Gpt2
972.301	1.2623	0.00342445	ENSMUSG00000032334	Loxl1
2908.25	-0.840408	0.00346247	ENSMUSG00000005667	Mthfd2
40.6596	3.251	0.00348749	ENSMUSG00000021319	Sfrp4
273.674	1.67826	0.00361186	ENSMUSG00000028019	Pdgfc
400.625	-1.10362	0.00361186	ENSMUSG00000087366	NA
24155.4	0.952721	0.00361186	ENSMUSG00000001435	Col18a1
214919	1.16194	0.00362241	ENSMUSG00000026193	Fn1
404.022	-1.29701	0.00368282	ENSMUSG00000031626	Sorbs2
4703.49	-0.826455	0.00379295	ENSMUSG00000028312	Smc2
241.587	1.65295	0.00384072	ENSMUSG00000045672	Col27a1
3556.87	-0.749911	0.00384072	ENSMUSG00000063406	Tmed5
9335.24	-0.835517	0.00416303	ENSMUSG00000034349	Smc4
21411.4	-1.28199	0.00416303	ENSMUSG00000064339	NA
1075.65	0.803606	0.00422688	ENSMUSG00000009739	Pou6f1
1577.75	0.872633	0.0042737	ENSMUSG00000024851	Pitpnm1
1269.72	-0.837461	0.00453898	ENSMUSG00000014907	Naf1
477.447	-1.16179	0.00459139	ENSMUSG00000101939	NA
305.624	1.61217	0.00480544	ENSMUSG00000031380	Vegfd
3743.74	0.801779	0.00510257	ENSMUSG00000020592	Sdc1
2783.79	1.51596	0.00519402	ENSMUSG00000022887	Masp1
935.804	0.954975	0.00519939	ENSMUSG00000041115	Iqsec2
8311.78	0.692938	0.00532563	ENSMUSG00000025151	Maged1
509.178	-1.5161	0.00532579	ENSMUSG00000026358	Rgs1
105.677	1.69144	0.00534786	ENSMUSG00000036030	Prtg
3628.79	0.6701	0.00545438	ENSMUSG00000032737	Inppl1
1687.97	0.709001	0.00545438	ENSMUSG00000045374	Wdr81
3448.98	0.969277	0.00547794	ENSMUSG00000003617	Cp
460.628	1.8342	0.00547794	ENSMUSG00000030730	Atp2a1
560.834	1.50106	0.0057006	ENSMUSG00000029096	Htra3
1348.11	0.763415	0.0057461	ENSMUSG00000041688	Amot
2210.61	-0.769033	0.00643742	ENSMUSG00000040473	Cfap69
651.658	0.824098	0.00647374	ENSMUSG00000031824	6430548M08Rik
1051.02	0.817216	0.00647374	ENSMUSG00000042628	Zfyve1
162.676	1.23158	0.00647374	ENSMUSG00000103144	Pcdhga1
5248.28	0.674765	0.00661628	ENSMUSG00000041638	Gcn1
857.101	0.851701	0.00661628	ENSMUSG00000061028	Clasrp
226.227	1.11936	0.00661628	ENSMUSG00000068758	Il3ra
1115.3	0.773206	0.00661628	ENSMUSG00000046402	Rbp1
2563.54	1.10175	0.00661628	ENSMUSG00000023008	Fmnl3
226.272	-1.30609	0.00668132	ENSMUSG00000040710	St8sia4
2722.2	-0.677554	0.00668132	ENSMUSG00000028560	Usp1
1155.54	1.34232	0.00686327	ENSMUSG00000026817	Ak1
449.972	-1.38125	0.00700043	ENSMUSG00000026581	Sell
556.749	0.845828	0.00708309	ENSMUSG00000063415	Cyp26b1
350.85	1.32746	0.00712767	ENSMUSG00000022665	Ccdc80
177.227	1.28476	0.00727386	ENSMUSG00000056648	Hoxb8
1958.27	-1.06975	0.00728767	ENSMUSG00000031431	Tsc22d3
48510.6	0.757379	0.007576	ENSMUSG00000026043	Col3a1
352.668	-1.40461	0.00773582	ENSMUSG00000055301	Adh7
483.794	1.26422	0.00783437	ENSMUSG00000022995	Enah
65.1108	2.17429	0.00783437	ENSMUSG00000030546	Plin1
5052.2	0.674301	0.00828615	ENSMUSG00000020674	Pxdn
11653.7	0.620115	0.00856283	ENSMUSG00000025278	Flnb
165.538	-1.31285	0.00856283	ENSMUSG00000087060	NA
1631.28	0.933318	0.00856351	ENSMUSG00000042286	Stab1
121.626	1.33194	0.00863829	ENSMUSG00000007097	Atp1a2
835.268	-0.897567	0.0088876	ENSMUSG00000031644	Nek1
193.723	1.1267	0.0088876	ENSMUSG00000002831	Plin4
441.276	-0.860715	0.00891936	ENSMUSG00000024726	Carnmt1
465.481	0.876571	0.00892851	ENSMUSG00000069920	B3gnt9
280.071	1.15488	0.00892851	ENSMUSG00000072949	Acot1
218.27	1.31935	0.00895585	ENSMUSG00000041120	Nbl1
2235.26	0.689824	0.00948905	ENSMUSG00000027889	Ampd2
935.749	0.792697	0.00951022	ENSMUSG00000009281	Rarres2
7399.02	0.891249	0.00954619	ENSMUSG00000026837	Col5a1
25.4401	4.5481	0.00954619	ENSMUSG00000055775	Myh8
404.91	-1.01315	0.00954619	ENSMUSG00000040658	Dnph1
965.037	0.944504	0.009764	ENSMUSG00000035268	Pkig
160.244	1.42654	0.00978084	ENSMUSG00000031548	Sfrp1
1377.09	-0.697621	0.00992597	ENSMUSG00000022033	Pbk
42.13	4.49811	0.00992597	ENSMUSG00000076613	NA
517.299	-0.891262	0.00996095	ENSMUSG00000026730	Pter
1361.91	-1.07435	0.0100211	ENSMUSG00000037106	Fer1l6
790.546	1.22253	0.0100635	ENSMUSG00000010307	Tmem86a
1251.34	1.25102	0.0100635	ENSMUSG00000034675	Dbn1
1309.07	-0.745491	0.010318	ENSMUSG00000035293	G2e3
312.795	1.0543	0.010318	ENSMUSG00000062619	2310039H08Rik
3409.32	0.703941	0.0104334	ENSMUSG00000029547	Ints1
798.068	-0.760188	0.0104811	ENSMUSG00000031488	Rab11fip1
143.245	-1.35396	0.0106882	ENSMUSG00000027273	Snap25
1183.04	-0.836858	0.0106882	ENSMUSG00000022322	Shcbp1
78.5634	-1.8526	0.0114538	ENSMUSG00000087659	NA
524.741	1.06942	0.0116425	ENSMUSG00000044337	Ackr3
831.78	0.816819	0.0116425	ENSMUSG00000068735	Trp53i11
68.774	-1.91738	0.0116425	ENSMUSG00000054537	Tmprss11e
73.8666	2.23549	0.0116575	ENSMUSG00000097993	Ptprv
845.224	-0.791155	0.0121218	ENSMUSG00000028252	Ccnc
3268.09	1.11256	0.0121218	ENSMUSG00000030351	Tspan11
83.9619	1.54308	0.0123939	ENSMUSG00000023992	Trem2
378.67	1.00514	0.0127146	ENSMUSG00000102543	Pcdhgc5
1093.86	0.751638	0.0127893	ENSMUSG00000066026	Dhrs3
1180.3	0.79325	0.0133155	ENSMUSG00000038351	Sgsm2
1693.83	0.732525	0.013436	ENSMUSG00000052911	Lamb2
5031.75	0.659345	0.0136991	ENSMUSG00000022263	Trio
2144.02	-0.635429	0.0138283	ENSMUSG00000038374	Rbm8a
26.4269	2.92695	0.0139166	ENSMUSG00000007877	Tcap
127.705	-1.37118	0.0139166	ENSMUSG00000025140	Pycr1
2929.93	-0.801807	0.0139166	ENSMUSG00000024614	Tmx3
455.747	1.18771	0.0140487	ENSMUSG00000019539	Rcn3
1040.81	0.720322	0.0140741	ENSMUSG00000103037	Pcdhgb1
531.39	-0.844638	0.0141504	ENSMUSG00000098557	Kctd12
98.4715	-1.56596	0.0141504	ENSMUSG00000048572	Tmem252
379.21	1.82723	0.0141642	ENSMUSG00000031070	Mrgprf
174.584	1.11464	0.0142477	ENSMUSG00000071984	Fndc1
1977.98	-0.842528	0.0142945	ENSMUSG00000031878	Nae1
543.202	-0.825319	0.014481	ENSMUSG00000044150	Bclaf3
158.39	1.23012	0.014484	ENSMUSG00000029675	Eln
637.807	1.67787	0.0145907	ENSMUSG00000000031	H19
431.495	-0.889881	0.0146958	ENSMUSG00000026646	Suv39h2
839.573	0.96035	0.0147277	ENSMUSG00000005124	Ccn4
6133.93	-1.16679	0.0154436	ENSMUSG00000042379	Esm1
336.137	1.26491	0.0154964	ENSMUSG00000037605	Adgrl3
81.2795	2.21225	0.0158092	ENSMUSG00000027859	Ngf
1273.54	-0.879469	0.0161965	ENSMUSG00000024056	Ndc80
780.738	-0.75511	0.0168689	ENSMUSG00000044350	Lacc1
40.1347	3.86246	0.0173141	ENSMUSG00000076612	NA
402.019	1.04827	0.0174758	ENSMUSG00000019194	Scn1b
1700.45	-0.682123	0.0175073	ENSMUSG00000029265	Dr1
2061.72	0.861306	0.0178598	ENSMUSG00000063382	Bcl9l
1673.09	1.25898	0.0179923	ENSMUSG00000022324	Matn2
1238.19	0.67614	0.018085	ENSMUSG00000040415	Dtx3
1161.38	1.15855	0.018085	ENSMUSG00000031561	Tenm3
1052.09	-0.707227	0.0181943	ENSMUSG00000066595	Flvcr1
9008.05	1.11101	0.0182097	ENSMUSG00000020241	Col6a2
3293.93	0.700724	0.0182313	ENSMUSG00000025579	Gaa
659.946	1.08649	0.0183164	ENSMUSG00000031788	Kifc3
1540.83	0.748014	0.0187674	ENSMUSG00000015133	Lrrk1
102.861	1.35835	0.0188067	ENSMUSG00000053964	Lgals4
305.814	-0.906048	0.0190034	ENSMUSG00000096401	NA
1247.32	-0.704486	0.0191232	ENSMUSG00000062949	Atp11c
1452.27	-0.853045	0.0191907	ENSMUSG00000026456	Cyb5r1
10034.3	-0.594008	0.0191907	ENSMUSG00000027423	Snx5
7531.92	0.737976	0.0191907	ENSMUSG00000029478	Ncor2
66.8249	2.18203	0.0191907	ENSMUSG00000097789	NA
140.484	1.20384	0.0191907	ENSMUSG00000090958	Lrrc32
381.074	-0.862391	0.0191907	ENSMUSG00000039166	Akap7
7689.66	0.586426	0.0191907	ENSMUSG00000021910	Nisch
3993.21	1.04366	0.0191907	ENSMUSG00000022098	Bmp1
70.0813	1.80519	0.0191907	ENSMUSG00000057969	Sema3b
955.013	-0.764721	0.0191907	ENSMUSG00000024317	Rnf138
467.034	-1.08504	0.0191907	ENSMUSG00000024378	Stard4
1505.59	0.660763	0.0195253	ENSMUSG00000033253	Szt2
2097.53	-0.857361	0.0195253	ENSMUSG00000063694	Cycs
3244.76	-0.731557	0.0200102	ENSMUSG00000034317	Trim59
2621.84	-0.644779	0.0200102	ENSMUSG00000056216	Cebpg
590.848	1.54581	0.0201399	ENSMUSG00000036862	Dchs1
267.348	1.32476	0.0201399	ENSMUSG00000048644	Ctxn1
3730.57	-0.779631	0.0207484	ENSMUSG00000027699	Ect2
110.341	1.69775	0.0207484	ENSMUSG00000024112	Cacna1h
58.936	-1.76083	0.0207917	ENSMUSG00000038742	Angptl6
978.875	0.794118	0.0207917	ENSMUSG00000066357	Wdr6
1006.18	0.72519	0.0208117	ENSMUSG00000041757	Plekha6
4430.43	-0.655095	0.0208248	ENSMUSG00000026605	Cenpf
328.2	-0.901879	0.0215417	ENSMUSG00000078941	Taf9
328.2	-0.901879	0.0215417	ENSMUSG00000078941	Ak6
1695.92	0.904434	0.0218306	ENSMUSG00000037892	Pcdh18
78.3909	1.90831	0.0218306	ENSMUSG00000013367	Iglon5
460.26	0.924187	0.0225176	ENSMUSG00000040563	Plppr2
907.321	0.819648	0.0228831	ENSMUSG00000003344	Btbd2
392.741	1.39102	0.0228831	ENSMUSG00000022548	Apod
3210.58	-0.659958	0.0232025	ENSMUSG00000033813	Tcea1
175.786	1.50778	0.0232025	ENSMUSG00000025978	Rftn2
4920.83	-0.576409	0.0232025	ENSMUSG00000026655	Fam107b
1921.66	-0.736584	0.0232025	ENSMUSG00000027326	Knl1
277.537	1.27842	0.0232025	ENSMUSG00000087528	NA
1986.99	-0.663387	0.0232025	ENSMUSG00000028693	Nasp
2481.24	0.926516	0.0232025	ENSMUSG00000029070	Mxra8
1312.53	0.858641	0.0232025	ENSMUSG00000016128	Stard13
1035.55	0.779859	0.0232025	ENSMUSG00000006205	Htra1
1333.48	-0.749016	0.0232025	ENSMUSG00000004319	Clcn3
3433.56	0.717541	0.0232025	ENSMUSG00000025555	Farp1
1780.56	0.804651	0.0232025	ENSMUSG00000035914	Cd276
273.947	0.964092	0.0232025	ENSMUSG00000022371	Col14a1
498.852	1.02214	0.0232025	ENSMUSG00000052560	Cpne8
200.655	1.43699	0.0232025	ENSMUSG00000022878	Adipoq
663.64	-1.57662	0.0232025	ENSMUSG00000024675	Ms4a4c
7757.36	-0.605559	0.0232733	ENSMUSG00000024587	Nars
990.671	-0.814261	0.0237325	ENSMUSG00000038005	Hpf1
1860.67	0.609043	0.0242145	ENSMUSG00000033128	Gga1
1150.63	0.649666	0.0242145	ENSMUSG00000040414	Slc25a28
3304.11	-0.659225	0.0243088	ENSMUSG00000032254	Kif23
1555.43	1.02856	0.0243925	ENSMUSG00000038776	Ephx1
303.668	-1.12722	0.0250887	ENSMUSG00000039217	Il18
553.422	0.732487	0.0253498	ENSMUSG00000030872	Gga2
1056.97	-0.660119	0.0253498	ENSMUSG00000071359	Tbpl1
5850.96	0.603729	0.0253498	ENSMUSG00000021822	Plau
264.061	1.22423	0.0253498	ENSMUSG00000020846	Rflnb
27294.2	1.13755	0.0253498	ENSMUSG00000001506	Col1a1
2107.22	-0.70201	0.0254882	ENSMUSG00000012443	Kif11
767.499	0.771135	0.0259067	ENSMUSG00000030319	Cand2
3156.5	0.574853	0.0259067	ENSMUSG00000021819	Zswim8
2653.74	0.688511	0.0259067	ENSMUSG00000001750	Tcirg1
123.725	1.19045	0.0259851	ENSMUSG00000027931	Npr1
1404.82	-0.790764	0.0259851	ENSMUSG00000023940	Sgo1
298.913	1.04984	0.0267973	ENSMUSG00000047747	Rnf150
5738.24	0.641013	0.0268536	ENSMUSG00000007891	Ctsd
1114.76	-0.684201	0.0269312	ENSMUSG00000047534	Mis18bp1
1258.21	0.928569	0.0269603	ENSMUSG00000012017	Scarf2
363.375	0.896143	0.0270993	ENSMUSG00000037703	Lzts3
633.329	0.715552	0.0270993	ENSMUSG00000028931	Kcnab2
3302.76	-0.731219	0.0276037	ENSMUSG00000024679	Ms4a6d
775.453	0.676441	0.0276626	ENSMUSG00000026930	Gpsm1
357.076	0.840857	0.0277175	ENSMUSG00000022562	Oplah
814.62	0.669938	0.0281053	ENSMUSG00000033542	Arhgef5
8513.69	0.915856	0.0283098	ENSMUSG00000024620	Pdgfrb
4945.77	0.698612	0.0283535	ENSMUSG00000022816	Fstl1
214.406	-1.18735	0.0294528	ENSMUSG00000056531	Ccdc18
247.13	1.04539	0.0308457	ENSMUSG00000053552	Ebf4
30.48	-2.91818	0.0309452	ENSMUSG00000033860	Fgg
3930.3	-0.650031	0.0318303	ENSMUSG00000015749	Anp32e
363.264	1.05521	0.0318303	ENSMUSG00000074738	Fndc10
836.903	0.734333	0.0318303	ENSMUSG00000045639	Zfp629
638.292	1.09273	0.0319748	ENSMUSG00000033763	Mtss2
1063.56	-0.66713	0.0321102	ENSMUSG00000101389	Ms4a4a
27.2736	3.40008	0.0323158	ENSMUSG00000020435	Osbp2
11841	-0.76894	0.0323158	ENSMUSG00000011179	Odc1
875.41	-0.693323	0.0327983	ENSMUSG00000054099	Slc25a40
1154.94	0.744263	0.0330098	ENSMUSG00000037784	Dzip1l
2811.92	0.656859	0.0334643	ENSMUSG00000024909	Efemp2
1521.93	-0.865725	0.0334643	ENSMUSG00000024677	Ms4a6b
3106.79	0.622187	0.0334643	ENSMUSG00000025223	Ldb1
79.458	2.19608	0.033479	ENSMUSG00000021390	Ogn
859.183	0.70156	0.0337652	ENSMUSG00000013419	Zfp651
1993.05	0.626177	0.0341309	ENSMUSG00000045216	Hs6st1
6264.92	0.563609	0.0341447	ENSMUSG00000014444	Piezo1
1301.67	0.633538	0.0341739	ENSMUSG00000028641	P3h1
6104.42	0.660128	0.0349963	ENSMUSG00000023972	Ptk7
57.349	1.81823	0.0354104	ENSMUSG00000034783	Cd207
368.765	0.874403	0.0357658	ENSMUSG00000000782	Tcf7
770.415	0.794682	0.0357658	ENSMUSG00000003534	Ddr1
2931.34	0.874817	0.0358537	ENSMUSG00000003363	Pld3
1905.07	-0.769542	0.0358537	ENSMUSG00000019970	Sgk1
606.474	-1.27536	0.0358537	ENSMUSG00000049103	Ccr2
637.457	0.913138	0.0358537	ENSMUSG00000023009	Nckap5l
723.804	0.774076	0.0359014	ENSMUSG00000025875	Tspan17
7169.86	-0.576773	0.0359014	ENSMUSG00000024640	Psat1
3392.98	0.582736	0.036211	ENSMUSG00000038406	Scaf1
2171.14	-0.574204	0.0365395	ENSMUSG00000028675	Pnrc2
1878.88	0.670178	0.0366851	ENSMUSG00000029598	Plbd2
852.516	0.764516	0.0370113	ENSMUSG00000024220	Zfp523
5635.09	0.763168	0.0374634	ENSMUSG00000022231	Sema5a
561.393	1.34329	0.0376593	ENSMUSG00000016262	Sertad4
1380.46	0.708473	0.0376593	ENSMUSG00000021876	Rnase4
1320.24	-0.598823	0.0376593	ENSMUSG00000059811	Atl2
83.7134	1.5269	0.0383324	ENSMUSG00000024043	Arhgap28
378.844	-0.835497	0.0384543	ENSMUSG00000041912	Tdrkh
74.8854	1.59416	0.0385698	ENSMUSG00000022156	Gzme
114.469	1.23134	0.0385698	ENSMUSG00000024173	Tpsab1
20.6757	3.2024	0.0388694	ENSMUSG00000030862	Cpxm2
227.128	1.14089	0.0388694	ENSMUSG00000019326	Aoc3
5100.97	-0.61771	0.0389094	ENSMUSG00000014226	Cacybp
1283.94	0.662955	0.0389094	ENSMUSG00000040712	Camta2
1032.79	0.686486	0.0389094	ENSMUSG00000039568	Ubald1
1290.97	-0.661582	0.0391804	ENSMUSG00000025903	Lypla1
13859.6	-0.572342	0.0391804	ENSMUSG00000005034	Prkacb
1656.73	-0.691611	0.039267	ENSMUSG00000027306	Nusap1
1932.35	0.583661	0.039947	ENSMUSG00000024937	Ehbp1l1
1700.9	-0.712537	0.0406483	ENSMUSG00000018189	Uchl5
1217.08	0.639789	0.0410142	ENSMUSG00000040152	Thbs1
1858.71	0.61377	0.0410142	ENSMUSG00000020886	Dlg4
177.444	1.04822	0.0410142	ENSMUSG00000095440	Fignl2
2002.4	0.63378	0.0414618	ENSMUSG00000030733	Sh2b1
1684.37	0.65612	0.0415046	ENSMUSG00000060969	Irx1
1858.86	0.567871	0.0415742	ENSMUSG00000059901	Adamts14
82.5114	-1.53122	0.0420311	ENSMUSG00000040809	Chil3
1580.94	-0.767398	0.0420311	ENSMUSG00000020328	Nudcd2
823.056	-0.679973	0.0420311	ENSMUSG00000022742	Cpox
1455.51	-0.59364	0.0421598	ENSMUSG00000026696	Vamp4
6247.24	0.554411	0.0426714	ENSMUSG00000023118	Sympk
3197.93	-0.666093	0.0426714	ENSMUSG00000063011	Msln
2324.69	-0.552533	0.042705	ENSMUSG00000034998	Foxn2
6952.62	0.762633	0.0427561	ENSMUSG00000025355	Mmp19
1565.63	-0.607529	0.0427561	ENSMUSG00000048279	Sacs
646.136	0.91369	0.0432898	ENSMUSG00000039601	Rcan2
447.786	1.24128	0.0436968	ENSMUSG00000048402	Gli2
3597.61	0.562033	0.0436968	ENSMUSG00000029068	Ccnl2
930.201	0.645319	0.0436968	ENSMUSG00000029163	Emilin1
540.058	-1.16739	0.0436968	ENSMUSG00000024397	Aif1
536.581	0.697636	0.044304	ENSMUSG00000037243	Zfp692
857.866	-0.68316	0.0444418	ENSMUSG00000015882	Lcorl
857.866	-0.68316	0.0444418	ENSMUSG00000015882	Gm3414
948.125	-0.71128	0.0449187	ENSMUSG00000039841	Zfp800
4188.33	-0.551967	0.0451757	ENSMUSG00000024298	Zfp871
511.457	-0.715902	0.0455938	ENSMUSG00000042271	Nxt2
2321.25	-0.605312	0.0455938	ENSMUSG00000032212	Sltm
113.03	1.3619	0.0455938	ENSMUSG00000041617	Ccdc74a
617.693	-1.27245	0.0469408	ENSMUSG00000048534	Jaml
670.881	0.779998	0.0469875	ENSMUSG00000004896	Rrnad1
254.75	1.33774	0.0469875	ENSMUSG00000030074	Gxylt2
6319.84	-0.640962	0.0469875	ENSMUSG00000021377	Dek
2682.99	-0.80949	0.047193	ENSMUSG00000001627	Ifrd1
9974.2	0.941224	0.0477164	ENSMUSG00000026879	Gsn
1740.15	0.562293	0.0478779	ENSMUSG00000029599	Ddx54
303.868	-0.863036	0.0479424	ENSMUSG00000100733	4933416M06Rik
181.259	-1.33703	0.0485259	ENSMUSG00000022055	Nefl
513.529	-1.18708	0.0492373	ENSMUSG00000030187	Klra2
1338.7	0.677788	0.0492373	ENSMUSG00000030533	Unc45a
41.0993	-1.76807	0.0498432	ENSMUSG00000117294	NA
577.379	-0.705099	0.0511716	ENSMUSG00000026039	Sgo2a
853.97	0.743827	0.0512172	ENSMUSG00000019066	Rab3d
1717.84	0.708673	0.0513181	ENSMUSG00000025511	Tspan4
8593.68	-0.757882	0.051343	ENSMUSG00000054717	Hmgb2
429.36	0.748712	0.0521953	ENSMUSG00000038260	Trpm4
928.057	0.841612	0.0523537	ENSMUSG00000030768	Disp1
6180.24	0.821596	0.0533417	ENSMUSG00000027864	Ptgfrn
2716.32	-0.6429	0.0536094	ENSMUSG00000030268	Bcat1
1877.98	0.643988	0.0536899	ENSMUSG00000027575	Arfgap1
4396.23	0.679966	0.0538083	ENSMUSG00000024900	Cpt1a
2004.47	-0.686727	0.0538801	ENSMUSG00000033031	Cip2a
15838.6	0.983067	0.0539077	ENSMUSG00000001119	Col6a1
2757.55	0.546279	0.0539721	ENSMUSG00000031749	St3gal2
74.8726	1.38404	0.0545058	ENSMUSG00000038793	Lefty1
723.46	0.756028	0.0547969	ENSMUSG00000000552	Zfp385a
2860.12	0.545155	0.0547969	ENSMUSG00000005873	Reep5
114.089	-1.12672	0.0551602	ENSMUSG00000030031	Kbtbd8
17165.8	-0.592707	0.0552608	ENSMUSG00000029447	Cct6a
1249.09	1.11613	0.0554795	ENSMUSG00000046186	Cd109
46.8094	1.68572	0.0559861	ENSMUSG00000086753	NA
155.744	1.10786	0.0560038	ENSMUSG00000027656	Ccn5
616.357	-0.651186	0.0569191	ENSMUSG00000026767	Mindy3
440.193	-0.693977	0.0569191	ENSMUSG00000026784	Pdss1
53.5419	1.61207	0.0569191	ENSMUSG00000030737	Slco2b1
1005.34	-0.60082	0.0569191	ENSMUSG00000031467	Agpat5
856.685	-0.617129	0.0569191	ENSMUSG00000110444	Gm10033
658.436	0.903541	0.0570742	ENSMUSG00000033209	Ttc28
2650.6	0.601777	0.0574461	ENSMUSG00000005881	Ergic3
11523.1	0.495322	0.0574461	ENSMUSG00000020473	Aebp1
16802.4	-0.649361	0.0574461	ENSMUSG00000020914	Top2a
1878.4	-0.708911	0.0574461	ENSMUSG00000024989	Cep55
41.9459	-3.12717	0.0577056	ENSMUSG00000038067	Csf3
15589.3	-0.743738	0.0582019	ENSMUSG00000029334	Prkg2
935.39	-0.63573	0.0588341	ENSMUSG00000029780	Nt5c3
2769.26	0.646409	0.0588471	ENSMUSG00000032997	Chpf
34.5958	2.04452	0.0588471	ENSMUSG00000107171	NA
5195.34	-0.640943	0.0588471	ENSMUSG00000030352	Tspan9
1161.43	0.59676	0.0588471	ENSMUSG00000070808	Bicra
1039.45	0.596944	0.0588471	ENSMUSG00000051403	Ppp1r37
345.183	1.33864	0.0588471	ENSMUSG00000061878	Sphk1
597.51	0.798916	0.0588471	ENSMUSG00000025880	Smad7
2412.21	0.553223	0.0593803	ENSMUSG00000021978	Extl3
6640.58	-0.517787	0.0600325	ENSMUSG00000043535	Setx
3012.58	0.769344	0.0600325	ENSMUSG00000000693	Loxl3
3168.33	0.741879	0.0600325	ENSMUSG00000004562	Arhgef40
32.1598	2.29285	0.0600325	ENSMUSG00000042436	Mfap4
145.735	-1.41305	0.0600325	ENSMUSG00000095609	Gm21188
326.989	0.768869	0.0600325	ENSMUSG00000003352	Cacnb3
3906.72	-0.529742	0.0602773	ENSMUSG00000002222	Rmnd5a
5136.27	-0.725393	0.0603488	ENSMUSG00000026535	Ifi202b
655.105	0.749681	0.0605399	ENSMUSG00000057315	Arhgap24
1913.55	0.58451	0.0605399	ENSMUSG00000060601	Nr1h2
268.772	1.27349	0.0608964	ENSMUSG00000039476	Prrx2
5163.92	-0.542163	0.0608964	ENSMUSG00000028484	Psip1
1388.48	-0.661121	0.0608964	ENSMUSG00000019773	Fbxo5
722.485	0.798439	0.0610078	ENSMUSG00000067629	Syngap1
15314.6	-0.558402	0.0615723	ENSMUSG00000066232	Ipo7
289.208	1.4117	0.0624088	ENSMUSG00000026463	Atp2b4
273.293	-0.787867	0.0625644	ENSMUSG00000031245	Hmgn5
166.984	1.59069	0.0625644	ENSMUSG00000021835	Bmp4
7124.86	0.549854	0.0625644	ENSMUSG00000048154	Kmt2d
80.0915	-1.27076	0.0625933	ENSMUSG00000028549	Itgb3bp
751.233	-0.677127	0.0631147	ENSMUSG00000098188	Sowahc
217.525	0.950746	0.0635131	ENSMUSG00000028789	Azin2
453.376	-0.748877	0.0642801	ENSMUSG00000097589	Dleu2
553.6	-0.976421	0.0644121	ENSMUSG00000026158	Ogfrl1
2572.43	-0.708093	0.0644121	ENSMUSG00000033952	Aspm
166.289	1.44146	0.0644121	ENSMUSG00000028782	Adgrb2
2277	0.611483	0.0644121	ENSMUSG00000046574	Prr12
2712.99	0.524203	0.0651151	ENSMUSG00000009418	Nav1
37106.5	0.65805	0.0651151	ENSMUSG00000029661	Col1a2
682.931	0.674504	0.0651151	ENSMUSG00000012889	Podnl1
3371.28	-0.561297	0.0651151	ENSMUSG00000022378	Fam49b
79.9662	1.45421	0.0651151	ENSMUSG00000043557	Mdga1
779.8	-0.656871	0.0665167	ENSMUSG00000022111	Uchl3
444.338	-0.723052	0.0670719	ENSMUSG00000031762	Mt2
2095.9	-0.665195	0.0677072	ENSMUSG00000024795	Kif20b
10893.2	0.516393	0.0680392	ENSMUSG00000027422	Rrbp1
728.65	0.677912	0.0681923	ENSMUSG00000063160	Numbl
12209.7	0.717076	0.0691926	ENSMUSG00000031565	Fgfr1
51.0216	1.56065	0.0693074	ENSMUSG00000028943	Espn
1370.96	-0.68485	0.0694053	ENSMUSG00000001376	Vps50
343.069	1.55265	0.0694053	ENSMUSG00000038670	Mybpc2
84.9242	-1.2348	0.0695806	ENSMUSG00000004540	Psg17
75.8883	1.46559	0.0695806	ENSMUSG00000007888	Crlf1
4414.14	-0.58055	0.0695806	ENSMUSG00000020608	Smc6
4826.46	-0.50133	0.0696598	ENSMUSG00000031591	Asah1
2833.6	0.62563	0.0701657	ENSMUSG00000038502	Ptov1
223.2	-0.837725	0.0701657	ENSMUSG00000057396	Zfp759
722.299	-0.620978	0.0703637	ENSMUSG00000028018	Gstcd
32.5927	1.9374	0.0710764	ENSMUSG00000039809	Gabbr2
84.1203	1.19862	0.0712551	ENSMUSG00000068794	Col28a1
587.331	-0.922133	0.0712551	ENSMUSG00000029999	Tgfa
319.108	0.92232	0.0719778	ENSMUSG00000005958	Ephb3
273.817	1.24681	0.0723556	ENSMUSG00000022489	Pde1b
1626.99	-0.54242	0.0726788	ENSMUSG00000006678	Pola1
1309.8	-0.561398	0.0726788	ENSMUSG00000035232	Pdk3
530.525	0.758666	0.0726788	ENSMUSG00000030727	Rabep2
528.054	-0.781338	0.0726788	ENSMUSG00000025408	Ddit3
2251.67	0.788586	0.0726788	ENSMUSG00000021493	Pdlim7
1063.01	-0.59047	0.0726788	ENSMUSG00000067928	Zfp760
196.649	-0.876099	0.0729285	ENSMUSG00000027959	Sass6
2202.61	0.552039	0.0729285	ENSMUSG00000060279	Ap2a1
2579.92	0.573957	0.0729285	ENSMUSG00000020196	Cabin1
806.907	-0.593723	0.0729285	ENSMUSG00000022364	Tbc1d31
2457.24	1.30924	0.0730436	ENSMUSG00000049723	Mmp12
885.531	-0.59326	0.0736755	ENSMUSG00000020925	Ccdc43
2234.21	0.736543	0.0736755	ENSMUSG00000039646	Vasn
201.159	-1.02475	0.0736755	ENSMUSG00000071855	Ccdc112
1111.44	-0.668502	0.0745112	ENSMUSG00000036768	Kif15
1543.92	0.731516	0.0745516	ENSMUSG00000006219	Fblim1
951.07	0.608983	0.0749183	ENSMUSG00000019082	Slc25a22
611.799	0.672563	0.0753888	ENSMUSG00000029545	Acads
4021.17	-0.526238	0.0759324	ENSMUSG00000001403	Ube2c
6922.48	-0.601995	0.0759324	ENSMUSG00000028382	Ptbp3
2777.45	0.567692	0.0759324	ENSMUSG00000029071	Dvl1
6275.36	0.529168	0.0759324	ENSMUSG00000037706	Cd81
1563.11	-0.548997	0.0759324	ENSMUSG00000021952	Xpo4
741.634	-0.625822	0.0759324	ENSMUSG00000033543	Gtf2a2
5879.4	0.57527	0.0759324	ENSMUSG00000034993	Vat1
1165.2	-0.629359	0.0759324	ENSMUSG00000020561	Twistnb
139.629	0.966408	0.0759471	ENSMUSG00000020389	Cdkl3
1215.36	0.731729	0.0759471	ENSMUSG00000020814	Mxra7
1162.64	0.579257	0.0761208	ENSMUSG00000030397	Mark4
515.726	-0.985007	0.0764414	ENSMUSG00000041189	Chrnb1
1312.14	0.575632	0.076445	ENSMUSG00000026269	Rnpepl1
4456.8	-0.501314	0.0768695	ENSMUSG00000018846	Pank3
430.446	0.731337	0.0769687	ENSMUSG00000001300	Efnb2
74.6794	1.66768	0.0771599	ENSMUSG00000031163	Glod5
1266.42	-0.678993	0.0771599	ENSMUSG00000020024	Cep83
55.7017	1.44003	0.0771599	ENSMUSG00000020524	Gria1
2489	0.539859	0.0771599	ENSMUSG00000062115	Rai1
303.572	-1.05555	0.0771599	ENSMUSG00000053101	Gpr141
337.299	1.11486	0.0771599	ENSMUSG00000061751	Kalrn
1777.68	-0.723219	0.0771705	ENSMUSG00000031197	Vbp1
2617.38	-0.523345	0.0771705	ENSMUSG00000031527	Eri1
1899.62	0.659535	0.0771705	ENSMUSG00000022257	Laptm4b
4007.69	-0.499056	0.0771705	ENSMUSG00000061665	Cd2ap
1947.54	-0.531097	0.0774672	ENSMUSG00000032026	Rexo2
26.0803	3.01767	0.0775244	ENSMUSG00000049538	Adamts16
3933.18	-0.715816	0.0775244	ENSMUSG00000020572	Nampt
2343.51	0.540992	0.0775244	ENSMUSG00000054874	Pcnx3
3603.09	0.621295	0.0777378	ENSMUSG00000050989	Selenon
1048.02	-0.616545	0.0777378	ENSMUSG00000029208	Guf1
1895.05	-0.580214	0.0780752	ENSMUSG00000021520	Uqcrb
6869.21	0.620076	0.0780978	ENSMUSG00000029581	Fscn1
7001.47	1.22646	0.0781612	ENSMUSG00000020681	Ace
212.596	1.61671	0.0786097	ENSMUSG00000029093	Sorcs2
1060.9	0.957616	0.0788975	ENSMUSG00000001552	Jup
218.764	0.861418	0.0789966	ENSMUSG00000044017	Adgrd1
8166.5	-0.598121	0.0791719	ENSMUSG00000074656	Eif2s2
565.064	-0.822059	0.0793574	ENSMUSG00000026049	Tex30
2228.25	0.615488	0.0793574	ENSMUSG00000031563	Wwc2
10015.2	-0.582974	0.079454	ENSMUSG00000027808	Serp1
916.293	-0.617072	0.0794845	ENSMUSG00000039221	Rpl22l1
26262.2	0.618313	0.0794845	ENSMUSG00000022443	Myh9
1064.89	-0.547345	0.0797293	ENSMUSG00000027550	Lrrcc1
1986.39	0.632798	0.0797293	ENSMUSG00000034312	Iqsec1
512.626	1.26733	0.0797293	ENSMUSG00000037206	Islr
173.466	-1.04547	0.0797293	ENSMUSG00000057897	Camk2b
1513.26	-0.594971	0.0804373	ENSMUSG00000022021	Diaph3
1901.55	-0.565933	0.0814485	ENSMUSG00000040204	Pclaf
2785.52	-0.515099	0.0814485	ENSMUSG00000008976	Gabpa
142.409	-1.75784	0.081509	ENSMUSG00000023043	Krt18
938.554	0.613959	0.0818128	ENSMUSG00000036880	Acaa2
546.66	0.628411	0.0824771	ENSMUSG00000049580	Tsku
1311.29	-0.623286	0.0824771	ENSMUSG00000040195	1700012D01Rik
1311.29	-0.623286	0.0824771	ENSMUSG00000040195	Nemp1
1587.2	-0.598573	0.0824771	ENSMUSG00000078427	Sarnp
51.5203	1.46501	0.0824771	ENSMUSG00000024617	Camk2a
88.1785	1.14923	0.0825052	ENSMUSG00000024727	Trpm6
2466.13	0.985335	0.0841566	ENSMUSG00000031740	Mmp2
5292.9	0.48665	0.0841702	ENSMUSG00000036529	Sbf1
225.736	1.20357	0.0842828	ENSMUSG00000110140	5430421F17Rik
7234.94	0.555136	0.0851725	ENSMUSG00000032855	Pkd1
616.097	1.12836	0.0856157	ENSMUSG00000032010	Usp2
380.312	0.904885	0.0859962	ENSMUSG00000014329	Bicc1
4661.53	-0.552203	0.0877493	ENSMUSG00000035227	Spcs2
2876.94	0.570096	0.0877493	ENSMUSG00000002496	Tsc2
1623.12	2.4256	0.0880827	ENSMUSG00000038400	Pmepa1
1392.68	0.661309	0.088118	ENSMUSG00000042744	Hectd4
1075.71	-0.584512	0.0881649	ENSMUSG00000030760	Acer3
3530.79	0.506716	0.0881649	ENSMUSG00000034908	Sidt2
7439.49	-0.466239	0.0881649	ENSMUSG00000023845	Lnpep
2936.99	0.533949	0.0881649	ENSMUSG00000024238	Zeb1
400.727	0.789436	0.0889865	ENSMUSG00000030630	Fah
1869.89	-0.830902	0.0890457	ENSMUSG00000093930	Hmgcs1
1479.82	0.846246	0.0893101	ENSMUSG00000025473	Adam8
7311.95	-0.592673	0.0893101	ENSMUSG00000071072	Ptges3
854.622	-0.6574	0.0893101	ENSMUSG00000024293	Esco1
7172.39	0.566625	0.0897937	ENSMUSG00000038264	Sema7a
1316.83	-0.556428	0.0910886	ENSMUSG00000021431	Snrnp48
647.592	0.769939	0.0910886	ENSMUSG00000021253	Tgfb3
498.764	0.643211	0.0912538	ENSMUSG00000028538	St3gal3
347.571	-0.942172	0.0912538	ENSMUSG00000034936	Arl4d
10392.2	-0.528712	0.0913591	ENSMUSG00000036777	Anln
1096.43	-0.676526	0.0927002	ENSMUSG00000029366	Dck
141.286	1.41581	0.0927002	ENSMUSG00000034771	Tle2
854.996	0.942975	0.0927002	ENSMUSG00000031616	Ednra
1689.28	0.515525	0.0930333	ENSMUSG00000068917	Clk2
726.049	0.789436	0.0935414	ENSMUSG00000026688	Mgst3
2353.57	-0.695184	0.0935414	ENSMUSG00000037725	Ckap2
63.9808	1.31447	0.0935414	ENSMUSG00000038020	Rapgefl1
1506.97	-0.568078	0.093679	ENSMUSG00000020064	Herc4
65.7955	-1.55841	0.093679	ENSMUSG00000016283	H2-M2
338.438	1.05553	0.0937377	ENSMUSG00000030409	Dmpk
35.959	1.85242	0.0937377	ENSMUSG00000015134	Aldh1a3
2625.23	-0.567586	0.0938908	ENSMUSG00000000838	Fmr1
996.21	0.736775	0.0943107	ENSMUSG00000020941	Map3k14
318.291	0.837168	0.0947357	ENSMUSG00000022018	Rgcc
976.998	-0.592659	0.0948316	ENSMUSG00000051220	Ercc6l
1028.14	0.571653	0.0948316	ENSMUSG00000035640	Cbarp
2923.19	-0.574947	0.0948316	ENSMUSG00000034560	Washc4
2518.15	-0.639869	0.0948664	ENSMUSG00000045328	Cenpe
501.923	0.926853	0.0948664	ENSMUSG00000046387	Pcdhb17
57.5446	2.12703	0.0951189	ENSMUSG00000041552	Ptchd1
1087.98	0.558169	0.0951189	ENSMUSG00000028049	Scamp3
3909.12	0.498031	0.0951189	ENSMUSG00000032220	Myo1e
1085.79	-0.535349	0.0951189	ENSMUSG00000042590	Ipo11
2147.4	0.599549	0.0951189	ENSMUSG00000022994	Adcy6
1219.34	-0.61416	0.0951189	ENSMUSG00000041238	Rbbp8
1097.36	-0.533975	0.0951189	ENSMUSG00000024805	Pcgf5
90.5516	1.26726	0.0951746	ENSMUSG00000020475	Pgam2
290.274	1.00304	0.0954659	ENSMUSG00000016024	Lbp
179.924	1.5201	0.0954659	ENSMUSG00000063727	Tnfrsf11b
1183.11	-0.573217	0.0960796	ENSMUSG00000060090	Rp2
22.5221	2.16054	0.0962472	ENSMUSG00000027386	Fbln7
2004.52	0.518028	0.0964412	ENSMUSG00000018008	Cyth4
75.4452	1.31769	0.096542	ENSMUSG00000022199	Slc22a17
1891.77	-0.604121	0.0966581	ENSMUSG00000027018	Hat1
1507.34	-0.513809	0.0966581	ENSMUSG00000027531	Impa1
592.703	0.765738	0.0966581	ENSMUSG00000063605	Ccdc102a
8168.1	-0.607405	0.0966581	ENSMUSG00000020290	Xpo1
290.813	0.915553	0.096874	ENSMUSG00000030787	Lyve1
2340.2	-0.605432	0.097242	ENSMUSG00000071180	Smim15
1290.17	0.597998	0.0972967	ENSMUSG00000040964	Arhgef10l
12171.3	-0.475995	0.0972967	ENSMUSG00000066551	Hmgb1
12171.3	-0.475995	0.0972967	ENSMUSG00000066551	Gm21596
3543.67	0.490875	0.0972967	ENSMUSG00000034902	Pip5k1c
5434.92	-0.468355	0.0972967	ENSMUSG00000025403	Shmt2
25.8101	2.50408	0.0972967	ENSMUSG00000114319	NA
124.584	1.4296	0.0972967	ENSMUSG00000039385	Cdh6
52.9346	1.92795	0.0972967	ENSMUSG00000038677	Scube3
3412.66	-0.681229	0.097662	ENSMUSG00000029910	Mad2l1
248.45	1.07851	0.0977047	ENSMUSG00000061411	Nol4l
1094.4	0.577593	0.0977047	ENSMUSG00000042613	Pbxip1
2165.69	0.544468	0.0981823	ENSMUSG00000002968	Med25
30.0735	1.96462	0.0983149	ENSMUSG00000066705	Fxyd6
99.3687	-1.07005	0.0983456	ENSMUSG00000109724	NA
2666.24	-0.564021	0.0983488	ENSMUSG00000020124	Usp15
930.966	0.625368	0.0987213	ENSMUSG00000058886	Deaf1
120.702	1.0961	0.0987213	ENSMUSG00000035835	Plppr3
176.012	-1.16652	0.0988646	ENSMUSG00000097848	Gm807
52.1464	1.42107	0.0989304	ENSMUSG00000015709	Arnt2
1561.57	0.792606	0.0989304	ENSMUSG00000018339	Gpx3
1178.92	-0.582419	0.0989304	ENSMUSG00000020650	Bcap29
399.276	0.643945	0.0989304	ENSMUSG00000022760	Thap7
1806.2	0.562923	0.0989998	ENSMUSG00000061887	Ssbp3
3454.94	-0.501906	0.0989998	ENSMUSG00000035898	Uba6
233.442	0.993692	0.0989998	ENSMUSG00000066607	Insyn1
2631.01	-0.526118	0.0989998	ENSMUSG00000042029	Ncapg2
71.6008	1.28756	0.099042	ENSMUSG00000097649	NA
112.581	1.5375	0.100597	ENSMUSG00000031097	Tnni2
126.466	1.01941	0.100871	ENSMUSG00000017740	Slc12a5
5178.68	0.646219	0.101497	ENSMUSG00000017929	B4galt5
2657.84	-0.715849	0.102115	ENSMUSG00000027379	Bub1
351.438	6.07222	0.102115	ENSMUSG00000028610	Dmrtb1
37.1174	1.70496	0.102257	ENSMUSG00000042045	Sln
350.974	-0.672888	0.102257	ENSMUSG00000025049	Taf5
692.883	-1.0173	0.102799	ENSMUSG00000035004	Igsf6
1111.08	-0.530054	0.102861	ENSMUSG00000038070	Cntln
660.676	1.02525	0.102861	ENSMUSG00000035441	Myo1d
15056.6	0.479181	0.102861	ENSMUSG00000036606	Plxnb2
5148.58	0.47305	0.102861	ENSMUSG00000038545	Cul7
891.47	-0.625821	0.103968	ENSMUSG00000055723	Rras2
6262.8	-0.456007	0.104136	ENSMUSG00000028367	Txn1
69.8674	1.76424	0.104136	ENSMUSG00000028919	Arhgef19
2257.27	0.597319	0.104136	ENSMUSG00000031834	Pik3r2
55.9043	1.56854	0.104263	ENSMUSG00000020377	Ltc4s
436.354	0.670545	0.104372	ENSMUSG00000050288	Fzd2
37.883	-1.87013	0.104385	ENSMUSG00000112932	NA
5542.11	0.523817	0.104833	ENSMUSG00000032875	Arhgef17
3732.4	0.595371	0.104873	ENSMUSG00000039231	Suv39h1
2511.74	-0.679004	0.105183	ENSMUSG00000036202	Rif1
108.363	1.15883	0.105183	ENSMUSG00000006362	Cbfa2t3
1141.3	0.66841	0.105183	ENSMUSG00000025868	Higd2a
710.089	-0.727478	0.105343	ENSMUSG00000027115	Kif18a
3765.52	-0.54287	0.105428	ENSMUSG00000034724	Cnot6l
272.696	0.857751	0.105466	ENSMUSG00000032012	Nectin1
3544.3	0.588734	0.105508	ENSMUSG00000009035	Tmem184b
3917.31	0.493096	0.105648	ENSMUSG00000032194	Kank2
3040	-0.474297	0.105648	ENSMUSG00000024095	Hnrnpll
2068.06	0.503734	0.105698	ENSMUSG00000053898	Ech1
1644.82	-0.526964	0.105784	ENSMUSG00000028345	Tex10
164.296	0.843052	0.106328	ENSMUSG00000027932	Slc27a3
4086.04	-0.512808	0.106564	ENSMUSG00000028156	Eif4e
399.555	-0.635761	0.106836	ENSMUSG00000074863	Gm45951
21.6276	2.19243	0.107379	ENSMUSG00000037736	Limch1
4683.77	0.468193	0.107379	ENSMUSG00000029860	Zyx
3989.6	0.748763	0.107379	ENSMUSG00000061731	Ext1
1061.5	0.609713	0.107379	ENSMUSG00000042439	Zfp532
1876.58	-0.893642	0.107469	ENSMUSG00000001467	Cyp51
1612.02	-0.609078	0.107643	ENSMUSG00000052656	Rnf103
935.939	1.17462	0.108108	ENSMUSG00000076441	Ass1
27.6833	-1.86007	0.108108	ENSMUSG00000050157	Gm867
4810.52	0.756599	0.108577	ENSMUSG00000026825	Dnm1
2277.39	0.512409	0.108577	ENSMUSG00000024855	Pacs1
1878.88	-0.559325	0.108733	ENSMUSG00000029569	Tmem168
7307.66	0.507771	0.10896	ENSMUSG00000055053	Nfic
5730.15	-0.515974	0.109014	ENSMUSG00000031715	Smarca5
1493.49	0.527138	0.109028	ENSMUSG00000035372	1810055G02Rik
665.94	1.28657	0.109297	ENSMUSG00000027208	Fgf7
926.416	0.775769	0.109297	ENSMUSG00000055799	Tcf7l1
4970.09	-0.501798	0.109297	ENSMUSG00000018848	Rars
8103.99	0.471041	0.10952	ENSMUSG00000003660	Snrnp200
555.789	0.646867	0.109832	ENSMUSG00000010047	Hyal2
3222.94	0.562928	0.110384	ENSMUSG00000036644	Tbc1d9b
714.15	0.648491	0.110434	ENSMUSG00000071647	Eml3
349.131	0.656209	0.110457	ENSMUSG00000104346	Pcdhga3
18765.9	-0.54689	0.110811	ENSMUSG00000025980	Hspd1
1378.24	0.518025	0.110811	ENSMUSG00000053158	Fes
2361.94	0.585838	0.110811	ENSMUSG00000032431	Crtap
1710.53	-0.490897	0.110811	ENSMUSG00000018548	Trim37
1114.62	0.547881	0.110811	ENSMUSG00000018537	Pcgf2
2251.38	0.537675	0.110811	ENSMUSG00000020806	Rhbdf2
2079.83	0.523978	0.111134	ENSMUSG00000001098	Kctd10
218.085	-0.814136	0.111134	ENSMUSG00000095193	Gm20939
359.512	-0.680567	0.111627	ENSMUSG00000025262	Fam120c
256.934	-0.75207	0.111772	ENSMUSG00000097340	NA
1963.09	0.492191	0.111772	ENSMUSG00000036057	Ptpn23
11598	-0.514878	0.113294	ENSMUSG00000051223	Bzw1
1210.45	0.552169	0.113294	ENSMUSG00000047417	Rexo1
6377.36	0.536976	0.113294	ENSMUSG00000013236	Ptprs
1948.14	0.531911	0.113616	ENSMUSG00000000631	Myo18a
4281.77	0.582162	0.114421	ENSMUSG00000006800	Sulf2
910.532	0.609389	0.114466	ENSMUSG00000022528	Hes1
1052.48	0.938119	0.114604	ENSMUSG00000032011	Thy1
23242.9	0.677457	0.114604	ENSMUSG00000017466	Timp2
507.473	0.744845	0.1147	ENSMUSG00000032064	Dixdc1
4570.85	0.486224	0.115158	ENSMUSG00000033420	Antxr1
1509.62	0.570254	0.115158	ENSMUSG00000040857	Erf
1180.64	-0.505255	0.115658	ENSMUSG00000027900	Dram2
1954.03	0.544338	0.116585	ENSMUSG00000052512	Nav2
1145.09	-0.505746	0.117032	ENSMUSG00000021552	Gkap1
1233.73	-0.616002	0.117383	ENSMUSG00000019782	Rwdd1
600.148	-0.597841	0.117383	ENSMUSG00000024537	Psmg2
1182.94	-0.505009	0.117748	ENSMUSG00000047368	Abhd17b
52.6218	1.54145	0.11778	ENSMUSG00000030170	Wnt5b
23.5101	2.03264	0.11778	ENSMUSG00000020722	Cacng1
507.881	0.652573	0.11778	ENSMUSG00000024797	Vps51
20187.3	-0.801442	0.11778	ENSMUSG00000064368	ND6
2896.4	0.602084	0.117795	ENSMUSG00000066406	Akap13
1013.31	0.580526	0.118543	ENSMUSG00000028469	Npr2
1832.93	-0.638051	0.118543	ENSMUSG00000107092	NA
1409.3	0.495722	0.118543	ENSMUSG00000017210	Med24
260.977	0.713835	0.118543	ENSMUSG00000049036	Tmem121
1190.51	-0.650791	0.118645	ENSMUSG00000079555	Haus3
1294.5	0.498575	0.118645	ENSMUSG00000031024	St5
2877.07	-0.554103	0.118859	ENSMUSG00000008892	Vdac3
5000.71	0.574888	0.118862	ENSMUSG00000001419	Mef2d
883.359	-0.827393	0.119023	ENSMUSG00000063049	Ing2
1785.77	-0.589406	0.119023	ENSMUSG00000025198	Erlin1
147.137	1.23125	0.119603	ENSMUSG00000103367	NA
1877.19	-0.587119	0.119766	ENSMUSG00000027708	Dcun1d1
1231.46	-0.573848	0.119766	ENSMUSG00000027957	Slc35a3
676.929	0.692838	0.119766	ENSMUSG00000015027	Galns
2664.91	0.480226	0.119835	ENSMUSG00000028793	Rnf19b
145.172	-1.45743	0.119916	ENSMUSG00000114608	NA
185.725	-1.7455	0.12059	ENSMUSG00000020911	Krt19
594.361	-0.651276	0.121344	ENSMUSG00000027323	Rad51
1455.24	-0.664706	0.12188	ENSMUSG00000029911	Ssbp1
135.272	1.02861	0.122224	ENSMUSG00000004885	Crabp2
3095.46	0.568708	0.122224	ENSMUSG00000041164	Zmiz2
1039.11	-0.59296	0.122337	ENSMUSG00000026005	Rpe
666.106	1.10341	0.122337	ENSMUSG00000026389	Steap3
227.084	-0.838184	0.122337	ENSMUSG00000042851	Zc3h6
1961.16	0.495305	0.122337	ENSMUSG00000042423	Fbrs
56.9057	1.29686	0.122337	ENSMUSG00000015354	Pcolce2
4273.08	-0.873189	0.12267	ENSMUSG00000082361	Btc
563.901	0.64771	0.12267	ENSMUSG00000019518	Ap4m1
5008.45	-0.441892	0.12267	ENSMUSG00000034667	Xpot
2484.06	-0.50574	0.12267	ENSMUSG00000031754	Nudt21
1778.45	-0.630479	0.12267	ENSMUSG00000044934	Zfp367
519.701	0.676823	0.12267	ENSMUSG00000096956	Snhg18
2220.13	0.48236	0.12267	ENSMUSG00000022517	Mgrn1
441.668	-0.987574	0.123229	ENSMUSG00000020142	Slc1a4
3971.76	0.552605	0.123446	ENSMUSG00000020741	Cluh
210.341	-0.748553	0.123507	ENSMUSG00000051341	Zfp52
4450.82	-0.522728	0.124502	ENSMUSG00000027715	Ccna2
713.007	-0.575074	0.124502	ENSMUSG00000041268	Dmxl2
7277.43	0.477293	0.124874	ENSMUSG00000024392	Bag6
64.3977	-1.45064	0.124898	ENSMUSG00000064147	Rab44
1054.94	0.739788	0.125068	ENSMUSG00000027408	Cpxm1
244.059	-0.787656	0.125068	ENSMUSG00000036022	Fam122b
278.501	0.72195	0.125068	ENSMUSG00000060376	Bckdha
228.05	1.20251	0.125068	ENSMUSG00000030592	Ryr1
1821.27	0.472884	0.125068	ENSMUSG00000009681	Bcr
1435.78	0.705452	0.125068	ENSMUSG00000020289	Nprl3
971.776	0.615147	0.125068	ENSMUSG00000022440	C1qtnf6
233.297	-0.771139	0.125206	ENSMUSG00000098090	2700099C18Rik
363.698	-0.669581	0.12522	ENSMUSG00000116802	NA
118.164	-1.32626	0.125477	ENSMUSG00000054702	Ap1s3
1331.58	-0.503902	0.125646	ENSMUSG00000020063	Sirt1
1695.27	0.491278	0.125654	ENSMUSG00000021782	Dlg5
3478.48	0.46457	0.126189	ENSMUSG00000061306	Slc38a10
8396.51	0.599257	0.126189	ENSMUSG00000048376	F2r
10457.7	-0.453473	0.126212	ENSMUSG00000039361	Picalm
1031.65	-0.559701	0.126516	ENSMUSG00000027331	Knstrn
6428.15	-0.571541	0.126749	ENSMUSG00000026020	Nop58
42.781	1.51996	0.126795	ENSMUSG00000045136	Tubb2b
6120.15	-0.51952	0.126985	ENSMUSG00000032423	Syncrip
4217.15	0.497823	0.127216	ENSMUSG00000011877	Git1
478.552	0.725244	0.127967	ENSMUSG00000031451	Gas6
2049.86	0.503921	0.128089	ENSMUSG00000026883	Dab2ip
207.451	0.946671	0.128127	ENSMUSG00000041889	Shisa4
273.614	0.706789	0.128147	ENSMUSG00000038803	Ost4
6644.77	-0.699284	0.12831	ENSMUSG00000027111	Itga6
972.851	0.555462	0.129335	ENSMUSG00000079442	St6galnac4
1944.55	-0.563589	0.129414	ENSMUSG00000090553	Snrpe
13919.1	-0.562436	0.1303	ENSMUSG00000030057	Cnbp
62.5332	-1.2357	0.1303	ENSMUSG00000093726	NA
1379.29	-0.496747	0.130411	ENSMUSG00000033964	Zbtb41
2249.72	0.478852	0.130411	ENSMUSG00000000823	Zfp512b
223.796	-0.868502	0.130411	ENSMUSG00000028982	Slc25a33
489.692	0.680139	0.130411	ENSMUSG00000020689	Itgb3
1713.58	0.566094	0.130411	ENSMUSG00000035342	Lzts2
504.579	0.819687	0.130744	ENSMUSG00000037225	Fgf2
2766.9	-0.460182	0.130744	ENSMUSG00000029655	N4bp2l2
3053.06	0.48455	0.130744	ENSMUSG00000022175	Lrp10
1519.36	0.50257	0.130744	ENSMUSG00000034168	Irf2bpl
3684.02	0.571069	0.130744	ENSMUSG00000058070	Eml1
52.8572	1.53142	0.131023	ENSMUSG00000027596	a
3196.62	0.449076	0.131023	ENSMUSG00000022521	Crebbp
2178.51	-0.489034	0.131094	ENSMUSG00000036779	Tent4b
877.795	-0.697007	0.131925	ENSMUSG00000027132	Katnbl1
854.712	-0.57874	0.131925	ENSMUSG00000025531	Chm
109.625	-0.957149	0.131925	ENSMUSG00000029650	Slc46a3
2099.44	-0.507353	0.131925	ENSMUSG00000002413	Braf
641.207	0.830785	0.131925	ENSMUSG00000031748	Gnao1
285.895	0.712241	0.131925	ENSMUSG00000032577	Mapkapk3
8637.15	0.638599	0.132291	ENSMUSG00000018042	Cyb5r3
464.137	1.13373	0.132615	ENSMUSG00000011148	Adssl1
10559.4	-0.639552	0.132842	ENSMUSG00000029777	Gars
1413.41	0.488346	0.133272	ENSMUSG00000026580	Selp
1246.61	0.510393	0.133372	ENSMUSG00000054199	Gon4l
293.905	-0.845962	0.13366	ENSMUSG00000041840	Haus1
1184.19	-0.566704	0.133785	ENSMUSG00000025758	Plk4
50.3409	1.47885	0.134342	ENSMUSG00000020682	Mmp28
1547.93	0.670338	0.134962	ENSMUSG00000037235	Mxd4
1546.78	-0.633675	0.134962	ENSMUSG00000029821	Gsdme
1982.73	0.60773	0.134962	ENSMUSG00000076431	Sox4
866.508	-0.582612	0.135045	ENSMUSG00000059897	Zfp930
620.935	0.856661	0.135045	ENSMUSG00000022474	Pmm1
19.829	2.28311	0.13551	ENSMUSG00000040564	Apoc1
1277.31	-0.530851	0.136145	ENSMUSG00000031479	Vps36
3110.09	-0.512435	0.136383	ENSMUSG00000028719	Cmpk1
1206.81	0.540797	0.136383	ENSMUSG00000049295	Zfp219
2155.01	0.708726	0.136383	ENSMUSG00000020393	Kremen1
2699.91	-0.475684	0.137364	ENSMUSG00000020078	Vps26a
2474.69	0.709495	0.138656	ENSMUSG00000052957	Gas1
12160.6	-0.49762	0.138942	ENSMUSG00000026341	Actr3
1702.68	0.470811	0.139052	ENSMUSG00000022557	Bop1
469.337	0.803366	0.139464	ENSMUSG00000039713	Plekhg5
826.521	0.543043	0.139464	ENSMUSG00000025477	Inpp5a
1676.36	0.483142	0.139464	ENSMUSG00000019139	Isyna1
3297.68	0.439746	0.139464	ENSMUSG00000006676	Usp19
785.049	0.626841	0.139651	ENSMUSG00000060166	Zdhhc8
1334.43	-0.653027	0.13981	ENSMUSG00000025804	Ccr1
4717.56	-0.520286	0.13981	ENSMUSG00000024493	Lars
1109.87	0.538563	0.139867	ENSMUSG00000028917	Plekhm2
2639.95	-0.44823	0.140427	ENSMUSG00000085438	1700020I14Rik
2793.84	0.606618	0.140427	ENSMUSG00000015944	Castor2
144157	-0.659119	0.140427	ENSMUSG00000064341	ND1
574.818	-0.667305	0.141326	ENSMUSG00000019857	Asf1a
574.818	-0.667305	0.141326	ENSMUSG00000019857	Gm3902
22.7795	-2.32125	0.141341	ENSMUSG00000025270	Alas2
2253.33	0.613694	0.141341	ENSMUSG00000018927	Ccl6
272.013	-0.719852	0.141341	ENSMUSG00000074865	Zfp934
354170	-0.581358	0.141341	ENSMUSG00000064351	COX1
1689.69	0.528716	0.141987	ENSMUSG00000003380	Rabac1
2448.24	-0.476612	0.142246	ENSMUSG00000025630	Hprt
919.148	-0.577457	0.143106	ENSMUSG00000048922	Cdca2
1094.57	0.575186	0.143315	ENSMUSG00000002763	Pex6
294.802	-0.678146	0.143531	ENSMUSG00000074731	Zfp345
1978.59	-0.500307	0.143904	ENSMUSG00000029253	Cenpc1
3686.21	0.46164	0.143904	ENSMUSG00000003402	Prkcsh
1028.13	-0.512628	0.143904	ENSMUSG00000021548	Ccnh
662.342	-0.60903	0.143941	ENSMUSG00000058748	Zfp958
58.4704	-1.50102	0.144268	ENSMUSG00000044641	Pard6b
15816	-0.454114	0.144652	ENSMUSG00000054766	Set
837.79	-0.520198	0.144652	ENSMUSG00000038844	Kif16b
907.174	0.660041	0.144652	ENSMUSG00000031066	Usp11
1095.75	-0.616918	0.144652	ENSMUSG00000027822	Slc33a1
2622.04	-0.548351	0.144652	ENSMUSG00000029014	Dnajc2
914.358	-0.594675	0.144652	ENSMUSG00000029267	Mtf2
9230.28	0.4777	0.144652	ENSMUSG00000045482	Trrap
2722.17	-0.850811	0.144652	ENSMUSG00000046733	Gprc5a
2457.39	-0.52712	0.144652	ENSMUSG00000040250	Ints13
437.318	-0.728695	0.144652	ENSMUSG00000019813	Cep57l1
1750.7	0.624856	0.144652	ENSMUSG00000020282	Rhbdf1
460.512	-0.724792	0.144652	ENSMUSG00000051235	Gen1
823.148	-0.533641	0.144652	ENSMUSG00000035171	1110059E24Rik
3908.86	0.583012	0.14479	ENSMUSG00000023991	Foxp4
9249.05	-0.552224	0.144978	ENSMUSG00000052681	Rap1b
1277.23	0.495987	0.144978	ENSMUSG00000021725	Parp8
1654.32	0.476081	0.145164	ENSMUSG00000011096	Akt1s1
1056.83	0.786075	0.146397	ENSMUSG00000027559	Car3
377.575	0.944875	0.146397	ENSMUSG00000017417	Plxdc1
232.881	0.813511	0.147345	ENSMUSG00000021303	Gng4
224.333	0.724077	0.147678	ENSMUSG00000003762	Coq8b
65.9087	1.36177	0.147678	ENSMUSG00000019817	Plagl1
437.937	-0.642706	0.147693	ENSMUSG00000038323	1700066M21Rik
723.832	0.581663	0.147693	ENSMUSG00000026932	Nacc2
878.595	-0.677552	0.147693	ENSMUSG00000052033	Pfdn4
22.8488	3.14878	0.147693	ENSMUSG00000015854	Cd5l
2213.32	0.472383	0.147693	ENSMUSG00000029714	Gigyf1
1085.64	-0.602537	0.147818	ENSMUSG00000038510	Rpf2
1422.5	0.48695	0.14935	ENSMUSG00000026749	Nek6
1590.64	-0.610762	0.14935	ENSMUSG00000014932	Yes1
21.4077	2.30742	0.14935	ENSMUSG00000051243	Islr2
1587.19	-0.517926	0.150031	ENSMUSG00000026037	Orc2
920.75	-0.540255	0.15006	ENSMUSG00000019917	40422
201.19	-0.795244	0.15006	ENSMUSG00000066637	Ttc32
2194.3	0.444713	0.15006	ENSMUSG00000024941	Scyl1
423.212	0.71785	0.150329	ENSMUSG00000042737	Dpm3
60.6021	1.65517	0.151296	ENSMUSG00000039372	38047
1137.65	-0.492668	0.151296	ENSMUSG00000044768	D1Ertd622e
773.346	0.973585	0.151296	ENSMUSG00000017754	Pltp
1484.75	-0.477131	0.151296	ENSMUSG00000025626	Phf6
1111.08	2.56823	0.151296	ENSMUSG00000036334	Igsf10
5594.26	-0.47171	0.151296	ENSMUSG00000028676	Srsf10
54.4099	-1.32481	0.151296	ENSMUSG00000028978	Nos3
198.806	-0.81172	0.151296	ENSMUSG00000037826	Ppm1k
3632.84	-0.478545	0.151296	ENSMUSG00000019920	Lims1
7163.97	-0.500544	0.151296	ENSMUSG00000019961	Tmpo
172.842	-1.05097	0.151296	ENSMUSG00000035873	Pawr
527.932	0.549887	0.151296	ENSMUSG00000031787	Katnb1
7763.86	0.416401	0.151296	ENSMUSG00000018474	Chd3
1715.09	-0.548087	0.151296	ENSMUSG00000063200	Nol7
2027.99	-0.480812	0.151296	ENSMUSG00000035133	Arhgap5
88.9202	-1.21882	0.151296	ENSMUSG00000053846	Lipg
162.61	-0.869895	0.151599	ENSMUSG00000027452	Acss1
2367.18	0.447421	0.151599	ENSMUSG00000061689	Dlgap4
354.821	0.788324	0.151599	ENSMUSG00000039410	Prdm16
580.166	0.807052	0.151599	ENSMUSG00000032925	Itgbl1
1032.99	0.508893	0.151599	ENSMUSG00000039230	Tbcd
441.997	-0.581654	0.151599	ENSMUSG00000055760	Gemin6
670.779	-0.570594	0.151749	ENSMUSG00000015214	Mtmr1
246.376	1.42048	0.151841	ENSMUSG00000035314	Gdpd5
342.284	-0.647991	0.151841	ENSMUSG00000022881	Rfc4
1126.5	0.496155	0.153051	ENSMUSG00000026289	Atg16l1
505.718	0.666694	0.153729	ENSMUSG00000076435	Acsf2
396.608	-0.603031	0.153729	ENSMUSG00000116995	NA
253.994	-0.727207	0.1539	ENSMUSG00000027534	Snx16
5233.52	-0.49276	0.154016	ENSMUSG00000029826	Zc3hav1
2715.01	-0.448112	0.155205	ENSMUSG00000037400	Atp11b
217.85	1.05546	0.155205	ENSMUSG00000020019	Ntn4
442.422	-0.581718	0.155475	ENSMUSG00000040321	Zfp770
218.961	1.55871	0.155475	ENSMUSG00000030399	Ckm
3308.02	0.648017	0.155887	ENSMUSG00000070733	Fryl
524.676	-0.585616	0.156078	ENSMUSG00000068134	Zfp120
1242.1	-0.491328	0.156078	ENSMUSG00000028291	Akirin2
2148.59	-0.491351	0.156078	ENSMUSG00000028403	Zdhhc21
1443.48	0.630785	0.156078	ENSMUSG00000038384	Setd1b
4806.58	-0.516485	0.156078	ENSMUSG00000030002	Dusp11
3642.36	-0.571203	0.156078	ENSMUSG00000074794	Arrdc3
2834.71	-0.452378	0.156078	ENSMUSG00000025451	Paip1
298.028	-0.718906	0.156078	ENSMUSG00000047022	Mipol1
581.135	-0.605845	0.156078	ENSMUSG00000055240	Zfp101
735.504	-0.653123	0.156078	ENSMUSG00000024743	Syt7
6221.88	-0.475998	0.156093	ENSMUSG00000031885	Cbfb
1736.85	0.795371	0.156093	ENSMUSG00000027204	Fbn1
1396	-0.723437	0.15772	ENSMUSG00000033777	Tlr13
135.376	0.847591	0.157865	ENSMUSG00000030089	Slc41a3
992.348	-0.554247	0.158109	ENSMUSG00000035683	Melk
14497.7	-0.427229	0.158109	ENSMUSG00000031004	Mki67
331.499	-0.739098	0.158109	ENSMUSG00000047446	Arl4a
1184.44	0.958912	0.158109	ENSMUSG00000059895	Ptp4a3
310.25	0.668918	0.158109	ENSMUSG00000062906	Hdac10
1691.61	0.571019	0.158109	ENSMUSG00000012296	Tjap1
116.099	1.06209	0.158109	ENSMUSG00000025207	Sema4g
636.301	-0.520572	0.158544	ENSMUSG00000000355	Mcts1
934.01	-0.52712	0.158852	ENSMUSG00000032400	Zwilch
1154.69	-0.479137	0.15942	ENSMUSG00000029290	Zfp326
351.042	-0.684337	0.159517	ENSMUSG00000100862	NA
538.344	0.59413	0.159775	ENSMUSG00000032198	Dock6
479.894	0.643827	0.160741	ENSMUSG00000041642	Kif21b
487.068	-0.590875	0.160971	ENSMUSG00000036769	Wdr44
831.045	0.494531	0.160971	ENSMUSG00000057788	Ddx49
545.065	0.542504	0.161127	ENSMUSG00000053329	Gatd3a
3152.68	0.466652	0.161127	ENSMUSG00000021823	Vcl
26.6371	1.9988	0.161127	ENSMUSG00000032911	Cspg4
170.934	0.858805	0.161177	ENSMUSG00000103206	NA
10230.6	1.81194	0.161582	ENSMUSG00000064080	Fbln2
374.885	0.816771	0.161582	ENSMUSG00000038738	Shank1
2921.79	0.462245	0.161582	ENSMUSG00000020238	Ncln
2915.63	0.423603	0.161582	ENSMUSG00000058301	Upf1
684.255	0.736366	0.161582	ENSMUSG00000075702	Selenom
121.825	1.04629	0.161582	ENSMUSG00000034209	Rasl10a
2027.21	0.48572	0.161582	ENSMUSG00000049807	Arhgap23
744.178	0.808543	0.161617	ENSMUSG00000034714	Ttyh2
849.99	0.565304	0.161881	ENSMUSG00000020092	Pald1
32.4679	1.60074	0.162381	ENSMUSG00000022840	Adcy5
1402.07	-0.500469	0.162389	ENSMUSG00000049858	Suox
97.5388	-1.21888	0.162434	ENSMUSG00000028558	Calr4
71.3108	1.4802	0.162434	ENSMUSG00000062444	Ap3b2
596.425	-0.537579	0.162434	ENSMUSG00000020691	Mettl2
1279.32	-0.510863	0.162434	ENSMUSG00000020952	Scfd1
4266.17	0.703739	0.162434	ENSMUSG00000037003	Tns2
9704.96	-0.424853	0.162706	ENSMUSG00000019132	BC005537
349.558	0.66314	0.162706	ENSMUSG00000003559	As3mt
98.673	1.0757	0.16277	ENSMUSG00000005338	Cadm3
4347.78	-0.42921	0.163158	ENSMUSG00000066037	Hnrnpr
1894.22	0.52378	0.163183	ENSMUSG00000029313	Aff1
1661.86	0.461028	0.163875	ENSMUSG00000036555	Iqce
7919.89	-0.654127	0.163875	ENSMUSG00000038388	Mpp6
2720.47	0.424155	0.163875	ENSMUSG00000006307	Kmt2b
1104.25	0.469219	0.164294	ENSMUSG00000042308	Setd1a
190.989	-0.960802	0.164512	ENSMUSG00000022876	Samsn1
488.847	0.612936	0.164637	ENSMUSG00000008090	Fgfrl1
1099.21	-0.593017	0.164637	ENSMUSG00000044155	Lsm8
337.694	-0.636612	0.164637	ENSMUSG00000030423	Pop4
9513.7	-0.458344	0.164637	ENSMUSG00000003226	Ranbp2
1423.5	0.590501	0.164637	ENSMUSG00000058756	Thra
407.53	0.684796	0.164637	ENSMUSG00000037095	Lrg1
2953.07	-0.466856	0.164637	ENSMUSG00000043991	Pura
177.402	0.776219	0.164767	ENSMUSG00000078247	Airn
963.854	-0.709664	0.164824	ENSMUSG00000030786	Itgam
943.201	0.546901	0.164824	ENSMUSG00000020388	Pdlim4
5304.88	-0.444515	0.165408	ENSMUSG00000030232	Aebp2
8548.26	-0.532052	0.165756	ENSMUSG00000063273	Naa15
9038.36	-0.563988	0.165756	ENSMUSG00000014956	Ppp1cb
416.877	0.717442	0.165756	ENSMUSG00000008167	Fbxw9
44.9314	-1.31002	0.165756	ENSMUSG00000031757	Mt4
543.448	-0.5511	0.16587	ENSMUSG00000031901	Dus2
4017.58	0.419874	0.165928	ENSMUSG00000037351	Actr1b
10554	0.548036	0.165928	ENSMUSG00000041734	Kirrel
1357.29	-0.523282	0.165928	ENSMUSG00000063334	Krr1
3186.27	-0.440168	0.16614	ENSMUSG00000031403	Dkc1
1333.06	0.462462	0.166523	ENSMUSG00000002608	Ccdc97
1886.63	-0.467892	0.167008	ENSMUSG00000049658	Bdp1
870.611	0.518307	0.167584	ENSMUSG00000039199	Zdhhc1
1264.08	-0.55498	0.167584	ENSMUSG00000031922	Cep57
10570.5	0.413401	0.167584	ENSMUSG00000025153	Fasn
1550.94	0.56085	0.167902	ENSMUSG00000015605	Srf
696.191	0.503032	0.168547	ENSMUSG00000024947	Men1
64.8083	-1.17382	0.168996	ENSMUSG00000097379	NA
1547.08	-0.461561	0.169507	ENSMUSG00000021591	Glrx
3720.5	0.826358	0.169522	ENSMUSG00000030123	Plxnd1
670.357	-0.707195	0.169809	ENSMUSG00000030148	Clec4a2
390.713	-0.745917	0.169809	ENSMUSG00000052485	Tmem171
831.958	0.59358	0.170178	ENSMUSG00000038256	Bcl9
2315.5	0.473672	0.170323	ENSMUSG00000035545	Leng8
5503.52	0.422437	0.170438	ENSMUSG00000054452	Tle5
28.1218	1.8178	0.172643	ENSMUSG00000029189	Sel1l3
3579.09	0.99008	0.172983	ENSMUSG00000079037	Prnp
4827.04	-0.500935	0.172983	ENSMUSG00000054408	Spcs3
395.672	-0.632622	0.173018	ENSMUSG00000028696	Ipp
425.706	-0.6313	0.173768	ENSMUSG00000028256	Odf2l
131.264	1.53794	0.174973	ENSMUSG00000042485	Mustn1
1299.63	0.571449	0.174973	ENSMUSG00000020375	Rufy1
38.1245	1.42724	0.174973	ENSMUSG00000034918	Cdhr2
1667.14	-0.527167	0.174982	ENSMUSG00000017146	Brca1
2952.34	-0.490666	0.175257	ENSMUSG00000027641	Rbl1
2512.94	0.633022	0.175257	ENSMUSG00000039087	Rreb1
6363.65	-0.48064	0.175829	ENSMUSG00000029823	Luc7l2
599.863	0.530689	0.175829	ENSMUSG00000007833	Aldh16a1
154.441	-0.788965	0.175829	ENSMUSG00000022849	Hspbap1
1393	-0.477668	0.175914	ENSMUSG00000026142	Rhbdd1
3274.16	0.460208	0.175914	ENSMUSG00000029710	Ephb4
1162.51	0.47673	0.175914	ENSMUSG00000037992	Rara
219.823	0.729399	0.175914	ENSMUSG00000024948	Map4k2
1355.84	-0.44743	0.176431	ENSMUSG00000001569	Nom1
171.387	0.811751	0.176431	ENSMUSG00000093803	Ppp2r3d
171.387	0.811751	0.176431	ENSMUSG00000093803	LOC108167320
171.387	0.811751	0.176431	ENSMUSG00000093803	LOC108167694
1209.49	0.465802	0.176471	ENSMUSG00000029038	Ssu72
369.8	-0.633754	0.177056	ENSMUSG00000000340	Dbt
2094.46	0.469546	0.177056	ENSMUSG00000028843	Sh3bgrl3
1001.69	-0.517379	0.177056	ENSMUSG00000053604	Rpia
1273.56	-0.5021	0.177056	ENSMUSG00000032350	Gclc
3238.65	0.417976	0.178125	ENSMUSG00000053841	Txlna
6985.42	0.406063	0.178125	ENSMUSG00000066306	Numa1
194.44	-1.58712	0.179341	ENSMUSG00000000204	Slfn4
476.383	-0.821039	0.179733	ENSMUSG00000078780	Gm5150
892.745	-0.656919	0.179783	ENSMUSG00000004609	Cd33
1164.76	0.456273	0.180064	ENSMUSG00000020792	Exoc7
828.348	-0.633486	0.180064	ENSMUSG00000062929	Cfl2
61.1068	1.3232	0.180423	ENSMUSG00000023064	Sncg
1053.7	0.457258	0.180895	ENSMUSG00000032743	D430042O09Rik
5948.78	-0.495154	0.181739	ENSMUSG00000061136	Prpf40a
5818.99	0.398803	0.181774	ENSMUSG00000033047	Eif3l
627.438	0.508002	0.18189	ENSMUSG00000020520	Galnt10
547.943	-0.524419	0.18189	ENSMUSG00000047821	Trim16
556.749	1.15929	0.18189	ENSMUSG00000043460	Elfn2
363.029	-0.578628	0.18189	ENSMUSG00000095990	Zfp97
9415.11	-0.443207	0.182457	ENSMUSG00000015653	Steap2
1268.4	-0.474964	0.182457	ENSMUSG00000029924	Slc37a3
30.6371	1.57546	0.182457	ENSMUSG00000060470	Adgrg3
127.45	-0.867811	0.182457	ENSMUSG00000033610	Pank1
1227.48	0.458405	0.183011	ENSMUSG00000043909	Trp53bp1
1385.36	0.529362	0.183011	ENSMUSG00000021365	Nedd9
3288.57	-0.478552	0.183481	ENSMUSG00000024290	Rock1
2229.5	-0.517818	0.184035	ENSMUSG00000003031	Cdkn1b
2979.25	0.45427	0.184035	ENSMUSG00000003360	Ddx23
515.963	-0.646122	0.184035	ENSMUSG00000064354	COX2
2868.73	-0.432332	0.184144	ENSMUSG00000004880	Lbr
166.679	-0.832224	0.184144	ENSMUSG00000086644	NA
189.748	-1.04601	0.184144	ENSMUSG00000048621	Gm6377
1204.39	-0.516685	0.184144	ENSMUSG00000030353	Tead4
162.863	1.15961	0.184144	ENSMUSG00000049577	Zfpm1
6014.56	0.406288	0.184144	ENSMUSG00000002052	Supt6
790.311	0.83658	0.184395	ENSMUSG00000047878	A4galt
2266.62	-0.417358	0.185136	ENSMUSG00000031657	Heatr3
327.197	0.592044	0.185187	ENSMUSG00000009731	Kcnd1
4263.66	-0.475665	0.185187	ENSMUSG00000025860	Xiap
279.763	-0.633716	0.185187	ENSMUSG00000079065	BC005561
68.8964	-1.7401	0.185187	ENSMUSG00000030849	Fgfr2
20219.4	-0.484909	0.185187	ENSMUSG00000058799	Nap1l1
6724.07	-0.486426	0.185187	ENSMUSG00000037851	Iars
342.525	0.705036	0.185187	ENSMUSG00000023990	Tfeb
5826.55	-0.428947	0.185656	ENSMUSG00000020074	Ccar1
2087.83	0.444588	0.185764	ENSMUSG00000038241	Cep250
134.406	-1.84831	0.185764	ENSMUSG00000033831	Fgb
216.288	0.966341	0.185764	ENSMUSG00000021388	Aspn
1213.98	-0.556573	0.185764	ENSMUSG00000021707	Dhfr
620.108	-0.537176	0.186087	ENSMUSG00000097908	4933404O12Rik
1186.45	-0.519107	0.186087	ENSMUSG00000038379	Ttk
894.802	-0.510111	0.186116	ENSMUSG00000030512	Snrpa1
846.527	0.711243	0.18613	ENSMUSG00000033065	Pfkm
105.458	-1.0192	0.186537	ENSMUSG00000048489	Depp1
2152.48	0.631636	0.186537	ENSMUSG00000003420	Fcgrt
1834.38	0.618797	0.186537	ENSMUSG00000032353	Tmed3
1213.22	0.476837	0.186537	ENSMUSG00000047284	Neurl4
163.87	0.757794	0.186798	ENSMUSG00000024866	Acy3
1955.79	0.463303	0.187666	ENSMUSG00000036155	Mgat5
2170.22	0.443714	0.187666	ENSMUSG00000029020	Mfn2
5080.98	-0.421873	0.187666	ENSMUSG00000024054	Smchd1
764.321	-0.48501	0.18786	ENSMUSG00000020280	Pus10
5651.53	-0.553215	0.18786	ENSMUSG00000037458	Azin1
747.565	-0.481696	0.18786	ENSMUSG00000022601	Zbtb11
669.376	-0.548017	0.1879	ENSMUSG00000025925	Terf1
935.078	-0.574177	0.18814	ENSMUSG00000053641	Dennd4a
2400.93	0.439786	0.18814	ENSMUSG00000020827	Mink1
1101.76	-0.628955	0.18814	ENSMUSG00000024601	Isoc1
1397.06	0.539561	0.188581	ENSMUSG00000021091	Serpina3n
575.331	-0.528622	0.188627	ENSMUSG00000026578	Ccdc181
774.273	-0.582793	0.188627	ENSMUSG00000020248	Nfyb
828.876	0.476181	0.188837	ENSMUSG00000029098	Acox3
1862.61	0.504738	0.188837	ENSMUSG00000021948	Prkcd
1418.7	0.525616	0.19002	ENSMUSG00000033705	Stard9
417.664	-0.681255	0.19002	ENSMUSG00000025059	Gk
4400.42	-0.476731	0.19002	ENSMUSG00000028410	Dnaja1
448.93	0.819717	0.19002	ENSMUSG00000028369	Svep1
35.3453	1.66447	0.19002	ENSMUSG00000030513	Pcsk6
56.7367	1.87127	0.19002	ENSMUSG00000039462	Col10a1
474.717	-0.674533	0.19002	ENSMUSG00000035365	Parpbp
1166.92	0.519039	0.19002	ENSMUSG00000020868	Xylt2
2433.96	-0.440592	0.19002	ENSMUSG00000038212	Mfsd14b
564.425	0.691568	0.190404	ENSMUSG00000000392	Fap
5908.89	0.498772	0.190404	ENSMUSG00000005442	Cic
32215.9	0.94559	0.190404	ENSMUSG00000019929	Dcn
516.359	-0.535499	0.190404	ENSMUSG00000032344	Cgas
2436.95	-0.506948	0.190404	ENSMUSG00000020330	Hmmr
1076.84	0.571785	0.190404	ENSMUSG00000072825	Cep170b
306.214	-0.646469	0.190404	ENSMUSG00000003198	Zfp959
1226.78	-0.474389	0.190404	ENSMUSG00000055660	Mettl4
696.464	-0.786005	0.190419	ENSMUSG00000042751	Nmnat2
1927.7	-0.475715	0.190597	ENSMUSG00000041219	Arhgap11a
1586.74	-0.459679	0.190597	ENSMUSG00000028609	Magoh
731.299	0.538996	0.190779	ENSMUSG00000039834	Zfp335
298.182	-0.645411	0.190779	ENSMUSG00000047221	Fam185a
381.675	-0.616082	0.190779	ENSMUSG00000067219	Nipal1
194.124	-1.06481	0.190779	ENSMUSG00000037428	Vgf
3582.02	-0.52382	0.190779	ENSMUSG00000017548	Suz12
25.909	1.76294	0.190779	ENSMUSG00000051359	Ncald
236.818	-0.639676	0.190779	ENSMUSG00000044501	Zfp758
1151.74	0.490812	0.190779	ENSMUSG00000024181	Mrpl28
1059.29	0.457568	0.190895	ENSMUSG00000015711	Prune1
347.981	0.646666	0.190895	ENSMUSG00000039982	Dtx4
3285.15	-0.498673	0.191203	ENSMUSG00000038538	Ubn2
1091.15	0.52154	0.191203	ENSMUSG00000041375	Ccdc9
2230.57	-0.426097	0.191203	ENSMUSG00000005656	Snx6
1206.83	0.444707	0.191203	ENSMUSG00000009569	Mrtfb
1974.69	0.455163	0.192238	ENSMUSG00000038604	Ripor1
6324.9	-0.417462	0.192238	ENSMUSG00000031960	Aars
1377.98	-0.555646	0.192399	ENSMUSG00000026779	Mastl
765.552	-0.488576	0.192399	ENSMUSG00000031201	Brcc3
436.84	0.639574	0.192399	ENSMUSG00000027935	Rab13
3547.31	-0.40873	0.192399	ENSMUSG00000005698	Ctcf
4922.14	0.476911	0.192399	ENSMUSG00000020456	Ogdh
752.648	0.49883	0.192712	ENSMUSG00000047843	Bri3
21367.6	0.941103	0.192712	ENSMUSG00000002985	Apoe
1701.41	0.583636	0.192712	ENSMUSG00000021767	Kat6b
4723.57	0.526798	0.192712	ENSMUSG00000048537	Phldb1
768.609	-0.535316	0.193183	ENSMUSG00000026429	Ube2t
9415.3	-0.820213	0.193962	ENSMUSG00000115783	Bc1
281.112	0.947418	0.194497	ENSMUSG00000037217	Syn1
2315.43	0.479371	0.194497	ENSMUSG00000013858	Tmem259
1927.58	-0.46951	0.194497	ENSMUSG00000020794	Ube2g1
547.968	0.563634	0.194497	ENSMUSG00000059323	Tonsl
33.6748	1.82047	0.194497	ENSMUSG00000044176	Spink10
1899.61	0.508713	0.194497	ENSMUSG00000053080	2700081O15Rik
909.183	0.52919	0.194497	ENSMUSG00000071649	B3gat3
166.465	0.718692	0.194689	ENSMUSG00000033906	Zdhhc15
1362.09	-0.465907	0.194689	ENSMUSG00000029229	Chic2
3160.22	-0.451887	0.194689	ENSMUSG00000021832	Psmc6
186.543	-1.05826	0.194689	ENSMUSG00000058258	Idi1
20250.6	0.652117	0.194928	ENSMUSG00000028763	Hspg2
325.015	0.662646	0.195496	ENSMUSG00000003573	Homer3
5842.39	0.618832	0.195496	ENSMUSG00000020695	Mrc2
58.4193	1.17228	0.196541	ENSMUSG00000046623	Gjb4
1252.2	-0.538427	0.196859	ENSMUSG00000026683	Nuf2
6605.22	0.654788	0.196859	ENSMUSG00000015243	Abca1
1981.04	-0.465205	0.196883	ENSMUSG00000029177	Cenpa
835.773	0.495733	0.196883	ENSMUSG00000048450	Msx1
1030.51	-0.568195	0.196883	ENSMUSG00000031583	Wrn
2887.74	-0.565429	0.197267	ENSMUSG00000029782	Tmem209
4270.8	0.6303	0.197314	ENSMUSG00000022272	Myo10
1957.08	-0.643429	0.197483	ENSMUSG00000039145	Camk1d
34567	0.435891	0.197483	ENSMUSG00000021939	Ctsb
190.041	-0.870388	0.197483	ENSMUSG00000072620	Slfn2
3906.16	0.443556	0.197483	ENSMUSG00000022564	Grina
872.644	-0.589579	0.197888	ENSMUSG00000038069	Cdkn2aip
1137.92	1.10848	0.197989	ENSMUSG00000020902	Ntn1
46059.3	-0.472616	0.19814	ENSMUSG00000057113	Npm1
110.441	0.86865	0.19814	ENSMUSG00000018102	Hist1h2bc
452.831	1.16119	0.19814	ENSMUSG00000033149	Phldb2
2235.3	-0.446102	0.199908	ENSMUSG00000026361	Cdc73
1115.95	-0.479466	0.199908	ENSMUSG00000029922	Mkrn1
631.351	0.546249	0.199908	ENSMUSG00000038489	Polr2l
1262.29	-0.44586	0.199908	ENSMUSG00000032307	Ube2q2
558.914	0.700855	0.199908	ENSMUSG00000056724	Nbeal2
4849.34	0.806991	0.199908	ENSMUSG00000041324	Inhba
3848.39	0.437237	0.199908	ENSMUSG00000021279	Cdc42bpb
852.212	0.481926	0.199908	ENSMUSG00000022561	Gpaa1
1360.44	0.56177	0.199957	ENSMUSG00000025171	Ubtd1
30.3263	1.78415	0.200014	ENSMUSG00000047428	Dlk2
1234.38	-0.5298	0.20034	ENSMUSG00000015652	Steap1
21389.7	0.515021	0.20034	ENSMUSG00000018593	Sparc
2159.02	0.417834	0.20034	ENSMUSG00000012114	Med15
1751.9	0.470667	0.200845	ENSMUSG00000019338	Zfp687
533.73	-0.665029	0.201239	ENSMUSG00000109244	NA
653.069	0.973559	0.201318	ENSMUSG00000031274	Col4a5
541.301	0.562966	0.201496	ENSMUSG00000029386	Tctn2
266.233	-0.609034	0.202856	ENSMUSG00000027274	Mkks
882.879	-0.54044	0.202856	ENSMUSG00000016409	Nkap
5798.5	-0.450445	0.203453	ENSMUSG00000026434	Nucks1
3371.4	-0.443051	0.203453	ENSMUSG00000031314	Taf1
208.192	-0.716281	0.203453	ENSMUSG00000025762	Larp1b
1777.96	-0.449286	0.204073	ENSMUSG00000027677	Ttc14
218.883	1.04344	0.204568	ENSMUSG00000022594	Lynx1
1222.53	-0.434456	0.204845	ENSMUSG00000026019	Wdr12
704.817	0.470952	0.204845	ENSMUSG00000026571	Dcaf6
1056.19	-0.492776	0.204845	ENSMUSG00000031333	Abcb7
831.349	-0.469808	0.204845	ENSMUSG00000035649	Zcchc7
860.375	0.974421	0.204845	ENSMUSG00000055172	C1ra
581.294	0.55358	0.204845	ENSMUSG00000009894	Snap47
2638.63	0.475716	0.204845	ENSMUSG00000034341	Wbp2
159.94	-0.754618	0.204845	ENSMUSG00000116657	NA
2035.75	-0.437052	0.205463	ENSMUSG00000050029	Rap2c
639.454	-0.556866	0.205463	ENSMUSG00000061778	Mospd2
132.859	-0.936092	0.205463	ENSMUSG00000104554	NA
427.721	-0.528565	0.205463	ENSMUSG00000057894	Zfp329
512.214	0.552301	0.205463	ENSMUSG00000001062	Vps9d1
334.176	-0.594737	0.205463	ENSMUSG00000045414	Dipk2a
1685.22	-0.479371	0.205463	ENSMUSG00000024477	Pggt1b
667.509	-0.582602	0.205763	ENSMUSG00000058729	Lin9
893.056	-0.517233	0.205763	ENSMUSG00000040520	Manea
292.844	-1.0293	0.205763	ENSMUSG00000064372	NA
325.256	3.05301	0.205871	ENSMUSG00000052316	Lrrc15
2518.07	-0.419592	0.206541	ENSMUSG00000040782	Cop1
5137.74	0.46076	0.206541	ENSMUSG00000038886	Man2a2
1612.67	-0.447512	0.206541	ENSMUSG00000038291	Snx25
78.5058	-1.13649	0.206541	ENSMUSG00000024379	Tslp
284.009	-0.840981	0.206691	ENSMUSG00000074342	I830077J02Rik
1240.8	0.68111	0.206953	ENSMUSG00000025867	Cplx2
3452.32	-0.498658	0.207042	ENSMUSG00000021589	Rhobtb3
21.6125	-2.00935	0.207563	ENSMUSG00000024008	Cpne5
4045.3	0.387951	0.207887	ENSMUSG00000003345	Csnk1g2
1643.69	-0.546029	0.20815	ENSMUSG00000030521	Mphosph10
524.053	0.520246	0.208584	ENSMUSG00000047909	Ankrd16
129.989	-0.801053	0.208584	ENSMUSG00000046341	NA
1179.74	0.43578	0.208584	ENSMUSG00000033379	Atp6v0b
549.397	0.531622	0.208584	ENSMUSG00000053460	Ggcx
28.8931	-1.95295	0.208584	ENSMUSG00000111116	NA
318.68	-0.710335	0.208584	ENSMUSG00000039478	Micu3
1494.28	0.61202	0.208584	ENSMUSG00000031805	Jak3
2319.72	-0.509337	0.208584	ENSMUSG00000001774	Chordc1
266.292	0.676809	0.208584	ENSMUSG00000042106	Inka1
18627.9	0.386818	0.208584	ENSMUSG00000025132	Arhgdia
733.574	0.924763	0.208584	ENSMUSG00000022623	Shank3
8193.62	0.968585	0.208584	ENSMUSG00000024027	Glp1r
323.019	0.619596	0.208584	ENSMUSG00000047910	Pcdhb16
1430.51	-0.467374	0.208584	ENSMUSG00000108414	Snhg1
1634.93	-0.423195	0.208612	ENSMUSG00000040648	Ppip5k2
433.261	0.557711	0.208612	ENSMUSG00000059866	Tnip2
579.933	0.502233	0.208612	ENSMUSG00000045252	Zfp574
1928.57	0.405932	0.208612	ENSMUSG00000020260	Pofut2
715.191	-0.545884	0.208612	ENSMUSG00000031756	Cenpn
55.7224	-1.477	0.208612	ENSMUSG00000090634	Gm8126
2444.63	0.523284	0.208612	ENSMUSG00000022791	Tnk2
5869.57	0.586147	0.208612	ENSMUSG00000024940	Ltbp3
256.031	0.613926	0.208709	ENSMUSG00000001864	Aif1l
725.547	-0.520804	0.209148	ENSMUSG00000030091	Nup210
595.603	0.701308	0.209198	ENSMUSG00000027602	Map1lc3a
110.595	-1.43982	0.209241	ENSMUSG00000026180	Cxcr2
3755.57	-0.478396	0.209241	ENSMUSG00000027770	Dhx36
157.359	1.09108	0.209241	ENSMUSG00000060487	Samd5
366.52	0.590901	0.209241	ENSMUSG00000032238	Rora
27.1091	1.59727	0.209897	ENSMUSG00000030162	Olr1
1971.97	-0.465929	0.210212	ENSMUSG00000017716	Birc5
2493.96	-0.45273	0.210275	ENSMUSG00000015759	Cnih1
1921.52	0.470284	0.210275	ENSMUSG00000020346	Mgat1
1328.03	-0.499584	0.210497	ENSMUSG00000017418	Arl5b
4725.29	-0.480536	0.210497	ENSMUSG00000009376	Met
426.097	-0.576862	0.210497	ENSMUSG00000030243	Recql
2131.66	0.404187	0.210505	ENSMUSG00000035632	Cnot3
93.3448	0.908	0.210824	ENSMUSG00000033825	Tpsb2
363.667	-0.589068	0.210997	ENSMUSG00000031953	Tmem170
2629.38	0.521413	0.211613	ENSMUSG00000030930	Chst15
2629.38	0.521413	0.211613	ENSMUSG00000030930	Gm19463
2979.33	0.399561	0.211892	ENSMUSG00000000134	Tfe3
39.2109	1.52606	0.211958	ENSMUSG00000086712	AI427809
2650.64	-0.41733	0.212199	ENSMUSG00000027282	Mtch2
1041.18	0.480261	0.212199	ENSMUSG00000032633	Flcn
1196.34	0.471589	0.212345	ENSMUSG00000018661	Cog1
1917	0.425041	0.212345	ENSMUSG00000053929	Cyhr1
143.025	-0.767142	0.212556	ENSMUSG00000079225	NA
212.83	1.02373	0.212558	ENSMUSG00000030278	Cidec
182.067	0.694579	0.212558	ENSMUSG00000032598	Nckipsd
457.701	0.525378	0.212558	ENSMUSG00000020692	Nle1
137.444	1.44281	0.212558	ENSMUSG00000032648	Pygm
1672.37	0.410607	0.212842	ENSMUSG00000059456	Ptk2b
2876.05	-0.47532	0.212842	ENSMUSG00000002997	Prkar2b
786.999	-0.48504	0.212842	ENSMUSG00000058240	Cryzl1
7259.57	-0.37471	0.213335	ENSMUSG00000026878	Rab14
1233.84	0.426793	0.213335	ENSMUSG00000029175	Slc35f6
811.401	-0.54421	0.213335	ENSMUSG00000019878	Hsf2
3608.63	0.396736	0.213335	ENSMUSG00000009090	Ap1b1
2639.48	-0.724022	0.214035	ENSMUSG00000021342	Prl
2235.79	-0.456155	0.214035	ENSMUSG00000041431	Ccnb1
940.878	0.520622	0.214035	ENSMUSG00000033697	Arhgap39
656.442	0.547074	0.215137	ENSMUSG00000031158	Timm17b
1785.06	-0.413927	0.215137	ENSMUSG00000028832	Stmn1
132.3	0.848672	0.215137	ENSMUSG00000020175	Rab36
826.532	0.454727	0.215137	ENSMUSG00000018931	Natd1
1173.45	-0.462743	0.215137	ENSMUSG00000025878	Uimc1
952.417	-1.06802	0.215428	ENSMUSG00000055413	H2-Q5
3908.83	0.391054	0.215941	ENSMUSG00000002812	Flii
1112.17	-0.572473	0.216021	ENSMUSG00000074802	Gas2l3
894.879	0.444488	0.21696	ENSMUSG00000038564	Ift172
889.89	-0.467572	0.217087	ENSMUSG00000032849	Abcc4
1093.56	-0.532117	0.217087	ENSMUSG00000035455	Fignl1
139.064	1.19978	0.217108	ENSMUSG00000040428	Plekha4
2605.07	-0.466692	0.217156	ENSMUSG00000024006	Stk38
3125.92	-0.411937	0.217354	ENSMUSG00000017831	Rab5a
78.2493	1.13641	0.217748	ENSMUSG00000073633	Fbxo36
2677.27	0.430961	0.217748	ENSMUSG00000032536	Trak1
878.399	0.445627	0.218239	ENSMUSG00000036561	Ppp6r2
7218.67	0.584942	0.218464	ENSMUSG00000027447	Cst3
13203.6	0.409473	0.218464	ENSMUSG00000023830	Igf2r
4370.03	0.434567	0.218772	ENSMUSG00000095041	NA
671.635	0.56405	0.218982	ENSMUSG00000036281	Snapc4
389.132	-0.611748	0.218982	ENSMUSG00000028461	Ccdc107
339.955	-0.604726	0.218982	ENSMUSG00000012428	Steap4
5541.61	0.384598	0.218982	ENSMUSG00000029713	Gnb2
3524.87	-0.608853	0.218982	ENSMUSG00000001918	Slc1a5
245.646	-0.855062	0.218982	ENSMUSG00000085995	NA
5802.14	-0.446	0.218982	ENSMUSG00000030978	Rrm1
207.674	-0.651182	0.218982	ENSMUSG00000030924	Rexo5
1207.01	0.434179	0.218982	ENSMUSG00000021820	Camk2g
145.693	0.911649	0.218982	ENSMUSG00000065126	Snord104
2895.57	-0.494026	0.218982	ENSMUSG00000020649	Rrm2
7621.13	0.398952	0.218982	ENSMUSG00000051853	Arf3
2375.57	0.626031	0.218982	ENSMUSG00000024030	Abcg1
199.214	0.896623	0.219196	ENSMUSG00000074766	Ism1
932.619	0.494768	0.219196	ENSMUSG00000025825	Iscu
4782.08	-0.380059	0.219196	ENSMUSG00000017485	Top2b
2267.67	0.750629	0.219246	ENSMUSG00000026923	Notch1
292.926	-0.582716	0.219295	ENSMUSG00000039018	Mtg1
842.152	0.456373	0.219807	ENSMUSG00000040697	Dnajc16
2034.5	-0.501825	0.219822	ENSMUSG00000031367	Ap1s2
8211.64	0.372654	0.219822	ENSMUSG00000078429	Ctdsp2
1567.62	0.445145	0.219822	ENSMUSG00000021215	Net1
268.708	-0.601025	0.219822	ENSMUSG00000051098	Mblac2
39732.6	-0.883592	0.219822	ENSMUSG00000073411	H2-D1
2871.52	-0.467869	0.219822	ENSMUSG00000024943	Smc5
249.696	0.650226	0.220179	ENSMUSG00000033249	Hsf4
3516.45	0.392418	0.220868	ENSMUSG00000109336	Samd4b
1520.03	-0.562068	0.220936	ENSMUSG00000032397	Tipin
913.883	0.894961	0.221349	ENSMUSG00000026365	Cfh
2991.74	-0.487481	0.221349	ENSMUSG00000045624	Esf1
1045.85	-0.677908	0.221349	ENSMUSG00000027506	Tpd52
832.062	0.497862	0.221349	ENSMUSG00000035969	Rusc2
970.161	0.616355	0.221349	ENSMUSG00000036718	Micall2
24.6977	1.77121	0.221349	ENSMUSG00000068587	Mgam
2608.49	0.462506	0.221349	ENSMUSG00000004665	Cnn2
438.872	0.513388	0.221349	ENSMUSG00000002393	Nr2f6
500.691	0.531808	0.221349	ENSMUSG00000021900	Btd
90.8372	0.892426	0.221349	ENSMUSG00000098021	NA
1085.44	-0.689483	0.221349	ENSMUSG00000022372	Sla
31.0905	1.63038	0.221349	ENSMUSG00000022415	Syngr1
1780.43	-0.414232	0.221349	ENSMUSG00000024276	Zfp397
450.642	-0.602609	0.221349	ENSMUSG00000057858	Fam204a
2708.45	-0.445796	0.221398	ENSMUSG00000002297	Dbf4
2521.62	0.412348	0.221398	ENSMUSG00000034201	Gas2l1
1062.23	0.452508	0.221398	ENSMUSG00000020519	Sap30l
902.461	-0.451215	0.221723	ENSMUSG00000047694	Yipf6
322.034	-0.683981	0.221804	ENSMUSG00000046688	Tifa
589.114	-0.519954	0.222806	ENSMUSG00000028718	Stil
2173.72	0.653344	0.222806	ENSMUSG00000031841	Cdh13
2802.59	0.451019	0.222806	ENSMUSG00000036986	Pml
1453.08	0.436245	0.223488	ENSMUSG00000032024	Clmp
53.3036	-1.16271	0.22362	ENSMUSG00000107278	NA
549.676	0.636988	0.22362	ENSMUSG00000078794	Dact3
323.632	0.679571	0.22362	ENSMUSG00000034684	Sema3f
304.264	0.99536	0.22362	ENSMUSG00000020810	Cygb
328.694	0.660015	0.223664	ENSMUSG00000003546	Klc4
379.855	0.594948	0.223739	ENSMUSG00000073591	Pcdhb22
1360.68	0.433173	0.223821	ENSMUSG00000049106	Dcaf5
745.23	0.58686	0.223893	ENSMUSG00000029033	Acap3
538.991	0.494458	0.224136	ENSMUSG00000009566	Fpgs
32.5256	1.87965	0.224136	ENSMUSG00000027801	Tm4sf4
3380.16	0.40625	0.224136	ENSMUSG00000001288	Rarg
278.048	-0.620741	0.224441	ENSMUSG00000051705	Senp8
2077.55	0.396156	0.224441	ENSMUSG00000025575	Cant1
337.326	-0.628452	0.224441	ENSMUSG00000054409	Tmem74
7993.76	-0.400682	0.224633	ENSMUSG00000028249	Sdcbp
106.469	1.47845	0.224633	ENSMUSG00000030772	Dkk3
228.91	-0.714343	0.224633	ENSMUSG00000022014	Epsti1
8247.61	-0.386916	0.224633	ENSMUSG00000032050	Rdx
816.943	0.444059	0.224754	ENSMUSG00000026925	Inpp5e
422.422	-0.602096	0.224754	ENSMUSG00000027242	Wdr76
903.719	0.45168	0.224801	ENSMUSG00000038520	Tbc1d17
48.6589	-1.22387	0.224801	ENSMUSG00000109036	NA
664.362	0.509934	0.224814	ENSMUSG00000026922	Agpat2
5847.53	0.411672	0.224814	ENSMUSG00000030894	Tpp1
2958.34	0.510491	0.224814	ENSMUSG00000022433	Csnk1e
1130.87	-0.451421	0.225724	ENSMUSG00000067931	Zfp948
7458.98	-0.387698	0.225755	ENSMUSG00000041459	Tardbp
76.566	0.979717	0.225755	ENSMUSG00000107000	NA
354.601	0.584845	0.225943	ENSMUSG00000029166	Mapre3
3522.65	-0.413814	0.2263	ENSMUSG00000031232	Magt1
61.8615	1.12299	0.2263	ENSMUSG00000086965	NA
949.132	-0.552222	0.226737	ENSMUSG00000017550	Atad5
4275.8	-0.39381	0.226883	ENSMUSG00000031309	Rps6ka3
254.589	-0.896005	0.226883	ENSMUSG00000022788	Fgd4
49.6199	1.33239	0.226895	ENSMUSG00000079445	B3gnt7
1513.16	-0.520434	0.226895	ENSMUSG00000033186	Mzt1
695.234	0.511546	0.226895	ENSMUSG00000022676	Snai2
3588.63	-0.430374	0.226895	ENSMUSG00000041168	Lonp1
352.733	-0.554356	0.226988	ENSMUSG00000050619	Zscan29
1202.19	0.646382	0.226988	ENSMUSG00000032363	Adamts7
900.411	0.472844	0.227205	ENSMUSG00000031833	Mast3
23357.4	-0.441853	0.227205	ENSMUSG00000024359	Hspa9
4807.2	-0.384968	0.227608	ENSMUSG00000030265	Kras
65.8218	-1.03732	0.227608	ENSMUSG00000021176	Efcab11
7327.48	0.370561	0.227611	ENSMUSG00000050335	Lgals3
1774.47	0.396052	0.228248	ENSMUSG00000050708	Ftl1
5673.35	0.453461	0.228517	ENSMUSG00000029050	Ski
2675.2	0.396056	0.228517	ENSMUSG00000031955	Bcar1
12920	-0.362092	0.228612	ENSMUSG00000021218	Gdi2
2126.49	-0.519053	0.230812	ENSMUSG00000002477	Snrpd1
2968.75	0.385978	0.230856	ENSMUSG00000026202	Tuba4a
575.114	0.577533	0.230856	ENSMUSG00000037221	Mospd3
430.292	-0.59228	0.230856	ENSMUSG00000091625	Lsm5
142.732	-0.935543	0.230856	ENSMUSG00000030638	Sh3gl3
1312.12	-0.588391	0.230856	ENSMUSG00000040618	Pck2
2350.9	-0.390551	0.230856	ENSMUSG00000035575	Utp6
1167.74	0.442796	0.230932	ENSMUSG00000074405	Zfp865
1726.53	-0.575042	0.231169	ENSMUSG00000031568	Rwdd4a
3769.87	-0.40745	0.231169	ENSMUSG00000018446	C1qbp
848.659	-0.453385	0.231169	ENSMUSG00000021112	Mpp5
2267.13	-0.389474	0.231169	ENSMUSG00000056999	Ide
197.899	-0.741612	0.232111	ENSMUSG00000054484	Tmem62
641.899	-0.465001	0.232111	ENSMUSG00000045576	St7l
1299.36	-0.460157	0.232188	ENSMUSG00000006423	C330007P06Rik
609.972	0.470933	0.232188	ENSMUSG00000029624	Ptcd1
6317.28	-0.426856	0.232378	ENSMUSG00000024974	Smc3
1560.11	-0.459285	0.23244	ENSMUSG00000040738	Ints8
101.924	1.17765	0.23244	ENSMUSG00000031613	Hpgd
1764.66	0.688341	0.232535	ENSMUSG00000026421	Csrp1
2534.63	-0.530852	0.232535	ENSMUSG00000025558	Dock9
5862.45	-0.387258	0.232535	ENSMUSG00000017291	Taok1
237.556	0.648221	0.232604	ENSMUSG00000051550	Zfp579
1399.64	-0.610084	0.232742	ENSMUSG00000038301	Snx10
1414.87	0.558554	0.232742	ENSMUSG00000048915	Efna5
953.272	0.508882	0.232769	ENSMUSG00000033396	Spg11
503.017	-0.608358	0.232769	ENSMUSG00000028175	Depdc1a
26.7671	-1.79495	0.23289	ENSMUSG00000035275	Raver2
1274.94	0.425096	0.232915	ENSMUSG00000040859	Bsdc1
378.085	0.804216	0.23321	ENSMUSG00000029373	Pf4
36.7951	-1.31639	0.23321	ENSMUSG00000083396	NA
1078.29	0.516709	0.23321	ENSMUSG00000020122	Egfr
74.0263	0.96596	0.23321	ENSMUSG00000117406	Ntn3
116.35	1.00338	0.233626	ENSMUSG00000023031	Cela1
1597.71	0.58737	0.233778	ENSMUSG00000023079	Gtf2ird1
955.377	-0.609033	0.233778	ENSMUSG00000032757	Bet1
2061.94	-0.523151	0.233778	ENSMUSG00000020493	Prr11
6053.7	0.417522	0.23393	ENSMUSG00000063146	Clip2
2358.51	-0.488186	0.233999	ENSMUSG00000058704	Memo1
23.6843	2.14525	0.234011	ENSMUSG00000034488	Edil3
5155.62	0.380888	0.234546	ENSMUSG00000061410	Zcchc14
16411.4	0.405365	0.234546	ENSMUSG00000018707	Dync1h1
4040.34	0.411312	0.235261	ENSMUSG00000072235	Tuba1a
6789.13	0.535792	0.235301	ENSMUSG00000048027	Rgmb
610.46	-0.795116	0.235422	ENSMUSG00000040522	Tlr8
5216.46	-0.391024	0.235422	ENSMUSG00000024294	Mib1
1672.33	0.411458	0.235593	ENSMUSG00000004085	Map3k20
19641	0.365966	0.235593	ENSMUSG00000018293	Pfn1
753.082	-0.474796	0.235957	ENSMUSG00000038628	Polr3k
2549.17	-0.389117	0.236071	ENSMUSG00000074578	Zfas1
151.394	1.42888	0.236235	ENSMUSG00000061816	Myl1
182.003	-0.813279	0.236235	ENSMUSG00000079317	Trappc2
2354.13	-0.499588	0.236235	ENSMUSG00000040747	Cd53
553.097	0.525737	0.236235	ENSMUSG00000053730	Tmem39b
2985.23	0.392002	0.236235	ENSMUSG00000077450	Rab11b
7525.08	-0.477114	0.2365	ENSMUSG00000031696	Vps35
986.379	0.675256	0.2365	ENSMUSG00000022091	Sorbs3
47.0216	1.17515	0.2365	ENSMUSG00000040219	Ttc12
993.755	0.800744	0.236774	ENSMUSG00000015568	Lpl
545.125	0.528436	0.237099	ENSMUSG00000058486	Wdr91
4135.22	0.467134	0.237107	ENSMUSG00000039671	Zmynd8
68.558	1.07397	0.23713	ENSMUSG00000034762	Glis1
379.596	-0.633867	0.23713	ENSMUSG00000030177	Ccdc77
1379.16	-0.500214	0.237165	ENSMUSG00000033411	Ctdspl2
2707.61	-0.386872	0.237165	ENSMUSG00000038943	Prc1
1526.11	-0.440558	0.237165	ENSMUSG00000050079	Rspry1
125.063	0.783425	0.237165	ENSMUSG00000020882	Cacnb1
295.4	0.574118	0.237165	ENSMUSG00000022442	Ttll1
4550.24	-0.473856	0.237165	ENSMUSG00000005846	Rsl1d1
1288.48	-0.438489	0.237186	ENSMUSG00000027977	Ndst3
1770.71	-0.564686	0.237208	ENSMUSG00000029687	Ezh2
288.435	-0.57959	0.237208	ENSMUSG00000036983	Tfb1m
1158.62	-0.523695	0.237208	ENSMUSG00000024539	Ptpn2
1310.13	0.496516	0.237709	ENSMUSG00000085795	Zfp703
6264.84	0.513821	0.237834	ENSMUSG00000024012	Mtch1
3483.19	0.37995	0.237839	ENSMUSG00000003435	Supt5
23425.4	-0.525977	0.23787	ENSMUSG00000036371	Serbp1
1995.38	-0.385597	0.238018	ENSMUSG00000075232	Amd1
1269.59	-0.462785	0.238454	ENSMUSG00000038079	Tmem237
1354.98	-0.442442	0.238454	ENSMUSG00000026617	Bpnt1
859.229	0.44299	0.238515	ENSMUSG00000040722	Scamp5
122.528	0.895736	0.238796	ENSMUSG00000048481	Mypop
3625.64	-0.446129	0.238796	ENSMUSG00000032745	Gpbp1
1603.79	-0.46274	0.239005	ENSMUSG00000036810	Cnep1r1
266.993	0.573335	0.239496	ENSMUSG00000024426	Atat1
537.923	-0.547025	0.24011	ENSMUSG00000073062	Zxdb
13138.5	0.453613	0.240333	ENSMUSG00000059248	40057
214.775	-0.715302	0.240876	ENSMUSG00000101111	NA
639.676	-0.455842	0.240876	ENSMUSG00000036825	Ssx2ip
3809.23	-0.397355	0.240876	ENSMUSG00000028970	Abcb1b
1131.03	-0.448249	0.240876	ENSMUSG00000038160	Atg5
942.517	0.557254	0.240876	ENSMUSG00000053580	Tanc2
25.5363	-8.18052	0.240876	ENSMUSG00000049436	Upk1b
3267.52	-0.449432	0.240876	ENSMUSG00000005370	Msh6
2159.31	-0.446541	0.241218	ENSMUSG00000037965	Zc3h7a
613.411	0.506958	0.241336	ENSMUSG00000023007	Prpf40b
2752.41	0.415466	0.241594	ENSMUSG00000035478	Mbd3
956.958	0.427467	0.241594	ENSMUSG00000020770	Unk
1559.66	-0.485888	0.241687	ENSMUSG00000031432	Prps1
234.505	-0.596748	0.241687	ENSMUSG00000028247	Coq3
331.561	0.540873	0.241687	ENSMUSG00000038593	Tctn1
484.319	0.523226	0.241687	ENSMUSG00000050552	Lamtor4
12382.5	0.426955	0.241687	ENSMUSG00000030029	Lrig1
53.9587	1.13359	0.241687	ENSMUSG00000036570	Fxyd1
1229.48	-0.427433	0.241687	ENSMUSG00000039842	Mcph1
5943.79	-0.413308	0.241687	ENSMUSG00000041028	Ghitm
853.95	0.469366	0.241687	ENSMUSG00000023170	Gps2
61.6052	-0.995878	0.241687	ENSMUSG00000051977	Prdm9
228.858	-0.628964	0.241687	ENSMUSG00000099757	NA
952.25	-0.475013	0.241879	ENSMUSG00000033931	Rbm34
289.397	0.555062	0.241959	ENSMUSG00000032513	Gorasp1
1585.43	0.819138	0.242039	ENSMUSG00000029378	Areg
416.739	-0.586268	0.242968	ENSMUSG00000037315	Jade3
19.5523	1.98893	0.243469	ENSMUSG00000026235	Epha4
830.968	-0.494862	0.243756	ENSMUSG00000027236	Eif3j1
335.203	0.603662	0.243756	ENSMUSG00000005057	Sh2b2
958.782	-0.454264	0.244101	ENSMUSG00000020185	E2f7
523.277	-0.582219	0.244179	ENSMUSG00000064357	ATP6
3437.38	-0.458437	0.244388	ENSMUSG00000026977	39142
2174.36	0.551222	0.244388	ENSMUSG00000037110	Ralgapa2
697.639	-0.587764	0.244388	ENSMUSG00000042595	Fam199x
990.733	-0.420505	0.244388	ENSMUSG00000039968	Rsbn1l
804.551	0.460462	0.244388	ENSMUSG00000030020	Prickle2
331.111	-0.531007	0.244388	ENSMUSG00000066880	Zfp617
14498.7	0.515332	0.244388	ENSMUSG00000002900	Lamb1
8080.03	-0.874056	0.244388	ENSMUSG00000035929	H2-Q4
1155.39	0.413754	0.245034	ENSMUSG00000039738	Slx4
1348.98	0.450866	0.24517	ENSMUSG00000033365	Ipo13
61.5419	1.50992	0.245406	ENSMUSG00000060572	Mfap2
4853.5	0.360397	0.245406	ENSMUSG00000022185	Acin1
131.657	-0.732824	0.245406	ENSMUSG00000053070	Cfap300
21.9128	1.86591	0.245406	ENSMUSG00000066361	Serpina3c
1431.58	0.503334	0.245406	ENSMUSG00000024998	Plce1
3802.57	0.447469	0.245651	ENSMUSG00000002603	Tgfb1
95.1429	1.1493	0.245651	ENSMUSG00000019989	Enpp3
193.72	0.688617	0.245651	ENSMUSG00000020363	Gfpt2
196.36	0.784945	0.245713	ENSMUSG00000034685	Fam171a2
6088.32	0.375068	0.246411	ENSMUSG00000029455	Aldh2
26.8377	1.68743	0.246623	ENSMUSG00000020067	Mypn
432.661	-0.498426	0.247062	ENSMUSG00000046404	Yod1
1011.34	0.483599	0.247062	ENSMUSG00000036989	Trim3
3145.8	-0.446552	0.247062	ENSMUSG00000020130	Tbc1d15
4381.08	-0.371601	0.247062	ENSMUSG00000049076	Acap2
9344.05	0.429288	0.247155	ENSMUSG00000007817	Zmiz1
68.1713	0.993909	0.247313	ENSMUSG00000086043	NA
4022.36	-0.386555	0.247424	ENSMUSG00000030751	Psma1
2118.68	-0.407316	0.247586	ENSMUSG00000045205	Dpy19l4
187.133	0.654099	0.247586	ENSMUSG00000032192	Gnb5
1821.14	0.385363	0.247586	ENSMUSG00000020537	Drg2
1118.22	0.445244	0.247586	ENSMUSG00000021262	Evl
2303.06	0.868437	0.247586	ENSMUSG00000022146	Osmr
3624.72	-0.42955	0.247586	ENSMUSG00000024750	Zfand5
228.231	-0.590262	0.247946	ENSMUSG00000043881	Kbtbd7
71.6378	-1.1661	0.247946	ENSMUSG00000096960	A230028O05Rik
8607.91	0.396446	0.248242	ENSMUSG00000026796	Fam129b
857.29	-0.423963	0.249179	ENSMUSG00000110185	Igip
393.954	-0.526936	0.249616	ENSMUSG00000099689	Zfp383
1095.55	-0.682976	0.249749	ENSMUSG00000025006	Sorbs1
365.554	0.57735	0.24994	ENSMUSG00000025855	Prkar1b
1538.75	-0.486981	0.250397	ENSMUSG00000037376	Trmt6
498.706	0.48734	0.250397	ENSMUSG00000041241	Mul1
685.745	0.524989	0.250397	ENSMUSG00000029060	Mib2
4768.16	0.388741	0.250397	ENSMUSG00000038780	Smurf1
729.504	0.435571	0.250397	ENSMUSG00000040390	Map3k10
728.184	0.473061	0.250397	ENSMUSG00000043671	Dpy19l3
1754.39	0.397446	0.250397	ENSMUSG00000000378	Ccm2
640.954	-0.48983	0.250397	ENSMUSG00000020948	Klhl28
3505.87	0.372107	0.250397	ENSMUSG00000002524	Puf60
2413.66	-0.416576	0.250397	ENSMUSG00000048249	Crebrf
998.691	0.462432	0.250509	ENSMUSG00000015095	Fbxw5
208.82	0.621558	0.250856	ENSMUSG00000051048	P4ha3
1197.23	-0.439359	0.250856	ENSMUSG00000057388	Mrpl18
3216.87	0.507738	0.250882	ENSMUSG00000027646	Src
2406.71	-0.561758	0.250882	ENSMUSG00000053012	Krcc1
1807.54	0.404528	0.251146	ENSMUSG00000044857	Lemd2
2357.55	0.385773	0.251558	ENSMUSG00000059981	Taok2
1777.97	-0.407504	0.251558	ENSMUSG00000036676	Tmtc3
1538.44	-0.478442	0.251558	ENSMUSG00000001891	Ugp2
26.1177	1.58829	0.251829	ENSMUSG00000008999	Bmp7
1520.08	0.390718	0.252142	ENSMUSG00000026812	Tsc1
399.063	0.841665	0.252326	ENSMUSG00000021994	Wnt5a
6869.28	0.386632	0.252552	ENSMUSG00000000184	Ccnd2
608.879	0.696014	0.252584	ENSMUSG00000015850	Adamtsl4
265.317	0.892296	0.252584	ENSMUSG00000063594	Gng8
8045.32	0.63022	0.252584	ENSMUSG00000020099	Unc5b
1478.99	-0.856794	0.252584	ENSMUSG00000031604	Msmo1
4136.64	0.522468	0.252584	ENSMUSG00000050721	Plekho2
68.011	-0.99127	0.252584	ENSMUSG00000024114	Prss41
1011.56	-0.444698	0.252943	ENSMUSG00000031134	Rbmx
1037.75	0.56425	0.252943	ENSMUSG00000066621	Tecpr1
2544.76	0.508018	0.252943	ENSMUSG00000039741	Bahcc1
681.528	0.462312	0.253341	ENSMUSG00000032470	Mras
3529.63	-0.392804	0.2534	ENSMUSG00000042410	Agps
509.361	0.583634	0.2534	ENSMUSG00000027298	Tyro3
1838.7	0.410463	0.2534	ENSMUSG00000031161	Hdac6
1050.17	0.428701	0.2534	ENSMUSG00000032657	Fam189b
262.476	1.03765	0.2534	ENSMUSG00000030577	Cd22
5133.65	-0.378823	0.2534	ENSMUSG00000030759	Far1
2012.93	0.399655	0.2534	ENSMUSG00000039910	Cited2
818.789	0.486365	0.2534	ENSMUSG00000035722	Abca7
1587.46	-0.442107	0.2534	ENSMUSG00000114797	Nupl1
1117.13	0.4181	0.2534	ENSMUSG00000020261	Slc36a1
332.941	0.793738	0.2534	ENSMUSG00000021186	Fbln5
372.578	-0.553808	0.253464	ENSMUSG00000022554	Hgh1
13471.6	-0.377101	0.253464	ENSMUSG00000052397	Ezr
373.261	0.517675	0.253771	ENSMUSG00000048997	Atxn7l2
2986.56	-0.364037	0.253879	ENSMUSG00000046324	Ermp1
763.341	0.439472	0.254003	ENSMUSG00000024856	Cdk2ap2
4736.1	0.36072	0.254074	ENSMUSG00000004846	Plod3
414.755	-0.508744	0.254074	ENSMUSG00000058093	Zfp729b
1147.87	0.445457	0.254124	ENSMUSG00000032860	P2ry2
4316.17	0.376931	0.254136	ENSMUSG00000017670	Elmo2
630.686	0.979957	0.254136	ENSMUSG00000028047	Thbs3
26.348	-1.55282	0.254777	ENSMUSG00000061972	Olfr99
408.593	-0.504977	0.254845	ENSMUSG00000059669	Taf1b
567.772	-0.480342	0.254884	ENSMUSG00000040586	Ofd1
7972.88	0.37216	0.254884	ENSMUSG00000028082	Sh3d19
9982.03	-0.344071	0.255649	ENSMUSG00000039191	Rbpj
1180.38	-0.851971	0.256024	ENSMUSG00000026980	Ly75
24.2358	-1.60537	0.256196	ENSMUSG00000103364	NA
2723.82	-0.477288	0.256196	ENSMUSG00000079509	Zfx
3427.09	0.37814	0.256196	ENSMUSG00000032777	Gtf3c1
4428.36	-0.421549	0.256196	ENSMUSG00000021996	Esd
877.342	0.549865	0.256196	ENSMUSG00000045312	Lhfpl2
3270.18	0.44316	0.256474	ENSMUSG00000060743	H3f3a
120.18	-0.977505	0.256474	ENSMUSG00000028217	Cdh17
275.019	0.957154	0.256474	ENSMUSG00000061723	Tnnt3
21274.3	0.351363	0.256474	ENSMUSG00000093674	Rpl41
1459.62	2.33466	0.256474	ENSMUSG00000032420	Nt5e
1583.67	-0.384652	0.256474	ENSMUSG00000022370	Mrpl13
2593.75	-0.407084	0.256695	ENSMUSG00000040084	Bub1b
1614.72	0.472514	0.256695	ENSMUSG00000000538	Tom1l2
1073.71	0.473076	0.256695	ENSMUSG00000052713	Zfp608
503.013	1.94245	0.256744	ENSMUSG00000026494	Kif26b
711.999	0.481025	0.256893	ENSMUSG00000035206	Sppl2b
1796.4	0.384996	0.257209	ENSMUSG00000031930	Wwp2
3057.52	-0.381219	0.25735	ENSMUSG00000004591	Pkn2
432.802	0.846521	0.25735	ENSMUSG00000062980	Cped1
854.467	-0.944022	0.25735	ENSMUSG00000030214	Plbd1
1191.44	-0.394512	0.257393	ENSMUSG00000020521	Rnft1
4666.02	0.404587	0.258773	ENSMUSG00000031865	Dctn1
3400.85	0.617356	0.259578	ENSMUSG00000038456	Dennd2a
268.753	0.598948	0.259578	ENSMUSG00000031832	Taf1c
384.416	0.559415	0.259578	ENSMUSG00000021483	Cdk20
719.935	-0.515528	0.259927	ENSMUSG00000041498	Kif14
4651.28	-0.392991	0.259927	ENSMUSG00000074698	Csnk2a1
283.608	-0.553895	0.259927	ENSMUSG00000039270	Megf9
27.2055	2.17277	0.259927	ENSMUSG00000047495	Dlgap2
100.642	0.79264	0.259927	ENSMUSG00000053226	Dand5
621.815	0.440303	0.259927	ENSMUSG00000040158	Tax1bp3
888.521	0.42745	0.259927	ENSMUSG00000002064	Sdf2
30.6611	1.54525	0.259927	ENSMUSG00000022537	Tmem44
1638.56	-0.443688	0.26005	ENSMUSG00000040848	Sft2d2
28.4969	-1.38497	0.260851	ENSMUSG00000087196	NA
1819.33	0.406873	0.260857	ENSMUSG00000023348	Trip6
354.653	-0.516493	0.260857	ENSMUSG00000021615	Xrcc4
4691.87	0.412727	0.26086	ENSMUSG00000003810	Mast2
1386.93	-0.392871	0.26086	ENSMUSG00000035310	Lin54
84.262	0.918223	0.26086	ENSMUSG00000030590	Fam98c
149.308	0.817166	0.26086	ENSMUSG00000032549	Rab6b
40.554	-1.61797	0.26086	ENSMUSG00000074715	Ccl28
1631.12	0.493553	0.26086	ENSMUSG00000018040	Rrp7a
799.274	-0.446276	0.26086	ENSMUSG00000097119	B230354K17Rik
1010.62	0.489581	0.26086	ENSMUSG00000035735	Dagla
170.183	0.698271	0.261147	ENSMUSG00000001930	Vwf
555.531	0.573345	0.26255	ENSMUSG00000026179	Pnkd
517.628	0.842569	0.262629	ENSMUSG00000027107	Chrna1
594.778	-0.534472	0.263169	ENSMUSG00000079139	NA
5243.59	-0.368308	0.263169	ENSMUSG00000050812	Ecpas
919.464	0.468616	0.263169	ENSMUSG00000042408	Zmym6
40.9383	1.70656	0.263169	ENSMUSG00000031461	Myom2
239.012	0.599372	0.263169	ENSMUSG00000018599	Mief2
6255.45	0.545146	0.263169	ENSMUSG00000033880	Lgals3bp
1173.03	0.51767	0.263169	ENSMUSG00000004788	Eif2b2
4642.09	-0.499556	0.263169	ENSMUSG00000024583	Txnl1
2283.65	0.464569	0.26332	ENSMUSG00000030681	Mvp
871.16	-0.481418	0.26403	ENSMUSG00000021716	Srek1ip1
943.554	-0.539718	0.264092	ENSMUSG00000009207	Lnpk
762.278	-0.437303	0.264092	ENSMUSG00000028397	Kdm4c
2558.37	0.38175	0.264092	ENSMUSG00000036270	Edc4
2928.94	-0.399369	0.264092	ENSMUSG00000078622	Ccdc47
3746.57	-0.367791	0.264452	ENSMUSG00000036503	Rnf13
355.607	-0.507452	0.264452	ENSMUSG00000028653	Trit1
10705.8	0.421178	0.264452	ENSMUSG00000030084	Plxna1
2843.17	0.366103	0.264452	ENSMUSG00000032312	Csk
4585.02	-0.3757	0.26465	ENSMUSG00000040681	Hmgn1
258.902	-0.634412	0.26485	ENSMUSG00000033752	Mnd1
632.014	-0.478389	0.26485	ENSMUSG00000048661	Lemd3
7203.17	-0.479867	0.265336	ENSMUSG00000068882	Ssb
749.209	-0.498915	0.265336	ENSMUSG00000028274	Rngtt
2561.66	-0.421112	0.265336	ENSMUSG00000094870	Zfp131
673.24	0.517463	0.267206	ENSMUSG00000037126	Psd
1255.74	-0.397309	0.267634	ENSMUSG00000034906	Ncaph
1545.11	-0.408349	0.267687	ENSMUSG00000037643	Prkci
32.4083	1.32889	0.267821	ENSMUSG00000046056	Sbsn
45.1848	-1.32947	0.267961	ENSMUSG00000115009	NA
3604.68	0.588248	0.268516	ENSMUSG00000035673	Sbno2
936.559	-0.425993	0.268516	ENSMUSG00000021731	Mrps30
232.985	-0.616846	0.268772	ENSMUSG00000054400	Cklf
2487.48	0.418521	0.268799	ENSMUSG00000016757	Ttll12
613.624	-0.472899	0.268799	ENSMUSG00000057409	Zfp53
27.6039	1.5029	0.268873	ENSMUSG00000107200	NA
9541	-0.393622	0.268883	ENSMUSG00000058355	Abce1
3944.24	-0.350496	0.269999	ENSMUSG00000029649	Pomp
520.685	0.930544	0.269999	ENSMUSG00000025085	Ablim1
476.602	-0.616881	0.270451	ENSMUSG00000101970	1810026B05Rik
1142.69	0.484952	0.270451	ENSMUSG00000031822	Gse1
7324.78	-0.387044	0.270451	ENSMUSG00000060373	Hnrnpc
1091.59	0.510015	0.270578	ENSMUSG00000024773	Atg2a
3632.88	-0.383815	0.270597	ENSMUSG00000067194	Eif1ax
911.145	-0.537058	0.270899	ENSMUSG00000030257	Srgap3
228.002	-0.665298	0.270899	ENSMUSG00000019992	Mtfr2
1003.59	0.633127	0.271332	ENSMUSG00000033788	Dysf
598.406	-0.52076	0.271332	ENSMUSG00000005732	Ranbp1
265.419	0.616219	0.271977	ENSMUSG00000028952	Zbtb48
182.095	-0.78151	0.271977	ENSMUSG00000005800	Mmp8
2788.12	-0.45907	0.272004	ENSMUSG00000073676	Hspe1
1156.27	-0.47112	0.272004	ENSMUSG00000027357	Crls1
2564	-0.414952	0.272004	ENSMUSG00000027787	Nmd3
1266.62	-0.528986	0.272004	ENSMUSG00000037544	Dlgap5
11732.8	-0.408902	0.272053	ENSMUSG00000026615	Eprs
729.789	-0.492299	0.272066	ENSMUSG00000038822	Hace1
356.806	0.567917	0.272101	ENSMUSG00000017764	Zswim1
160.393	1.11506	0.272101	ENSMUSG00000030672	Mylpf
683.343	0.462746	0.27237	ENSMUSG00000034471	Caskin2
115.798	-0.744002	0.272382	ENSMUSG00000010362	Rdm1
5927.02	-0.397455	0.272382	ENSMUSG00000023025	Larp4
3318	-0.478063	0.272807	ENSMUSG00000086503	Xist
2228.89	-0.468827	0.272807	ENSMUSG00000027835	Pdcd10
376.426	-0.701956	0.273473	ENSMUSG00000026097	Ormdl1
21.6638	1.66308	0.273696	ENSMUSG00000027188	Pamr1
35.3006	-1.46513	0.273696	ENSMUSG00000096006	NA
176.752	0.635646	0.273696	ENSMUSG00000031145	Prickle3
4646.53	-0.377765	0.273696	ENSMUSG00000031246	Sh3bgrl
3030.36	-0.384928	0.273696	ENSMUSG00000057541	Pus7
1702.13	-0.421607	0.273696	ENSMUSG00000045896	Paip2b
762.117	-0.483402	0.273696	ENSMUSG00000033009	Ogfod1
2900.63	-0.414379	0.273696	ENSMUSG00000020664	Dld
487.148	-0.824486	0.273696	ENSMUSG00000052270	Fpr2
712.207	-0.433252	0.273722	ENSMUSG00000027714	Exosc9
2548.78	0.379479	0.273722	ENSMUSG00000035203	Epn1
838.109	-0.423505	0.273722	ENSMUSG00000020528	Prpsap2
242.32	0.635861	0.273722	ENSMUSG00000023017	Asic1
1436.59	-0.406881	0.273724	ENSMUSG00000109865	Hspa14
466.63	0.482927	0.273724	ENSMUSG00000026814	Eng
1797.9	-0.370087	0.273724	ENSMUSG00000027367	Stard7
1028.8	-0.495992	0.273724	ENSMUSG00000031262	Cenpi
528.761	-0.780281	0.273724	ENSMUSG00000050075	Gpr171
830.93	0.436184	0.273724	ENSMUSG00000022571	Pycrl
106.584	-0.769005	0.273724	ENSMUSG00000087141	Plcxd2
451.494	-0.488308	0.27375	ENSMUSG00000007589	Tinf2
2621.36	0.525135	0.27375	ENSMUSG00000050730	Arhgap42
2526.13	-0.46125	0.27375	ENSMUSG00000023961	Enpp4
759.824	-0.450696	0.274028	ENSMUSG00000021114	Atp6v1d
5469.83	0.363417	0.274431	ENSMUSG00000052310	Slc39a1
70.205	0.896691	0.274658	ENSMUSG00000028755	Cda
1084.55	0.489996	0.274884	ENSMUSG00000037499	Nenf
11007.3	0.368228	0.274884	ENSMUSG00000039262	Prrc2b
482.706	-0.522164	0.274884	ENSMUSG00000049300	Prmt6
1010.15	-0.459277	0.274954	ENSMUSG00000026134	Prim2
870.972	0.42501	0.274954	ENSMUSG00000004931	Apba3
939.157	-0.511363	0.274954	ENSMUSG00000021597	Slf1
1164.17	0.833925	0.275263	ENSMUSG00000029309	Sparcl1
33.5799	1.36501	0.275364	ENSMUSG00000000126	Wnt9a
4228.34	0.529544	0.275754	ENSMUSG00000041936	Agrn
176.129	-0.797751	0.275762	ENSMUSG00000027508	Pag1
11781.7	0.334961	0.275762	ENSMUSG00000042520	Ubap2l
2403.1	0.708346	0.275762	ENSMUSG00000031778	Cx3cl1
1891.61	0.365622	0.275762	ENSMUSG00000037791	Phf12
2479.46	0.424081	0.275986	ENSMUSG00000056917	Sipa1
170.343	0.981339	0.276159	ENSMUSG00000026437	Cdk18
49.6243	-1.48551	0.276159	ENSMUSG00000014030	Pax5
1438.84	0.40199	0.276159	ENSMUSG00000039771	Polr2j
1210.07	-0.423318	0.276159	ENSMUSG00000039031	Arhgap18
1049.57	-0.39028	0.276159	ENSMUSG00000063108	Zfp26
1270.01	0.429305	0.276159	ENSMUSG00000055720	Ubl7
3354.86	-0.428778	0.276172	ENSMUSG00000073489	Ifi204
5429.43	0.54579	0.276172	ENSMUSG00000004040	Stat3
1462.11	-0.407381	0.276382	ENSMUSG00000009535	Rnmt
812.351	0.481121	0.27645	ENSMUSG00000022420	Dnal4
4335.27	-0.432531	0.276737	ENSMUSG00000022241	Tars
436.469	-0.604271	0.276925	ENSMUSG00000027368	Dusp2
66.6398	1.39447	0.276925	ENSMUSG00000032528	Vipr1
757.589	-0.438197	0.276925	ENSMUSG00000024800	Rpp30
2267.4	0.883627	0.277032	ENSMUSG00000025921	Rdh10
88.535	0.856932	0.277032	ENSMUSG00000049097	Ankrd34a
8881.59	0.410091	0.277032	ENSMUSG00000074364	Ehd2
194.516	0.881765	0.277032	ENSMUSG00000014846	Tppp3
1583.01	-0.371308	0.277032	ENSMUSG00000021893	Capn7
4395.28	0.378522	0.277032	ENSMUSG00000017631	Abr
2998.16	0.407509	0.277032	ENSMUSG00000020776	Fbf1
414.115	-0.478204	0.277638	ENSMUSG00000061533	Cep128
908.34	-0.46011	0.277688	ENSMUSG00000022864	D16Ertd472e
1571.99	0.393049	0.27793	ENSMUSG00000029480	Dhx37
2994.86	0.380812	0.278088	ENSMUSG00000023353	Agap3
1835.99	0.438578	0.278088	ENSMUSG00000029344	Tpst2
366.178	-0.488886	0.278088	ENSMUSG00000096916	Zfp850
367.224	-0.518764	0.278088	ENSMUSG00000060301	2610008E11Rik
2353.7	-0.365028	0.278088	ENSMUSG00000033596	Rfwd3
5276.23	-0.550952	0.278088	ENSMUSG00000040010	Slc7a5
1862.77	0.380336	0.278088	ENSMUSG00000023973	Cnpy3
1326.12	0.393959	0.278572	ENSMUSG00000063558	Aox1
357.346	0.865494	0.278572	ENSMUSG00000030116	Mfap5
208.173	0.732887	0.278748	ENSMUSG00000109953	NA
1356.19	-0.378323	0.278808	ENSMUSG00000027882	Stxbp3
2314.32	0.464086	0.278808	ENSMUSG00000054843	Atrnl1
825.744	-0.702613	0.278893	ENSMUSG00000019966	Kitl
1848.43	0.414022	0.278893	ENSMUSG00000006931	P3h4
2422.58	0.370733	0.278928	ENSMUSG00000064302	Clasp1
1177.63	-0.514561	0.278928	ENSMUSG00000035245	Eogt
956.297	0.397012	0.278928	ENSMUSG00000032571	Pik3r4
553.634	-0.55677	0.279057	ENSMUSG00000068250	Amn1
1872.28	0.423813	0.279153	ENSMUSG00000006476	Nsmf
28101.5	-0.459095	0.27916	ENSMUSG00000020048	Hsp90b1
636.204	-0.477816	0.279173	ENSMUSG00000079083	Jrkl
5189.62	-0.37764	0.279413	ENSMUSG00000028034	Fubp1
374.145	0.530983	0.279413	ENSMUSG00000015013	Trappc2l
2656.69	-0.391703	0.279461	ENSMUSG00000007812	Zfp655
581.963	0.46199	0.279461	ENSMUSG00000033819	Ppp1r16a
3231.87	0.361846	0.279461	ENSMUSG00000044477	Zfand3
1635.16	0.407144	0.27947	ENSMUSG00000002105	Slc39a13
1719.84	-0.384767	0.27947	ENSMUSG00000033790	Tubgcp5
1003.36	-0.826547	0.279851	ENSMUSG00000049037	Clec4a1
203.395	-0.697513	0.280475	ENSMUSG00000019990	Pde7b
1601.41	-0.38654	0.280475	ENSMUSG00000090290	Tarbp1
73.0162	0.905528	0.280475	ENSMUSG00000047415	Gpr68
2636.8	0.354872	0.280728	ENSMUSG00000006299	Aamp
1457.22	-0.426784	0.280835	ENSMUSG00000035161	Ints6
1933.4	-0.384502	0.281137	ENSMUSG00000029632	Ndufa4
418.744	-0.624145	0.281164	ENSMUSG00000061666	Gdpd1
2090.61	0.361395	0.281252	ENSMUSG00000001855	Nup214
32.6926	-1.27741	0.281252	ENSMUSG00000022865	Cxadr
607.208	-0.824367	0.281434	ENSMUSG00000029299	Abcg3
870.762	-0.653369	0.281715	ENSMUSG00000012483	Rpa3
5221.77	-0.417503	0.281715	ENSMUSG00000029817	Tra2a
2604.62	0.643544	0.281715	ENSMUSG00000032289	Thsd4
36.2185	1.33506	0.282058	ENSMUSG00000036242	Armh4
1167.6	-0.511779	0.28211	ENSMUSG00000031125	3830403N18Rik
7009.62	-0.37858	0.282125	ENSMUSG00000042272	Sestd1
2368.42	-0.403368	0.282125	ENSMUSG00000032030	Cul5
3568.35	0.377822	0.282125	ENSMUSG00000024953	Prdx5
3111.09	-0.38607	0.283203	ENSMUSG00000021816	Ppp3cb
916.734	0.404662	0.283252	ENSMUSG00000014778	Fhod1
5163.77	0.375983	0.283252	ENSMUSG00000039168	Dap
478.413	0.986391	0.284105	ENSMUSG00000026208	Des
128.313	0.716465	0.284105	ENSMUSG00000005674	Tomm40l
2367.78	-0.377484	0.284105	ENSMUSG00000026626	Ppp2r5a
420.003	-0.498077	0.284105	ENSMUSG00000027811	4930579G24Rik
84.9157	0.847491	0.284105	ENSMUSG00000028040	Efna4
864.992	-0.412982	0.284105	ENSMUSG00000062190	Lancl2
106.485	0.96582	0.284105	ENSMUSG00000097084	Foxl1
176.645	-0.761492	0.284105	ENSMUSG00000091509	NA
426.718	-0.471611	0.284105	ENSMUSG00000035451	Foxa1
4130.25	0.390441	0.284105	ENSMUSG00000021133	Susd6
569.064	0.448787	0.284105	ENSMUSG00000023051	Tarbp2
3876.39	-0.51077	0.284105	ENSMUSG00000024597	Slc12a2
2923.83	-0.373278	0.284105	ENSMUSG00000024883	Rin1
445.995	0.544863	0.284269	ENSMUSG00000047344	Lancl3
264.51	-0.598275	0.284269	ENSMUSG00000105814	Mir703
1342.6	0.559773	0.284269	ENSMUSG00000017386	Traf4
7576.34	0.333141	0.284269	ENSMUSG00000041841	Rpl37
7576.34	0.333141	0.284269	ENSMUSG00000041841	Rpl37rt
1734.92	0.425628	0.284269	ENSMUSG00000063952	Brpf3
351.412	0.734425	0.284372	ENSMUSG00000074676	Foxs1
1855.83	0.453356	0.284432	ENSMUSG00000026836	Acvr1
175.084	0.650981	0.284839	ENSMUSG00000043614	Vps37d
31.6922	1.59924	0.284877	ENSMUSG00000031595	Pdgfrl
1202.67	0.389979	0.284885	ENSMUSG00000029326	Enoph1
2131.8	0.370509	0.284945	ENSMUSG00000041645	Ddx24
4932.1	0.393755	0.285223	ENSMUSG00000026223	Itm2c
365.449	0.838916	0.285223	ENSMUSG00000021792	Prxl2a
34059.4	-0.387856	0.285448	ENSMUSG00000026234	Ncl
2121.79	0.499759	0.285448	ENSMUSG00000041801	Phlda3
21.1785	1.65075	0.285448	ENSMUSG00000047363	Cstad
618.974	0.447953	0.285448	ENSMUSG00000074649	BC029722
76.7128	1.08153	0.285448	ENSMUSG00000025375	Aatk
968.552	0.417725	0.287744	ENSMUSG00000075028	Prdm11
1100.86	-0.421408	0.287744	ENSMUSG00000028995	Fam126a
1327.09	-0.510822	0.288245	ENSMUSG00000012519	Mlkl
1914.51	-0.420076	0.288454	ENSMUSG00000033285	Wdr3
372.041	-1.04038	0.288454	ENSMUSG00000050914	Ankrd37
1130.64	0.439049	0.288574	ENSMUSG00000034247	Plekhm1
2107.05	-0.406692	0.288574	ENSMUSG00000024068	Spast
5020.59	0.430431	0.288608	ENSMUSG00000001911	Nfix
77.0632	-0.84709	0.288759	ENSMUSG00000112454	NA
227.14	0.608365	0.289426	ENSMUSG00000010607	Pigyl
2527.62	-0.351353	0.289428	ENSMUSG00000026516	Nvl
2427.08	0.367996	0.289976	ENSMUSG00000057193	Slc44a2
4389.33	0.420589	0.290188	ENSMUSG00000026482	Rgl1
154.267	0.797733	0.290188	ENSMUSG00000026594	Ralgps2
42.5263	1.25872	0.290188	ENSMUSG00000023393	Slc17a9
1603.59	0.364105	0.290188	ENSMUSG00000029468	P2rx7
881.275	-0.415923	0.290188	ENSMUSG00000030452	Nipa2
1165.62	0.391132	0.290188	ENSMUSG00000007950	Abhd8
4207.98	-0.365631	0.290188	ENSMUSG00000071659	Hnrnpul2
2813.59	-0.393678	0.290226	ENSMUSG00000018199	Ro60
358.402	-0.527895	0.290226	ENSMUSG00000038425	Poli
142.039	0.706903	0.290371	ENSMUSG00000073755	5730409E04Rik
28.9323	1.77359	0.290371	ENSMUSG00000005716	Pvalb
4700.16	-0.431689	0.290371	ENSMUSG00000022698	Naa50
5016.47	-0.39721	0.290394	ENSMUSG00000056537	Rlim
658.193	-0.413889	0.290394	ENSMUSG00000028414	Fktn
1264.75	0.452019	0.290394	ENSMUSG00000029185	Fam114a1
246.082	0.561906	0.290394	ENSMUSG00000035390	Brsk1
1763.18	-0.407686	0.290394	ENSMUSG00000047412	Zbtb44
125.264	0.836184	0.290438	ENSMUSG00000036995	Asap3
76.2636	1.10537	0.290683	ENSMUSG00000015852	Fcrls
2903.66	-0.409785	0.290683	ENSMUSG00000025958	Creb1
1188.09	-0.532516	0.290683	ENSMUSG00000063659	Zbtb18
852.061	-0.408477	0.290683	ENSMUSG00000066798	Zbtb6
1112.54	0.448206	0.290683	ENSMUSG00000002227	Mov10
2898.66	-0.458202	0.290683	ENSMUSG00000042228	Lyn
1587.49	-0.466204	0.290683	ENSMUSG00000058446	Znrf2
4441.53	-0.448045	0.290683	ENSMUSG00000030016	Zfp638
[truncated: 12,200 more rows]

## Sheet: Tumour44 vs TumourDMSO AS
coord	FDR	psi_trt	psi_ref	delta_psi	gene	trt	event
chr5_24443894_24444395_24443894_24444126_24444374_24444395	1.01748e-10	0.197667	1	-0.802	Fastk	T_44	RI
chr4_43413004_43413054_43406556_43406680_43414627_43414755	1.56725e-09	0.181	1	-0.819	Rusc2	T_44	SE
chr18_60811293_60811485_60810327_60810418_60811858_60811921	1.56725e-09	0.083	0.148	-0.065	Cd74	T_44	SE
chr1_91078390_91078435_91068562_91068649_91079030_91079081	8.22664e-08	1	0.176333	0.824	Lrrfip1	T_44	SE
chr6_29361559_29361753_29366916_29366977_29356470_29356697_29372470_29372670	1.56622e-07	0.127	0.206	-0.079	Calu	T_44	MXE
chr6_29361559_29361753_29361293_29361487_29366039_29366206	2.13456e-07	0.146333	0.243333	-0.097	Calu	T_44	SE
chr6_29417931_29418153_29417071_29417578_29426624_29426953	2.13456e-07	1	0.323	0.677	Ccdc136	T_44	SE
chr17_78281245_78281366_78237771_78237915_78313123_78313306	2.13456e-07	1	0.346667	0.653	Crim1	T_44	SE
chr7_126797973_126798126_126797643_126797776_126799044_126799141	2.13456e-07	0.027	0.048	-0.021	Aldoa	T_44	SE
chr12_84296227_84296356_84295216_84295335_84298010_84298202	3.21477e-06	0.145	0.0313333	0.114	Ptgr2	T_44	SE
chr2_165807518_165807929_165807674_165807929_165805186_165805377	3.69284e-06	0.0563333	0.159667	-0.103	Zmynd8	T_44	A5SS
chr9_67031950_67032026_67032465_67032541_67031451_67031514_67032793_67032864	4.38096e-06	0.087	0.145333	-0.058	Tpm1	T_44	MXE
chrX_8143246_8143332_8143657_8143751_8142367_8142955_8143847_8143947	4.38096e-06	0.944333	0.907333	0.037	Rbm3	T_44	MXE
chr6_31328288_31328389_31277847_31277955_31335990_31336062	5.65361e-06	0.770667	0.037	0.734	2210408F21Rik	T_44	SE
chr15_51796387_51796537_51789992_51790113_51797612_51797712	6.38044e-06	0.977333	0.949	0.028	Eif3h	T_44	SE
chr15_76723170_76723219_76721464_76722983_76723654_76723840	6.38044e-06	0.794	0.981667	-0.188	C030006K11Rik	T_44	SE
chr3_95286695_95286872_95283601_95283625_95287644_95287836	1.14941e-05	0.0493333	0.120667	-0.071	Mindy1	T_44	SE
chr7_19355100_19355361_19355100_19355172_19355292_19355361	2.31153e-05	0.107667	0.0533333	0.054	Ercc1	T_44	RI
chr10_77615926_77616034_77613979_77614051_77616147_77616710	2.98513e-05	0.0113333	0.0246667	-0.013	Sumo3	T_44	SE
chr5_76207801_76207907_76204636_76204816_76208509_76209245	2.98513e-05	0.993333	0.951667	0.042	Tmem165	T_44	SE
chr7_79143277_79143388_79142868_79143050_79145246_79145378	5.8062e-05	0.118667	0.214	-0.095	Mfge8	T_44	SE
chr14_70245852_70245992_70236477_70236603_70256359_70256471	6.22314e-05	0.333333	1	-0.667	Ppp3cc	T_44	SE
chr7_126467949_126468049_126466993_126467773_126468419_126468641	6.22314e-05	0.872333	0.982667	-0.11	Sh2b1	T_44	SE
chr11_6316764_6316855_6316977_6317080_6313787_6313979_6334532_6334648	6.39303e-05	0.0263333	0.0786667	-0.052	Ogdh	T_44	MXE
chr4_148612381_148618791_148612381_148617635_148618664_148618791	6.40034e-05	0.923667	0.385	0.539	Tardbp	T_44	RI
chr3_90210353_90210458_90207282_90207484_90211755_90211830	6.62183e-05	1	0.558333	0.442	Nup210l	T_44	SE
chr9_67032465_67032541_67031950_67032026_67032793_67032864	6.78323e-05	0.0376667	0.0673333	-0.03	Tpm1	T_44	SE
chr6_71852762_71852867_71851771_71851880_71856911_71857048	6.78323e-05	0.824	0.915333	-0.091	Immt	T_44	SE
chr8_105288768_105289165_105285255_105285869_105289403_105289528	8.45453e-05	0.570667	1	-0.429	4931428F04Rik	T_44	SE
chr7_19569737_19569882_19565245_19565676_19573308_19573385	0.000100873	0.00233333	0.0733333	-0.071	Gemin7	T_44	SE
chr14_52081788_52081903_52081827_52081903_52081259_52081307	0.000135347	0.272	0.164333	0.108	Hnrnpc	T_44	A5SS
chr16_20297592_20297733_20287856_20287952_20302208_20302340	0.000138754	1	0.384	0.616	Parl	T_44	SE
chr18_62651747_62651779_62650849_62650923_62653416_62653475	0.000147808	0.555667	1	-0.444	Spink10	T_44	SE
chr6_117843252_117843396_117843252_117843392_117844982_117845956	0.000162449	0	0.415333	-0.415	Zfp637	T_44	A5SS
chr7_12977847_12978218_12977847_12978112_12978997_12979378	0.000162449	0.843667	0.294667	0.549	Zfp446	T_44	A5SS
chr14_69248882_69249622_69249393_69249622_69247580_69247637	0.000162449	0.0416667	0.114	-0.072	Slc25a37	T_44	A5SS
chr13_111453023_111453423_111453372_111453423_111448932_111448999	0.000162449	0.895667	0.728333	0.167	Gpbp1	T_44	A5SS
chr18_56972804_56972943_56957613_56957921_56973383_56973484	0.000245445	0.0983333	0.875333	-0.777	C330018D20Rik	T_44	SE
chr13_111453023_111453247_111448932_111448999_111453372_111453496	0.000260026	0.961	0.885	0.076	Gm49496	T_44	SE
chrX_13165271_13165532_13165271_13165484_13166631_13166727	0.000265391	0.01	0.0266667	-0.017	Usp9x	T_44	A5SS
chr1_161036819_161037164_161036819_161036852_161037287_161037315	0.000265391	0.0796667	0.128	-0.048	Gas5	T_44	A5SS
chr17_34610871_34611005_34610871_34610926_34611604_34611700	0.000265391	0.913333	1	-0.087	Agpat1	T_44	A5SS
chr14_17826893_17826975_17826893_17826968_17925595_17925659	0.000269075	0.827667	0.128	0.7	Thrb	T_44	A5SS
chr17_47578708_47578792_47578708_47578773_47593653_47593852	0.000269075	0.972667	0.799	0.174	Ccnd3	T_44	A5SS
chr4_129601406_129601625_129601406_129601533_129602194_129602261	0.000269075	0.799333	0.518333	0.281	Tmem234	T_44	A5SS
chr19_5717661_5720407_5719947_5720407_5717038_5717196	0.000269075	0.169333	0.0466667	0.123	Ehbp1l1	T_44	A5SS
chr17_31581803_31582050_31581803_31582042_31583695_31583803	0.000269075	1	0.636333	0.364	Pknox1	T_44	A5SS
chr6_71883443_71884625_71883443_71883592_71885308_71885399	0.000300608	0.785667	1	-0.214	Ptcd3	T_44	A3SS
chr17_32381055_32381156_32381083_32381156_32378839_32379118	0.000302356	0.290667	0.0413333	0.249	Wiz	T_44	A5SS
chr11_80302663_80302687_80319557_80319716_80300911_80301271_80323358_80323583	0.000319307	0.114333	0.675333	-0.561	Rhbdl3	T_44	MXE
chr6_71852729_71852867_71851771_71851880_71856911_71857048	0.000371947	0.802	0.901	-0.099	Immt	T_44	SE
chr9_27003596_27003778_27003596_27003764_27005145_27005214	0.000398848	0.841667	0.938	-0.096	Thyn1	T_44	A5SS
chr14_20300586_20300679_20295070_20295266_20303952_20304092	0.000410851	1	0.687333	0.313	Nudt13	T_44	SE
chr6_71852765_71852867_71851771_71851880_71856911_71856955	0.000410851	0.754333	0.875667	-0.121	Immt	T_44	SE
chr19_18631949_18632081_18631949_18631999_18636078_18636142	0.00041284	1	0.474333	0.526	Nmrk1	T_44	A5SS
chr5_106695136_106695699_106695642_106695699_106666784_106666845	0.00041284	0.406	0.714	-0.308	Zfp644	T_44	A5SS
chrX_8143246_8143332_8143250_8143332_8142367_8142955	0.00041284	0.182333	0.255333	-0.073	Rbm3	T_44	A5SS
chr2_152854920_152855015_152854920_152855002_152867183_152867357	0.000413779	0.251667	0.39	-0.138	Tpx2	T_44	A5SS
chr3_152427276_152428832_152422617_152422771_152446628_152446689	0.000422662	1	0.454333	0.546	Zzz3	T_44	SE
chr1_71593070_71593235_71590766_71590892_71595663_71595802	0.000422662	0.979333	0.990333	-0.011	Fn1	T_44	SE
chr2_129627945_129627997_129627945_129627985_129629926_129632220	0.000433075	0.0813333	0.137667	-0.056	Sirpa	T_44	A5SS
chr5_115652626_115652986_115652924_115652986_115651818_115651939	0.000433075	0.509	1	-0.491	Bicdl1	T_44	A5SS
chr1_164303903_164303924_164302283_164302720_164306438_164306516	0.000458096	0.018	0.128333	-0.11	Blzf1	T_44	SE
chr6_22321328_22321379_22318933_22319018_22322289_22322348	0.000458096	0.991	0.95	0.041	Fam3c	T_44	SE
chr5_3577239_3577344_3582142_3582247_3575622_3575778_3584239_3584356	0.000460627	1	0.8	0.2	1700109H08Rik	T_44	MXE
chr1_161038224_161038535_161038224_161038272_161038456_161038535	0.000529777	0.0183333	0.00666667	0.012	Gas5	T_44	RI
chr5_143925220_143926073_143925220_143925501_143928098_143928266	0.000555044	0.594667	0.933667	-0.339	Pms2	T_44	A5SS
chr10_111233552_111233690_111255687_111255758_111224671_111224708_111263179_111263257	0.000569034	0.575333	0.324333	0.251	Osbpl8	T_44	MXE
chr7_142505287_142505299_142505515_142505530_142504249_142504264_142507749_142507788	0.000569034	0.715	1	-0.285	Tnnt3	T_44	MXE
chr3_152427276_152428832_152446628_152446689_152422617_152422771_152446798_152446937	0.000582638	0.944667	0.635667	0.309	Zzz3	T_44	MXE
chr11_75531697_75531778_75531697_75531741_75532587_75532788	0.000609173	0.578333	1	-0.422	Slc43a2	T_44	A5SS
chr4_116598173_116598287_116597842_116597961_116598499_116598627	0.000619163	0.827667	0.13	0.698	Ccdc17	T_44	SE
chr3_107756988_107757128_107756616_107756739_107760024_107760221	0.000619163	0.074	0.201667	-0.128	Csf1	T_44	SE
chr18_33795382_33795445_33794891_33795124_33795852_33795986	0.000646779	0.900333	0.978333	-0.078	Epb41l4aos	T_44	SE
chr6_134886890_134886936_134869161_134870443_134887629_134887768	0.000646779	1	0.403667	0.596	Gpr19	T_44	SE
chr12_38827777_38827907_38831080_38831269_38793170_38793224_38835068_38835316	0.000660209	0.653333	0.772333	-0.119	Etv1	T_44	MXE
chr7_126149503_126149537_126149233_126149360_126156723_126156801	0.000711584	0.0433333	0.651667	-0.608	Xpo6	T_44	SE
chr14_77632562_77632619_77615438_77615556_77637615_77637800	0.000745521	0.0373333	0.325333	-0.288	Enox1	T_44	SE
chr12_38793170_38793224_38827777_38827907_38783237_38783285_38831080_38831269	0.000785661	0.193333	0.309333	-0.116	Etv1	T_44	MXE
chr1_161037123_161037164_161036819_161036852_161037287_161037315	0.000801675	0.190667	0.321667	-0.131	Gas5	T_44	SE
chr4_44158902_44159052_44158989_44159052_44152359_44152553	0.00082417	0.479	0.942667	-0.464	Rnf38	T_44	A5SS
chr2_93443368_93443444_93437387_93437470_93462329_93462443	0.000832183	0.829333	0.935	-0.106	Cd82	T_44	SE
chr5_107214892_107215077_107177804_107177942_107266193_107266350	0.000832183	1	0.955333	0.045	Tgfbr3	T_44	SE
chr15_77231386_77231437_77132716_77132941_77306363_77306605	0.000876796	0.707333	0.873333	-0.166	Rbfox2	T_44	SE
chr14_20675730_20675859_20674338_20674388_20675957_20676157	0.000876796	0.122	0.0286667	0.093	Sec24c	T_44	SE
chr14_20675730_20675859_20674428_20674737_20675957_20676157	0.000876796	0.407667	0.0723333	0.335	Sec24c	T_44	SE
chr4_148617565_148617737_148617565_148617635_148618664_148618791	0.000893025	0.983667	0.754667	0.229	Tardbp	T_44	A3SS
chr4_148617565_148617825_148617565_148617635_148618664_148618791	0.000893025	0.979333	0.746	0.233	Tardbp	T_44	A3SS
chr4_122959269_122959401_122959269_122959398_122960940_122961188	0.000893025	1	0.685333	0.315	Mfsd2a	T_44	A3SS
chr5_114450240_114450421_114450276_114450421_114446158_114446306	0.000893025	0.242667	0.0273333	0.215	Mvk	T_44	A3SS
chr19_11601829_11601964_11592864_11592921_11603145_11603308	0.000976959	0.929	0.978	-0.049	Ms4a6d	T_44	SE
chr6_29361293_29361487_29361559_29361753_29356470_29356697_29366039_29366206	0.00107801	0.675333	0.514333	0.161	Calu	T_44	MXE
chr2_52150536_52150629_52151363_52151456_52149589_52149697_52159476_52159569	0.00107801	0.111	0.676333	-0.565	Neb	T_44	MXE
chr6_125024504_125024552_125024032_125024270_125024745_125025082	0.00119926	0.729333	0.888667	-0.159	Zfp384	T_44	SE
chr11_102464939_102465357_102464939_102465151_102465496_102465550	0.00123391	0.462	1	-0.538	Itga2b	T_44	A3SS
chr9_107614124_107615098_107614124_107614715_107615611_107615825	0.00123391	0.88	0.784667	0.095	Gnai2	T_44	A3SS
chr1_65192530_65192566_65192533_65192566_65192144_65192294	0.00123391	0	0.684333	-0.684	Pikfyve	T_44	A3SS
chr1_85726458_85726615_85726458_85726502_85736471_85736581	0.0012811	1	0.544667	0.455	A630001G21Rik	T_44	A3SS
chr3_57801717_57802537_57802446_57802537_57796197_57796285	0.0012811	0.0256667	0.0123333	0.013	Rnf13	T_44	A3SS
chr5_129109577_129109661_129112227_129112323_129097308_129097345_129115054_129115177	0.00132578	0.69	0.0873333	0.603	Adgrd1	T_44	MXE
chr1_75213132_75213228_75212599_75213006_75213575_75213697	0.00146168	0.798	0.945333	-0.147	Stk16	T_44	SE
chr9_21825782_21825875_21825434_21825530_21829473_21829578	0.00146168	0.422	0.946	-0.524	Dock6	T_44	SE
chr8_27024833_27024927_27023865_27024165_27025056_27025178	0.00146168	0.0683333	0.340333	-0.272	Erlin2	T_44	SE
chr5_136104515_136105739_136104515_136104653_136107070_136107191	0.00146196	0.513	0.883333	-0.37	Rasa4	T_44	A5SS
chr8_105989468_105989598_105989241_105989383_105989891_105990018	0.0014703	0.791333	0.960667	-0.169	Dpep2	T_44	SE
chr16_58493679_58493861_58507447_58507614_58488903_58488981_58523501_58523672	0.00147443	0.417667	0.286	0.132	St3gal6	T_44	MXE
chr2_49086589_49086652_49018253_49018325_49099716_49099809	0.00148254	0.343667	0.708333	-0.365	Mbd5	T_44	SE
chr7_127393000_127393114_127393000_127393111_127393289_127393629	0.00158916	0.535	0.914667	-0.38	E430018J23Rik	T_44	A3SS
chr19_7421913_7422462_7420066_7420561_7422642_7425540	0.00159617	0.520667	0.924	-0.403	2700081O15Rik	T_44	SE
chr7_59243349_59243469_59228801_59229271_59247172_59247198	0.00161939	0.315	0.530667	-0.216	Ube3a	T_44	SE
chr7_137452452_137452541_137444978_137445087_137452696_137452771	0.00174901	0.006	0.0226667	-0.017	Glrx3	T_44	SE
chr9_108798109_108798178_108795993_108796396_108798270_108798493	0.00174901	0.0456667	0.128333	-0.083	Ip6k2	T_44	SE
chr8_83572840_83572946_83572397_83572455_83573219_83573252	0.00174901	0.563333	1	-0.437	Tecr	T_44	SE
chr7_118852402_118853340_118852888_118853340_118850620_118850689	0.00181024	0.315	0.563667	-0.249	Knop1	T_44	A5SS
chr2_52157831_52157924_52151363_52151456_52159476_52159569	0.001824	0.941	0.355	0.586	Neb	T_44	SE
chr17_8293414_8293495_8283851_8283961_8296534_8296631	0.00186057	0.911333	0.265333	0.646	Mpc1	T_44	SE
chr11_78054784_78054875_78053362_78053453_78055756_78055880	0.00186793	0.884333	0.978667	-0.094	Flot2	T_44	SE
chr17_55892757_55892860_55892092_55892186_55895820_55895947	0.00186793	0.620667	0.968667	-0.348	Zfp959	T_44	SE
chr2_10056769_10056806_10056029_10056161_10058995_10059092	0.00186793	0.844667	0.910333	-0.066	Atp5c1	T_44	SE
chr7_35793522_35795618_35791647_35791762_35801437_35801528	0.00186793	0.946667	0.613667	0.333	Zfp507	T_44	SE
chr6_31285002_31285120_31277847_31277955_31335990_31336062	0.00186793	0.890667	0.433667	0.457	2210408F21Rik	T_44	SE
chr8_71682899_71682984_71682281_71682413_71683331_71683459	0.00186793	0.598667	0.842333	-0.244	Jak3	T_44	SE
chr8_84690784_84690947_84690801_84690947_84690516_84690572	0.00190001	0.074	0.609333	-0.535	Trmt1	T_44	A3SS
chr12_21317897_21318046_21317929_21318046_21317375_21317428	0.00190001	0.721667	0.935667	-0.214	Iah1	T_44	A3SS
chr11_87588717_87589085_87588717_87588852_87589174_87589276	0.00192401	1	0.772	0.228	38231	T_44	A5SS
chr15_12823560_12823706_12819903_12821553_12824466_12824641	0.00193298	0.867667	0.992	-0.124	6030458C11Rik	T_44	SE
chr3_127560895_127561081_127559570_127559630_127561474_127563218	0.00193298	0.646333	1	-0.354	Zgrf1	T_44	SE
chr4_62295886_62296076_62292631_62292698_62296974_62297355	0.00203451	0.716667	0.957667	-0.241	Slc31a2	T_44	SE
chr11_32238988_32239290_32237299_32237406_32239796_32239953	0.00203451	0.0126667	0.0423333	-0.03	Nprl3	T_44	SE
chr17_78302986_78303108_78237741_78237915_78313123_78313188	0.00203451	1	0.872667	0.127	Crim1	T_44	SE
chr12_104737768_104737866_104731799_104731987_104751747_104751952	0.00203451	0.38	0.911667	-0.532	Dicer1	T_44	SE
chr17_15501153_15501202_15499887_15500024_15501311_15501357	0.00203451	0.989667	0.707333	0.282	Tbp	T_44	SE
chr10_51494792_51494845_51493169_51493205_51495993_51496059	0.00203451	0.903	0.987	-0.084	Lilrb4a	T_44	SE
chr2_32363197_32363656_32363197_32363298_32363804_32363979	0.00203891	0.585333	0.887333	-0.302	Ciz1	T_44	A5SS
chr7_140943256_140943712_140942985_140943196_140944644_140944764	0.00206518	0.894333	0.521	0.373	Pgghg	T_44	SE
chr15_73236151_73236238_73242365_73242477_73231906_73231992_73243034_73243247	0.00206557	0.0713333	0.0176667	0.054	Ptk2	T_44	MXE
chr2_91269069_91269111_91268451_91268508_91269451_91269504	0.00213241	0.0393333	0.140333	-0.101	Arfgap2	T_44	SE
chr8_105328321_105328484_105328321_105328458_105328607_105328692	0.00221391	0.123333	0.044	0.079	Tmem208	T_44	A5SS
chr8_122481330_122481529_122481330_122481397_122481470_122481529	0.00224394	0.118333	0.0163333	0.102	Ctu2	T_44	RI
chrX_50580580_50580949_50580812_50580949_50577870_50578024	0.0023109	0.910333	0.363667	0.547	Firre	T_44	A5SS
chr10_76380162_76380439_76380216_76380439_76379904_76380055	0.0023804	0.023	0.113	-0.09	Pcnt	T_44	A5SS
chr18_60832165_60832309_60831773_60831995_60832426_60832624	0.00238259	0.701667	0.902	-0.2	Tcof1	T_44	SE
chr7_35643623_35643715_35642614_35642686_35644350_35644412	0.00238531	0.979333	0.946333	0.033	Pdcd5	T_44	SE
chr19_10532260_10532334_10531826_10531999_10532819_10532923	0.00260984	0.0983333	0.00966667	0.089	Cpsf7	T_44	SE
chr11_59830146_59830307_59830146_59830239_59832883_59832933	0.00262293	0.0156667	0.0416667	-0.026	Cops3	T_44	A3SS
chr6_48656041_48656668_48656529_48656668_48651060_48651103	0.00262293	0.847667	0.381667	0.466	Gimap8	T_44	A3SS
chrX_20693906_20694171_20694037_20694171_20693323_20693531	0.00262293	0.011	0.0416667	-0.031	Cdk16	T_44	A3SS
chr6_29361293_29361487_29361559_29361753_29356470_29356697_29372470_29372670	0.00264083	0.674667	0.508333	0.166	Calu	T_44	MXE
chr8_111666060_111666204_111666119_111666204_111658385_111658441	0.00273286	0.218	1	-0.782	Zfp1	T_44	A3SS
chr17_43585234_43585303_43568097_43568170_43588563_43588703	0.00282572	0.268667	0.133667	0.135	Pla2g7	T_44	SE
chr15_97826734_97826791_97811437_97811628_97831358_97831494	0.00282572	0.142	0.0206667	0.121	Hdac7	T_44	SE
chr11_60358617_60358816_60354101_60354200_60363463_60363580	0.00286953	0.961667	0.554667	0.407	Drc3	T_44	SE
chr2_38136925_38136975_38048724_38048794_38159806_38159850	0.00287624	0.824333	1	-0.176	Dennd1a	T_44	SE
chr2_30001099_30001159_29999913_30000062_30002230_30002429	0.00287624	0.184333	0.284	-0.1	Sptan1	T_44	SE
chr15_102488775_102488814_102488204_102488277_102489751_102489797	0.00287624	0.809333	0.877333	-0.068	Pcbp2	T_44	SE
chr15_89109220_89109296_89108946_89109056_89110045_89110167	0.00289103	0.804333	1	-0.196	Tubgcp6	T_44	SE
chr10_80395063_80395285_80395063_80395201_80395435_80395595	0.00290966	0.0273333	0.0486667	-0.021	Mbd3	T_44	A3SS
chr5_33269441_33269634_33261008_33261153_33274778_33274981	0.0030136	0.992333	0.892333	0.1	Ctbp1	T_44	SE
chr4_148618664_148618791_148618673_148618791_148617565_148617635	0.00303971	0.333333	0.871	-0.538	Tardbp	T_44	A5SS
chr5_100388533_100388611_100386127_100386203_100390758_100390833	0.00309471	0.881	0.751667	0.129	Sec31a	T_44	SE
chr8_123245481_123245712_123245506_123245712_123245113_123245210	0.00309648	0.0503333	0.2	-0.15	Vps9d1	T_44	A5SS
chr3_105965764_105965873_105965764_105965856_105966356_105966425	0.00309648	0.947667	0.981667	-0.034	Wdr77	T_44	A5SS
chr6_86423605_86424420_86423605_86423671_86424344_86424420	0.00324679	0.107667	0.0253333	0.082	Tia1	T_44	RI
chr3_88299341_88300991_88299341_88299403_88300928_88300991	0.00324679	1	0.429	0.571	Cct3	T_44	RI
chr12_80170182_80170248_80170685_80170766_80168857_80169016_80171728_80171875	0.00328186	0.713333	0.808	-0.095	Actn1	T_44	MXE
chr15_89124174_89124588_89124174_89124253_89124712_89124804	0.00334514	0.905667	0.495667	0.41	Hdac10	T_44	A3SS
chr4_148612381_148617705_148612381_148617635_148618664_148618791	0.00335173	0.992333	0.884333	0.108	Tardbp	T_44	A3SS
chrX_133923635_133923827_133915307_133915394_133925806_133925983	0.00336134	0.649333	1	-0.351	Srpx2	T_44	SE
chr6_8233049_8234361_8234231_8234361_8231160_8231313	0.00348939	1	0.661667	0.338	Mios	T_44	A3SS
chr8_109675375_109676850_109675375_109675424_109677485_109677686	0.00348939	0.781333	0.962	-0.181	Ist1	T_44	A3SS
chr9_57155901_57156064_57155901_57156033_57156171_57156291	0.00348939	1	0.569667	0.43	Commd4	T_44	A3SS
chr7_5016945_5017044_5015469_5015560_5017436_5018488	0.00360651	0	0.095	-0.095	Zfp524	T_44	SE
chr15_89124531_89124588_89124174_89124253_89124712_89124799	0.00361553	0.971	0.712667	0.258	Hdac10	T_44	SE
chr8_85064383_85064672_85064580_85064672_85062171_85062300	0.00362095	0.825667	1	-0.174	Fbxw9	T_44	A3SS
chr7_126149503_126149537_126151223_126153279_126149233_126149360_126156723_126156801	0.00364897	0.960667	0.714333	0.246	Xpo6	T_44	MXE
chr8_8681840_8681948_8681383_8681467_8683747_8683973	0.00369992	0.0123333	0.0473333	-0.035	Arglu1	T_44	SE
chr10_116504034_116504114_116501191_116501317_116517316_116517383	0.00369992	0.622	0.809667	-0.188	Cnot2	T_44	SE
chr11_83977079_83977201_83977082_83977201_83971551_83971592	0.00376323	0.755667	1	-0.244	Synrg	T_44	A3SS
chr2_165280785_165280891_165278353_165278416_165281307_165281380	0.00378128	0.379667	0.924333	-0.545	Slc35c2	T_44	SE
chr10_91153277_91153397_91153084_91153180_91158747_91158845	0.00379499	0.745333	0.929333	-0.184	Tmpo	T_44	SE
chr4_127054207_127054382_127051274_127051425_127060995_127061124	0.00384983	0.864667	1	-0.135	Zmym1	T_44	SE
chr2_35266819_35266903_35282650_35282721_35256383_35256473_35283904_35284109	0.00388877	0.940333	0.973	-0.033	Gsn	T_44	MXE
chr11_102465304_102465357_102464939_102465151_102465496_102465550	0.00391642	0.667333	1	-0.333	Itga2b	T_44	SE
chr7_118848448_118848574_118850620_118850689_118842236_118846094_118852888_118853340	0.00392281	0.211333	0.0976667	0.114	Knop1	T_44	MXE
chr9_67031950_67032026_67031451_67031514_67032465_67032541	0.00394105	0.809333	0.714667	0.095	Tpm1	T_44	SE
chrX_159824474_159824549_159817241_159817298_159828373_159828579	0.00398335	0.333333	0.740667	-0.407	Sh3kbp1	T_44	SE
chr9_31167560_31167728_31164542_31164673_31168707_31168916	0.00399914	0.249	0.342333	-0.093	Aplp2	T_44	SE
chr7_126797973_126798126_126797643_126797776_126800001_126800036	0.0040483	0.161667	0.289333	-0.128	Aldoa	T_44	SE
chr5_129112227_129112323_129109577_129109661_129115054_129115177	0.00427163	0.459667	0.906	-0.446	Adgrd1	T_44	SE
chr3_36566999_36567113_36566540_36566674_36567723_36567931	0.00436054	0.991333	0.97	0.021	Ccna2	T_44	SE
chr9_55500991_55501146_55500017_55500164_55511646_55511808	0.00436054	0.887333	0.263	0.624	Etfa	T_44	SE
chr3_22089412_22089522_22076651_22076954_22102866_22102947	0.00436054	0.461333	1	-0.539	Tbl1xr1	T_44	SE
chr7_128458596_128458656_128454935_128455032_128461124_128461673	0.0044921	0.0476667	0.135	-0.087	Tial1	T_44	SE
chr14_99187717_99187808_99179314_99179480_99210939_99211070	0.0044921	0.189	0.837333	-0.648	Pibf1	T_44	SE
chr11_88843811_88843824_88843589_88843696_88844258_88844498	0.0044921	0	0.666667	-0.667	Akap1	T_44	SE
chr5_38211845_38212088_38210617_38210664_38213307_38213552	0.0044921	0.0306667	0.309	-0.278	Zbtb49	T_44	SE
chr11_78053362_78053453_78054784_78054875_78037930_78038112_78055756_78055880	0.00449635	0.0673333	0.014	0.053	Flot2	T_44	MXE
chr15_12237928_12238019_12244983_12245113_12233853_12233926_12251352_12251428	0.00457428	0	0.100333	-0.1	Mtmr12	T_44	MXE
chr4_43514710_43516003_43514710_43514861_43518229_43518299	0.00458656	0.0386667	0.019	0.02	Tpm2	T_44	A3SS
chr7_25621423_25621512_25620895_25621092_25621972_25622003	0.00463478	0.333333	0.736333	-0.403	Dmac2	T_44	SE
chr15_102488775_102488814_102488204_102488277_102489754_102489758	0.00464745	0.904	0.943	-0.039	Pcbp2	T_44	SE
chr2_38126528_38126648_38048724_38048794_38159806_38159850	0.00467719	0.855333	1	-0.145	Dennd1a	T_44	SE
chrX_142682290_142682949_142681417_142681556_142770966_142771033	0.00467719	0.279667	0.871	-0.591	Tmem164	T_44	SE
chr8_61984079_61984189_61983800_61983943_61987351_61987456	0.00467719	0.583333	0.923	-0.34	Ddx60	T_44	SE
chr6_115549912_115549994_115547821_115548030_115553990_115554027	0.00477026	1	0.888667	0.111	Tsen2	T_44	SE
chr16_22035532_22036646_22032103_22032164_22038536_22038668	0.00481042	1	0.826	0.174	Senp2	T_44	SE
chr2_69656896_69656992_69655423_69655634_69661035_69661098	0.00487223	0.991	0.849	0.142	Bbs5	T_44	SE
chr9_119290736_119290865_119284545_119284687_119304804_119304917	0.00487223	0.132	0.793667	-0.662	Oxsr1	T_44	SE
chr10_81586854_81586928_81586857_81586928_81586212_81586373	0.00496381	0.413667	0.065	0.349	Tle2	T_44	A3SS
chr3_51265812_51266045_51264885_51265006_51266752_51266866	0.00503868	0.0106667	0.0363333	-0.026	Elf2	T_44	SE
chr2_158815409_158815534_158815429_158815534_158806922_158807000	0.00507663	0.009	0.147333	-0.138	Dhx35	T_44	A3SS
chr17_47593644_47593852_47593653_47593852_47578708_47578773	0.00507663	0.708333	0.028	0.68	Ccnd3	T_44	A3SS
chr5_143928098_143929042_143928941_143929042_143925220_143926073	0.00507663	0.926	0.689667	0.236	Pms2	T_44	A3SS
chr3_27146836_27147019_27146836_27146882_27148992_27149072	0.00507663	0.992	0.929333	0.063	Ect2	T_44	A3SS
chr10_18516028_18516160_18511549_18511742_18523790_18525959	0.00520588	0.162	0.0263333	0.136	Nhsl1	T_44	SE
chr2_131155641_131155779_131153593_131153710_131159952_131160042	0.00520588	0.01	0.0533333	-0.043	1700037H04Rik	T_44	SE
chr3_88559617_88559776_88556656_88556919_88563107_88563333	0.00520588	0.945667	0.989667	-0.044	Ubqln4	T_44	SE
chr10_128853182_128853251_128851156_128851182_128872420_128872510	0.00520588	0.952	0.98	-0.028	Sarnp	T_44	SE
chrX_36623567_36624336_36618602_36618733_36636472_36636574	0.00520588	0.752333	0.413667	0.339	Akap17b	T_44	SE
chr17_26938571_26938617_26938417_26938467_26938726_26938786	0.00520588	0.913667	0.973333	-0.06	Cuta	T_44	SE
chr17_32946788_32947003_32941055_32941200_32947312_32947360	0.00529747	0.829333	0.369333	0.46	Cyp4f13	T_44	SE
chr4_41756512_41756811_41756512_41756561_41756681_41756811	0.0053834	0.116333	0.016	0.1	Galt	T_44	RI
chr8_84690516_84690947_84690516_84690572_84690784_84690947	0.0053834	0.886	0.484667	0.401	Trmt1	T_44	RI
chr6_113376891_113377739_113376891_113376945_113377315_113377739	0.0053834	0.008	0.0543333	-0.046	Tada3	T_44	RI
chr7_44470858_44471307_44470858_44470987_44471233_44471307	0.0053834	0.596667	1	-0.403	Josd2	T_44	RI
chr13_114825210_114826281_114825210_114825265_114826157_114826281	0.0053834	0.942	0.659667	0.282	Mocs2	T_44	RI
chr19_55298694_55298888_55289585_55289684_55302557_55302604	0.00538374	0.990667	0.824333	0.166	Zdhhc6	T_44	SE
chr7_100314607_100314670_100313205_100313365_100317041_100317110	0.00538374	0.742	0.972333	-0.23	P4ha3	T_44	SE
chr10_62443378_62443563_62443394_62443563_62441134_62441246	0.00541971	0.013	0.0706667	-0.058	Supv3l1	T_44	A5SS
chr14_64825600_64825695_64825600_64825692_64826771_64826867	0.00547772	0.65	0.309667	0.34	Hmbox1	T_44	A3SS
chr13_55320502_55320844_55320502_55320553_55320744_55320844	0.00553816	0.095	0.0423333	0.053	Rab24	T_44	RI
chrX_74017129_74017430_74016547_74016697_74018129_74018366	0.00558344	0.987333	0.939333	0.048	Irak1	T_44	SE
chr7_98707936_98708031_98706996_98707117_98710125_98710233	0.00558344	0.052	0.101333	-0.049	Thap12	T_44	SE
chr10_127167700_127167881_127167501_127167542_127169743_127169842	0.00580469	0.965	0.900333	0.065	B4galnt1	T_44	SE
chrX_74017129_74017511_74016547_74016697_74018129_74018334	0.00580469	0.989	0.946	0.043	Irak1	T_44	SE
chr10_75604642_75604800_75589339_75589882_75605255_75605402	0.00608248	1	0.493	0.507	Ggt5	T_44	SE
chr3_51265812_51266045_51264868_51265042_51266752_51266866	0.00612893	0.00766667	0.0886667	-0.081	Elf2	T_44	SE
chr18_49925918_49925981_49922712_49922715_49931910_49931914	0.00638619	0.019	0.0696667	-0.051	Dmxl1	T_44	SE
chr17_35039200_35039418_35039200_35039339_35041469_35041515	0.00642842	0.923333	0.608667	0.315	Msh5	T_44	A3SS
chrX_160586778_160586954_160586778_160586949_160588964_160589018	0.00644542	0.008	0.1	-0.092	Phka2	T_44	A5SS
chr2_35282659_35282721_35266819_35266903_35283904_35284109	0.00649849	0.0533333	0.0246667	0.029	Gsn	T_44	SE
chr19_47320275_47320320_47314034_47314166_47343439_47343468	0.0065004	0.141667	0.0386667	0.103	Sh3pxd2a	T_44	SE
chr6_29361293_29361487_29356470_29356697_29361559_29361753	0.0065004	0.426	0.264667	0.161	Calu	T_44	SE
chr6_125024032_125024552_125024032_125024270_125024745_125025082	0.00651702	0.458667	0.702333	-0.244	Zfp384	T_44	A5SS
chr5_107575231_107575364_107575231_107575340_107578450_107578567	0.00653003	0.0133333	0.0996667	-0.086	Glmn	T_44	A3SS
chr9_95726424_95726556_95726424_95726535_95732006_95732209	0.00653003	0.874333	0.487667	0.387	Trpc1	T_44	A3SS
chr11_77416414_77416483_77416417_77416483_77408125_77408247	0.00653003	0.973667	0.830667	0.143	Ssh2	T_44	A3SS
chr4_130073068_130073116_130072825_130072885_130073239_130073293	0.00658528	0.826	0.672333	0.154	Col16a1	T_44	SE
chr10_91153084_91153180_91152627_91152738_91158747_91158845	0.00661809	0.921333	0.96	-0.039	Tmpo	T_44	SE
chr8_84690772_84690947_84690784_84690947_84690516_84690572	0.00681528	0.880333	0.529	0.351	Trmt1	T_44	A3SS
chr9_121257299_121257421_121257299_121257418_121258728_121258821	0.00681528	0.521333	0.164333	0.357	Ulk4	T_44	A3SS
chr3_96699419_96699837_96699419_96699653_96699758_96699837	0.00684547	0.947667	0.654	0.294	Pias3	T_44	RI
chr14_55659987_55660228_55659987_55660098_55660167_55660228	0.00684547	0.0923333	0.0223333	0.07	Mdp1	T_44	RI
chr7_19355100_19355361_19355100_19355179_19355292_19355361	0.00684547	0.823667	0.666333	0.157	Ercc1	T_44	RI
chr7_78783572_78783686_78783572_78783680_78788674_78788773	0.00686942	0.0783333	0.163	-0.085	Mrps11	T_44	A5SS
chr9_67029663_67029742_67022621_67023441_67031028_67031098	0.00691685	0.0213333	0.0116667	0.01	Tpm1	T_44	SE
chr8_31225801_31225901_31201268_31201504_31259899_31261738	0.00691685	0.933333	0.512667	0.421	Fut10	T_44	SE
chr3_137905884_137906057_137904744_137904854_137908344_137916557	0.00691685	0.925	0.725	0.2	Dnajb14	T_44	SE
chr14_103095192_103095541_103089301_103089473_103098768_103098999	0.00691685	0.718	1	-0.282	Fbxl3	T_44	SE
chr7_116506017_116506098_116504383_116504484_116509454_116509601	0.00692726	0.00933333	0.11	-0.101	Nucb2	T_44	SE
chr6_119914169_119914237_119913001_119913103_119915966_119916042	0.00692726	0.565667	1	-0.434	Rad52	T_44	SE
chr4_155818538_155820428_155820328_155820428_155817922_155817987	0.00697869	0.207	0.108	0.099	Ccnl2	T_44	A3SS
chr4_120934332_120934431_120934332_120934428_120935066_120935193	0.00697869	0.0933333	0.549667	-0.456	Zfp69	T_44	A3SS
chr17_34611273_34611449_34610871_34610926_34611604_34611697	0.00707237	0.954	1	-0.046	Agpat1	T_44	SE
chr16_13652392_13652483_13651797_13651836_13654448_13654593	0.00734214	0.781333	0.239667	0.542	Parn	T_44	SE
chr3_108200626_108200834_108200759_108200834_108200124_108200162	0.00734832	0.310667	0.877333	-0.567	Cyb561d1	T_44	A5SS
chr7_12922289_12922422_12922289_12922388_12922972_12923081	0.00734832	0.022	0.034	-0.012	Rps5	T_44	A5SS
chrX_20961634_20961786_20961679_20961786_20959937_20960019	0.00734832	0.0143333	0.07	-0.056	Uxt	T_44	A5SS
chr4_22422716_22423927_22422716_22422788_22427149_22427462	0.00737237	0.00633333	0.0283333	-0.022	Fbxl4	T_44	A5SS
chr8_25720266_25720375_25720266_25720335_25720554_25720645	0.00750933	0.776	0.901	-0.125	Plpp5	T_44	A5SS
chr8_94484069_94484156_94484069_94484132_94484537_94484621	0.00750933	0.215667	0.0976667	0.118	Nlrc5	T_44	A5SS
chr1_191582398_191582528_191575635_191575951_191586523_191586661	0.00754773	0.778667	0.958333	-0.18	Ints7	T_44	SE
chr6_85136822_85137113_85136822_85136931_85137060_85137113	0.00767688	0.921	0.771667	0.149	Spr	T_44	RI
chr13_64436765_64436846_64436765_64436828_64437388_64437512	0.0078801	0.0713333	0	0.071	Cdk20	T_44	A5SS
chr18_35660791_35660891_35660443_35660574_35662011_35662156	0.00798436	1	0.783	0.217	Spata24	T_44	SE
chr10_25501823_25502138_25488950_25489093_25506174_25506273	0.00798436	0.861	0.988333	-0.127	Epb41l2	T_44	SE
chr2_69999084_69999218_69993711_69993812_70000457_70000543	0.00800401	0.129	0.027	0.102	Ubr3	T_44	SE
chr7_105637651_105637725_105637119_105637278_105637818_105638045	0.00834171	0.015	0.0743333	-0.059	Arfip2	T_44	SE
chr9_57712379_57712475_57708566_57708699_57713380_57713561	0.00855945	0.018	0.159	-0.141	Edc3	T_44	SE
chr10_81406088_81406214_81404823_81405008_81407554_81407679	0.00855945	0.948667	0.983667	-0.035	Nfic	T_44	SE
chr3_96707783_96707809_96707809_96707886_96707557_96707650_96707991_96708175	0.00858349	0.151667	0	0.152	Nudt17	T_44	MXE
chr16_32289118_32289240_32291902_32291981_32285369_32285549_32298387_32300906	0.00858349	0.797667	0.622	0.176	Rnf168	T_44	MXE
chr2_131522058_131522219_131524243_131524333_131520411_131521171_131524742_131525172	0.00858349	0.941333	0.900667	0.041	Smox	T_44	MXE
chr2_29893000_29893154_29893443_29893569_29892185_29892276_29901076_29901247	0.00858349	0.596333	0.752333	-0.156	Odf2	T_44	MXE
chr10_40729986_40730085_40683281_40683664_40737674_40737814	0.00876264	0.695	1	-0.305	Mettl24	T_44	SE
chr17_35045113_35045176_35043965_35044134_35045293_35045374	0.00876264	0.850333	0.241333	0.609	Msh5	T_44	SE
chr2_37389584_37389774_37385245_37385460_37398243_37398356	0.00878151	1	0.91	0.09	Rc3h2	T_44	SE
chr5_149632291_149632410_149632097_149632174_149633829_149633887	0.00895179	0.038	0.078	-0.04	Hsph1	T_44	SE
chr12_75515601_75515798_75493413_75493515_75593168_75593332	0.00895179	0.911667	0.98	-0.068	Ppp2r5e	T_44	SE
chr7_145307360_145307487_145303813_145303928_145307750_145309349	0.00906121	0.0876667	0	0.088	Mrgprf	T_44	SE
chr11_70030594_70030654_70030603_70030654_70030398_70030452	0.00911224	0.871	0.737	0.134	Dlg4	T_44	A3SS
chr7_44897519_44898700_44897519_44897624_44898775_44898871	0.00934803	0.491	1	-0.509	Fuz	T_44	A5SS
chr3_108908325_108908404_108908335_108908404_108907931_108908083	0.00934803	0.087	0.207	-0.12	Prpf38b	T_44	A5SS
chr2_61627720_61627839_61643714_61643785_61626902_61627014_61644306_61644422	0.00946266	0.752	0.628667	0.123	Tank	T_44	MXE
chr1_195106817_195106922_195097381_195098841_195111079_195111155	0.00964636	0.426333	0.643	-0.217	Cr1l	T_44	SE
chr5_32864157_32864312_32863712_32863743_32864576_32864699	0.00979074	0.626667	0.919333	-0.293	Depdc5	T_44	SE
chr7_45327271_45327452_45326976_45327140_45333381_45333452	0.00987279	0.656333	0.947333	-0.291	Trpm4	T_44	SE
chr2_34435132_34435222_34406861_34407254_34444257_34444406	0.00987279	0.873333	0.963667	-0.09	Mapkap1	T_44	SE
chr10_50607919_50608070_50604750_50604882_50617711_50618271	0.00987279	0.878667	0.982333	-0.104	Ascc3	T_44	SE
chr2_120876958_120877058_120875365_120875499_120881030_120881181	0.00997579	1	0.852	0.148	Ubr1	T_44	SE
chr18_37996585_37997123_37996585_37997091_37997532_37997574	0.00998858	0.477	1	-0.523	Arap3	T_44	A3SS
chr18_34606419_34606466_34605473_34605688_34606674_34606768	0.0103722	0.868	0.939667	-0.072	Brd8	T_44	SE
chr5_32864009_32864312_32863712_32863743_32864576_32864699	0.010566	0.545	0.878333	-0.333	Depdc5	T_44	SE
chr5_100389067_100389106_100386127_100386203_100390758_100390833	0.010566	0.841333	0.693667	0.148	Sec31a	T_44	SE
chr17_65829870_65829990_65829374_65829547_65830996_65831092	0.010566	0.042	0.081	-0.039	Ppp4r1	T_44	SE
chr7_35795295_35795618_35791721_35791762_35801437_35801528	0.010566	0.961	0.681333	0.28	Zfp507	T_44	SE
chr11_116189414_116189575_116181912_116182020_116198221_116198381	0.010566	0.653667	1	-0.346	Acox1	T_44	SE
chr6_146820527_146820668_146820603_146820668_146818819_146818934	0.0105765	0.877667	0.639667	0.238	Arntl2	T_44	A3SS
chr11_100716757_100716905_100716757_100716851_100717841_100717964	0.0107164	0.00733333	0.021	-0.014	Rab5c	T_44	A3SS
chr14_31023066_31023179_31023066_31023170_31025497_31025650	0.010776	0.409667	0.868333	-0.459	Pbrm1	T_44	A5SS
chr2_167629068_167629288_167629166_167629288_167617828_167617977	0.010951	0.481	1	-0.519	Ube2v1	T_44	A5SS
chr2_131056464_131056792_131056464_131056541_131056713_131056792	0.0112541	0.328	0.0516667	0.276	Adam33	T_44	RI
chr4_144893584_144893709_144893136_144893375_144918650_144918794	0.0113362	0.993	0.852667	0.14	Dhrs3	T_44	SE
chr7_126103078_126103190_126101720_126102390_126104703_126104934	0.0113362	0.00433333	0.0246667	-0.02	Xpo6	T_44	SE
chr9_122948924_122949069_122945088_122948108_122950804_122951000	0.0113362	0.895667	0.976333	-0.081	1110059G10Rik	T_44	SE
chr4_32824395_32824494_32823405_32823504_32827088_32827187	0.0113639	0.857333	0.98	-0.123	Ankrd6	T_44	SE
chr6_85448490_85448591_85447935_85448045_85451112_85451201	0.0113639	0.895	1	-0.105	Pradc1	T_44	SE
chr11_70611585_70611729_70611309_70611477_70612236_70612371	0.0113823	0.997667	0.939667	0.058	Mink1	T_44	SE
chr8_79178889_79179079_79178907_79179079_79175832_79175970	0.0115353	0.324	0.117333	0.207	Zfp827	T_44	A3SS
chr1_71597280_71597747_71597280_71597387_71598373_71598463	0.0115353	0.961	0.935667	0.025	Fn1	T_44	A3SS
chr14_14351049_14351164_14351916_14352019_14350034_14350267_14355006_14355073	0.0115452	0.169667	0.0286667	0.141	Il3ra	T_44	MXE
chr9_61394607_61394712_61394607_61394682_61407353_61407473	0.0115645	1	0.873	0.127	Tle3	T_44	A5SS
chr10_76785070_76785214_76785139_76785214_76781831_76781873	0.0115645	0.0143333	0.0383333	-0.024	Pcbp3	T_44	A5SS
chr12_102841038_102841191_102840099_102840287_102878215_102878406	0.0116499	0.0146667	0.117667	-0.103	Btbd7	T_44	SE
chr9_44697718_44697842_44697751_44697842_44696036_44696183	0.0117548	0.098	0.185333	-0.087	Phldb1	T_44	A5SS
chr2_152854920_152855015_152854920_152855002_152867186_152867357	0.011797	0.0766667	0.207333	-0.131	Tpx2	T_44	A5SS
chr6_31328288_31328389_31328288_31328360_31335990_31336062	0.011797	0.334667	0.0976667	0.237	2210408F21Rik	T_44	A5SS
chr15_78948180_78948413_78948180_78948338_78950903_78951055	0.0120892	0.187667	0	0.188	Triobp	T_44	A5SS
chrX_74288983_74289019_74288661_74288714_74289104_74289182	0.0120929	0.0333333	0.202333	-0.169	Taz	T_44	SE
chr7_30539748_30539830_30539133_30539582_30539918_30540837	0.0121116	0.71	0.939	-0.229	Proser3	T_44	SE
chr19_4097816_4097917_4097816_4097907_4098004_4098137	0.0122327	0.946333	0.888	0.058	Cdk2ap2	T_44	A5SS
chr1_161037287_161037315_161036694_161036852_161038224_161038272	0.012273	0.966667	0.926667	0.04	Gas5	T_44	SE
chr18_65472999_65473157_65470357_65470538_65475132_65475252	0.0123201	0.839	0.974333	-0.135	Malt1	T_44	SE
chr4_109309124_109309220_109305676_109305724_109312303_109312369	0.0124264	0.953	0.988333	-0.035	Eps15	T_44	SE
chr2_131524243_131524333_131522058_131522219_131524742_131524879	0.0126	0.1	0.171333	-0.071	Smox	T_44	SE
chr5_142658191_142659162_142658191_142658288_142659532_142659625	0.0126452	0.870667	0.969667	-0.099	Wipi2	T_44	A5SS
chr1_132013025_132013234_132008108_132008187_132014382_132014456	0.0128716	0.297667	0.823667	-0.526	Elk4	T_44	SE
chr9_7785210_7785326_7768289_7768340_7790841_7791108	0.0130078	0.0126667	0.0343333	-0.022	Tmem123	T_44	SE
chr2_120031574_120031651_120031306_120031402_120031840_120032000	0.0130078	0.576333	0.943333	-0.367	Jmjd7	T_44	SE
chr15_78437583_78437671_78436900_78436994_78438486_78438497	0.0130078	0.420667	0.666667	-0.246	Kctd17	T_44	SE
chr17_74490480_74490712_74489549_74489794_74492345_74492505	0.0130078	0.01	0.0286667	-0.019	Yipf4	T_44	SE
chr2_12386608_12386679_12364446_12364519_12419158_12419449	0.0130134	0.746667	1	-0.253	Mindy3	T_44	SE
chr2_37389584_37389890_37385245_37385460_37398243_37398356	0.0132102	1	0.919	0.081	Rc3h2	T_44	SE
chr15_98908519_98908921_98908519_98908596_98908848_98908921	0.0134485	0.771	0.115	0.656	Lmbr1l	T_44	RI
chr14_55594922_55595301_55594294_55594472_55595469_55595760	0.0134842	1	0.853	0.147	Rnf31	T_44	SE
chr6_119825680_119825819_119824385_119825209_119847876_119848134	0.013766	0.0903333	0.242333	-0.152	Erc1	T_44	SE
chr1_93627653_93627710_93626050_93627133_93629033_93629264	0.0139408	0.975	0.932	0.043	Stk25	T_44	SE
chr2_52150966_52151059_52150536_52150629_52151363_52151456	0.0139627	0.628	1	-0.372	Neb	T_44	SE
chr2_91160316_91160370_91159204_91159305_91162027_91162234	0.0139627	0.0203333	0.183667	-0.163	Madd	T_44	SE
chr1_138117753_138117894_138116953_138117025_138126302_138126326	0.0139627	0.0273333	0.00266667	0.025	Ptprc	T_44	SE
chr17_46163033_46163213_46161031_46161291_46163482_46163509	0.0139627	0.934	0.438	0.496	Gtpbp2	T_44	SE
chr5_120807959_120808248_120805403_120805600_120812433_120812514	0.0140596	0.854	0.571	0.283	Oas1c	T_44	SE
chr8_110671025_110671182_110653611_110653677_110682491_110682624	0.0141835	0.940667	0.995333	-0.055	Vac14	T_44	SE
chr6_56789218_56789700_56781800_56781966_56797458_56797736	0.0143364	0.928	1	-0.072	Kbtbd2	T_44	SE
chr1_161036819_161037164_161036819_161036852_161037123_161037164	0.014681	0.102667	0.056	0.047	Gas5	T_44	RI
chr14_69247580_69249622_69247580_69247637_69248882_69249622	0.014681	0.272	0.126333	0.146	Slc25a37	T_44	RI
chr10_118150788_118150956_118150821_118150956_118147980_118148115	0.0147527	0.962	0.813667	0.148	Mdm1	T_44	A3SS
chr11_32253874_32253949_32248144_32248226_32263024_32263094	0.0148396	0.664667	0.963	-0.298	Nprl3	T_44	SE
chr18_5641381_5641518_5593860_5593919_5705042_5705232	0.0151648	0.582667	0.892667	-0.31	Zeb1	T_44	SE
chr7_138868409_138868507_138846594_138846704_138872873_138873051	0.0152689	0.918	1	-0.082	Ppp2r2d	T_44	SE
chr2_174336746_174336791_174334211_174334284_174341652_174341707	0.0152689	0.793	0.869333	-0.076	Gnas	T_44	SE
chr11_9118630_9118660_9118106_9118162_9119373_9119449	0.0155774	0.327333	0.204667	0.123	Upp1	T_44	SE
chr11_62349394_62349493_62345234_62345318_62351377_62351390	0.0155774	0.469333	0.665667	-0.196	Ncor1	T_44	SE
chr1_191583178_191583325_191575741_191575951_191586523_191586661	0.01566	0.894	0.981	-0.087	Ints7	T_44	SE
chr2_156174096_156174168_156172827_156173022_156178879_156178952	0.01566	1	0.959333	0.041	Rbm39	T_44	SE
chr2_131520094_131520268_131516216_131516443_131524742_131525172	0.01566	0.988	0.897333	0.091	Smox	T_44	SE
chr9_7785210_7785326_7768289_7768340_7789299_7789385	0.0157873	0.860333	0.503333	0.357	Tmem123	T_44	SE
chr9_7789299_7789385_7768289_7768340_7790841_7791048	0.0157873	0.007	0.0316667	-0.025	Tmem123	T_44	SE
chr8_83573027_83573143_83572397_83572455_83573219_83573288	0.0157873	0.951	1	-0.049	Tecr	T_44	SE
chr12_35078899_35079012_35047185_35047411_35085938_35086028	0.0157873	0.814333	1	-0.186	Snx13	T_44	SE
chr1_181839699_181839802_181838377_181838556_181842287_181842326	0.0157873	0.0143333	0.0443333	-0.03	Lbr	T_44	SE
chr17_32528275_32528358_32528046_32528111_32528716_32528894	0.0157873	0.419667	0.840667	-0.421	Cyp4f17	T_44	SE
chr14_70315663_70315833_70313600_70313770_70316437_70316624	0.0157873	0.0553333	0.182333	-0.127	Slc39a14	T_44	SE
chr5_77304185_77304317_77299657_77299774_77306273_77306476	0.0157873	0.875333	0.961	-0.086	Noa1	T_44	SE
chr7_141441172_141441374_141441172_141441316_141441474_141441529	0.0159847	0.541667	0.888333	-0.347	Pidd1	T_44	A3SS
chr9_36723796_36724020_36722760_36722825_36725796_36725863	0.0160232	0.891	1	-0.109	Chek1	T_44	SE
chr1_133280338_133280407_133273857_133274374_133281782_133281811	0.0160836	0.734	0.915667	-0.182	Plekha6	T_44	SE
chr5_143923476_143923632_143925220_143925501_143919508_143919608_143928098_143928266	0.0161792	0.468333	0.805	-0.337	Pms2	T_44	MXE
chr2_155402671_155402740_155405474_155408450_155399654_155399691_155411524_155411646	0.0161792	0.119333	0.0743333	0.045	Ncoa6	T_44	MXE
chr3_51260998_51261085_51264868_51265042_51259171_51259364_51266752_51266866	0.0161792	0.164333	0.09	0.074	Elf2	T_44	MXE
chr15_89126629_89126706_89126640_89126706_89126377_89126437	0.0162398	0.176333	0.067	0.109	Hdac10	T_44	A5SS
chr1_64559726_64559768_64558502_64558649_64561752_64561865	0.0162444	0.333333	0.666667	-0.333	Creb1	T_44	SE
chr1_38121132_38121209_38108403_38108467_38128251_38128301	0.0164746	0.470333	0.0913333	0.379	Rev1	T_44	SE
chr15_35300188_35300955_35296097_35296467_35301911_35302011	0.0164746	0.853	0.612667	0.24	Osr2	T_44	SE
chr17_32946804_32947003_32939821_32941200_32947312_32947335	0.0164746	0.917	0.700333	0.217	Cyp4f13	T_44	SE
chr15_99305165_99305193_99304424_99304490_99305407_99305433	0.0164746	0.746667	0.958333	-0.212	Prpf40b	T_44	SE
chr4_82323544_82323710_82310302_82310391_82327728_82327913	0.0164746	0.972667	0.866667	0.106	Nfib	T_44	SE
chr4_82323571_82323710_82310302_82310391_82327728_82327913	0.0164746	0.975333	0.878333	0.097	Nfib	T_44	SE
chr5_110140116_110140189_110136050_110136194_110140375_110140453	0.0164746	0.333333	0.666667	-0.333	Chfr	T_44	SE
chr2_129075855_129076088_129068854_129068933_129081209_129081345	0.0164746	0.897	0.985667	-0.089	Ttl	T_44	SE
chr12_110976426_110977770_110976426_110977548_110977947_110978127	0.0164944	0.149667	0.300667	-0.151	Ankrd9	T_44	A3SS
chr10_41523172_41523244_41521917_41522007_41524106_41524145	0.0167971	0.992333	0.98	0.012	Cd164	T_44	SE
chr9_70014922_70015015_70012573_70012661_70015291_70015410	0.0167971	0.0123333	0.0463333	-0.034	Gtf2a2	T_44	SE
chr7_59240966_59241033_59228801_59229271_59247172_59247217	0.0167971	0.051	0.155667	-0.105	Ube3a	T_44	SE
chr6_149183393_149183538_149184991_149185124_149170873_149171050_149188471_149188687	0.0172117	0.357333	0.111333	0.246	Amn1	T_44	MXE
chr15_90952710_90952818_90943764_90943901_90956294_90956509	0.017246	0.746333	1	-0.254	Kif21a	T_44	SE
chr14_14350937_14350967_14350034_14350267_14351049_14351164	0.0173092	0.727	0.947667	-0.221	Il3ra	T_44	SE
chr11_78053362_78053453_78054784_78054875_78049477_78049559_78055756_78055880	0.017403	0.0756667	0.0283333	0.047	Flot2	T_44	MXE
chr1_162721429_162721539_162721444_162721539_162720480_162720606	0.0174733	0.724	0.869	-0.145	Prrc2c	T_44	A5SS
chrX_53253853_53253928_53243424_53246290_53254035_53254132	0.0175993	0.029	0.254	-0.225	Fam122b	T_44	SE
chrX_134718369_134718461_134717987_134718050_134718725_134718818	0.0176388	1	0.59	0.41	Armcx1	T_44	SE
chr11_97250627_97250743_97248201_97248323_97258273_97258351	0.0176388	0.008	0.0276667	-0.02	Npepps	T_44	SE
chr2_119787220_119787297_119783733_119783970_119787414_119787519	0.0176388	0.519	0.196667	0.322	Rpap1	T_44	SE
chr14_103095336_103095541_103089301_103089473_103098768_103098975	0.0176388	0.776667	1	-0.223	Fbxl3	T_44	SE
chr8_95734240_95734349_95733978_95734148_95735685_95735828	0.0176529	0.989	0.953	0.036	Cnot1	T_44	SE
chr10_128941821_128941941_128941444_128941576_128942807_128943015	0.0177171	0.487	0.859	-0.372	Itga7	T_44	SE
chr6_134852277_134852314_134849102_134849300_134855973_134856160	0.0177215	1	0.772	0.228	Crebl2	T_44	SE
chr8_79188153_79188181_79186175_79186353_79189666_79189761	0.0177513	0.0356667	0.234333	-0.199	Zfp827	T_44	SE
chr2_35282650_35282721_35266819_35266903_35283904_35284109	0.0177549	0.0853333	0.0503333	0.035	Gsn	T_44	SE
chr4_132325351_132325489_132325207_132325260_132325945_132326045	0.0181253	0.117	0.0503333	0.067	Trnau1ap	T_44	SE
chr8_85064383_85064496_85062171_85062300_85064580_85064672	0.0181253	0.896667	1	-0.103	Fbxw9	T_44	SE
chr2_34681634_34681745_34678432_34678630_34684181_34684293	0.0181253	0.911	0.985667	-0.075	Gapvd1	T_44	SE
chr4_83461870_83462553_83461870_83462473_83463594_83463713	0.0181578	0.0973333	0.173333	-0.076	Psip1	T_44	A3SS
chr7_16284270_16284413_16284270_16284362_16284494_16284546	0.0181578	0.819	1	-0.181	Ccdc9	T_44	A3SS
chr17_47593608_47593852_47593653_47593852_47578708_47578773	0.0181578	0.756333	0.386	0.37	Ccnd3	T_44	A3SS
chr2_26915595_26915769_26915595_26915749_26915954_26916006	0.0181578	0.656667	0.921667	-0.265	Surf1	T_44	A3SS
chrX_71817642_71817707_71816470_71816699_71820067_71820177	0.018322	0	0.0913333	-0.091	Vma21	T_44	SE
chr7_142504249_142504264_142505515_142505530_142504047_142504065_142507749_142507788	0.0184952	0.608	0.916667	-0.309	Tnnt3	T_44	MXE
chr5_123347630_123347717_123344625_123344721_123351866_123351948	0.0185125	0.123667	0.0206667	0.103	Bcl7a	T_44	SE
chr5_137322715_137322908_137322395_137322570_137323046_137323171	0.0185125	1	0.774	0.226	Slc12a9	T_44	SE
chr2_32365802_32365874_32364218_32364334_32367302_32367528	0.0185125	0.738333	0.864667	-0.126	Ciz1	T_44	SE
chr7_138870389_138870502_138846594_138846704_138872873_138873051	0.0185125	0.921	1	-0.079	Ppp2r2d	T_44	SE
chr6_31328288_31328360_31277847_31277955_31335990_31336062	0.0185125	0.760667	0.299	0.462	2210408F21Rik	T_44	SE
chr13_12249844_12249914_12247892_12247985_12250601_12250691	0.0185125	0.986333	0.908333	0.078	Mtr	T_44	SE
chr15_82901715_82901814_82899079_82899268_82905342_82905818	0.0185125	1	0.761667	0.238	Gm20324	T_44	SE
chr17_15044322_15044430_15044322_15044424_15045046_15045136	0.0185491	0.487	0.843333	-0.356	Ermard	T_44	A5SS
chr17_24512949_24513084_24512955_24513084_24512168_24512386	0.0185491	0.883667	0.79	0.094	Traf7	T_44	A5SS
chr11_3332108_3332249_3332108_3332228_3333208_3333412	0.0186731	0.147333	0.0973333	0.05	Pik3ip1	T_44	A5SS
chr1_161035982_161036244_161037994_161038037_161035751_161035804_161038224_161038272	0.0188958	0.103667	0.0706667	0.033	Gas5	T_44	MXE
chr13_74450235_74450362_74449955_74450016_74462581_74462666	0.0189259	0.968667	0.816333	0.152	E430024I08Rik	T_44	SE
chrX_74367700_74368010_74367271_74367586_74368152_74368258	0.0189805	0.897667	0.977667	-0.08	Ubl4a	T_44	SE
chr6_8233049_8233254_8229504_8231313_8234231_8234361	0.0190561	1	0.916	0.084	Mios	T_44	SE
chr7_141322889_141323019_141321925_141322065_141324081_141324179	0.0190954	0.993	0.892667	0.1	Deaf1	T_44	SE
chr5_136101944_136102057_136101243_136101689_136102234_136102295	0.0190954	0.815	0.950667	-0.136	Rasa4	T_44	SE
chr11_4149930_4150102_4148438_4149084_4160158_4160218	0.0191643	1	0.722667	0.277	Ccdc157	T_44	SE
chr19_4127056_4127132_4127056_4127121_4127576_4127639	0.0194503	0.576667	0.869333	-0.293	Tmem134	T_44	A5SS
chr17_32055104_32055315_32055104_32055124_32055910_32055997	0.0194503	0.0233333	0.0503333	-0.027	Rrp1b	T_44	A5SS
chr15_68110443_68110562_68110476_68110562_68104955_68105079	0.0194503	0.259	0.0813333	0.178	Zfat	T_44	A5SS
chr17_24519113_24519246_24519130_24519246_24518741_24518799	0.0194503	0.160667	0.1	0.061	Traf7	T_44	A5SS
chr12_65097301_65097508_65095720_65095905_65099247_65099452	0.0195003	0.94	0.784333	0.156	Fancm	T_44	SE
chr13_21521785_21521909_21513221_21520962_21522223_21522315	0.0195092	0.460333	0.89	-0.43	Zkscan8	T_44	SE
chr12_80170182_80170248_80168857_80169016_80170685_80170766	0.0196402	0.171	0.113333	0.058	Actn1	T_44	SE
chr9_26999950_27000056_27003596_27003764_26999709_26999765_27005145_27005214	0.0197713	0.748667	0.872333	-0.124	Thyn1	T_44	MXE
chr10_51494061_51494178_51493169_51493205_51495993_51496059	0.0199573	0.904	0.978	-0.074	Lilrb4a	T_44	SE
chr1_161035982_161037315_161037994_161038037_161035751_161035804_161038224_161038272	0.0200157	0.0283333	0.019	0.009	Gas5	T_44	MXE
chr7_104473178_104473282_104479707_104479730_104472883_104472910_104483331_104483562	0.0200157	0.573667	0.123333	0.45	Trim30d	T_44	MXE
chr19_46268390_46268516_46268419_46268516_46267992_46268116	0.0200835	0.990333	0.891667	0.099	Gbf1	T_44	A3SS
chr11_52258852_52258945_52257683_52257803_52260530_52260621	0.0202921	0.355333	0.135333	0.22	Tcf7	T_44	SE
chr11_78049477_78049559_78053362_78053453_78037983_78038112_78055756_78055880	0.0203316	0.885	0.970667	-0.086	Flot2	T_44	MXE
chr18_32426223_32426352_32431670_32431742_32424819_32424967_32432323_32432425	0.0203316	0.715333	0.516333	0.199	Bin1	T_44	MXE
chr15_12233853_12233926_12236017_12236148_12232755_12232901_12237928_12238019	0.0203316	0.356333	0.58	-0.224	Mtmr12	T_44	MXE
chr6_31285002_31285120_31328288_31328389_31277847_31277955_31335990_31336062	0.0203316	0.764	0.949	-0.185	2210408F21Rik	T_44	MXE
chr8_31837669_31837728_31838260_31838328_31826252_31826355_31849309_31849439	0.0203316	0.616	0.852	-0.236	Nrg1	T_44	MXE
chr4_155818538_155820428_155818538_155818664_155820328_155820428	0.0209131	1	0.348333	0.652	Ccnl2	T_44	RI
chr14_24494051_24494069_24495429_24495449_24493382_24493493_24495774_24495845	0.0209136	0.107	0.073	0.034	Rps24	T_44	MXE
chr5_77299657_77299774_77304185_77304317_77294181_77294556_77306273_77306476	0.0209136	0.856667	0.953	-0.096	Noa1	T_44	MXE
chr4_84277905_84277939_84276158_84276447_84291692_84291930	0.0209614	0.154333	0.0586667	0.096	Bnc2	T_44	SE
chr8_88705225_88705879_88697027_88697099_88707088_88707391	0.0210979	0.810667	0.971667	-0.161	Cyld	T_44	SE
chr2_156292465_156292564_156293413_156293578_156287800_156288079_156294096_156294275	0.0212755	0.745	0.841667	-0.097	Phf20	T_44	MXE
chr5_114743775_114743880_114739032_114739281_114745428_114745571	0.0216569	0.368667	0.586	-0.217	Git2	T_44	SE
chr19_10532257_10532334_10531818_10531999_10532819_10532923	0.0216569	0.112	0.0236667	0.088	Cpsf7	T_44	SE
chr8_3516506_3516568_3515392_3515556_3516680_3516749	0.0216569	0.611667	0.883	-0.271	Pnpla6	T_44	SE
chr10_59354339_59354410_59352082_59352259_59361860_59361960	0.0220617	0.982667	0.942333	0.04	P4ha1	T_44	SE
chr18_36789156_36789284_36788576_36788670_36790133_36790250	0.0220617	0.904667	1	-0.095	Hars2	T_44	SE
chr5_147526924_147527041_147526518_147526680_147527128_147527230	0.0222758	0.957	0.992667	-0.036	Pan3	T_44	SE
chr9_75023584_75023746_75023584_75023653_75025650_75025847	0.0225046	0.123333	0.0286667	0.095	Fam214a	T_44	A5SS
chr17_87120747_87120808_87107678_87108047_87133621_87137839	0.0225766	0.044	0.015	0.029	Socs5	T_44	SE
chr16_45394592_45394865_45394592_45394860_45396968_45397295	0.0228922	0.975	0.887	0.088	Cd200	T_44	A3SS
chr5_150647459_150647548_150635971_150643315_150661278_150662513	0.0230392	0.792	0.954667	-0.163	N4bp2l2	T_44	SE
chrX_7766573_7766855_7766619_7766855_7765506_7765620	0.0230502	0.982333	0.858	0.124	Tfe3	T_44	A3SS
chr16_35943368_35943510_35943368_35943402_35945768_35945952	0.0231071	0.942667	0.603333	0.339	Parp9	T_44	A5SS
chr11_51270536_51270595_51268768_51268846_51271799_51272019	0.023202	0.974333	0.861	0.113	Clk4	T_44	SE
chr1_71597641_71597747_71597280_71597387_71598373_71598463	0.0233306	0.982	0.97	0.012	Fn1	T_44	SE
chr4_117123938_117124140_117123728_117123782_117125328_117125618	0.0233512	0.332	0.769	-0.437	Btbd19	T_44	SE
chr4_155903310_155903513_155903310_155903467_155903750_155903858	0.0233903	1	0.837667	0.162	Acap3	T_44	A5SS
chr11_59737071_59737582_59737071_59737228_59741119_59741261	0.0234762	0.018	0.0336667	-0.016	Mprip	T_44	A5SS
chr17_26938571_26938786_26938726_26938786_26938417_26938467	0.0234762	0.859333	0.951333	-0.092	Cuta	T_44	A5SS
chr17_24516504_24516596_24518741_24518799_24514712_24514866_24519130_24519246	0.0235156	0.841	0.916667	-0.076	Traf7	T_44	MXE
chr8_3516509_3516568_3515383_3515556_3516680_3516749	0.023698	0.564333	0.852333	-0.288	Pnpla6	T_44	SE
chr1_39558314_39558411_39551295_39552515_39560692_39560775	0.023698	0.994	0.965333	0.029	Rnf149	T_44	SE
chr14_34269470_34269536_34267500_34268952_34273486_34273576	0.023698	0.666667	0.333333	0.333	Shld2	T_44	SE
chr18_32431670_32431742_32431982_32432093_32424819_32424967_32432323_32432425	0.0237535	0.0456667	0.0856667	-0.04	Bin1	T_44	MXE
chrX_135743441_135743522_135743562_135743614_135742732_135742978_135744498_135744575	0.0237535	0.252	0.0913333	0.161	Gprasp1	T_44	MXE
chr14_70313600_70313770_70315663_70315833_70310855_70310975_70316437_70316624	0.0237535	0.064	0.193	-0.129	Slc39a14	T_44	MXE
chr4_147866234_147866419_147865654_147866014_147868368_147868499	0.0239569	0.996	0.951333	0.045	Miip	T_44	SE
chr8_70176844_70176925_70172407_70172440_70180538_70180599	0.0241259	0.344667	0.072	0.273	Tmem161a	T_44	SE
chr15_31603448_31603574_31602117_31602149_31605910_31606188	0.0241259	0.085	0.478333	-0.393	Fam173b	T_44	SE
chrX_101444687_101445334_101444687_101444790_101446118_101446228	0.0242685	0.984333	0.956667	0.028	Nono	T_44	A5SS
chr13_59531056_59531203_59528386_59528518_59532012_59532076	0.0242811	0.886333	0.622333	0.264	Agtpbp1	T_44	SE
chr17_26654826_26654953_26641581_26641704_26655066_26655350	0.0245316	0.0243333	0.049	-0.025	Ergic1	T_44	SE
chr5_5621464_5621539_5618947_5619069_5621919_5622043	0.0245316	0.849333	0.635333	0.214	Cfap69	T_44	SE
chr16_90866254_90866451_90830858_90831432_90869565_90869689	0.0245316	0.909667	0.745333	0.164	Eva1c	T_44	SE
chr4_116810848_116810941_116807724_116807771_116814318_116814436	0.0245316	0.345333	0.797667	-0.452	Mutyh	T_44	SE
chr3_113608339_113608411_113608339_113608408_113609037_113609170	0.0252583	0.995	0.926667	0.068	Rnpc3	T_44	A3SS
chr7_113295443_113295593_113293177_113293295_113299186_113299433	0.0253121	1	0.95	0.05	Arntl	T_44	SE
chr11_82889691_82889810_82889969_82890031_82883882_82883964_82890337_82890589	0.0254465	0.403333	0.184667	0.219	Rad51d	T_44	MXE
chr7_92659404_92659888_92659797_92659888_92657307_92658866	0.0254764	0.0413333	0.109333	-0.068	Pcf11	T_44	A5SS
chr11_62649446_62649548_62648812_62648856_62660163_62662753	0.0256931	0.804	0.443667	0.36	Mmgt2	T_44	SE
chr1_161249358_161249469_161247256_161247413_161250993_161251169	0.0256931	0.399333	0.874667	-0.475	Prdx6	T_44	SE
chr10_80322080_80322209_80321286_80321921_80322723_80322848	0.0256931	0.545667	0.880667	-0.335	Pcsk4	T_44	SE
chr7_79449948_79450037_79449381_79449534_79450484_79450617	0.0256931	1	0.931667	0.068	Polg	T_44	SE
chr11_78250420_78250545_78245745_78246170_78251015_78251212	0.0256931	0.0186667	0.045	-0.026	Sdf2	T_44	SE
chr2_69991424_69991637_69991424_69991625_69993675_69993812	0.0261687	0.283667	0.466333	-0.183	Ubr3	T_44	A5SS
chr10_67987306_67987512_67987306_67987503_67997564_67997623	0.0261687	0.126667	0.424	-0.297	Rtkn2	T_44	A5SS
chr16_4947648_4948363_4948225_4948363_4947264_4947432	0.0261807	0.964	0.756333	0.208	Anks3	T_44	A5SS
chr11_83986813_83987047_83982195_83982307_83987912_83987990	0.0262474	1	0.817	0.183	Synrg	T_44	SE
chr13_74450235_74450411_74449955_74450016_74462581_74462693	0.0262804	0.935333	0.665667	0.27	E430024I08Rik	T_44	SE
chr8_124914016_124914153_124915660_124915780_124908586_124910763_124948232_124949324	0.0263733	0.994333	0.962667	0.032	Egln1	T_44	MXE
chr11_79031080_79031122_79029028_79029083_79033217_79033383	0.0264937	0.0713333	0.259333	-0.188	Ksr1	T_44	SE
chr5_114401267_114401441_114401267_114401437_114402521_114402689	0.0266479	0.0663333	0	0.066	Ube3b	T_44	A5SS
chr17_35912337_35912404_35911418_35911478_35914333_35914402	0.0267932	0.984	0.952333	0.032	Mrps18b	T_44	SE
chr14_123954570_123954687_123857432_123857579_123966630_123966777	0.0267932	0.887667	0.983333	-0.096	Itgbl1	T_44	SE
chr3_88158033_88158171_88158220_88158355_88156321_88156525_88159121_88159332	0.0271657	0.870333	0.933	-0.063	Mef2d	T_44	MXE
chr3_108905917_108905988_108905110_108905334_108907786_108907847	0.027177	0.0593333	0.124667	-0.065	Prpf38b	T_44	SE
chr12_110977663_110977770_110976428_110977548_110977947_110978127	0.0272118	0.235333	0.446667	-0.211	Ankrd9	T_44	SE
chr9_119445687_119445801_119445286_119445321_119446948_119447098	0.0272319	0.557	0.827667	-0.271	Exog	T_44	SE
chr9_123098922_123098974_123084213_123084310_123100262_123100592	0.0272796	0.132333	0.555	-0.423	Zdhhc3	T_44	SE
chr19_34524737_34524846_34524737_34524842_34527365_34527474	0.0274334	0.968	0.840667	0.127	Lipa	T_44	A3SS
chr15_98878452_98879055_98878452_98878534_98879258_98879315	0.0274334	0.696	0.910667	-0.215	Rhebl1	T_44	A3SS
chr3_36085413_36085542_36085488_36085542_36082108_36082228	0.0274894	0.984667	0.925667	0.059	Acad9	T_44	A3SS
chr10_4434827_4434933_4439491_4439736_4432466_4432711_4450646_4450809	0.0276445	0.685333	0.516333	0.169	Armt1	T_44	MXE
chr9_53559081_53559207_53562041_53563676_53558124_53558221_53566716_53566832	0.0276445	0.743667	0.841667	-0.098	Npat	T_44	MXE
chr4_129601406_129601625_129601406_129601533_129602221_129602261	0.0276572	0.876667	0.593667	0.283	Tmem234	T_44	A5SS
chr15_73365040_73365195_73330848_73331015_73394647_73394744	0.0276877	0.781	0.958667	-0.178	Ptk2	T_44	SE
chr5_108125900_108126084_108117660_108119408_108130017_108130115	0.0276952	0.921	1	-0.079	Tmed5	T_44	SE
chr18_35660791_35660857_35660443_35660574_35662011_35662122	0.0277905	1	0.867333	0.133	Spata24	T_44	SE
chr17_24885418_24885634_24884400_24884555_24885718_24885837	0.0277905	0.857667	0.965667	-0.108	Nubp2	T_44	SE
chr1_91955289_91955387_91947417_91947536_91956041_91956161	0.0277905	0.857	0.967	-0.11	Hdac4	T_44	SE
chr11_5972631_5972888_5972631_5972726_5972812_5972888	0.0278935	0.0273333	0.273667	-0.246	Camk2b	T_44	RI
chr9_59739939_59740051_59737261_59737868_59750261_59750371	0.0283108	1	0.455333	0.545	Senp8	T_44	SE
chr3_65955129_65955276_65955203_65955276_65951433_65951554	0.0283561	0.386667	0.248333	0.138	Ccnl1	T_44	A5SS
chr7_28317736_28317821_28317392_28317500_28318738_28318864	0.028358	0.992667	0.950333	0.042	Supt5	T_44	SE
chr11_3236213_3236353_3239400_3239485_3235580_3235660_3240894_3240975	0.0285679	0.472333	0.362667	0.11	Eif4enif1	T_44	MXE
chr2_165397220_165398220_165393759_165396298_165400287_165400405	0.0285919	0.941	0.711667	0.229	Ocstamp	T_44	SE
chr2_118405046_118405149_118400534_118400647_118408351_118408504	0.0286639	0.983	0.872	0.111	Eif2ak4	T_44	SE
chr6_124845201_124845658_124845201_124845319_124845941_124846043	0.0286933	0.927	0.986333	-0.059	P3h3	T_44	A3SS
chr3_103817759_103817843_103814824_103815321_103818803_103818907	0.0288048	0.922	1	-0.078	Ap4b1	T_44	SE
chr1_75213112_75213228_75212885_75213006_75213575_75213697	0.0288478	0.633333	0.885667	-0.252	Stk16	T_44	SE
chr2_25353607_25353726_25353359_25353516_25354232_25354293	0.0288478	0.512667	0.846	-0.333	Dpp7	T_44	SE
chr10_39120225_39120396_39118867_39119034_39122176_39122335	0.0288478	0.568333	0.909667	-0.341	Fam229b	T_44	SE
chr7_25773098_25773125_25770632_25770765_25774514_25774725	0.0288478	0.764667	0.853	-0.088	Axl	T_44	SE
chr2_31695748_31695892_31688536_31689942_31778333_31778507	0.0288478	0.0146667	0.0846667	-0.07	Abl1	T_44	SE
chr17_27028832_27029946_27025336_27025459_27030675_27030800	0.0288478	0.377667	0.749333	-0.372	Ggnbp1	T_44	SE
chr1_38074314_38075023_38074314_38074443_38079289_38079398	0.0292801	0.0706667	0.0226667	0.048	Rev1	T_44	A3SS
chr2_24863771_24863908_24863771_24863905_24877454_24877626	0.0292801	0.880333	0.954667	-0.074	Ehmt1	T_44	A3SS
chr3_89246777_89246932_89246780_89246932_89246433_89246593	0.0292801	0.786667	0.559	0.228	Krtcap2	T_44	A3SS
chr6_149144014_149144442_149141512_149141704_149147157_149147288	0.0294503	0.881	0.476333	0.405	Etfbkmt	T_44	SE
chr11_83985248_83985551_83982195_83982307_83987912_83987990	0.0295136	1	0.774	0.226	Synrg	T_44	SE
chr11_69657935_69658021_69657724_69657843_69658565_69658698	0.0295136	0.843333	0.94	-0.097	Mpdu1	T_44	SE
chr10_59355349_59355420_59352082_59352259_59361860_59361960	0.0295455	0.984667	0.947667	0.037	P4ha1	T_44	SE
chr9_21825782_21825875_21829473_21829578_21824396_21824537_21830213_21830377	0.0295681	0.161667	0.737333	-0.576	Dock6	T_44	MXE
chr2_6553784_6553982_6553784_6553964_6560670_6560790	0.0296229	0	0.168333	-0.168	Celf2	T_44	A3SS
chr4_154476638_154476689_154476638_154476686_154528581_154528931	0.0296229	0.666667	0.384333	0.282	Prdm16	T_44	A3SS
chrX_151806271_151806407_151806275_151806407_151804445_151804540	0.0296229	0.595	0.888333	-0.293	Huwe1	T_44	A3SS
chr10_81259173_81259287_81259176_81259287_81258479_81258539	0.0296229	0.0543333	0.507	-0.453	Matk	T_44	A3SS
chr2_92215448_92215575_92215463_92215575_92214048_92214089	0.0296229	0.0253333	0.0986667	-0.073	Phf21a	T_44	A3SS
chr17_29336166_29336311_29336217_29336311_29333957_29334005	0.0296297	0.425	0.274667	0.15	Mtch1	T_44	A5SS
chr2_156103348_156103397_156079338_156079464_156111785_156111943	0.0297205	0.144	0.238	-0.094	Cpne1	T_44	SE
chr7_132759388_132760167_132712081_132716002_132771577_132771629	0.0297505	0.644333	0.905	-0.261	Fam53b	T_44	SE
chr14_24495429_24495449_24493382_24493493_24495774_24495823	0.0297505	0.161333	0.210333	-0.049	Rps24	T_44	SE
chr4_107068611_107070547_107068611_107068823_107070869_107071018	0.0300831	0.002	0.091	-0.089	Cyb5rl	T_44	A5SS
chr8_71604927_71605718_71604927_71605035_71606660_71606744	0.0300831	0.132	0.04	0.092	Fam129c	T_44	A5SS
chr17_57279099_57279401_57279099_57279284_57279356_57279401	0.0301901	0.783	0.971667	-0.189	Vav1	T_44	RI
chr4_155817922_155820428_155817922_155817987_155820328_155820428	0.0301901	0.052	0.0223333	0.03	Ccnl2	T_44	RI
chr8_70598992_70599163_70598992_70599028_70599117_70599163	0.0301901	0.0343333	0.0156667	0.019	Ssbp4	T_44	RI
chr17_25831308_25831631_25831308_25831365_25831543_25831631	0.0301901	0.063	0.034	0.029	Stub1	T_44	RI
chr17_24909149_24909161_24907328_24907386_24912747_24912866	0.030305	0.921667	1	-0.078	Mapk8ip3	T_44	SE
chr2_39150313_39150414_39132954_39133086_39189988_39190033	0.030371	0.571667	0.132667	0.439	Scai	T_44	SE
chr2_90852839_90852866_90849597_90849704_90853050_90853113	0.0307913	0.886667	0.941333	-0.055	Mtch2	T_44	SE
chr2_164464357_164467327_164463300_164463368_164472137_164472322	0.0308466	0.750667	0.948667	-0.198	Sys1	T_44	SE
chr7_3634123_3634230_3632667_3632751_3636200_3636358	0.0308466	0.333333	1	-0.667	Prpf31	T_44	SE
chr6_31328331_31328360_31277847_31277955_31335990_31336062	0.0311727	0.769	0.269667	0.499	2210408F21Rik	T_44	SE
chr13_92508121_92508346_92508121_92508291_92508890_92509046	0.0314863	0.977	0.784	0.193	Zfyve16	T_44	A3SS
chr13_50419839_50420028_50419839_50419991_50423201_50423362	0.0320278	0.895333	0.707	0.188	Fbxw17	T_44	A5SS
chr15_89092703_89092907_89092703_89092849_89094136_89094323	0.0320278	0.910333	0.731667	0.179	Selenoo	T_44	A5SS
chr3_35920970_35921188_35921112_35921188_35919000_35919169	0.0320278	0.938333	0.832	0.106	Dcun1d1	T_44	A5SS
chr7_41601747_41601815_41599284_41599400_41602877_41602997	0.0322076	0.847667	0.474333	0.373	2610021A01Rik	T_44	SE
chr10_39120257_39120396_39118803_39119034_39122176_39122332	0.0322076	0.789	0.966667	-0.178	Fam229b	T_44	SE
chr17_32361460_32361964_32358942_32359494_32367823_32368147	0.0329319	0.983667	0.795667	0.188	Wiz	T_44	SE
chr13_50419839_50419991_50419839_50419877_50423201_50423362	0.0330716	0.0693333	0.212	-0.143	Fbxw17	T_44	A5SS
chr4_129600982_129601243_129600982_129601134_129602194_129602261	0.0330716	0.282667	0.444667	-0.162	Tmem234	T_44	A5SS
chr8_105328607_105328692_105328321_105328484_105328771_105329055	0.0331272	0.950333	0.993667	-0.043	Tmem208	T_44	SE
chr6_13837998_13838122_13834457_13837073_13838559_13839179	0.0331272	0.880333	0.497	0.383	Gpr85	T_44	SE
chr18_12148790_12148988_12148790_12148845_12149518_12149678	0.0332828	0.986667	0.965667	0.021	Riok3	T_44	A5SS
chr19_5463170_5463325_5463170_5463304_5463603_5463712	0.0332828	0.494	0.304	0.19	Fibp	T_44	A5SS
chr2_29893443_29893569_29893443_29893512_29901076_29901247	0.0332828	0.541	0.332	0.209	Odf2	T_44	A5SS
chr4_128743353_128743556_128743353_128743461_128745001_128745131	0.0333669	0.774333	0.677667	0.097	Phc2	T_44	A5SS
chr10_67218037_67218181_67215269_67215375_67218276_67218469	0.033404	0.996	0.937667	0.058	Jmjd1c	T_44	SE
chr12_33148432_33148501_33147710_33147915_33217711_33217816	0.0334182	0.509333	0.803	-0.294	Atxn7l1	T_44	SE
chr11_119499845_119499885_119499510_119499661_119500590_119500703	0.0334182	0.827	0.966667	-0.14	Endov	T_44	SE
chr19_60220329_60220360_60220039_60220139_60226309_60226669	0.0334182	0.818333	0.942333	-0.124	Fam204a	T_44	SE
chrX_152327365_152327495_152327409_152327495_152327160_152327239	0.0334709	0.71	0.911667	-0.202	Kantr	T_44	A5SS
chr7_143702689_143702771_143700713_143700810_143704509_143704702	0.0336153	1	0.451667	0.548	Osbpl5	T_44	SE
chr3_27148794_27148887_27145955_27146045_27148992_27149069	0.0337379	0.987667	0.845	0.143	Ect2	T_44	SE
chr7_81574545_81574719_81574545_81574702_81585101_81585271	0.0337389	0.333333	0.820333	-0.487	Whamm	T_44	A5SS
chr19_4288411_4288507_4287822_4287985_4288591_4288658	0.0338293	0.946	0.874	0.072	Grk2	T_44	SE
chr4_132252430_132252493_132251674_132251832_132261490_132261521	0.0346315	0.332333	0.126667	0.206	Gmeb1	T_44	SE
chr11_49685247_49685352_49685262_49685352_49685086_49685155	0.0346476	0.17	0.275	-0.105	Cnot6	T_44	A5SS
chr1_132484745_132484918_132484745_132484801_132489587_132489728	0.0346476	0.841	0.944667	-0.104	Rbbp5	T_44	A5SS
chr1_82745523_82745556_82735418_82735507_82747082_82747142	0.0348959	0.0243333	0.085	-0.061	Mff	T_44	SE
chr13_9117965_9118105_9093911_9094180_9122107_9122226	0.0350551	0.0123333	0.075	-0.063	Larp4b	T_44	SE
chr7_3840633_3840684_3836811_3838339_3840916_3841219	0.0352397	1	0.854333	0.146	Pira2	T_44	SE
chr11_116600060_116600214_116598164_116599438_116600397_116600498	0.0353746	0.879	0.952333	-0.073	Rhbdf2	T_44	SE
chr11_87588967_87589085_87588717_87588852_87589174_87589274	0.0354909	1	0.868667	0.131	38231	T_44	SE
chr5_72164754_72164854_72162721_72162874_72165350_72165506	0.0354909	0.007	0.0286667	-0.022	Commd8	T_44	SE
chr7_25218800_25219167_25218800_25219031_25219786_25219859	0.0355171	0.673	0.352333	0.321	Dedd2	T_44	A3SS
chr3_88325930_88326015_88325071_88325201_88326114_88326312	0.0355489	0.407	0.816	-0.409	Glmp	T_44	SE
chr8_31235594_31236430_31201209_31201504_31259899_31261483	0.0355883	0.926333	0.664667	0.262	Fut10	T_44	SE
chr3_36180944_36181042_36179423_36180295_36182453_36182689	0.0355883	0.800333	0.905333	-0.105	Qrfpr	T_44	SE
chr19_5903730_5903772_5902630_5902768_5904239_5904318	0.0356034	0.019	0.0516667	-0.033	Dpf2	T_44	SE
chr2_91685781_91685878_91685150_91685249_91686500_91686541	0.0356034	0.997	0.953333	0.044	Atg13	T_44	SE
chr8_104527377_104530116_104530055_104530116_104527082_104527162	0.0358868	0.808667	0.745	0.064	Nae1	T_44	A5SS
chr17_34610871_34611005_34610871_34610926_34611273_34611449	0.0358868	0.988	0.953667	0.034	Agpat1	T_44	A5SS
chr14_103205176_103205277_103204321_103204540_103206635_103206778	0.0359158	0.940333	0.993	-0.053	Mycbp2	T_44	SE
chr15_12236017_12236120_12233853_12233926_12237928_12238019	0.0360544	1	0.910667	0.089	Mtmr12	T_44	SE
chr10_39851276_39851403_39847974_39848083_39851866_39852073	0.0366262	0.0306667	0.102667	-0.072	Rev3l	T_44	SE
chr8_70602400_70602462_70602434_70602462_70602231_70602316	0.0366993	0.959333	0.989667	-0.03	Ssbp4	T_44	A5SS
chr1_171331252_171331285_171329144_171329526_171338251_171338339	0.0368285	0.577	0.248333	0.329	Dedd	T_44	SE
chr4_34771873_34772053_34771257_34771414_34778223_34778337	0.0368285	0.0986667	0.314333	-0.216	Smim8	T_44	SE
chr2_164486926_164487004_164486105_164486243_164488241_164488388	0.0368285	0.931333	0.595667	0.336	Dbndd2	T_44	SE
chrX_104588300_104588421_104574168_104574238_104598091_104598186	0.0368285	0.948	0.697333	0.251	Zdhhc15	T_44	SE
chr6_113408904_113409340_113407175_113407419_113412788_113413059	0.0372107	0.594	0.866333	-0.272	Ttll3	T_44	SE
chr14_14350687_14350806_14350034_14350267_14351049_14351164	0.0372107	0.816667	0.96	-0.143	Il3ra	T_44	SE
chr1_182957945_182958069_182954821_182954882_182969013_182969141	0.0372107	0.366667	0.857667	-0.491	Tlr5	T_44	SE
chr1_140098869_140099046_140088657_140088840_140100807_140100984	0.0372107	0.904333	0.978333	-0.074	Cfh	T_44	SE
chr11_53883660_53883764_53874934_53875106_53891146_53891660	0.0377779	1	0.744667	0.255	Slc22a5	T_44	SE
chr15_98061949_98062027_98059915_98059954_98064818_98064873	0.037846	0.212667	0.361333	-0.149	Senp1	T_44	SE
chr9_44698826_44698871_44697925_44698220_44699346_44699449	0.0380271	0.150333	0.087	0.063	Phldb1	T_44	SE
chr18_60774509_60774686_60747148_60747221_60776400_60776551	0.0380271	0.922	0.951333	-0.029	Rps14	T_44	SE
chr13_21448166_21448484_21447785_21447894_21449273_21449333	0.0380271	0.962667	0.714667	0.248	Zscan26	T_44	SE
chr6_149144033_149144442_149141512_149141704_149147157_149147288	0.0380271	0.925	0.672	0.253	Etfbkmt	T_44	SE
chr14_14348820_14348944_14346591_14347188_14349242_14349372	0.0380271	0.582667	0.862	-0.279	Il3ra	T_44	SE
chr5_100790125_100790236_100790138_100790236_100786983_100787082	0.0381025	0.0993333	0.287333	-0.188	Helq	T_44	A5SS
chr4_117285850_117285972_117285928_117285972_117285378_117285511	0.0381025	0.455667	0.641	-0.185	Rnf220	T_44	A5SS
chr4_136316360_136316484_136316360_136316479_136317083_136317191	0.0381025	0.072	0.110333	-0.038	Hnrnpr	T_44	A5SS
chr7_139216748_139216890_139214674_139214959_139218227_139218358	0.0383661	0.028	0.246333	-0.218	Lrrc27	T_44	SE
chr17_24677834_24678713_24677834_24678052_24679036_24679224	0.0383881	0.912333	0.599333	0.313	Zfp598	T_44	A5SS
chr15_34114023_34118110_34117879_34118110_34099483_34099585	0.038665	0.874667	0.969667	-0.095	Mtdh	T_44	A3SS
chr10_67218116_67218181_67215269_67215375_67218276_67218469	0.0391253	0.996	0.943667	0.052	Jmjd1c	T_44	SE
chr2_32962984_32963853_32962984_32963066_32963740_32963853	0.0392518	0.141667	0.0563333	0.085	Rpl12	T_44	RI
chr2_131522058_131522219_131524243_131524333_131520094_131520268_131524742_131525172	0.0393926	0.875333	0.792667	0.083	Smox	T_44	MXE
chr2_165787163_165787247_165784151_165785738_165791904_165791971	0.0396193	0.958	0.987667	-0.03	Zmynd8	T_44	SE
chr12_84612324_84612896_84612324_84612450_84613904_84614044	0.0397174	0.864333	0.959667	-0.095	Abcd4	T_44	A3SS
chr9_15306872_15306990_15306257_15306283_15307727_15307821	0.0397254	0.212333	0.405	-0.193	Taf1d	T_44	SE
chr1_38074898_38075023_38074314_38074443_38079289_38079398	0.0397637	0.23	0.0906667	0.139	Rev1	T_44	SE
chr14_20738840_20738943_20738848_20738943_20737258_20737503	0.0399355	0.093	0.0396667	0.053	Camk2g	T_44	A5SS
chr10_89728140_89728222_89728153_89728222_89726636_89726760	0.0399355	0.00633333	0.0726667	-0.066	Actr6	T_44	A5SS
chr1_165336744_165336833_165333288_165333394_165338187_165338344	0.0403197	0.897667	0.990333	-0.093	Dcaf6	T_44	SE
chr7_127577534_127577710_127577534_127577646_127577974_127578029	0.0404198	0.594	0.839333	-0.245	Phkg2	T_44	A5SS
chr10_62559733_62559883_62538625_62540056_62563235_62563351	0.0406661	0.992	0.898	0.094	Kif1bp	T_44	SE
chr9_20521343_20521417_20521354_20521417_20508018_20508185	0.0406957	0.63	0.772667	-0.143	Zfp266	T_44	A5SS
chr18_82993069_82993189_82986743_82988198_82994469_82994537	0.0407067	0.995	0.917	0.078	Zfp516	T_44	SE
chr1_161837718_161837809_161834035_161835193_161844001_161844067	0.0407067	0.872	0.970667	-0.099	Suco	T_44	SE
chr2_11787404_11787571_11786223_11786302_11789733_11789768	0.0407067	0.023	0.0746667	-0.052	Ankrd16	T_44	SE
chr1_90810125_90810728_90807470_90808076_90811258_90811831	0.0411376	0.863333	0.962333	-0.099	Col6a3	T_44	SE
chr9_107956393_107956429_107950987_107951172_107958815_107958855	0.0414454	0.983333	0.857	0.126	Traip	T_44	SE
chr13_92466976_92467112_92449624_92450252_92477827_92477953	0.0417706	0.562333	0.9	-0.338	Fam151b	T_44	SE
chr7_3634692_3634862_3636200_3636358_3634123_3634230_3636661_3636751	0.0418888	0.515	0.396	0.119	Prpf31	T_44	MXE
chr4_95147345_95147426_95147104_95147200_95161190_95161455	0.0419148	0.0153333	0.09	-0.075	Junos	T_44	SE
chr19_5757034_5757175_5756793_5756931_5757310_5757472	0.0421364	0.0813333	0.124333	-0.043	Ltbp3	T_44	SE
chr14_30738538_30738630_30716490_30716588_30765962_30766101	0.0421364	0.536667	0.919333	-0.383	Sfmbt1	T_44	SE
chr9_15310357_15311695_15310357_15310409_15312773_15312836	0.0424368	0.975667	0.902	0.074	Taf1d	T_44	A5SS
chr3_95750837_95750984_95750866_95750984_95750700_95750765	0.0424368	0.229333	0.0673333	0.162	Tars2	T_44	A5SS
chr7_142507749_142507788_142505515_142505530_142508334_142508353	0.0425155	0.102667	0.021	0.082	Tnnt3	T_44	SE
chr7_31040182_31040257_31040182_31040221_31041396_31041457	0.0426355	0.967	0.951333	0.016	Fxyd5	T_44	A3SS
chr12_70877159_70877263_70877159_70877239_70878416_70878493	0.043436	0.203667	0.409	-0.205	Frmd6	T_44	A5SS
chr18_24254517_24254684_24246049_24246224_24264324_24264532	0.043566	0.978333	0.993333	-0.015	Galnt1	T_44	SE
chr17_21011675_21011772_21008950_21009108_21020071_21020198	0.043566	0.908333	1	-0.092	Zfp160	T_44	SE
chr18_80272461_80272515_80263419_80263553_80283275_80283492	0.0436803	0.277	0.127667	0.149	Pqlc1	T_44	SE
chr6_38554979_38557380_38551530_38551908_38559203_38559304	0.0436933	0.739667	0.453333	0.286	Luc7l2	T_44	SE
chr2_164467147_164467327_164463300_164463368_164472137_164472322	0.0436933	0.728333	0.955	-0.227	Sys1	T_44	SE
chr19_4793671_4793880_4793826_4793880_4792397_4792820	0.0437854	0.814667	1	-0.185	Rbm4	T_44	A5SS
chr17_32822067_32822200_32822073_32822200_32821777_32821838	0.0437854	0.192667	0.0716667	0.121	Zfp799	T_44	A5SS
chr10_100080856_100080940_100079973_100080130_100087346_100087456	0.0438873	0.988333	0.910333	0.078	Kitl	T_44	SE
chr2_3508292_3509095_3504526_3507749_3511014_3511097	0.0439972	0.629	1	-0.371	Gm45902	T_44	SE
chr5_129543213_129543379_129543213_129543295_129549453_129549684	0.0442045	0.705667	0.482333	0.223	Sfswap	T_44	A5SS
chr14_54689185_54689277_54687043_54687120_54689803_54690527	0.04482	0.0106667	0.04	-0.029	1700123O20Rik	T_44	SE
chr16_11894882_11894954_11887577_11887796_11909265_11909398	0.04482	0.00633333	0.0783333	-0.072	Cpped1	T_44	SE
chr9_42992535_42992571_42991873_42992028_42992988_42993121	0.0451023	0.976	0.914667	0.061	Arhgef12	T_44	SE
chr4_155818538_155818664_155817922_155817987_155820328_155820428	0.0454382	0.618	0.448333	0.17	Ccnl2	T_44	SE
chr17_15501311_15501357_15499900_15500024_15502964_15503128	0.0458505	0.0926667	0.210333	-0.118	Tbp	T_44	SE
chr2_12410000_12410080_12364446_12364519_12419158_12419410	0.0460585	0.848333	1	-0.152	Mindy3	T_44	SE
chrX_74288661_74288714_74288447_74288513_74289298_74289348	0.0460585	0.708	0.932333	-0.224	Taz	T_44	SE
chr14_20724710_20724820_20724747_20724820_20724460_20724563	0.0460951	0.948333	0.867333	0.081	Ndst2	T_44	A5SS
chr11_61544157_61544328_61535270_61535383_61546149_61546373	0.0461161	0.0353333	0.015	0.02	Epn2	T_44	SE
chr13_55130533_55130627_55122015_55122515_55132306_55132356	0.0461161	0.772667	0.903333	-0.131	Zfp346	T_44	SE
chr9_86372340_86372479_86307305_86307876_86422840_86423004	0.0461161	0.978	0.816	0.162	Ube2cbp	T_44	SE
chr17_25785003_25785194_25784660_25784725_25785427_25785532	0.0461949	0.441667	0.767667	-0.326	Haghl	T_44	SE
chr15_66906400_66906680_66906400_66906488_66912828_66913089	0.046251	0.768	0.862	-0.094	Ccn4	T_44	A5SS
chr10_62633976_62634126_62639860_62640006_62626162_62626282_62640446_62640632	0.0463961	0.887	0.950333	-0.063	Ddx50	T_44	MXE
chr13_102754055_102754256_102751380_102751610_102758501_102758737	0.0464786	0.091	0.044	0.047	Mast4	T_44	SE
chr5_16856586_16856840_16856260_16856402_16870216_16870347	0.0466131	0.574	1	-0.426	Gm28710	T_44	SE
chr6_86774948_86775048_86774948_86775014_86793508_86793564	0.046864	0.897	0.561667	0.335	Anxa4	T_44	A3SS
chr11_5079484_5079519_5078919_5078952_5083359_5083571	0.0471847	0.993667	0.967	0.027	Ewsr1	T_44	SE
chr1_173728881_173730540_173727408_173727825_173741587_173741747	0.0472359	1	0.775667	0.224	Ifi207	T_44	SE
chr11_98771436_98771525_98771199_98771344_98771792_98772134	0.0473356	0.991	0.948667	0.042	Nr1d1	T_44	SE
chr11_32229246_32229616_32227751_32227949_32229879_32230053	0.0477651	0.41	0.725	-0.315	Mpg	T_44	SE
chr1_162675604_162675841_162674102_162674151_162677354_162677458	0.0477651	1	0.845333	0.155	Prrc2c	T_44	SE
chrX_38601928_38602081_38600654_38600778_38602575_38602673	0.0477651	0.975333	0.928667	0.047	Mcts1	T_44	SE
chr10_63303844_63303868_63299119_63299239_63306347_63306446	0.048247	0.0113333	0.0563333	-0.045	Herc4	T_44	SE
chr15_62149238_62149352_62107147_62107465_62159996_62160128	0.0484025	0.497333	0.861333	-0.364	Pvt1	T_44	SE
chr12_104700364_104700520_104696273_104697144_104702401_104703182	0.0484311	0.959	0.840667	0.118	Dicer1	T_44	SE
chr3_95064330_95064474_95063654_95063784_95065420_95065505	0.0484311	0.976667	0.918	0.059	Pip5k1a	T_44	SE
chr4_130354135_130354256_130338483_130338584_130359875_130359943	0.0485171	0.845667	0.966667	-0.121	Zcchc17	T_44	SE
chr13_74611263_74611387_74610199_74610326_74612723_74612948	0.0485171	0.644333	0.175667	0.469	Gm46430	T_44	SE
chr4_31977478_31977556_31977347_31977389_31978430_31978476	0.0485171	0.0156667	0.0686667	-0.053	Map3k7	T_44	SE
chr7_44491162_44491249_44490110_44490970_44491954_44492048	0.0490428	0.106667	0.184	-0.077	Emc10	T_44	SE
chr14_30512983_30513097_30505545_30505684_30518918_30519470	0.0490428	0.673667	0.887667	-0.214	Dcp1a	T_44	SE
chr11_96959339_96959451_96958852_96959024_96959553_96960062	0.0494521	1	0.528667	0.471	D030028A08Rik	T_44	SE
chr3_89236302_89236600_89234176_89235292_89237616_89237919	0.0495402	0.093	0.0116667	0.081	Trim46	T_44	SE
chr5_33607463_33608227_33600346_33600880_33614602_33614834	0.0495402	0.98	0.867333	0.113	Fam53a	T_44	SE
chr7_126492757_126493001_126492811_126493001_126492443_126492608	0.0497036	0.0623333	0.278333	-0.216	Atxn2l	T_44	A5SS
chr4_147918133_147918199_147917304_147917409_147918779_147918893	0.0497422	0.99	0.965667	0.024	Plod1	T_44	SE
chr13_50419839_50420028_50419839_50419877_50423201_50423362	0.0498	0.115333	0.294667	-0.179	Fbxw17	T_44	A5SS
chr17_46161031_46161326_46161031_46161291_46163482_46163509	0.0498	0.983	0.901667	0.081	Gtpbp2	T_44	A5SS
chr6_38554979_38557380_38554979_38555063_38557851_38557918	0.0498065	0.723667	0.145667	0.578	Luc7l2	T_44	A5SS
chr5_135216589_135218294_135210740_135210938_135221957_135222096	0.0499088	0.991667	0.907	0.085	Baz1b	T_44	SE
chr2_131522147_131522219_131524243_131524333_131520411_131521171_131524742_131525172	0.0502034	0.885667	0.815333	0.07	Smox	T_44	MXE
chr2_102839357_102839477_102842835_102842949_102828541_102828610_102845284_102845410	0.0502034	0.934667	0.713667	0.221	Cd44	T_44	MXE
chrX_48623961_48624197_48628135_48628183_48623577_48623828_48629251_48629345	0.0502034	0.364333	0.033	0.331	Slc25a14	T_44	MXE
chr3_27146836_27146882_27145955_27146045_27148992_27149072	0.0503016	0.994333	0.924333	0.07	Ect2	T_44	SE
chr9_118566907_118566979_118565556_118565667_118568963_118569039	0.0503026	0.587667	0.197667	0.39	Golga4	T_44	SE
chr11_120070791_120070902_120070484_120070610_120071358_120071535	0.0503026	0.905667	0.990667	-0.085	Cep131	T_44	SE
chr11_3143694_3143790_3143259_3143336_3144216_3144292	0.0503026	0.031	0.137	-0.106	Sfi1	T_44	SE
chr10_80007299_80007451_80007323_80007451_80007135_80007228	0.0505917	0.732	0.933667	-0.202	Abca7	T_44	A3SS
chr9_50788152_50788241_50778969_50779104_50789496_50789515	0.0506036	0.994667	0.906	0.089	Alg9	T_44	SE
chr4_34771873_34772053_34771257_34771414_34778278_34778349	0.0506036	0.0256667	0.0803333	-0.055	Smim8	T_44	SE
chr16_56636170_56636245_56634458_56634539_56642488_56642560	0.0506945	0.391	1	-0.609	Abi3bp	T_44	SE
chr2_167610303_167610429_167607849_167609247_167617828_167617977	0.0506945	0.990333	0.967667	0.023	Gm20431	T_44	SE
chr3_90031295_90031370_90028324_90028377_90034064_90034177	0.0506945	0.889	0.808667	0.08	Ubap2l	T_44	SE
chr8_94562737_94562789_94560108_94560163_94563956_94564056	0.0506945	0.959667	0.991	-0.031	Cpne2	T_44	SE
chr18_53685882_53686028_53681722_53683464_53697594_53697693	0.051024	0.976	0.875	0.101	Cep120	T_44	SE
chr6_120862854_120862962_120848455_120848616_120876202_120876346	0.0510707	0.892333	0.978667	-0.086	Bcl2l13	T_44	SE
chr10_115361808_115361959_115361906_115361959_115347645_115347783	0.0511242	0.97	0.825333	0.145	Tmem19	T_44	A5SS
chr5_150796570_150796676_150796570_150796670_150800577_150801017	0.0511242	0.402	0.297667	0.104	Pds5b	T_44	A5SS
chr5_33610431_33610486_33600346_33600880_33614602_33614834	0.0516186	0.980667	0.853333	0.127	Fam53a	T_44	SE
chr17_24885418_24885617_24884400_24884555_24885718_24885837	0.0516545	0.930333	0.981667	-0.051	Nubp2	T_44	SE
chrX_147400821_147400929_147397871_147397980_147403732_147403832	0.0521776	0.372	0.886	-0.514	Il13ra2	T_44	SE
chr7_126671537_126671667_126671537_126671660_126671733_126671880	0.0522161	0.989667	0.929667	0.06	Sgf29	T_44	A5SS
chr16_11084207_11084317_11079703_11079784_11084750_11084893	0.052658	1	0.942	0.058	Txndc11	T_44	SE
chr6_85340342_85342361_85337480_85337670_85347779_85348455	0.0526757	0.076	0.0466667	0.029	Rab11fip5	T_44	SE
chr5_121797724_121797791_121797724_121797785_121802080_121802265	0.0527666	0.372	0.485333	-0.113	Atxn2	T_44	A5SS
chr10_44294595_44294674_44289862_44289990_44303566_44303729	0.0527762	0.988	0.947667	0.04	Atg5	T_44	SE
chr6_5278718_5278812_5277871_5277927_5289012_5289068	0.0527762	0.033	0.066	-0.033	Pon2	T_44	SE
chr18_32426223_32426352_32424819_32424967_32431670_32431742	0.0529147	0.546333	0.364333	0.182	Bin1	T_44	SE
chr16_98066543_98066665_98020947_98021000_98067754_98067815	0.0529147	0.897667	0.545	0.353	A630089N07Rik	T_44	SE
chr7_44880566_44880638_44880251_44880470_44880922_44881111	0.0530362	0.783667	0.892	-0.108	Med25	T_44	SE
chr15_79897694_79897971_79897743_79897971_79895410_79895558	0.0530471	0.983333	0.934667	0.049	Apobec3	T_44	A3SS
chr17_35044316_35044438_35043965_35044134_35045293_35045374	0.0530754	0.919667	0.611667	0.308	Msh5	T_44	SE
chr4_148967523_148970635_148967523_148967626_148984036_148984165	0.0533285	0.661333	0.875333	-0.214	Pex14	T_44	A3SS
chr1_74579324_74579927_74579324_74579618_74585383_74585697	0.0533285	0.278333	0.732	-0.454	Zfp142	T_44	A3SS
chr7_25664247_25664448_25664326_25664448_25663136_25663250	0.053607	0.0223333	0.066	-0.044	Exosc5	T_44	A3SS
chr1_183202951_183203039_183135457_183135876_183221322_183221485	0.0541096	0.756	0.951333	-0.195	Disp1	T_44	SE
chr1_93479463_93479599_93479034_93479068_93489123_93489154	0.0541096	0.0313333	0.0136667	0.018	37500	T_44	SE
chr7_141322461_141322608_141321925_141322065_141324081_141324132	0.0541096	0.993	0.912333	0.081	Deaf1	T_44	SE
chr6_119734080_119734092_119722172_119722308_119743287_119743481	0.0541096	0.0156667	0.065	-0.049	Erc1	T_44	SE
chr9_21916416_21916564_21915704_21915943_21918021_21918089	0.0541096	0	0.057	-0.057	Rab3d	T_44	SE
chr5_110835974_110836069_110835979_110836069_110834654_110834799	0.0541723	0.147333	0.0546667	0.093	Hscb	T_44	A5SS
chr4_82320473_82320556_82310302_82310391_82327728_82327913	0.0543474	0.933	0.759333	0.174	Nfib	T_44	SE
chr2_180584405_180584871_180584405_180584487_180584796_180584871	0.0545294	0.013	0.0386667	-0.026	Mrgbp	T_44	RI
chrX_74288928_74289019_74288983_74289019_74288661_74288714	0.054823	1	0.679333	0.321	Taz	T_44	A3SS
chr10_127328877_127329015_127328877_127328983_127329498_127329943	0.0548897	0.125333	0.0596667	0.066	Arhgap9	T_44	A5SS
chr4_129600982_129601243_129600982_129601134_129601406_129601625	0.0548897	0.364	0.573333	-0.209	Tmem234	T_44	A5SS
chr2_31592462_31592496_31592465_31592496_31583154_31583260	0.0549681	0.964667	0.913333	0.051	Fubp3	T_44	A3SS
chr9_59739939_59740032_59734452_59737868_59750261_59750371	0.0550392	1	0.494333	0.506	Senp8	T_44	SE
chr12_78492037_78492310_78481298_78481365_78504616_78504751	0.0550392	1	0.846	0.154	Gphn	T_44	SE
chr1_161036207_161036579_161036207_161036244_161036548_161036579	0.0552996	0.0446667	0.0316667	0.013	Gas5	T_44	RI
chr8_121978578_121978754_121978601_121978754_121975899_121975991	0.0557895	0.588333	0.333333	0.255	Banp	T_44	A3SS
chr15_98879764_98879844_98879776_98879844_98879404_98879487	0.0561933	0.0526667	0.186333	-0.134	Rhebl1	T_44	A5SS
chr10_14407865_14407911_14402582_14405438_14409672_14409825	0.056253	0.690333	0.085	0.605	Adgrg6	T_44	SE
chr4_108625980_108626153_108626037_108626153_108625654_108625814	0.056439	0.971333	0.913	0.058	Cc2d1b	T_44	A3SS
chr10_58256746_58256904_58256819_58256904_58255828_58255882	0.056439	0.086	0	0.086	Gcc2	T_44	A3SS
chr7_126467949_126468049_126466993_126467773_126468472_126468641	0.0565892	0.904333	0.961667	-0.057	Sh2b1	T_44	SE
chr6_125024413_125024552_125024032_125024270_125024745_125024767	0.056728	0.495	0.710667	-0.216	Zfp384	T_44	SE
chr3_89185436_89185609_89185455_89185609_89184888_89184996	0.0569562	0.822333	0.953333	-0.131	Fam189b	T_44	A3SS
chr4_137727676_137727779_137727729_137727779_137726951_137727075	0.0569562	0.912333	0.977667	-0.065	Rap1gap	T_44	A3SS
chr7_31040182_31040272_31040182_31040221_31041396_31041457	0.0569562	0.893333	0.847667	0.046	Fxyd5	T_44	A3SS
chr1_75440411_75440542_75440487_75440542_75439344_75439404	0.0569562	0.923333	0.972333	-0.049	Gmppa	T_44	A3SS
chr2_120031501_120031651_120031306_120031402_120031840_120031868	0.0572044	0.441	0.889	-0.448	Jmjd7	T_44	SE
chr15_102509918_102510005_102505369_102505568_102516787_102516812	0.0572044	0.401333	0.782667	-0.381	Map3k12	T_44	SE
chr16_91399217_91399345_91393756_91393913_91403709_91405589	0.0572044	0.813333	0.947667	-0.134	Ifnar2	T_44	SE
chr11_29526692_29526843_29526435_29526565_29529928_29530154	0.057511	0.827	0.971667	-0.145	Mtif2	T_44	SE
chr2_25354892_25355028_25355557_25355721_25354740_25354822_25355813_25355953	0.0575159	0.0643333	0.230333	-0.166	Dpp7	T_44	MXE
chr10_83628228_83628300_83641005_83641104_83624618_83624706_83648527_83648603	0.0575159	0.735	0.526333	0.209	Appl2	T_44	MXE
chr9_21080083_21080171_21080083_21080168_21080704_21080817	0.0577489	0.891	0.957333	-0.066	Gm38431	T_44	A3SS
chr17_31599514_31599643_31599520_31599643_31596795_31596893	0.0577489	0.953	0.8	0.153	Pknox1	T_44	A3SS
chr14_52003972_52004116_52003653_52003758_52004611_52004742	0.0581133	0.868667	0.935667	-0.067	Arhgef40	T_44	SE
chr1_183173495_183173623_183135354_183135876_183221322_183221490	0.0586453	0.817333	0.963333	-0.146	Disp1	T_44	SE
chr19_7341167_7341254_7290602_7290782_7341766_7341860	0.0586453	0.970333	0.83	0.14	Mark2	T_44	SE
chr11_120782628_120782717_120782382_120782548_120783006_120783160	0.0586476	0.941333	0.784333	0.157	Rfng	T_44	SE
chr1_71613762_71614035_71612467_71612650_71615359_71615551	0.0586476	0.111667	0.085	0.027	Fn1	T_44	SE
chr4_130349264_130349322_130338483_130338584_130359875_130359943	0.0587822	0.871333	0.981	-0.11	Zcchc17	T_44	SE
chr11_115270014_115270099_115269696_115269896_115270322_115270430	0.0589101	0.719	1	-0.281	Fdxr	T_44	SE
chr14_31736752_31736838_31736759_31736838_31734971_31735086	0.0592646	0.0923333	0.0476667	0.045	Ankrd28	T_44	A5SS
chr7_79417835_79418016_79420262_79420350_79412618_79412755_79424205_79424333	0.0595417	0.212667	0.437333	-0.225	Fanci	T_44	MXE
chr17_66130459_66130546_66130459_66130468_66130679_66130834	0.0595808	0.882333	0.988667	-0.106	Ddx11	T_44	A5SS
chr2_132854892_132855022_132849865_132850003_132861208_132861294	0.0596401	0.919	0.961667	-0.043	Crls1	T_44	SE
chr6_30090268_30090304_30089894_30090146_30095339_30095346	0.0597042	0.064	0.150667	-0.087	Nrf1	T_44	SE
chr15_96415728_96415947_96415776_96415947_96415031_96415151	0.0598147	0.398	0.524	-0.126	Scaf11	T_44	A5SS
chr7_98353476_98353616_98350667_98353130_98359357_98359467	0.059845	0.339	0.666667	-0.328	Tsku	T_44	SE
chr7_144452026_144452137_144452547_144452658_144449559_144449615_144454675_144454786	0.0602787	0.946	0.915	0.031	Cttn	T_44	MXE
chr19_5681431_5681574_5681431_5681553_5683276_5683412	0.0606501	0.144333	0.0973333	0.047	Pcnx3	T_44	A3SS
chr5_30668998_30669052_30666911_30667113_30669691_30669828	0.0608211	0.0106667	0.0336667	-0.023	Cenpa	T_44	SE
chr11_69903007_69903719_69903007_69903452_69903676_69903719	0.0608747	0.600333	0.850667	-0.25	Neurl4	T_44	RI
chr2_91157984_91158488_91157984_91158143_91158416_91158488	0.0608747	0.017	0.217333	-0.2	Madd	T_44	RI
chr19_5770202_5770552_5770202_5770352_5770492_5770552	0.0608747	0.854333	0.970667	-0.116	Scyl1	T_44	RI
chr16_93862413_93862536_93862413_93862503_93862640_93862715	0.060909	0.957	0.908333	0.049	Morc3	T_44	A5SS
chr3_90038814_90039016_90038847_90039016_90038369_90038465	0.060909	0.29	0.182667	0.107	Ubap2l	T_44	A5SS
chr3_95033908_95034026_95033917_95034026_95033632_95033764	0.0612834	0.316667	0.384	-0.067	Psmd4	T_44	A5SS
chr11_106187100_106187180_106187124_106187180_106173678_106173781	0.0612834	0.520667	0.333333	0.187	Strada	T_44	A5SS
chr11_87589955_87590055_87590008_87590055_87589655_87589818	0.0613916	0.923333	0.647333	0.276	38231	T_44	A3SS
chr11_49685086_49685352_49685086_49685155_49685262_49685352	0.0615596	0.0256667	0.0466667	-0.021	Cnot6	T_44	RI
chr7_141482486_141482566_141475239_141475497_141489551_141489620	0.0619747	0.99	0.961667	0.028	Tspan4	T_44	SE
chr5_107641782_107642922_107641953_107642922_107633062_107633131	0.0622651	0.865333	0.629	0.236	Rpap2	T_44	A3SS
chr9_72318723_72318841_72312650_72312760_72319091_72319315	0.062317	0.126	0.345333	-0.219	Zfp280d	T_44	SE
chr2_24963455_24963543_24963022_24963156_24965556_24965654	0.0623402	1	0.841667	0.158	Dph7	T_44	SE
chr4_11583676_11583722_11569820_11569932_11593620_11593653	0.0623402	0.0466667	0.186	-0.139	Rad54b	T_44	SE
chr5_43238326_43238416_43237306_43237588_43244585_43244676	0.0623402	0.0496667	0.363667	-0.314	Cpeb2	T_44	SE
chr2_156177632_156177906_156177360_156177385_156178879_156178952	0.0623877	0.064	0.037	0.027	Rbm39	T_44	SE
chr11_97263895_97264026_97258048_97258351_97267594_97267623	0.0624461	0.0216667	0.0513333	-0.03	Npepps	T_44	SE
chr11_86257203_86257415_86256442_86256497_86257504_86257554	0.0624461	1	0.606333	0.394	Ints2	T_44	SE
chr5_140666007_140666208_140661826_140665493_140670466_140670567	0.0624461	0.9	0.986333	-0.086	Iqce	T_44	SE
chr7_24085425_24085506_24081923_24082238_24097820_24097895	0.0624461	0.917333	0.976	-0.059	Zfp180	T_44	SE
chr17_75488816_75488949_75435895_75436168_75491757_75491790	0.0624461	0.487333	0.666667	-0.179	Rasgrp3	T_44	SE
chr7_128691751_128691825_128690626_128690698_128692253_128692382	0.0631422	0.956	0.828667	0.127	Inpp5f	T_44	SE
chr7_127933566_127933832_127933370_127933492_127934389_127934627	0.0631422	1	0.625667	0.374	Prss36	T_44	SE
chr13_19390972_19391097_19376378_19376661_19395703_19395734	0.0631422	0.029	0.0873333	-0.058	Stard3nl	T_44	SE
chr13_113901002_113901153_113794592_113794696_113922246_113922391	0.0631422	0.0773333	0.205667	-0.128	Arl15	T_44	SE
chr13_66931605_66931658_66928169_66928322_66932934_66933038	0.0631422	0.476	0.936333	-0.46	Mterf3	T_44	SE
chr7_126468419_126468641_126468472_126468641_126466998_126467773	0.0632528	0.469	0.160667	0.308	Sh2b1	T_44	A5SS
chr7_100119896_100119942_100119673_100119729_100121363_100121466	0.0636106	0.0626667	0.0203333	0.042	Pold3	T_44	SE
chr16_33960176_33960352_33959052_33959167_33961568_33962240	0.0638372	0.997	0.952333	0.045	Umps	T_44	SE
chr7_41634679_41634710_41633202_41633694_41647490_41647548	0.0642335	0.839	0.41	0.429	Zfp788	T_44	SE
chr5_110144771_110144987_110144590_110144650_110146469_110146547	0.0642335	0.904667	0.978	-0.073	Chfr	T_44	SE
chr11_16508078_16508484_16508103_16508484_16506372_16506472	0.06436	0.037	0.057	-0.02	Sec61g	T_44	A5SS
chr15_98878452_98879055_98878452_98878534_98879007_98879055	0.064381	0.052	0.0103333	0.042	Rhebl1	T_44	RI
chr7_127577974_127578029_127579666_127579732_127577534_127577646_127579809_127579973	0.0645887	0.0666667	0.0126667	0.054	Phkg2	T_44	MXE
chr2_131522147_131522219_131524243_131524333_131520094_131520268_131524742_131525172	0.0645894	0.879333	0.806333	0.073	Smox	T_44	MXE
chr15_102509289_102509378_102505089_102505568_102516787_102516816	0.0662525	0.77	0.933	-0.163	Map3k12	T_44	SE
chr8_20147548_20147716_20145519_20145639_20151480_20151665	0.0662525	0.638	0.87	-0.232	Gm21811	T_44	SE
chr6_13605786_13605959_13603397_13603487_13607829_13608005	0.0662525	0.156	0.0383333	0.118	Tmem168	T_44	SE
chr11_69906225_69906407_69906225_69906295_69906517_69906603	0.0663887	1	0.889667	0.11	Neurl4	T_44	A5SS
chr2_61629284_61629372_61627720_61627839_61643714_61643785	0.0667393	0.0166667	0.0513333	-0.035	Tank	T_44	SE
chr5_135371497_135371606_135371505_135371606_135371240_135371415	0.0667919	0.909333	0.972667	-0.063	Nsun5	T_44	A3SS
chr19_4037289_4037396_4037584_4037620_4037103_4037191_4037862_4037985	0.0668473	0.0383333	0.022	0.016	Gstp1	T_44	MXE
chr5_101900013_101900249_101900058_101900249_101898426_101898561	0.0669347	0.211333	0.384333	-0.173	Wdfy3	T_44	A5SS
chr15_78597141_78597333_78597141_78597219_78602692_78602775	0.0669347	0.03	0.0926667	-0.063	Cyth4	T_44	A5SS
chr4_144919229_144919504_144919384_144919504_144918650_144918794	0.0670328	0.014	0.0623333	-0.048	Dhrs3	T_44	A3SS
chr19_6353260_6353333_6353277_6353333_6353119_6353190	0.0670328	0.0746667	0.0123333	0.062	Map4k2	T_44	A3SS
chr15_98878452_98878593_98878452_98878534_98879007_98879055	0.0670328	0.104	0.015	0.089	Rhebl1	T_44	A3SS
chr5_134306531_134306731_134295509_134295613_134314382_134314676	0.067608	0.008	0.0343333	-0.026	Gtf2i	T_44	SE
chr8_39096924_39097014_39071375_39071516_39126528_39126592	0.0679603	0.923667	0.959333	-0.036	Tusc3	T_44	SE
chr13_59536248_59536373_59533171_59533239_59544386_59544439	0.0680354	0.990667	0.913333	0.077	Agtpbp1	T_44	SE
chr4_32824395_32824494_32827088_32827187_32823405_32823504_32828709_32828808	0.0685475	0.478667	0.251333	0.227	Ankrd6	T_44	MXE
chr15_12236017_12236148_12233853_12233926_12237928_12238019	0.0685769	1	0.927	0.073	Mtmr12	T_44	SE
chr4_40723972_40724150_40723702_40723844_40726104_40726180	0.0686181	0.984333	0.946667	0.038	Dnaja1	T_44	SE
chr9_88716493_88716563_88715487_88715749_88719658_88719813	0.0686181	0	0.0656667	-0.066	Mthfsl	T_44	SE
chr10_128796388_128796514_128795559_128795805_128798126_128798291	0.0687576	0.988333	0.971333	0.017	Mmp19	T_44	SE
chr2_84626019_84626137_84624269_84624558_84650405_84650676	0.0687576	0.004	0.0303333	-0.026	Ctnnd1	T_44	SE
chr6_136563759_136563846_136563759_136563837_136565016_136565162	0.0690748	0.023	0.07	-0.047	Atf7ip	T_44	A5SS
chr11_3177426_3177521_3170586_3170704_3186064_3186136	0.0694028	0.948333	0.775667	0.173	Sfi1	T_44	SE
chr14_49015416_49015632_49004089_49014349_49016197_49016306	0.0697948	0.984667	0.933667	0.051	Exoc5	T_44	SE
chr1_44101899_44101957_44099847_44099935_44102327_44102391	0.069871	1	0.486	0.514	Tex30	T_44	SE
chrX_36152017_36152114_36155542_36155627_36148978_36149111_36168813_36171259	0.0700306	0.569333	0.463667	0.106	Il13ra1	T_44	MXE
chr19_4097400_4097733_4097400_4097507_4097816_4097917	0.070115	0.028	0.0486667	-0.021	Cdk2ap2	T_44	A5SS
chr9_96856033_96856194_96839958_96840117_96856367_96856499	0.0704405	0.197667	0	0.198	Pxylp1	T_44	SE
chr15_62159996_62160128_62107147_62107465_62242173_62242301	0.0704405	0.863333	0.433667	0.43	Pvt1	T_44	SE
chr8_33862985_33863048_33864332_33864371_33834303_33834454_33866326_33866404	0.0705782	0.248333	0.158667	0.09	Rbpms	T_44	MXE
chr8_122576118_122576231_122575401_122575535_122576514_122576570	0.0707447	0.012	0.0226667	-0.011	Aprt	T_44	SE
chr2_26915954_26916006_26915595_26915769_26916256_26916300	0.0707447	0.957	0.853667	0.103	Surf1	T_44	SE
chr6_86423605_86423671_86424344_86424420_86420323_86420411_86424961_86425070	0.0709515	0.266333	0.135	0.131	Tia1	T_44	MXE
chr13_74746582_74746636_74748204_74748243_74745990_74746104_74754310_74754370	0.0709515	0.512667	0.405667	0.107	Cast	T_44	MXE
chrX_137027989_137028154_137032350_137032500_137016248_137016339_137038223_137038300	0.0709515	0.221667	0.473	-0.251	Slc25a53	T_44	MXE
chr13_85196251_85196325_85190753_85190876_85202332_85202413	0.0711325	0.908667	0.969333	-0.061	Ccnh	T_44	SE
chrX_159278109_159278203_159255781_159256188_159279166_159279203	0.0711325	0.820667	0.943667	-0.123	Rps6ka3	T_44	SE
chr13_106948067_106948120_106947585_106947659_106948700_106948787	0.0718506	0.0693333	0.00966667	0.06	Dimt1	T_44	SE
chr14_20690703_20690874_20690703_20690725_20690835_20690874	0.0721158	0.953667	0.991333	-0.038	Sec24c	T_44	RI
chr16_44830298_44830531_44820727_44820959_44832074_44832137	0.0721346	0	0.103667	-0.104	Cd200r4	T_44	SE
chr3_68917956_68918104_68916091_68916263_68918489_68918625	0.0721346	1	0.891667	0.108	Ift80	T_44	SE
chr9_80303272_80303299_80300534_80300666_80306959_80307178	0.0721346	0.0993333	0	0.099	Myo6	T_44	SE
chr11_117828078_117828169_117825923_117826006_117832344_117832449	0.0723797	0.846333	0.975333	-0.129	Afmid	T_44	SE
chr16_52186348_52186480_52186134_52186232_52189012_52189153	0.072394	0.651	0.431667	0.219	Cblb	T_44	SE
chr15_80747405_80747473_80759539_80759630_80711312_80711488_80784738_80784806	0.0730052	0.171333	0.0586667	0.113	Tnrc6b	T_44	MXE
chr7_143837761_143837984_143836517_143836729_143840432_143840523	0.0732418	0.988667	0.904333	0.084	Dhcr7	T_44	SE
chr15_83509662_83509796_83506279_83506327_83510733_83510793	0.073301	0.142	0.033	0.109	Ttll1	T_44	SE
chr5_76147685_76147828_76140270_76140548_76149202_76149238	0.0733235	0.987667	0.938333	0.049	Srd5a3	T_44	SE
chr7_28395042_28395135_28395417_28395539_28393668_28393698_28395628_28395695	0.0735094	0.49	0.359	0.131	Paf1	T_44	MXE
chr10_76847735_76847812_76825859_76825992_76850221_76850348	0.0740065	0.498	0.787	-0.289	Pcbp3	T_44	SE
chr2_22899918_22899983_22895618_22895762_22901280_22901345	0.0740065	0.0706667	0.00966667	0.061	Pdss1	T_44	SE
chr3_116520236_116520360_116513069_116513191_116523351_116523427	0.0742902	0.951	0.797667	0.153	Dbt	T_44	SE
chr7_132949584_132950435_132931141_132931545_132966506_132966694	0.0742902	0.775667	0.936	-0.16	Zranb1	T_44	SE
chr11_94650222_94651023_94650007_94650138_94653695_94653964	0.0744524	0.881	0.703333	0.178	Eme1	T_44	SE
chr17_24678595_24678704_24677834_24678052_24679036_24679224	0.0745946	0.99	0.943667	0.046	Zfp598	T_44	SE
chr8_40340297_40340329_40335809_40335963_40348939_40349018	0.0746133	0.874333	0.505667	0.369	Micu3	T_44	SE
chr11_55487478_55487560_55485625_55485738_55489018_55489192	0.0747646	0.967	0.940333	0.027	G3bp1	T_44	SE
chr8_105846164_105846391_105846164_105846221_105846315_105846391	0.0749241	0.906667	0.571	0.336	Cenpt	T_44	RI
chr6_38565654_38565722_38551513_38551908_38568846_38568917	0.0749534	0.742	0.91	-0.168	Luc7l2	T_44	SE
chr10_78201431_78201590_78201431_78201586_78202879_78203021	0.07562	0.978333	0.921333	0.057	Trappc10	T_44	A3SS
chr8_84695221_84695337_84695221_84695324_84695427_84695530	0.0758667	0.939667	0.974667	-0.035	Trmt1	T_44	A5SS
chr13_96496492_96496555_96495407_96495532_96501518_96501672	0.0762605	0.745	0.333333	0.412	Polk	T_44	SE
chr16_23110579_23111263_23111125_23111263_23110233_23110343	0.0762608	0.980667	0.921	0.06	Eif4a2	T_44	A3SS
chr5_110834654_110834799_110835974_110836069_110830935_110830983_110836306_110836403	0.0764678	0.685333	0.534667	0.151	Hscb	T_44	MXE
chr15_78935808_78935899_78934994_78935075_78936478_78936581	0.0767317	0.03	0.00966667	0.02	Nol12	T_44	SE
chr6_148770682_148775093_148770682_148772809_148777202_148777403	0.0767635	0.749333	0.946	-0.197	Ipo8	T_44	A3SS
chr11_69325438_69325793_69325557_69325793_69324823_69324962	0.0767635	0.983667	0.952	0.032	Trappc1	T_44	A3SS
chr6_129429891_129430010_129429891_129429958_129432121_129432273	0.0767635	0.933	0.780333	0.153	Clec1a	T_44	A3SS
chr16_17804485_17804924_17804808_17804924_17804305_17804409	0.0777131	0.798667	0.939333	-0.141	Scarf2	T_44	A3SS
chr7_67559857_67560064_67559857_67559969_67617992_67618130	0.0777131	0.117	0.444667	-0.328	Lrrc28	T_44	A3SS
chr12_76572046_76572069_76572049_76572069_76566167_76566266	0.0777131	0.751	0.328667	0.422	Plekhg3	T_44	A3SS
chr14_121905122_121905250_121908210_121908320_121878619_121878774_121973608_121973732	0.0783837	0.380667	0.253	0.128	Ubac2	T_44	MXE
chr13_100739013_100739195_100741167_100741231_100736076_100736273_100744529_100744657	0.0783837	0.859	0.784	0.075	Mrps36	T_44	MXE
chr11_69408663_69408781_69408257_69408401_69413532_69413675	0.0784717	0.994	0.923333	0.071	Kdm6b	T_44	SE
chr2_156174096_156174168_156172827_156173022_156176402_156176457	0.0784717	0.938667	0.819333	0.119	Rbm39	T_44	SE
chr10_81036987_81037111_81034917_81035005_81037203_81037282	0.078903	0.0226667	0.0816667	-0.059	Slc39a3	T_44	SE
chr2_160619831_160619971_160619861_160619971_160605995_160607322	0.0790493	0.179667	0.0536667	0.126	Gm14221	T_44	A5SS
chr16_30577798_30577997_30574545_30574606_30580958_30581045	0.0793516	0.032	0.00666667	0.025	Lsg1	T_44	SE
chr5_123746771_123746870_123745496_123745589_123749288_123749367	0.0793516	0.147667	0.313	-0.165	Rsrc2	T_44	SE
chrX_136740945_136741119_136739804_136739894_136741209_136741276	0.0793516	0.021	0.006	0.015	Morf4l2	T_44	SE
chr19_8725781_8725924_8725499_8725523_8726066_8726102	0.0793516	0.990333	0.959667	0.031	Snhg1	T_44	SE
chr3_88926271_88926361_88925293_88925411_88927010_88927070	0.0793516	0.948333	0.874	0.074	Dap3	T_44	SE
chr6_123068436_123068594_123050610_123050700_123069655_123069768	0.0793516	0.905333	0.512667	0.393	Clec4b1	T_44	SE
chr5_30069833_30069955_30064084_30064186_30071633_30071707	0.0793516	0.115667	0.651	-0.535	Tyms	T_44	SE
chr13_100739013_100739201_100741167_100741231_100735954_100736273_100744529_100744659	0.0795289	0.854333	0.779	0.075	Mrps36	T_44	MXE
chr9_62919350_62919485_62923280_62923328_62912749_62912855_62923570_62923655	0.080005	0.488	0.335	0.153	Pias1	T_44	MXE
chr12_111653389_111653434_111647470_111647728_111655269_111655615	0.0800211	0.607667	0.761667	-0.154	Mark3	T_44	SE
chr2_173615482_173616423_173615482_173615576_173659322_173659367	0.0807165	0.0616667	0.022	0.04	Ppp4r1l-ps	T_44	A3SS
chr1_133004653_133004721_133003790_133003890_133009136_133009192	0.0814625	0.523667	0.730667	-0.207	Mdm4	T_44	SE
chr11_119543181_119543361_119538718_119542694_119544591_119544836	0.0816292	1	0.92	0.08	Nptx1	T_44	SE
chr5_29598858_29599016_29600640_29600794_29597068_29597184_29601131_29601352	0.0817615	0.225333	0.322	-0.097	Ube3c	T_44	MXE
chr2_156174096_156174168_156177335_156177385_156172827_156173022_156178879_156178952	0.0820615	0.802	0.857333	-0.055	Rbm39	T_44	MXE
chr8_70029207_70029235_70030641_70030736_70028618_70028774_70031462_70031558	0.0820615	0.669	0.84	-0.171	Mau2	T_44	MXE
chr7_25330685_25330831_25329860_25330276_25331013_25331136	0.0821143	0.909667	0.978667	-0.069	Megf8	T_44	SE
chr4_40694851_40695136_40693389_40693449_40695376_40695418	0.0821143	0.955	0.849	0.106	Aptx	T_44	SE
chr7_140943276_140943712_140942985_140943196_140944644_140944764	0.0823638	0.967	0.776	0.191	Pgghg	T_44	SE
chr3_90031310_90031370_90028324_90028377_90034064_90034177	0.0827497	0.908667	0.844333	0.064	Ubap2l	T_44	SE
chr1_90813214_90813814_90811258_90811831_90815950_90816535	0.0829973	0.81	0.579	0.231	Col6a3	T_44	SE
chr19_41955822_41955983_41955822_41955961_41956508_41956586	0.0831136	0.0176667	0.0683333	-0.051	Mms19	T_44	A3SS
chr1_190928491_190928758_190928491_190928717_190937443_190937700	0.0831274	0.955	0.842333	0.113	Angel2	T_44	A5SS
chr7_98353476_98353616_98359357_98359467_98350667_98353130_98361241_98361288	0.0833442	0.640333	0.333333	0.307	Tsku	T_44	MXE
chr7_98359357_98359467_98350667_98353130_98361241_98361288	0.0834912	0.122333	0.0213333	0.101	Tsku	T_44	SE
chr13_54564184_54564272_54559197_54559324_54565181_54565356	0.0834912	0.398333	0.920333	-0.522	4833439L19Rik	T_44	SE
chr13_98266150_98266532_98263073_98263476_98267315_98267474	0.0834912	0.614333	0.877667	-0.263	Ankra2	T_44	SE
chr6_87833641_87833726_87827639_87827696_87834427_87834493	0.0834912	0.932667	0.982333	-0.05	Isy1	T_44	SE
chr5_127603780_127603851_127603780_127603798_127604110_127604188	0.0835168	0.666667	0.287	0.38	Slc15a4	T_44	A3SS
chr6_113328364_113328612_113328364_113328479_113329228_113329408	0.0836652	0.952667	0.871333	0.081	Ogg1	T_44	A5SS
chr4_127088328_127088554_127088328_127088336_127092911_127093083	0.0836652	0.812667	0.924	-0.111	Zmym6	T_44	A5SS
chr11_70699919_70700155_70700057_70700155_70695863_70695948	0.0837169	0.49	0	0.49	Inca1	T_44	A5SS
chr9_21006826_21006944_21006826_21006856_21007363_21007540	0.0837169	0.974	0.914333	0.06	Mrpl4	T_44	A5SS
chr7_73454690_73454803_73454328_73454451_73455490_73455641	0.0840149	0.0413333	0.105	-0.064	Chd2	T_44	SE
chr15_62159996_62160128_62175466_62175548_62107147_62107465_62242173_62242301	0.0840718	0.236667	0.0453333	0.191	Pvt1	T_44	MXE
chr8_70023610_70023697_70023613_70023697_70022619_70022669	0.0841556	0.666333	0.535	0.131	Mau2	T_44	A5SS
chr17_24678595_24678713_24677834_24678052_24679036_24679224	0.0843966	0.99	0.942333	0.048	Zfp598	T_44	SE
chr16_17652704_17652807_17651220_17652263_17653190_17653357	0.0844012	0.989333	0.943333	0.046	Med15	T_44	SE
chr2_22929539_22929620_22915414_22915524_22935558_22935639	0.0845882	0.975667	0.859667	0.116	Pdss1	T_44	SE
chr6_86963992_86964225_86963995_86964225_86956258_86956572	0.0846238	0.831333	0.947333	-0.116	Aak1	T_44	A3SS
chr14_55897282_55898012_55897282_55897434_55898242_55898386	0.0846238	0.649	0.836	-0.187	Sdr39u1	T_44	A3SS
chr1_163396807_163397169_163396811_163397169_163394590_163394692	0.0847861	0.257333	0.155	0.102	Gorab	T_44	A5SS
chr13_114824566_114824694_114820801_114820946_114825210_114825230	0.0850753	0.978	0.930667	0.047	Mocs2	T_44	SE
chr7_142505287_142505299_142507749_142507788_142504047_142504065_142508334_142508353	0.0851948	0.711	0.944	-0.233	Tnnt3	T_44	MXE
chr1_37993991_37994110_37995632_37995841_37987393_37990457_37997163_37997243	0.0851948	0.0533333	0.0886667	-0.035	Txndc9	T_44	MXE
chr3_103987426_103987561_103988614_103988774_103985752_103985909_103991037_103991211	0.0851948	0.368	0.493	-0.125	Phtf1	T_44	MXE
chr6_71883443_71884625_71883443_71883602_71884539_71884625	0.0853802	0.016	0.0636667	-0.048	Ptcd3	T_44	RI
chr1_171415714_171415830_171415714_171415799_171416134_171416236	0.0854882	0.755333	0.595667	0.16	Usf1	T_44	A5SS
chr1_134870067_134870250_134865777_134865960_134872806_134872932	0.0856855	0.913	0.625	0.288	Ppp1r12b	T_44	SE
chr5_136191899_136191985_136189551_136189619_136194296_136194397	0.0856855	0.954333	0.990667	-0.036	Prkrip1	T_44	SE
chr8_78578718_78578757_78531082_78531158_78662986_78663022	0.0857147	1	0.894333	0.106	Slc10a7	T_44	SE
chr16_85040250_85040307_85030231_85030365_85056323_85056526	0.0857147	0.716	0.862667	-0.147	App	T_44	SE
chr2_35147231_35147411_35147234_35147411_35145056_35145236	0.0865849	0.939	0.832333	0.107	Cntrl	T_44	A3SS
chr6_140593554_140597110_140596248_140597110_140591627_140591764	0.0865849	0.289	0.144667	0.144	Plekha5	T_44	A3SS
chr1_180229385_180229487_180229385_180229484_180229841_180229925	0.0865849	0.964333	0.897333	0.067	Psen2	T_44	A3SS
chr2_120402709_120402770_120397361_120397447_120403904_120403960	0.086603	0.994	0.931667	0.062	Tmem87a	T_44	SE
chr3_95754318_95754515_95754371_95754515_95753006_95753130	0.0871002	0.879667	0.983667	-0.104	Tars2	T_44	A5SS
chr2_3508292_3509020_3506408_3507749_3511014_3511097	0.0872365	0.705	1	-0.295	Gm45902	T_44	SE
chr8_88129694_88130401_88129694_88129804_88130340_88130401	0.0872658	0.666667	0.48	0.187	Cnep1r1	T_44	RI
chr16_48957652_48957705_48953726_48953803_48958418_48958511	0.0873223	0.914667	1	-0.085	Dzip3	T_44	SE
chr3_34068160_34068252_34064118_34064319_34068916_34069342	0.0873223	0.41	0.538	-0.128	Fxr1	T_44	SE
chr1_133660575_133660621_133655344_133655398_133661255_133661359	0.0873223	0.034	0.307333	-0.273	Zc3h11a	T_44	SE
chr7_102031493_102031601_102029011_102029132_102035306_102035461	0.0873223	0.989	0.919333	0.07	Rnf121	T_44	SE
chr4_129602194_129602261_129602221_129602261_129601406_129601533	0.0878356	0.987667	0.936667	0.051	Tmem234	T_44	A3SS
chr12_98794113_98794286_98792515_98792678_98794430_98794619	0.0880311	0.955667	0.989667	-0.034	Eml5	T_44	SE
chr19_38898868_38898986_38895986_38896069_38907771_38907852	0.0883535	0.782667	0.937333	-0.155	Tbc1d12	T_44	SE
chr2_168219219_168219245_168217680_168217776_168220036_168220113	0.088664	0.847667	0.934	-0.086	Gm20716	T_44	SE
chr11_50301757_50301871_50304325_50304515_50300897_50301054_50307469_50307662	0.0888735	0.313	0.378667	-0.066	Canx	T_44	MXE
chr15_89124174_89124588_89124174_89124253_89124531_89124588	0.0890262	0.0266667	0.117667	-0.091	Hdac10	T_44	RI
chr4_137683460_137683496_137664753_137664844_137704073_137704167	0.0894317	0.428667	0.128	0.301	Rap1gap	T_44	SE
chr3_36567723_36567931_36568587_36568811_36566540_36566674_36568979_36569089	0.0895901	0.984333	0.951667	0.033	Ccna2	T_44	MXE
chr8_84689256_84689376_84689256_84689349_84689707_84689908	0.0898649	0.880667	0.952667	-0.072	Trmt1	T_44	A5SS
chr1_62786280_62786316_62786280_62786301_62812533_62812584	0.0898649	0.113333	0.176667	-0.063	Nrp2	T_44	A5SS
chr7_119828091_119828206_119827302_119827376_119832670_119832775	0.0898908	0.739333	0.602333	0.137	Rexo5	T_44	SE
chr8_25200090_25200206_25177933_25177994_25240793_25240901	0.0898908	0.0346667	0.335333	-0.301	Tacc1	T_44	SE
chr1_171289854_171289947_171289883_171289947_171289517_171289594	0.0902211	0.015	0.0336667	-0.019	Ufc1	T_44	A5SS
chr1_52214477_52214557_52219487_52219609_52212202_52212366_52219942_52220039	0.0906245	0.301667	0.225333	0.076	Gls	T_44	MXE
chr8_3631152_3631278_3631152_3631204_3632219_3632269	0.0912172	0.0393333	0.116333	-0.077	Stxbp2	T_44	A5SS
chr17_47319351_47319678_47319351_47319618_47323277_47323662	0.0912172	0.371667	0.189667	0.182	Trerf1	T_44	A5SS
chr6_56703313_56703409_56703317_56703409_56703005_56703033	0.0912172	0.992333	0.974	0.018	Lsm5	T_44	A5SS
chr7_102235661_102235872_102226270_102226445_102236093_102236346	0.0912803	0.0336667	0.074	-0.04	Pgap2	T_44	SE
chr8_105272705_105272933_105272809_105272933_105272459_105272584	0.0915224	0.62	0.847333	-0.227	Hsf4	T_44	A3SS
chr11_87589655_87590055_87589655_87589818_87590008_87590055	0.0915498	0.742667	0.204667	0.538	38231	T_44	RI
chr3_16189477_16189563_16203825_16205424_16183211_16183520_16213954_16217037	0.0917445	0.279667	0.122667	0.157	Ythdf3	T_44	MXE
chrX_135743441_135743522_135742732_135742978_135744498_135744575	0.0924506	0.269333	0.128333	0.141	Gprasp1	T_44	SE
chr2_165281307_165281380_165278240_165278416_165282080_165282144	0.0924932	0.909333	0.973333	-0.064	Slc35c2	T_44	SE
chr2_84473942_84474185_84473698_84473799_84476690_84476763	0.0925983	0.0556667	0.154667	-0.099	Tfpi	T_44	SE
chr19_5717661_5720407_5720184_5720407_5717038_5717196	0.0926394	0.100667	0.047	0.054	Ehbp1l1	T_44	A5SS
chr14_57722699_57722846_57722188_57722551_57733877_57734300	0.0931098	0.523	0.849333	-0.326	Lats2	T_44	SE
chr6_48594861_48594976_48593899_48594052_48596292_48599081	0.0931098	0.777667	0.939667	-0.162	Repin1	T_44	SE
chr16_3948903_3948987_3948259_3948343_3949369_3949453	0.0931098	0.519333	0.862667	-0.343	Nlrc3	T_44	SE
chr12_110876840_110876970_110872609_110874129_110879684_110879814	0.0934047	0.989333	0.940667	0.049	Cinp	T_44	SE
chr9_60854315_60854503_60854315_60854497_60856197_60856235	0.093423	0.625	0.517	0.108	Uaca	T_44	A5SS
chr9_57415085_57415472_57412667_57414726_57434902_57435085	0.0936266	0.81	1	-0.19	Ppcdc	T_44	SE
chr6_120870765_120870835_120848455_120848616_120876202_120876346	0.0936266	0.906333	0.977333	-0.071	Bcl2l13	T_44	SE
chr11_120715805_120715934_120715420_120715599_120717055_120717168	0.0936266	0.931667	1	-0.068	Lrrc45	T_44	SE
chr13_36148360_36148444_36117874_36118005_36204508_36205141	0.0936266	0.0213333	0.162333	-0.141	Fars2	T_44	SE
chr5_114739032_114739281_114743775_114743880_114733860_114733943_114745428_114745571	0.0936382	0.641333	0.788	-0.147	Git2	T_44	MXE
chr19_5758799_5759146_5758799_5758860_5758939_5759146	0.0942617	0.00966667	0.0286667	-0.019	Scyl1	T_44	RI
chr7_25233827_25233911_25235552_25235740_25233573_25233684_25237377_25237851	0.0945857	0.0816667	0.0513333	0.03	Gsk3a	T_44	MXE
chr16_97812557_97812725_97812557_97812691_97816105_97816193	0.0945932	0.975667	0.852333	0.123	Prdm15	T_44	A3SS
chr10_11171872_11172001_11171872_11171994_11178733_11178822	0.0946347	0.0376667	0.105667	-0.068	Shprh	T_44	A5SS
chr5_135961888_135961966_135960210_135961208_135962199_135962327	0.0947862	0.777333	0.96	-0.183	Ssc4d	T_44	SE
chr5_101812494_101812563_101806547_101806621_101814399_101814552	0.0947862	0.847333	0.693333	0.154	Cds1	T_44	SE
chr17_94759594_94759694_94756433_94756523_94761497_94761604	0.0950215	0	0.0656667	-0.066	2700099C18Rik	T_44	SE
chr11_9118630_9118660_9118244_9118284_9119373_9119449	0.0950215	0.696	0.550333	0.146	Upp1	T_44	SE
chr18_60212555_60212664_60212079_60212169_60245374_60247820	0.0950215	0.0516667	0.248333	-0.197	Gm4951	T_44	SE
chr11_101093680_101093814_101093680_101093792_101094935_101095025	0.0951341	0.028	0.098	-0.07	Psmc3ip	T_44	A3SS
chr14_20530943_20531068_20528157_20528269_20531659_20531860	0.0954506	0.952333	0.981667	-0.029	Ppp3cb	T_44	SE
chr8_14942609_14942726_14940208_14940372_14945279_14945394	0.0954506	0.642333	0.269	0.373	Arhgef10	T_44	SE
chr5_31546179_31546266_31543669_31543913_31548613_31548681	0.0957253	0.767667	0.949	-0.181	Slc4a1ap	T_44	SE
chr1_181839699_181839802_181838377_181838556_181840499_181840610	0.0957253	0.341667	0.774	-0.432	Lbr	T_44	SE
chr5_112337975_112338047_112338001_112338047_112337391_112337741	0.0964003	0.300667	0.187667	0.113	Srrd	T_44	A5SS
chr2_35416471_35416507_35413325_35413427_35432513_35432632	0.0965537	1	0.731	0.269	Ggta1	T_44	SE
chr8_105846164_105846391_105846315_105846391_105845259_105845436	0.0967013	0.0603333	0.026	0.034	Cenpt	T_44	A5SS
chr11_102531312_102531330_102528093_102528166_102538281_102538356	0.0967567	0.0753333	0.0163333	0.059	Gpatch8	T_44	SE
chr2_181572469_181572486_181570499_181570598_181573073_181573135	0.0967567	0.744333	0.902333	-0.158	Uckl1	T_44	SE
chrX_74367700_74367909_74365717_74367586_74368152_74368258	0.0967567	0.957667	0.990667	-0.033	Ubl4a	T_44	SE
chr4_105209199_105209257_105194802_105194960_105219327_105219504	0.0967567	0.982	0.942333	0.04	Plpp3	T_44	SE
chr6_146588739_146588857_146585681_146585818_146589893_146590036	0.0967567	0.971333	0.994333	-0.023	Fgfr1op2	T_44	SE
chr4_45853220_45853366_45855374_45855629_45848996_45849097_45858146_45858222	0.0970603	0.356	0.67	-0.314	Stra6l	T_44	MXE
chr11_88348783_88348992_88343888_88344660_88366784_88366847	0.09709	0.942	0.792667	0.149	Msi2	T_44	SE
chr1_164312855_164312938_164308072_164308250_164328292_164328400	0.09709	0.960333	0.875667	0.085	Nme7	T_44	SE
chr17_28984076_28984200_28982031_28982186_28988177_28988261	0.0973282	0.954333	0.988667	-0.034	Stk38	T_44	SE
chr19_10517168_10517386_10517319_10517386_10516979_10517089	0.0975459	0.652	0.790333	-0.138	Sdhaf2	T_44	A5SS
chr17_36040224_36040329_36040477_36040753_36039341_36039374_36041867_36042128	0.0977654	0.04	0.026	0.014	H2-T22	T_44	MXE
chr11_49873835_49873907_49874263_49874335_49872733_49872899_49878230_49878413	0.0977654	0.108333	0.183	-0.075	Mapk9	T_44	MXE
chr13_59528386_59528518_59531056_59531203_59525145_59525239_59532012_59532076	0.0977654	0.508667	0.31	0.199	Agtpbp1	T_44	MXE
chr2_120870988_120871045_120873123_120873232_120868225_120868303_120875365_120875499	0.0977654	0.738333	0.521	0.217	Ubr1	T_44	MXE
chr2_174341649_174341707_174341809_174341929_174334211_174334284_174343199_174343297	0.0977654	0.157667	0.118333	0.039	Gnas	T_44	MXE
chr17_24618865_24618982_24615476_24615599_24619414_24619570	0.0980374	0.979333	0.925333	0.054	Tsc2	T_44	SE
chr6_92163120_92163258_92163120_92163220_92164187_92164293	0.0981658	0.981667	0.939333	0.042	Nr2c2	T_44	A5SS
chr12_69852698_69852754_69850953_69851001_69856280_69856345	0.099166	0.953	0.891333	0.062	Map4k5	T_44	SE
chr1_38128251_38128315_38108403_38108467_38129461_38129801	0.099166	0.0656667	0.207667	-0.142	Rev1	T_44	SE
chr12_112607494_112607595_112606972_112607058_112608328_112608399	0.099166	0.967667	0.997	-0.029	Inf2	T_44	SE
chr13_46864818_46864831_46848325_46848386_46929215_46929306	0.099166	1	0.893	0.107	Kif13a	T_44	SE
chr7_44991376_44991481_44986899_44987370_44992022_44992328	0.099166	0.590333	0.831333	-0.241	Gm15545	T_44	SE
chr10_61684060_61684187_61680298_61680413_61684879_61684953	0.099166	0.102	0.0683333	0.034	Sar1a	T_44	SE
chr4_94589880_94590074_94587486_94587587_94602876_94603135	0.099166	0.989333	0.951	0.038	Plaa	T_44	SE
chr4_126173136_126173329_126171693_126171881_126173443_126173527	0.0995259	0.0306667	0.0473333	-0.017	Thrap3	T_44	SE
chr16_97816105_97816193_97812557_97812725_97816535_97816630	0.0995259	0.884667	1	-0.115	Prdm15	T_44	SE
chr18_14637391_14637484_14636495_14636618_14640256_14640361	0.0996017	0.19	0.276	-0.086	Ss18	T_44	SE
chr7_41643332_41643432_41633530_41633694_41647482_41647617	0.0998215	0.343	0.777667	-0.435	Zfp788	T_44	SE
chr12_65116332_65116464_65113955_65114018_65118283_65118440	0.0998215	0.965333	0.814333	0.151	Fancm	T_44	SE
chr2_145701196_145701322_145675366_145675584_145712454_145712578	0.0998215	0.331	0.0743333	0.257	Rin2	T_44	SE
chr6_92138986_92139026_92105281_92105365_92139779_92139890	0.0998215	0.919	0.981667	-0.063	Nr2c2	T_44	SE
chr11_51270536_51270595_51267170_51267331_51271799_51272019	0.0998215	0.169667	0.269667	-0.1	Clk4	T_44	SE
chr7_3318859_3319012_3314511_3314541_3319530_3319719	0.0998215	0.554667	0.0386667	0.516	Prkcg	T_44	SE
chr3_95258026_95258185_95259239_95259334_95253673_95255427_95262210_95262369	0.0999771	0.223	0.312	-0.089	Prune1	T_44	MXE
chr9_119290736_119290865_119294414_119294523_119284545_119284687_119304804_119304917	0.0999771	0.992333	0.956333	0.036	Oxsr1	T_44	MXE
chr16_58523501_58523672_58523926_58524032_58507447_58507614_58524123_58524169	0.0999771	0.0803333	0.171667	-0.091	St3gal6	T_44	MXE
chrX_48623961_48624206_48628135_48628183_48623577_48623828_48629251_48629345	0.0999771	0.326333	0.0323333	0.294	Slc25a14	T_44	MXE
chr7_128248419_128248720_128248419_128248472_128248643_128248720	0.100152	0.732667	0.905	-0.172	Tgfb1i1	T_44	RI
chr2_165069628_165069848_165069628_165069715_165069816_165069848	0.100152	0.119667	0	0.12	Cd40	T_44	RI
chr17_26938883_26939368_26938883_26939092_26939316_26939368	0.100152	0.0416667	0.0123333	0.029	Cuta	T_44	RI
chr6_8222460_8222715_8216371_8216470_8224554_8224724	0.100764	0.995	0.940333	0.055	Mios	T_44	SE
chr13_12621489_12621507_12623868_12624091_12619083_12621408_12630694_12630744	0.101043	0.678333	0.938	-0.26	Gpr137b-ps	T_44	MXE
chr10_116504034_116504114_116517316_116517383_116501191_116501317_116527826_116527949	0.101472	0.614667	0.499333	0.115	Cnot2	T_44	MXE
chr2_18674124_18674188_18673894_18674006_18674655_18674692	0.101473	0.966667	0.995	-0.028	Commd3	T_44	SE
chr9_8023899_8023966_8021671_8022544_8025961_8026134	0.101473	0.970333	0.834333	0.136	Cfap300	T_44	SE
chr1_16700848_16700923_16691683_16691773_16706172_16706225	0.101473	1	0.887333	0.113	Ly96	T_44	SE
chr5_136101243_136101689_136101243_136101394_136101624_136101689	0.101574	0.119	0.029	0.09	Rasa4	T_44	RI
chr3_142560495_142560690_142560025_142560283_142561739_142561935	0.102371	0.782333	0.938333	-0.156	Gbp3	T_44	SE
chrX_12696152_12696290_12703212_12703482_12693584_12693696_12703750_12703903	0.102449	0.293	0.374	-0.081	Med14	T_44	MXE
chr1_160959400_160959553_160962270_160962484_160955814_160955979_160963478_160963569	0.102449	0.376	0.528	-0.152	Rc3h1	T_44	MXE
chr18_76302078_76302216_76299782_76299995_76302382_76302527	0.102786	0.985333	0.946667	0.039	Smad2	T_44	SE
chr2_165280616_165280700_165278240_165278416_165282080_165282144	0.102786	0.899	0.967667	-0.069	Slc35c2	T_44	SE
chr7_123152163_123152185_123124667_123124715_123162493_123162663	0.102818	0.898333	0.981	-0.083	Tnrc6a	T_44	SE
chr1_171331233_171331285_171329398_171329526_171338251_171338640	0.102818	0.443333	0.181333	0.262	Dedd	T_44	SE
chr11_102310925_102311036_102310442_102310576_102311379_102311500	0.102818	0.427	0.336	0.091	Ubtf	T_44	SE
chr16_58523501_58523672_58507447_58507614_58523926_58524134	0.102818	0.866667	0.721667	0.145	St3gal6	T_44	SE
chr11_61507627_61507739_61506343_61506412_61509469_61509532	0.102818	0.916667	1	-0.083	B9d1	T_44	SE
chr1_44099847_44100001_44099847_44099935_44101899_44101957	0.102915	0.89	0.975667	-0.086	Tex30	T_44	A3SS
chr3_88399134_88399235_88395904_88396100_88399710_88399816	0.103283	0.961667	0.986	-0.024	Pmf1	T_44	SE
chr4_139364330_139364339_139363656_139363779_139365194_139365394	0.103588	0.0756667	0.0193333	0.056	Emc1	T_44	SE
chr11_116157291_116157498_116155957_116156035_116157688_116157827	0.103588	0.0516667	0.0226667	0.029	Fbf1	T_44	SE
chr7_127934389_127934627_127934509_127934627_127933566_127933832	0.103694	0.377333	0.703	-0.326	Prss36	T_44	A5SS
chr15_97800694_97800802_97799556_97799644_97802075_97802125	0.104057	0.910667	0.977	-0.066	Hdac7	T_44	SE
chr15_62149238_62149352_62038046_62038201_62175466_62175548	0.104396	0.210333	0.703	-0.493	Pvt1	T_44	SE
chr2_34681634_34681707_34678432_34678630_34684181_34684395	0.10468	0.959667	0.993333	-0.034	Gapvd1	T_44	SE
chr4_156222250_156222481_156222250_156222478_156222639_156222780	0.104879	0.196	0.104	0.092	Plekhn1	T_44	A3SS
chr7_101404932_101404965_101404279_101404425_101408046_101408129	0.105	0.00166667	0.0466667	-0.045	Arap1	T_44	SE
chr5_106666784_106666845_106619539_106619642_106696531_106696597	0.105173	0.479	0.869333	-0.39	Zfp644	T_44	SE
chr2_132078412_132078501_132077428_132077493_132089095_132089253	0.105342	0.908333	0.983333	-0.075	Slc23a2	T_44	SE
chr6_5246047_5246333_5246277_5246333_5240812_5240978	0.105461	0.0236667	0.00833333	0.015	Pon3	T_44	A5SS
chr8_85663386_85663431_85663407_85663431_85663178_85663306	0.105461	0.435333	0.801	-0.366	Neto2	T_44	A5SS
chr2_26918864_26919055_26918928_26919055_26917427_26917531	0.105541	0.399333	0.137667	0.262	Surf2	T_44	A3SS
chr2_180971013_180971114_180971050_180971114_180967601_180967814	0.105541	0.0216667	0.0566667	-0.035	Arfgap1	T_44	A3SS
chr8_84615573_84615670_84612284_84612412_84617791_84617897	0.10572	0.832667	0.945	-0.112	Cacna1a	T_44	SE
chr10_51484516_51484617_51484516_51484569_51485712_51485780	0.105809	0.0423333	0.0166667	0.026	Lilr4b	T_44	A5SS
chr17_15526372_15526612_15526540_15526612_15525268_15525400	0.105809	0.984	0.946667	0.037	Pdcd2	T_44	A5SS
chr3_27682737_27682814_27642950_27643089_27710370_27710398	0.105895	0.641667	0.863667	-0.222	Fndc3b	T_44	SE
chrX_153728861_153728939_153725704_153725841_153741039_153741084	0.106057	0.873333	0.939667	-0.066	Nbdy	T_44	SE
chr1_161037994_161038037_161036694_161036852_161038224_161038246	0.106057	0.988	0.977333	0.011	Gas5	T_44	SE
chr17_6118295_6118366_6106890_6106996_6121194_6121884	0.106057	0.562333	0.666667	-0.104	Tulp4	T_44	SE
chr2_132832762_132832903_132827929_132828125_132834737_132834879	0.10679	0.883333	0.699667	0.184	Mcm8	T_44	SE
chr15_77116920_77117067_77116920_77117064_77132716_77132941	0.106898	0.898667	0.848333	0.05	Rbfox2	T_44	A3SS
chr4_63328531_63328703_63328534_63328703_63327829_63327895	0.106898	0.761667	0.931667	-0.17	Col27a1	T_44	A3SS
chr13_54796597_54796768_54796721_54796768_54796156_54796218	0.106898	0.857667	0.698	0.16	Tspan17	T_44	A3SS
chr9_50682032_50682626_50682032_50682200_50683724_50683796	0.106898	0.738333	0.505333	0.233	Dixdc1	T_44	A3SS
chr2_18109781_18109891_18071124_18071204_18122244_18122348	0.107063	0.876	0.972333	-0.096	Mllt10	T_44	SE
chr11_46439805_46439824_46436970_46437191_46440562_46441100	0.107686	0.546333	0.188	0.358	Med7	T_44	SE
chr8_72399676_72399766_72397581_72399053_72421404_72421438	0.107686	1	0.939	0.061	Eps15l1	T_44	SE
chr9_35463874_35464228_35463874_35464029_35464140_35464228	0.107825	0.397333	0.730667	-0.333	Cdon	T_44	RI
chr7_102069896_102069991_102065519_102065804_102071186_102071361	0.108011	0.981	0.875	0.106	Xndc1	T_44	SE
chr5_30069833_30069955_30068465_30068640_30071633_30071707	0.108011	0.0133333	0.033	-0.02	Tyms	T_44	SE
chr16_3715192_3716128_3715282_3716128_3713485_3713829	0.108107	0.196667	0.474667	-0.278	Mefv	T_44	A5SS
chr11_78325934_78326134_78325641_78325816_78326261_78326760	0.108127	1	0.828333	0.172	Aldoc	T_44	SE
chr8_72319425_72320242_72319032_72319149_72320743_72321656	0.108127	0.967	0.865333	0.102	Klf2	T_44	SE
chr7_141096054_141096123_141094781_141094901_141096619_141096739	0.108234	0.560333	0.847333	-0.287	Sigirr	T_44	SE
chr18_36675662_36675746_36675280_36675396_36676170_36676255	0.108234	0.940667	0.798333	0.142	Apbb3	T_44	SE
chr11_116851647_116851751_116850855_116850961_116852020_116852331	0.108323	0.0183333	0.0306667	-0.012	Srsf2	T_44	SE
chrX_167309280_167309361_167308788_167308856_167330000_167330099	0.108323	0	0.281333	-0.281	Tlr7	T_44	SE
chr2_130509829_130509856_130503993_130504335_130517730_130517815	0.108323	0.0163333	0.034	-0.018	Ptpra	T_44	SE
chr8_123258310_123258389_123258310_123258357_123259430_123259514	0.108347	0.556	0.768667	-0.213	Zfp276	T_44	A5SS
chr14_59597754_59597946_59597786_59597946_59596861_59596959	0.108347	1	0.919333	0.081	Cdadc1	T_44	A5SS
chr13_119429132_119429412_119429132_119429160_119430159_119430329	0.108393	0.212	0.118667	0.093	Paip1	T_44	A5SS
chrX_74288450_74289019_74288450_74288513_74289104_74289182	0.108393	0.0433333	0.093	-0.05	Taz	T_44	A5SS
chr12_3455546_3455640_3451661_3451770_3457061_3457209	0.108422	0.0123333	0.0906667	-0.078	Asxl2	T_44	SE
chr8_105476613_105476738_105476023_105476136_105477016_105477118	0.108541	0.919	0.871333	0.048	Zdhhc1	T_44	SE
chr11_6313787_6313979_6316977_6317080_6296951_6297199_6334532_6334648	0.109295	0.327333	0.409667	-0.082	Ogdh	T_44	MXE
chr7_102017286_102017351_102016277_102016401_102017596_102017637	0.109582	0.824333	0.961	-0.137	Il18bp	T_44	SE
chr9_18308221_18308284_18305292_18305351_18308749_18308820	0.109582	0.0186667	0.0506667	-0.032	Chordc1	T_44	SE
chr5_25293106_25293248_25293106_25293176_25294556_25294721	0.110324	0.967667	0.844333	0.123	Kmt2c	T_44	A3SS
chr11_96963364_96963444_96963364_96963441_96977620_96977711	0.110574	0.217667	0.069	0.149	Sp2	T_44	A3SS
chr2_65150978_65151167_65150978_65151164_65238362_65238626	0.110574	0.613667	0.272667	0.341	Cobll1	T_44	A3SS
chr14_54884373_54884813_54884624_54884813_54883796_54883884	0.110574	0.855	1	-0.145	Bcl2l2	T_44	A3SS
chr5_5619166_5619215_5618947_5619069_5621919_5622043	0.110702	0.890333	0.818667	0.072	Cfap69	T_44	SE
chr15_64158881_64159004_64158917_64159004_64152829_64152930	0.110838	0.319667	0.213667	0.106	Asap1	T_44	A5SS
chr1_62786280_62786316_62786280_62786301_62815332_62818695	0.110926	0.122333	0.229667	-0.107	Nrp2	T_44	A5SS
chr2_156524880_156525288_156514027_156514210_156526888_156526993	0.111396	0.638667	0.451667	0.187	Epb41l1	T_44	SE
chr7_138868409_138868507_138846594_138846704_138873000_138873051	0.111396	0.992	0.924667	0.067	Ppp2r2d	T_44	SE
chr6_56913805_56913894_56897774_56897829_56923671_56923857	0.111604	0.174	0.0346667	0.139	Nt5c3	T_44	SE
chr5_48220966_48220990_48219916_48220080_48224652_48224803	0.111604	0.361667	0.261667	0.1	Slit2	T_44	SE
chr1_183292474_183292625_183291906_183292003_183294333_183294450	0.111604	0.967667	0.898	0.07	Brox	T_44	SE
chr15_82335496_82335591_82334616_82334947_82335842_82336020	0.111864	0.897	0.960333	-0.063	Naga	T_44	SE
chr18_31780041_31780169_31778856_31778953_31780643_31782743	0.111864	0.0633333	0.119333	-0.056	Ammecr1l	T_44	SE
chr14_33362442_33362575_33362442_33362523_33363275_33363349	0.111879	0.914667	0.842333	0.072	Arhgap22	T_44	A5SS
chr8_25532249_25532428_25532249_25532297_25557730_25557820	0.111879	0.987667	0.967333	0.02	Fgfr1	T_44	A5SS
chr14_99150642_99150741_99140536_99140662_99179314_99179480	0.111974	1	0.877667	0.122	Pibf1	T_44	SE
chr11_46439805_46439975_46436973_46437191_46440562_46441527	0.112211	0.882333	0.733667	0.149	Med7	T_44	SE
chr17_26142617_26143576_26138687_26139041_26173639_26173780	0.112211	0.867667	0.961	-0.093	Axin1	T_44	SE
chr11_115429634_115429782_115429352_115429405_115429885_115430201	0.112351	0.501	0.065	0.436	Kctd2	T_44	SE
chr4_116817887_116818282_116817887_116818037_116818240_116818282	0.112371	0.039	0.134667	-0.096	Mutyh	T_44	RI
chr11_121069034_121069088_121069587_121069896_121068683_121068846_121075565_121075721	0.112461	0.437333	0.797667	-0.36	Sectm1a	T_44	MXE
chr1_188987515_188987631_188995741_188995832_188983009_188983126_188996399_188996540	0.112568	0.933	0.985667	-0.053	Kctd3	T_44	MXE
chr1_183292474_183292581_183291906_183292003_183294333_183294450	0.113185	0.983333	0.944667	0.039	Brox	T_44	SE
chr6_81933727_81933803_81932813_81932911_81935905_81936021	0.113185	0.019	0.0836667	-0.065	Gcfc2	T_44	SE
chr1_91088633_91088711_91084945_91085005_91093559_91093637	0.11328	0.417	0.178	0.239	Lrrfip1	T_44	SE
chr3_88399134_88399304_88396067_88396100_88399710_88399816	0.11328	0.902	0.964333	-0.062	Pmf1	T_44	SE
chr9_45867499_45867632_45866946_45867051_45869178_45869277	0.11328	0.970667	0.839667	0.131	Rnf214	T_44	SE
chr19_6989422_6989584_6988188_6988275_6989680_6989865	0.114261	0.565	0.802667	-0.238	Dnajc4	T_44	SE
chr17_46672524_46672591_46670110_46670185_46674196_46674255	0.11443	0	0.114333	-0.114	Rrp36	T_44	SE
chr8_71482506_71482659_71482283_71482410_71482979_71483141	0.11443	0.920333	0.971667	-0.051	Ano8	T_44	SE
chr7_105639008_105639189_105639008_105639093_105639324_105639465	0.114511	0.819333	0.462333	0.357	Arfip2	T_44	A3SS
chr17_26938417_26938617_26938417_26938467_26938726_26938786	0.114511	0.808333	0.928	-0.12	Cuta	T_44	A3SS
chr10_9778020_9778066_9770449_9770689_9789362_9789428	0.114719	0.959333	0.799667	0.16	Stxbp5	T_44	SE
chr16_20540807_20540813_20540332_20540415_20540974_20541110	0.114883	0.731	0.630667	0.1	Ap2m1	T_44	SE
chr2_18101457_18101512_18071124_18071204_18122244_18122348	0.115272	0.733	0.925	-0.192	Mllt10	T_44	SE
chr2_91065581_91065714_91065581_91065700_91066012_91066126	0.115396	0.181333	0.0736667	0.108	Slc39a13	T_44	A3SS
chr4_135863522_135863576_135863525_135863576_135863039_135863202	0.115396	0.801	0.727667	0.073	Srsf10	T_44	A3SS
chr5_135770255_135770362_135770255_135770359_135778250_135778291	0.115396	0.255333	0.717667	-0.462	Styxl1	T_44	A3SS
chr3_20030313_20030805_20030313_20030409_20035048_20035302	0.115396	0.867333	0.679	0.188	Hps3	T_44	A3SS
chr9_21007363_21007540_21007433_21007540_21006826_21006944	0.115396	0.0483333	0.0213333	0.027	Mrpl4	T_44	A3SS
chr1_65181627_65181698_65175230_65175368_65186304_65186479	0.115435	0.482333	0.123333	0.359	Idh1	T_44	SE
chr3_127815595_127815694_127813239_127813295_127816909_127817006	0.115435	0.943667	0.982	-0.038	Ap1ar	T_44	SE
chr9_5346481_5346733_5346481_5346523_5348898_5348958	0.115906	0.918333	0.963667	-0.045	Casp12	T_44	A5SS
chr14_73154314_73154408_73154319_73154408_73151532_73151615	0.116123	0.922	1	-0.078	Rcbtb2	T_44	A3SS
chr17_43585234_43585303_43568672_43568786_43588563_43588703	0.116152	0.035	0.0233333	0.012	Pla2g7	T_44	SE
chr18_82993084_82993189_82987807_82988198_83001272_83001700	0.116416	0.252333	0.0683333	0.184	Zfp516	T_44	SE
chr8_84614694_84614791_84612284_84612412_84617791_84617897	0.116416	0.814333	0.930667	-0.116	Cacna1a	T_44	SE
chr14_32095364_32095471_32092067_32092131_32096486_32096544	0.116416	0.791333	0.901333	-0.11	Oxnad1	T_44	SE
chr1_53192099_53192260_53189186_53189498_53194927_53195058	0.116416	1	0.845	0.155	Pms1	T_44	SE
chr7_127801074_127801363_127801074_127801246_127801460_127801616	0.116522	0.0613333	0.022	0.039	Hsd3b7	T_44	A5SS
chr10_128284946_128285454_128284946_128285083_128285660_128285718	0.116703	1	0.876333	0.124	Stat2	T_44	A5SS
chr4_103118280_103118315_103115559_103115660_103127272_103127297	0.116898	0.117	0.423	-0.306	Mier1	T_44	SE
chr2_91006619_91006695_91006631_91006695_91004700_91004862	0.117186	0.693	0.768667	-0.076	Celf1	T_44	A3SS
chr16_56637067_56637124_56634458_56634539_56642488_56642560	0.117197	0.551	1	-0.449	Abi3bp	T_44	SE
chr17_26938571_26938649_26938417_26938467_26938726_26938786	0.117243	0.841	0.938	-0.097	Cuta	T_44	SE
chr4_134925292_134926818_134925292_134925432_134926734_134926818	0.117255	0.117333	0.194333	-0.077	Rsrp1	T_44	RI
chr10_77312347_77312526_77312377_77312526_77311105_77311274	0.11743	0.142667	0.0906667	0.052	Adarb1	T_44	A5SS
chr10_129794674_129794917_129794774_129794917_129793433_129793544	0.117509	1	0.771333	0.229	Olfr810	T_44	A5SS
chr4_134836766_134837034_134836322_134836449_134837848_134837990	0.117809	0.0303333	0.0746667	-0.044	Maco1	T_44	SE
chr1_192101625_192101867_192100583_192101155_192116268_192116346	0.117809	0.628667	0.384333	0.244	Rcor3	T_44	SE
chr9_35209415_35209507_35209037_35209156_35209944_35210165	0.117809	0.982333	0.837333	0.145	Foxred1	T_44	SE
chr7_30877438_30877917_30875852_30876173_30878049_30878107	0.117848	0.457	0.849	-0.392	Cd22	T_44	SE
chr11_70458075_70458145_70456940_70456991_70458744_70459167	0.117848	1	0.743667	0.256	Cxcl16	T_44	SE
chr9_123715299_123715424_123712429_123712624_123717525_123717528	0.117848	0.799667	0.940333	-0.141	Lztfl1	T_44	SE
chr16_56111605_56111803_56097339_56097431_56123778_56123936	0.117848	0.958667	0.833333	0.125	Senp7	T_44	SE
chr6_123140655_123140768_123127951_123128053_123142362_123142516	0.117906	0.981333	0.909	0.072	Clec4a2	T_44	SE
chr11_59772151_59772217_59771616_59771702_59775515_59776223	0.117917	0.925667	0.891667	0.034	Mprip	T_44	SE
chr17_29039453_29039909_29038489_29038624_29040774_29040813	0.117993	0.0786667	0.057	0.022	Srsf3	T_44	SE
chr1_164312852_164312938_164308059_164308250_164328292_164328400	0.117993	0.960667	0.896	0.065	Nme7	T_44	SE
chr5_86029133_86029190_86022378_86022483_86032388_86032471	0.11813	0.985	0.954	0.031	Cenpc1	T_44	SE
chr9_59675028_59675195_59671920_59672073_59675567_59675734	0.11813	0.0216667	0.015	0.007	Pkm	T_44	SE
chr19_45076663_45077213_45076138_45076236_45078295_45078456	0.11813	0.6	0.850667	-0.251	Kazald1	T_44	SE
chr10_88177072_88177166_88174882_88174933_88178133_88178388	0.118459	0.981333	0.952333	0.029	Nup37	T_44	SE
chr18_5594372_5594472_5591911_5591967_5633203_5633357	0.11882	0.611	0.333333	0.278	Zeb1	T_44	SE
chr11_5082283_5082433_5078919_5078952_5083359_5083571	0.119173	0.996333	0.975333	0.021	Ewsr1	T_44	SE
chr16_94390201_94390287_94392014_94392109_94388264_94388385_94393111_94393174	0.119547	0.524333	0.666667	-0.142	Ttc3	T_44	MXE
chr6_126840497_126840639_126842120_126842212_126836218_126836321_126844307_126844405	0.12032	0.654	0.580333	0.074	Ndufa9	T_44	MXE
chr5_134606045_134606081_134605931_134605962_134606360_134606392	0.121595	0.359667	0.522	-0.162	Lat2	T_44	SE
chr11_61803641_61803787_61801482_61801563_61808061_61808199	0.121595	0.980333	0.922	0.058	Ulk2	T_44	SE
chr14_31182498_31182640_31180821_31180949_31184941_31185050	0.12262	0.0213333	0.0423333	-0.021	Nisch	T_44	SE
chr10_128318162_128318365_128318162_128318342_128318944_128319038	0.122694	0.0643333	0.006	0.058	Pan2	T_44	A5SS
chr7_125728308_125728364_125707914_125707948_125752972_125753049	0.122706	0.735667	0.336333	0.399	D430042O09Rik	T_44	SE
chr16_30577798_30577997_30577898_30577997_30574545_30574606	0.123283	0.533333	0	0.533	Lsg1	T_44	A5SS
chr17_46165777_46165997_46165454_46165629_46166310_46166446	0.123287	0.903	0.978667	-0.076	Gtpbp2	T_44	SE
chr5_125281104_125281233_125277086_125277865_125283898_125284045	0.123402	0.701667	0.811333	-0.11	Scarb1	T_44	SE
chr13_14003532_14003696_14003542_14003696_14001109_14001178	0.123603	0.183333	0.113333	0.07	Tbce	T_44	A5SS
chr16_22011493_22011619_22011493_22011552_22014123_22014257	0.123603	0.085	0.176333	-0.091	Senp2	T_44	A5SS
chr2_91065581_91065739_91065581_91065714_91066012_91066126	0.123638	0.814667	0.918333	-0.104	Slc39a13	T_44	A3SS
chr17_12894359_12894611_12894359_12894415_12895511_12895597	0.123839	0.0843333	0.666667	-0.582	Pnldc1	T_44	A3SS
chr2_28678951_28679118_28678966_28679118_28678161_28678205	0.123839	0.551333	0.786	-0.235	Tsc1	T_44	A3SS
chr9_3335477_3335748_3335477_3335594_3338455_3338591	0.124426	0.371	0.179667	0.191	Alkbh8	T_44	A5SS
chr16_4960396_4960568_4957640_4957762_4964119_4964173	0.124653	0.817	0.419333	0.398	Anks3	T_44	SE
chr9_63217338_63217365_63216270_63217025_63235288_63235318	0.124653	0.993333	0.906	0.087	Map2k5	T_44	SE
chr13_55130536_55130627_55122281_55122515_55132306_55132705	0.124653	0.662667	0.842	-0.179	Zfp346	T_44	SE
chr17_63080420_63080563_63057451_63060411_63225024_63225101	0.124653	0.940667	1	-0.059	Fbxl17	T_44	SE
chr9_54951343_54951428_54950814_54950903_54952081_54952108	0.124653	0.059	0.0346667	0.024	Psma4	T_44	SE
chr17_69287611_69287728_69287256_69287337_69288850_69289324	0.124653	0.393667	0.153	0.241	Epb41l3	T_44	SE
chr2_155956557_155956662_155956557_155956657_155961871_155962154	0.124761	0.47	0.772667	-0.303	Cep250	T_44	A5SS
chr6_86423605_86423671_86419928_86420411_86424344_86424420	0.124969	0.542	0.287	0.255	Tia1	T_44	SE
chr14_31017807_31017866_31017275_31017413_31018928_31018989	0.125283	0.963667	0.985	-0.021	Gnl3	T_44	SE
chr15_62159996_62160128_62149238_62149352_62175466_62175548	0.125283	0.741	0.369333	0.372	Pvt1	T_44	SE
chr5_36507577_36508431_36505024_36505134_36512453_36512548	0.125283	1	0.846333	0.154	Tbc1d14	T_44	SE
chr18_32859219_32859327_32861026_32861124_32853106_32854859_32861501_32861647	0.125367	0.537	0.451667	0.085	Wdr36	T_44	MXE
chr5_137298725_137298883_137298725_137298880_137299557_137299672	0.125439	0.966	0.991	-0.025	Srrt	T_44	A3SS
chr7_110042785_110042885_110042828_110042885_110041980_110042115	0.125439	0.968	0.984333	-0.016	Ipo7	T_44	A3SS
chr16_33205922_33206002_33209925_33210102_33196073_33196142_33214341_33214543	0.125464	0.102	0.0136667	0.088	Osbpl11	T_44	MXE
chrX_134592064_134592226_134593633_134593725_134590945_134591143_134595179_134595357	0.125484	0.584	0.719333	-0.135	Gla	T_44	MXE
chr2_174336746_174336791_174341652_174341707_174334211_174334284_174343199_174343297	0.125484	0.813	0.868667	-0.056	Gnas	T_44	MXE
chr6_42356431_42356610_42355916_42356037_42357312_42357433	0.125891	0.932333	0.974333	-0.042	Zyx	T_44	SE
chr7_112046926_112046986_112023544_112023746_112053216_112053420	0.125891	0.097	0.205333	-0.108	Usp47	T_44	SE
chr14_59479043_59479184_59461634_59461702_59496802_59496944	0.125891	0.0143333	0.0453333	-0.031	Cab39l	T_44	SE
chr1_161035982_161036244_161036548_161036579_161035751_161035804_161036819_161037315	0.125893	0.52	0.345333	0.175	Gas5	T_44	MXE
chr2_173762116_173762269_173771520_173771624_173737510_173737750_173774393_173774474	0.125893	0.308333	0.236	0.072	Vapb	T_44	MXE
chr4_133669737_133669860_133662253_133662791_133672318_133672647	0.126028	1	0.833333	0.167	Pigv	T_44	SE
chr12_103437389_103437524_103436562_103436682_103439400_103439562	0.126107	0.850333	0.931333	-0.081	Ifi27	T_44	SE
chr3_27146836_27147019_27145955_27146045_27148992_27149072	0.126569	0.996	0.945667	0.05	Ect2	T_44	SE
chr7_46940132_46940303_46940132_46940277_46943787_46943890	0.126668	0.878	0.968333	-0.09	Uevld	T_44	A3SS
chr2_49278580_49279783_49298655_49298729_49274562_49274774_49313649_49313725	0.126837	0.147	0.0563333	0.091	Mbd5	T_44	MXE
chr2_52185270_52185375_52186011_52186116_52183731_52183836_52187410_52187515	0.126837	0.397667	0.909	-0.511	Neb	T_44	MXE
chr7_46773119_46773269_46773157_46773269_46772471_46772543	0.126947	0.738	0.874	-0.136	Hps5	T_44	A5SS
chr8_106100933_106100989_106104024_106104151_106099071_106099212_106108124_106109129	0.127297	0.478667	0.586667	-0.108	Nfatc3	T_44	MXE
chr15_93395586_93395615_93397169_93397255_93391453_93391565_93398162_93398301	0.127297	0.639	0.531333	0.108	Zcrb1	T_44	MXE
chr16_91681156_91681224_91679264_91680026_91682094_91682293	0.127546	0.888	1	-0.112	Donson	T_44	SE
chr4_143270522_143270561_143269187_143269299_143273899_143274056	0.127546	0.933	0.962333	-0.029	Pdpn	T_44	SE
chr9_95736819_95736921_95732006_95732209_95743196_95743351	0.127546	0.333333	0.626667	-0.293	Trpc1	T_44	SE
chr11_53686149_53686307_53688094_53688277_53684125_53684301_53692112_53692319	0.127709	0.600333	0.474667	0.126	Rad50	T_44	MXE
chr6_38570509_38570604_38598784_38598814_38551464_38551908_38603276_38603468	0.127709	0.442667	0.328333	0.114	Luc7l2	T_44	MXE
chr4_98365562_98365636_98370491_98370583_98357917_98358047_98374919_98375028	0.127709	0.49	0.360333	0.13	Tm2d1	T_44	MXE
chr8_79664980_79665143_79664980_79665017_79666715_79666839	0.128013	0.906333	0.843333	0.063	Otud4	T_44	A5SS
chr5_134272523_134272586_134266542_134266656_134274538_134274595	0.128091	0.800333	0.702333	0.098	Gtf2i	T_44	SE
chr1_181911596_181911659_181908297_181908376_181913306_181913373	0.128139	0.118667	0.017	0.102	Enah	T_44	SE
chr7_144450977_144451088_144449559_144449615_144452026_144452137	0.129564	0.878667	0.817333	0.061	Cttn	T_44	SE
chr15_81389650_81389723_81389650_81389696_81392264_81392322	0.130271	0.944	0.921	0.023	St13	T_44	A3SS
chr11_115989718_115989841_115989721_115989841_115988889_115989019	0.130271	0.544667	0.349333	0.195	Itgb4	T_44	A3SS
chr11_115359694_115359811_115359694_115359808_115360321_115360492	0.130271	0.212	0.127667	0.084	Hid1	T_44	A3SS
chr11_62327105_62327249_62327105_62327246_62329440_62329652	0.130309	0.773	0.689333	0.084	Ncor1	T_44	A3SS
chr6_38721454_38721597_38721454_38721594_38729920_38730042	0.130309	0.970667	0.862333	0.108	Hipk2	T_44	A3SS
chr7_97854435_97854649_97854438_97854649_97842934_97843141	0.130409	0.886	0.744	0.142	Pak1	T_44	A3SS
chr9_119290736_119290865_119284545_119284687_119294414_119294523	0.130775	0.016	0.049	-0.033	Oxsr1	T_44	SE
chr6_72596435_72596466_72594739_72595020_72598321_72598342	0.130818	0.214	0.0596667	0.154	Elmod3	T_44	SE
chr15_78437157_78437232_78435584_78435710_78437583_78437671	0.130818	0.721333	0.284333	0.437	Kctd17	T_44	SE
chr5_134935778_134935871_134934288_134934424_134940456_134940634	0.130823	0.972	0.890667	0.081	Mettl27	T_44	SE
chr11_78053362_78053453_78049477_78049559_78055756_78055880	0.130823	1	0.674333	0.326	Flot2	T_44	SE
chr18_32431670_32431742_32424819_32424967_32431982_32432093	0.130823	0.215	0.306333	-0.091	Bin1	T_44	SE
chr18_61816921_61816969_61814197_61814332_61819790_61819917	0.130823	0.814	0.89	-0.076	Ablim3	T_44	SE
chr10_51484098_51484287_51481139_51483878_51484516_51484569	0.130823	0.0296667	0.0663333	-0.037	Lilr4b	T_44	SE
chr2_131135794_131135892_131134062_131134122_131136939_131137064	0.130823	0.786	0.909667	-0.124	Hspa12b	T_44	SE
chr5_9121781_9122461_9121084_9121462_9124441_9124527	0.131053	0.891667	0.970667	-0.079	Dmtf1	T_44	SE
chr6_65881048_65881142_65831248_65831371_65886084_65886178	0.131423	0.113333	0.416667	-0.303	Prdm5	T_44	SE
chr12_3253268_3253358_3247427_3249870_3264688_3264749	0.131993	1	0.775667	0.224	Rab10	T_44	SE
chr13_47101972_47102074_47105571_47105737_47101486_47101732_47106072_47106154	0.132092	0.324	0.256667	0.067	Dek	T_44	MXE
chr1_64561752_64561865_64559726_64559768_64566216_64566317	0.132232	0.114333	0.312	-0.198	Creb1	T_44	SE
chr8_77558878_77559115_77555664_77555813_77560806_77560974	0.132289	1	0.892	0.108	Prmt9	T_44	SE
chr2_128128619_128129014_128128619_128128756_128147084_128147194	0.133017	0.732667	0.857667	-0.125	Bcl2l11	T_44	A5SS
chr19_46709546_46709683_46709546_46709661_46712220_46712290	0.133017	0.946	0.849	0.097	As3mt	T_44	A5SS
chrX_129801394_129801427_129749741_129750116_129804012_129804189	0.133037	0.842667	0.934333	-0.092	Diaph2	T_44	SE
chr19_6343460_6343523_6343487_6343523_6343254_6343386	0.133156	0.913	1	-0.087	Map4k2	T_44	A3SS
chr19_5745917_5746120_5745979_5746120_5745439_5745769	0.133156	0.954667	0.989333	-0.035	Ltbp3	T_44	A3SS
chr3_95321335_95321386_95321189_95321247_95321574_95321667	0.134345	0.971667	0.936333	0.035	Cers2	T_44	SE
chr10_127167501_127167542_127167700_127167881_127165830_127166222_127169743_127169842	0.134552	0.0306667	0.064	-0.033	B4galnt1	T_44	MXE
chr8_85073294_85073416_85073502_85073599_85072451_85072616_85073680_85073767	0.134552	0.321	0.215667	0.105	Dhps	T_44	MXE
chr2_52151363_52151456_52156354_52156447_52149589_52149697_52157290_52157383	0.134552	0.666667	0	0.667	Neb	T_44	MXE
chr5_108639471_108639569_108641821_108641873_108638666_108638705_108642116_108642152	0.134552	0.766333	0.566	0.2	Tmem175	T_44	MXE
chr8_95736253_95736445_95739807_95739927_95735685_95735828_95740729_95740834	0.134552	0.536333	0.442333	0.094	Cnot1	T_44	MXE
chr17_5097573_5097732_5040577_5040774_5126913_5127024	0.134908	0.977333	0.917667	0.06	Arid1b	T_44	SE
chr14_26459409_26459460_26453537_26453600_26459903_26459954	0.134908	0.715667	0.921333	-0.206	Slmap	T_44	SE
chr2_114172690_114172747_114170026_114170067_114175091_114175246	0.134908	1	0.944667	0.055	Aqr	T_44	SE
chr13_77834509_77834621_77825322_77825388_77902653_77902875	0.134908	0.968	0.882667	0.085	Fam172a	T_44	SE
chr16_58484762_58484826_58493679_58493861_58475849_58475945_58507447_58507614	0.135269	0.728	0.644333	0.084	St3gal6	T_44	MXE
chr2_167473433_167473580_167474027_167474175_167471381_167471602_167474290_167474636	0.135269	0.296	0.420667	-0.125	Slc9a8	T_44	MXE
chr2_174341652_174341707_174341809_174341929_174334211_174334284_174343199_174343297	0.135458	0.104333	0.076	0.028	Gnas	T_44	MXE
chr18_75001665_75001800_75002023_75002122_75001190_75001243_75002660_75002852	0.135458	0.0286667	0.021	0.008	Rpl17	T_44	MXE
chr11_95023459_95023615_95023258_95023378_95024577_95026087	0.136083	0.897	0.974333	-0.077	Samd14	T_44	SE
chr2_126646562_126646745_126638635_126639344_126650067_126650181	0.136083	0.978333	0.926	0.052	Gabpb1	T_44	SE
chr10_9778020_9778071_9770449_9770689_9789362_9789428	0.136269	0.969667	0.826333	0.143	Stxbp5	T_44	SE
chr19_5651635_5651714_5651184_5651562_5651905_5651960	0.136296	0.955333	0.995667	-0.04	Sipa1	T_44	SE
chr8_11542901_11542977_11542518_11542590_11547726_11547844	0.136352	0.023	0.0896667	-0.067	Cars2	T_44	SE
chr19_6341743_6341967_6341743_6341834_6341902_6341967	0.136449	0.00766667	0.177667	-0.17	Map4k2	T_44	RI
chr9_118059619_118059666_118059056_118059175_118061449_118061517	0.136618	0.865667	0.973333	-0.108	Azi2	T_44	SE
chr7_5067209_5067254_5066402_5066538_5067543_5067647	0.137535	0.950667	0.969333	-0.019	U2af2	T_44	SE
chr13_37929557_37932489_37916458_37916595_37946856_37947663	0.137719	0.590333	1	-0.41	Rreb1	T_44	SE
chr15_79828687_79828978_79794255_79794475_79833511_79833578	0.137878	0.906333	0.979667	-0.073	Npcd	T_44	SE
chr6_86774948_86775014_86765761_86765807_86793508_86793564	0.137878	0.0266667	0.0536667	-0.027	Anxa4	T_44	SE
chr5_24321244_24321422_24319588_24320149_24321635_24321822	0.138127	0.981333	0.913333	0.068	Kcnh2	T_44	SE
chr6_120862854_120862962_120848455_120848616_120870765_120870835	0.138127	0.963	0.909333	0.054	Bcl2l13	T_44	SE
chr18_74275903_74276071_74275342_74275417_74276406_74276715	0.138809	0.268	0.144333	0.124	Mbd1	T_44	SE
chr3_152214824_152214887_152213976_152214067_152215591_152215630	0.138809	0.158333	0.271	-0.113	Fubp1	T_44	SE
chrX_50627206_50627309_50627206_50627250_50630890_50630995	0.139949	0.75	0.484667	0.265	Firre	T_44	A3SS
chr11_103193447_103193735_103193450_103193735_103192949_103193202	0.139949	0.788	0.467333	0.321	Fmnl1	T_44	A3SS
chr1_74579324_74579618_74579324_74579449_74585383_74585697	0.139949	0.551667	0.333333	0.218	Zfp142	T_44	A3SS
chr17_33996615_33996654_33996016_33996476_33996826_33996859	0.139995	0.589333	0.740333	-0.151	H2-K1	T_44	SE
chr2_181356345_181356616_181356357_181356616_181356157_181356258	0.14007	0.0763333	0.128333	-0.052	Rtel1	T_44	A3SS
chr14_55579770_55579833_55579803_55579833_55579594_55579627	0.140213	0.989667	0.978333	0.011	Psme1	T_44	A3SS
chr14_34429655_34429800_34434378_34434478_34424945_34425138_34434637_34434734	0.140453	0.469667	0.379667	0.09	Bmpr1a	T_44	MXE
chr5_110834654_110834799_110835979_110836069_110830935_110830983_110836306_110836403	0.140453	0.695	0.566	0.129	Hscb	T_44	MXE
chr5_101896398_101896578_101898426_101898561_101894910_101895144_101900058_101900249	0.140929	0.306333	0.195333	0.111	Wdfy3	T_44	MXE
chr4_116771799_116771848_116792087_116792234_116751104_116751226_116800532_116800615	0.140929	0.690333	0.272667	0.418	Tesk2	T_44	MXE
chr9_45781951_45782248_45785777_45785921_45779689_45779836_45787425_45787511	0.140929	0.919333	0.798333	0.121	Cep164	T_44	MXE
chr2_167017742_167017889_167019626_167019686_167015192_167015426_167019879_167020039	0.140929	0.457333	0.366	0.091	Ddx27	T_44	MXE
chr19_8822803_8822939_8823229_8823306_8820009_8820813_8823529_8823669	0.140929	0.393667	0.315333	0.078	Hnrnpul2	T_44	MXE
chr6_88297576_88298236_88355482_88355647_88281548_88281705_88376203_88376411	0.140929	0.0593333	0.208	-0.149	Eefsec	T_44	MXE
chr5_73555358_73555463_73544046_73544155_73557253_73557285	0.14095	0.838667	0.957333	-0.119	Dcun1d4	T_44	SE
chr6_140593554_140593657_140591627_140591764_140596248_140597110	0.14095	0.916333	0.832333	0.084	Plekha5	T_44	SE
chr5_95958631_95958764_95956950_95957031_95959880_95959961	0.14095	0.980333	0.954	0.026	Cxcl13	T_44	SE
chr8_61974034_61974193_61972154_61972321_61975758_61975908	0.14095	0.886333	0.732333	0.154	Ddx60	T_44	SE
chr13_3570311_3570437_3573486_3577200_3569487_3569641_3581751_3582193	0.142532	0.0553333	0.0293333	0.026	Fam208b	T_44	MXE
chr6_39400461_39400505_39401209_39401424_39399797_39399936_39404647_39404730	0.14274	0.968667	0.915333	0.053	Mkrn1	T_44	MXE
chr16_20674227_20674314_20675343_20675520_20673516_20673961_20675729_20675829	0.14274	0.473333	0.394333	0.079	Eif4g1	T_44	MXE
chr13_119466073_119466304_119466866_119466956_119462773_119463119_119469514_119469825	0.14274	0.145667	0.077	0.069	4833420G17Rik	T_44	MXE
chr4_109305676_109305724_109309124_109309220_109304750_109304840_109312303_109312369	0.14274	0.280667	0.184333	0.096	Eps15	T_44	MXE
chr6_113474552_113474597_113476425_113476538_113474160_113474272_113476734_113476794	0.14274	0.194	0.0963333	0.098	Il17rc	T_44	MXE
chr1_91500772_91500910_91501004_91501424_91499501_91499663_91505422_91505494	0.14274	0.784667	0.898667	-0.114	Traf3ip1	T_44	MXE
chr5_23493198_23493507_23495985_23496240_23492267_23492432_23496403_23496548	0.14274	0.574667	0.461	0.114	Kmt2e	T_44	MXE
chr4_64014894_64015158_64016830_64018240_64013928_64014044_64020143_64020725	0.14274	0.105333	0.073	0.032	Tnc	T_44	MXE
chr17_33658869_33658914_33660212_33660314_33658387_33658465_33663224_33663285	0.14274	0.572333	0.641333	-0.069	Hnrnpm	T_44	MXE
chr1_89766305_89766464_89789162_89789324_89743727_89743896_89834433_89834588	0.14274	0.458	0.320333	0.138	Agap1	T_44	MXE
chr11_69794149_69794259_69794968_69795013_69793883_69793992_69795594_69795734	0.14274	0.585667	0.382	0.204	Chrnb1	T_44	MXE
chr5_36507577_36508431_36512453_36512548_36505024_36505134_36514038_36514119	0.14274	0.904	0.846667	0.057	Tbc1d14	T_44	MXE
chr3_94443658_94443815_94444586_94444711_94443317_94443494_94444900_94444951	0.14274	0.389	0.293	0.096	Mrpl9	T_44	MXE
chr10_76785070_76785214_76789737_76789869_76781831_76781873_76797794_76797864	0.14274	0.964667	0.927	0.038	Pcbp3	T_44	MXE
chr15_8194323_8194488_8188796_8188877_8199180_8199339	0.143598	0.869667	0.962667	-0.093	Cplane1	T_44	SE
chr14_70605296_70605362_70604967_70605048_70605540_70605548	0.143598	0.257	0.0613333	0.196	Dmtn	T_44	SE
chr17_71229307_71229415_71229309_71229415_71224939_71225241	0.143664	0.976333	0.912333	0.064	Lpin2	T_44	A3SS
chr9_109051363_109051453_109051366_109051453_109051210_109051285	0.143664	0.954667	0.78	0.175	Shisa5	T_44	A3SS
chr14_118909433_118909571_118909433_118909568_118911341_118911503	0.143664	0.892	0.718667	0.173	Dzip1	T_44	A3SS
chr17_25960064_25960563_25960336_25960563_25959806_25959985	0.143969	0.469	0.782	-0.313	Capn15	T_44	A5SS
chr4_82820329_82820446_82835445_82835584_82807012_82807056_82838275_82838387	0.144166	0.621667	0.486667	0.135	Zdhhc21	T_44	MXE
chr10_117361773_117361884_117360855_117361360_117362013_117362187	0.144199	0.160333	0.250667	-0.09	Cpsf6	T_44	SE
chr7_82649525_82649631_82651880_82651948_82648613_82648649_82658056_82658141	0.144431	0.129333	0.0573333	0.072	Efl1	T_44	MXE
chr4_129601406_129601625_129601869_129601961_129600982_129601134_129602194_129602261	0.144431	0.975333	0.902667	0.073	Tmem234	T_44	MXE
chr8_70180705_70181049_70180705_70180849_70181148_70181323	0.144778	0.990667	0.934333	0.056	Tmem161a	T_44	A5SS
chr12_69204090_69204267_69204139_69204267_69202906_69202974	0.14482	0.815	0.952	-0.137	Pole2	T_44	A5SS
chr16_97546324_97546479_97545611_97545749_97546746_97546885	0.145172	0.739667	1	-0.26	Mx2	T_44	SE
chr2_181380374_181381394_181379773_181380179_181382486_181382544	0.145172	0.803333	0.666	0.137	Zgpat	T_44	SE
chr6_83119867_83120007_83119435_83119720_83120184_83120287	0.145172	0.993	0.94	0.053	Wbp1	T_44	SE
chr3_66996470_66996590_66994516_66994712_67082535_67082709	0.145498	0.989	0.951667	0.037	Rsrc1	T_44	SE
chr14_20509415_20509500_20509415_20509497_20515522_20515600	0.145793	0.518	0.413667	0.104	Ppp3cb	T_44	A3SS
chr7_128248577_128248720_128248643_128248720_128248419_128248472	0.146106	0.940333	0.980667	-0.04	Tgfb1i1	T_44	A3SS
chr3_87927054_87927117_87926730_87926874_87927562_87927715	0.146179	0.918667	0.771	0.148	Rrnad1	T_44	SE
chr3_57801717_57802537_57802446_57802537_57796197_57796295	0.146261	0.0963333	0.0516667	0.045	Rnf13	T_44	A3SS
chr8_70022619_70023697_70022619_70022669_70023613_70023697	0.146412	0.0343333	0.0143333	0.02	Mau2	T_44	RI
chr18_33810218_33810338_33802512_33802560_33824458_33824536	0.146552	0.88	1	-0.12	Epb41l4a	T_44	SE
chr13_114824566_114824694_114825210_114825234_114820801_114820946_114826157_114826281	0.146633	0.968333	0.888	0.08	Mocs2	T_44	MXE
chr11_90264502_90264577_90266044_90266146_90259826_90259987_90267511_90267581	0.146633	0.689	0.597333	0.092	Mmd	T_44	MXE
chrX_155213896_155213958_155213896_155213937_155214032_155214134	0.146722	0.008	0.0213333	-0.013	Sat1	T_44	A3SS
chr6_57808535_57808692_57789976_57790035_57824926_57825150	0.147157	0.0176667	0.141	-0.123	Vopp1	T_44	SE
chr8_121610116_121610226_121611325_121611397_121609079_121609315_121618634_121618708	0.147221	0.203333	0.280333	-0.077	Zcchc14	T_44	MXE
chr2_156154238_156154289_156154238_156154271_156158399_156158477	0.14743	0.458667	0.386667	0.072	Rbm39	T_44	A3SS
chr2_180584693_180584871_180584796_180584871_180584405_180584487	0.147532	0.0723333	0.125667	-0.053	Mrgbp	T_44	A3SS
chr5_147466935_147467097_147455117_147455188_147488110_147488258	0.148452	0.016	0.038	-0.022	Pan3	T_44	SE
chr14_54646702_54646836_54646702_54646833_54648087_54648130	0.148654	0.819	0.745667	0.073	Acin1	T_44	A3SS
chr1_133388448_133388563_133388448_133388560_133388928_133388997	0.148654	0.360667	0.704	-0.343	Sox13	T_44	A3SS
chr16_36831828_36831991_36831928_36831991_36831501_36831614	0.148654	0.991667	0.932667	0.059	Iqcb1	T_44	A3SS
chr17_17838315_17838526_17838338_17838526_17838086_17838243	0.148654	0.647333	0.766333	-0.119	Spaca6	T_44	A3SS
chr4_129181966_129182532_129181966_129182100_129183600_129183717	0.148654	1	0.778333	0.222	S100pbp	T_44	A3SS
chr9_109841926_109842087_109841961_109842087_109841475_109841515	0.148654	0.983	0.930667	0.052	Nme6	T_44	A3SS
chr7_145260088_145260138_145258514_145258614_145260871_145261000	0.149045	0.778	0.558333	0.22	Tpcn2	T_44	SE
chr3_90490153_90490272_90490547_90490594_90488372_90489593_90490836_90491024	0.149269	0.0143333	0.0406667	-0.026	Snapin	T_44	MXE
chr19_5483107_5483221_5483107_5483191_5483454_5483558	0.14927	0.119	0.038	0.081	Mus81	T_44	A3SS
chr5_31192581_31192770_31192581_31192625_31192992_31193139	0.14927	0.048	0.105333	-0.057	Eif2b4	T_44	A3SS
chr19_4265609_4265715_4265609_4265703_4265809_4265998	0.14927	0.146333	0	0.146	Ssh3	T_44	A3SS
chr10_117217428_117217521_117217211_117217299_117220332_117220427	0.149307	0.991667	0.972	0.02	Yeats4	T_44	SE
chr7_123283776_123283825_123279279_123280116_123285419_123285467	0.149377	0.231	0.0633333	0.168	Arhgap17	T_44	SE
chr1_91254262_91254393_91262266_91262296_91250336_91250437_91265217_91265283	0.149618	0.321	0.119333	0.202	Ube2f	T_44	MXE
chr10_116504034_116504114_116517316_116517383_116501191_116501317_116549032_116549175	0.149618	0.376	0.269333	0.107	Cnot2	T_44	MXE
chr5_8810557_8810615_8812654_8812846_8805432_8805481_8813573_8813745	0.149618	0.0496667	0.012	0.038	Abcb1b	T_44	MXE
chr5_143911920_143912060_143911925_143912060_143909963_143910079	0.1499	0.633333	0.845667	-0.212	Pms2	T_44	A3SS
chr12_70983318_70983442_70983323_70983442_70978732_70978839	0.1499	0.910333	0.834	0.076	Psma3	T_44	A3SS
chr5_114743730_114743880_114739032_114739281_114745428_114745571	0.150258	0.454667	0.629333	-0.175	Git2	T_44	SE
chr7_145260026_145260138_145258514_145258614_145260871_145261000	0.150258	0.417	0.118667	0.298	Tpcn2	T_44	SE
chr17_47572119_47572294_47505239_47505266_47578708_47579058	0.150258	0.028	0	0.028	Ccnd3	T_44	SE
chr15_82239292_82239384_82233778_82234509_82239878_82239958	0.150258	0.947667	0.988667	-0.041	Cenpm	T_44	SE
chr8_91289622_91289728_91287585_91287732_91299228_91299372	0.150258	0.972667	0.836333	0.136	Rpgrip1l	T_44	SE
chr5_135156367_135156519_135154313_135154498_135157531_135157583	0.150258	0.925333	0.983333	-0.058	Tbl2	T_44	SE
chrX_152166933_152166963_152144267_152145179_152202907_152203169	0.150258	0.830667	1	-0.169	Iqsec2	T_44	SE
chr13_74311667_74311712_74316329_74316391_74308865_74309842_74317106_74317284	0.15039	0.352333	0.253	0.099	Pdcd6	T_44	MXE
chr9_60614998_60615177_60615093_60615177_60610257_60610421	0.150391	0.0146667	0.0456667	-0.031	Lrrc49	T_44	A5SS
chr19_45076640_45077213_45076194_45076236_45078295_45078456	0.150533	0.529667	0.808667	-0.279	Kazald1	T_44	SE
chr2_26915595_26915749_26915595_26915729_26915954_26916006	0.150817	0.0896667	0.031	0.059	Surf1	T_44	A3SS
chr17_56702762_56702890_56705456_56705570_56696717_56696789_56706861_56706965	0.150826	0.0306667	0.073	-0.042	Ranbp3	T_44	MXE
chr5_112327484_112327670_112327961_112328182_112326357_112326473_112329365_112329519	0.150826	0.379333	0.248	0.131	Tfip11	T_44	MXE
chr2_38136925_38136975_38159806_38159850_38048724_38048794_38243401_38243472	0.150826	0.873333	0.98	-0.107	Dennd1a	T_44	MXE
chr6_86419100_86419133_86419693_86419812_86418877_86418932_86420323_86420411	0.150826	0.866	0.933	-0.067	Tia1	T_44	MXE
chrX_73445809_73445924_73452998_73453060_73437314_73437565_73454866_73454934	0.150826	0.666667	0.548	0.119	Haus7	T_44	MXE
chr14_75722101_75722191_75724710_75724835_75719691_75719812_75727707_75727813	0.150826	0.378333	0.250333	0.128	Cog3	T_44	MXE
chr2_18146776_18146872_18159455_18159711_18126133_18126229_18162316_18162886	0.150826	0.516333	0.652667	-0.136	Mllt10	T_44	MXE
chr1_82741817_82741976_82745523_82745556_82735418_82735507_82747082_82747142	0.150826	0.924667	0.833333	0.091	Mff	T_44	MXE
chr5_64256714_64257155_64260352_64260442_64230398_64230530_64263468_64263579	0.150826	0.211	0.126667	0.084	Tbc1d1	T_44	MXE
chr11_72453553_72453714_72453553_72453600_72454053_72454217	0.150855	0.088	0.336667	-0.249	Spns2	T_44	A3SS
chr12_100619525_100619641_100615996_100616104_100654270_100654489	0.15086	0.955333	0.838333	0.117	Rps6ka5	T_44	SE
chr10_25504136_25504259_25488950_25489093_25506174_25506273	0.15086	0.95	0.996	-0.046	Epb41l2	T_44	SE
chr4_43518643_43518719_43518401_43518464_43519002_43519078	0.151172	0.189	0.111333	0.078	Tpm2	T_44	SE
chr19_26749851_26749947_26748398_26748544_26751823_26752041	0.151172	0.961667	0.895667	0.066	Smarca2	T_44	SE
chr17_24157527_24157596_24156570_24156672_24157739_24157847	0.151172	0.819	0.935667	-0.117	Amdhd2	T_44	SE
chr17_34837018_34837241_34837018_34837216_34837392_34837754	0.151202	0.921	0.791333	0.13	Dxo	T_44	A5SS
chr11_67041392_67042107_67041480_67042107_67040218_67040335	0.151202	0.014	0.043	-0.029	Adprm	T_44	A5SS
chr1_162679484_162679607_162679499_162679607_162678009_162678228	0.151363	0.131333	0.179667	-0.048	Prrc2c	T_44	A5SS
chr11_69795594_69795734_69794968_69795013_69795821_69795943	0.151626	0.935	0.764667	0.17	Chrnb1	T_44	SE
chr7_45074605_45074687_45074605_45074681_45076068_45076228	0.152327	0.942	0.971667	-0.03	Nosip	T_44	A5SS
chr1_143741647_143741754_143741647_143741711_143745046_143745223	0.152327	0.006	0.0336667	-0.028	Glrx2	T_44	A5SS
chr12_21302358_21302505_21305302_21305469_21301415_21301574_21306772_21306881	0.152489	0.993	0.962667	0.03	Cpsf3	T_44	MXE
chr14_50814869_50816299_50814869_50814955_50816196_50816299	0.152613	1	0.453333	0.547	Parp2	T_44	RI
chr7_142505515_142505530_142507749_142507788_142505287_142505299_142508334_142508353	0.152695	0.919333	1	-0.081	Tnnt3	T_44	MXE
chr2_174336746_174336791_174341649_174341707_174334211_174334284_174343199_174343297	0.152749	0.73	0.802667	-0.073	Gnas	T_44	MXE
chr11_76423047_76423182_76424033_76424173_76422152_76422258_76424913_76425023	0.152928	0.296667	0.39	-0.093	Abr	T_44	MXE
chr3_89185433_89185609_89185455_89185609_89184888_89184996	0.153437	0.946667	0.980667	-0.034	Fam189b	T_44	A3SS
chr2_119770319_119770429_119769579_119769732_119770889_119771091	0.153542	1	0.817333	0.183	Rpap1	T_44	SE
chr9_35209415_35209529_35209415_35209507_35209944_35210165	0.153634	0.927667	0.990667	-0.063	Foxred1	T_44	A3SS
chrX_74273777_74274026_74273216_74273691_74274105_74274218	0.153838	0.903667	0.966333	-0.063	Dnase1l1	T_44	SE
chrX_137016248_137016339_137015256_137015382_137030025_137030099	0.153979	0.631	1	-0.369	Slc25a53	T_44	SE
chr9_7768289_7768340_7785210_7785326_7764164_7764312_7790841_7791108	0.154031	0.99	0.975	0.015	Tmem123	T_44	MXE
chr18_65809444_65809554_65812664_65812814_65800514_65800711_65814837_65814957	0.154031	0.363667	0.267	0.097	Sec11c	T_44	MXE
chr4_134926025_134926818_134926734_134926818_134925292_134925432	0.154799	0.188	0.293	-0.105	Rsrp1	T_44	A3SS
chr4_135966253_135966546_135966369_135966546_135966002_135966116	0.154799	0.0213333	0.0496667	-0.028	Gale	T_44	A3SS
chr2_102831329_102831536_102842260_102842377_102828541_102828610_102853014_102853236	0.154855	0.136667	0.414333	-0.278	Cd44	T_44	MXE
chr17_26938417_26938617_26938417_26938467_26938571_26938617	0.155104	0.0383333	0.0213333	0.017	Cuta	T_44	RI
chr11_53698821_53699007_53698113_53698318_53701956_53702108	0.156621	0.937667	1	-0.062	Rad50	T_44	SE
chrX_102528066_102528117_102532076_102532115_102520753_102520924_102532402_102532518	0.157195	0.16	0.0326667	0.127	Phka1	T_44	MXE
chr4_132325351_132325489_132325945_132326045_132325207_132325260_132328468_132328566	0.157195	0.914	0.96	-0.046	Trnau1ap	T_44	MXE
chr15_103296532_103296610_103296733_103296785_103294721_103294777_103297886_103297925	0.157195	0.482	0.581667	-0.1	Copz1	T_44	MXE
chr7_143669981_143670055_143670831_143671015_143665808_143668592_143679944_143680073	0.157195	0.196333	0.0703333	0.126	Tnfrsf23	T_44	MXE
chr4_129182208_129182532_129182331_129182532_129181966_129182100	0.157777	0.0516667	0.198333	-0.147	S100pbp	T_44	A5SS
chr12_3457061_3457209_3451661_3451770_3469477_3469593	0.157992	0.882	0.968333	-0.086	Asxl2	T_44	SE
chr1_44158143_44158335_44158143_44158259_44158804_44158891	0.158117	0.0366667	0.0893333	-0.053	Ercc5	T_44	A5SS
chrX_140952146_140952313_140952225_140952313_140948428_140949309	0.158117	0.821	0.725	0.096	Psmd10	T_44	A5SS
chr1_40525203_40525387_40531475_40531626_40516396_40516535_40537057_40537123	0.158232	0.038	0.0996667	-0.062	Il18rap	T_44	MXE
chr15_79538817_79538978_79538558_79538731_79539318_79539460	0.158489	0.973	0.993	-0.02	Ddx17	T_44	SE
chr9_123500130_123500232_123478705_123480621_123510507_123510575	0.158489	0.903333	0.977667	-0.074	Limd1	T_44	SE
chr19_46892504_46892612_46893518_46893560_46892234_46892301_46894520_46894604	0.158524	0.178	0.265667	-0.088	Nt5c2	T_44	MXE
chr3_90486982_90487097_90487226_90487317_90486850_90486912_90487458_90488379	0.158524	0.492667	0.419	0.074	Ilf2	T_44	MXE
chr16_31965744_31965828_31968799_31968937_31964269_31964320_31977679_31977757	0.159127	0.570667	0.419333	0.151	Senp5	T_44	MXE
chr11_83488924_83489045_83497261_83497296_83487222_83487413_83497893_83497926	0.159127	0.63	0.526667	0.103	Taf15	T_44	MXE
chr11_82845751_82845895_82818415_82818603_82871007_82871210	0.159682	0.0863333	0.344	-0.258	Rffl	T_44	SE
chr12_80170685_80170766_80170182_80170248_80171728_80171875	0.160337	0.577	0.692333	-0.115	Actn1	T_44	SE
chrX_74022848_74023065_74022848_74022952_74023365_74023533	0.160877	0.73	1	-0.27	Irak1	T_44	A3SS
chr4_108832412_108832451_108830517_108830583_108833507_108833554	0.161243	0.0236667	0.0506667	-0.027	Btf3l4	T_44	SE
chr3_108200124_108200270_108200124_108200162_108200759_108200834	0.161429	0.0646667	0.666667	-0.602	Cyb561d1	T_44	A3SS
chr7_19087493_19087700_19087239_19087333_19088000_19088100	0.161717	0.851	0.929667	-0.079	Dmpk	T_44	SE
chr3_96656440_96656533_96656443_96656533_96656151_96656293	0.16212	0.872333	0.947333	-0.075	Itga10	T_44	A3SS
chr1_163941020_163941218_163941106_163941218_163939880_163939983	0.16212	0.0166667	0.0736667	-0.057	Scyl3	T_44	A3SS
chr7_133690507_133691166_133690507_133690593_133697668_133697743	0.16212	0.785667	0.613	0.173	Uros	T_44	A3SS
chr11_53534948_53535135_53534954_53535135_53534432_53534628	0.16212	0.714333	0.636667	0.078	39692	T_44	A3SS
chr3_90002278_90002476_90002278_90002473_90003244_90003312	0.16212	0.832333	0.781667	0.051	Ubap2l	T_44	A3SS
chr17_24514712_24514866_24514712_24514829_24516504_24516596	0.16212	0.0886667	0.057	0.032	Traf7	T_44	A3SS
chr2_173592116_173592333_173592116_173592221_173592801_173593014	0.16212	0.0943333	0.578333	-0.484	Ppp4r1l-ps	T_44	A3SS
chr3_16183921_16183946_16183211_16183520_16189477_16189563	0.162243	0.88	0.942333	-0.062	Ythdf3	T_44	SE
chr14_31023066_31023170_31019148_31019293_31025497_31025650	0.162291	0.732	0.333333	0.399	Pbrm1	T_44	SE
chr12_84368585_84368709_84370255_84370354_84366884_84367019_84370923_84371031	0.163057	0.649333	0.333333	0.316	Coq6	T_44	MXE
chr4_132383281_132383362_132378404_132378563_132413069_132413123	0.163121	0.923	1	-0.077	Phactr4	T_44	SE
chr17_28197750_28197973_28197773_28197973_28195147_28195225	0.16336	0.0866667	0.042	0.045	Zfp523	T_44	A3SS
chr3_131565591_131565643_131564898_131564983_131579310_131579425	0.163417	0.0133333	0.041	-0.028	Papss1	T_44	SE
chr2_31084022_31084085_31058888_31059017_31096026_31096174	0.163574	0.875667	1	-0.124	Fnbp1	T_44	SE
chr16_56809898_56810071_56806489_56806776_56811525_56811549	0.16383	0.122333	0	0.122	Tmem45a	T_44	SE
chr5_29756233_29756338_29753541_29753652_29757547_29757960	0.16383	0.579667	0.776	-0.196	Dnajb6	T_44	SE
chr5_90904356_90905938_90905188_90905938_90904115_90904239	0.164044	0.740667	1	-0.259	Cxcl2	T_44	A3SS
chr2_132854892_132855022_132861208_132861294_132849865_132850003_132864089_132864181	0.164308	0.926667	0.963667	-0.037	Crls1	T_44	MXE
chr9_123715299_123715420_123712429_123712624_123717525_123717553	0.164337	0.752667	0.921667	-0.169	Lztfl1	T_44	SE
chr6_39080938_39083855_39080938_39081076_39084295_39084585	0.164877	0.559667	0.770333	-0.211	Tbxas1	T_44	A5SS
chr4_99769493_99769541_99781876_99781970_99765401_99767576_99789600_99789679	0.165847	0.673667	0.414667	0.259	Itgb3bp	T_44	MXE
chr6_136641130_136641214_136651730_136651950_136640116_136640255_136661561_136661873	0.165847	0.285	0.184333	0.101	Plbd1	T_44	MXE
chr10_128801935_128802517_128802404_128802517_128801350_128801511	0.166178	0.664333	0.826667	-0.162	Tmem198b	T_44	A5SS
chr5_32480689_32480920_32483359_32483464_32478065_32478197_32485258_32485330	0.166803	0.32	0.264333	0.056	Ppp1cb	T_44	MXE
chr14_57865520_57865641_57873892_57873996_57858539_57858609_57878432_57878459	0.166803	0.438333	0.344667	0.094	Zdhhc20	T_44	MXE
chr12_73941687_73941852_73941729_73941852_73940347_73940631	0.166875	0.848667	0.788	0.061	Hif1a	T_44	A3SS
chr13_12453257_12453404_12452721_12452778_12454734_12454945	0.166958	0.932333	0.979333	-0.047	Lgals8	T_44	SE
chrX_108871471_108871598_108836228_108836355_108901463_108901555	0.166958	0.178667	0.505	-0.326	2810403D21Rik	T_44	SE
chr19_47283020_47283104_47278312_47278430_47286604_47286718	0.167054	0.932333	0.846	0.086	Sh3pxd2a	T_44	SE
chr7_142507749_142507788_142505287_142505299_142508334_142508353	0.167688	0.0953333	0	0.095	Tnnt3	T_44	SE
chr17_33935133_33935255_33935169_33935255_33934974_33935007	0.168018	0.971	0.894333	0.077	Rgl2	T_44	A3SS
chr17_33530132_33530289_33531579_33531797_33528679_33529026_33537086_33537175	0.16813	0.525333	0.717667	-0.192	Adamts10	T_44	MXE
chr7_80499752_80499944_80497404_80497523_80502282_80502953	0.168689	1	0.926667	0.073	Blm	T_44	SE
chr13_100809083_100809279_100806533_100806760_100811305_100811435	0.169188	0.976	0.93	0.046	Slc30a5	T_44	SE
chr4_116112480_116112541_116105757_116105908_116118837_116118957	0.169188	0.774333	0.895	-0.121	Rad54l	T_44	SE
chr5_24568204_24568315_24567500_24567563_24568566_24568656	0.169619	0.995667	0.973	0.023	Abcf2	T_44	SE
chr7_28810671_28811168_28808540_28808859_28813278_28813397	0.170014	0.783667	0.618333	0.165	Hnrnpl	T_44	SE
chr3_20150952_20151127_20152729_20152865_20150538_20150701_20154997_20155069	0.170535	0.421667	0.305667	0.116	Gyg	T_44	MXE
chr15_98524458_98524712_98524560_98524712_98520317_98520425	0.171244	0.643667	0.537	0.107	Kansl2	T_44	A5SS
chr15_75926742_75926872_75926798_75926872_75926289_75926457	0.172383	0.0116667	0.0276667	-0.016	Tsta3	T_44	A5SS
chr11_120718441_120719132_120718441_120718553_120719465_120719558	0.172383	0.895	0.744667	0.15	Lrrc45	T_44	A5SS
chr13_119473832_119474194_119473832_119473956_119474832_119474924	0.172614	0.0243333	0.042	-0.018	4833420G17Rik	T_44	A5SS
chr8_70178866_70179022_70178866_70179018_70180538_70180599	0.172614	0.00866667	0.0316667	-0.023	Tmem161a	T_44	A5SS
chr15_75926289_75926457_75926323_75926457_75926128_75926193	0.172614	0.025	0.0583333	-0.033	Tsta3	T_44	A5SS
chr11_69657935_69658056_69657724_69657843_69658565_69658698	0.172766	0.757333	0.885667	-0.128	Mpdu1	T_44	SE
chr13_64309092_64309146_64312266_64312335_64308821_64308927_64312492_64312593	0.172847	0.451667	0.333333	0.118	Aaed1	T_44	MXE
chr8_69935778_69936036_69950652_69950754_69917945_69918078_69995942_69996233	0.172847	0.278667	0.188	0.091	Gatad2a	T_44	MXE
chr16_55821767_55822115_55819566_55819706_55836320_55836392	0.173019	1	0.836	0.164	Nfkbiz	T_44	SE
chr9_124311675_124311750_124295357_124295484_124312559_124312671	0.17339	0.648	0.877333	-0.229	2010315B03Rik	T_44	SE
chr13_8835296_8835438_8836782_8837023_8802967_8805946_8842729_8842806	0.17366	0.936667	0.743	0.194	Wdr37	T_44	MXE
chr2_128128924_128129014_128128619_128128756_128147084_128147194	0.173973	0.894	0.952667	-0.059	Bcl2l11	T_44	SE
chr9_108253008_108253157_108218177_108218410_108263624_108263751	0.173973	0.784	0.907667	-0.124	Dag1	T_44	SE
chr7_141334010_141334103_141333380_141333731_141335844_141336067	0.173982	0.928	0.768	0.16	Tmem80	T_44	SE
chr7_145260871_145261000_145258514_145258614_145261932_145261992	0.174315	0.850667	0.981	-0.13	Tpcn2	T_44	SE
chr5_38417174_38417307_38398701_38398889_38436539_38436685	0.174572	0.968	0.812333	0.156	Slc2a9	T_44	SE
chr3_89246777_89246932_89246780_89246932_89245965_89246515	0.174825	0.971667	0.950333	0.021	Krtcap2	T_44	A3SS
chr8_26978261_26978395_26977324_26977611_26978567_26978733	0.174946	0.0633333	0.0286667	0.035	Zfp703	T_44	SE
chr17_47575905_47576033_47505218_47505266_47578708_47579286	0.174946	0.0133333	0.046	-0.033	Ccnd3	T_44	SE
chr5_134661388_134661553_134659993_134660003_134661792_134661858	0.174946	0.03	0.012	0.018	Limk1	T_44	SE
chr7_128404358_128404477_128402909_128403256_128418065_128418163	0.174946	0.945667	1	-0.054	Rgs10	T_44	SE
chr7_55817238_55817427_55818713_55818896_55816457_55816656_55823519_55823698	0.174971	0.978	0.932333	0.046	Tubgcp5	T_44	MXE
chr8_18627117_18627240_18629545_18629635_18622606_18622694_18631515_18632643	0.174971	0.025	0.0783333	-0.053	Mcph1	T_44	MXE
chr17_45562001_45563166_45562069_45563166_45560407_45560647	0.174977	0.987333	0.928	0.059	Nfkbie	T_44	A3SS
chr13_64120594_64120681_64112929_64113001_64129185_64129325	0.175045	0.815	0.436667	0.378	Slc35d2	T_44	SE
chr9_14714842_14715027_14712269_14712342_14715727_14715839	0.175045	0.724	0.812333	-0.088	Piwil4	T_44	SE
chr7_141192130_141192340_141192130_141192290_141192441_141192620	0.175114	0.02	0.039	-0.019	Hras	T_44	A3SS
chr3_116506834_116506993_116506834_116506978_116507750_116507851	0.175667	0.007	0.026	-0.019	Rtca	T_44	A3SS
chr18_88886991_88887065_88886991_88887052_88887208_88887333	0.175667	0.916	0.815667	0.1	Socs6	T_44	A3SS
chr10_127481692_127481794_127476519_127476698_127483975_127484218	0.175757	0.0493333	0.0773333	-0.028	R3hdm2	T_44	SE
chr16_97829610_97829712_97821767_97822010_97835577_97835830	0.175924	0.829	0.939	-0.11	Prdm15	T_44	SE
chr18_35799951_35800215_35801273_35801367_35799840_35799872_35805517_35805696	0.176252	0.478	0.407333	0.071	Ube2d2a	T_44	MXE
chr7_90195654_90195714_90196915_90197020_90191653_90191753_90207582_90208926	0.176278	0.351667	0.287	0.065	Picalm	T_44	MXE
chr11_51268768_51268846_51270536_51270595_51268164_51268231_51271799_51272022	0.176278	0.071	0.197	-0.126	Clk4	T_44	MXE
chr8_71472036_71472246_71472036_71472117_71473774_71473836	0.176371	0.861667	0.920333	-0.059	Dda1	T_44	A5SS
chr5_121373137_121373474_121373149_121373474_121372602_121372675	0.177008	0.445	0.625333	-0.18	Trafd1	T_44	A5SS
chr8_11547029_11547087_11542901_11542977_11547726_11547844	0.177159	0.672333	0.129333	0.543	Cars2	T_44	SE
chr6_83772241_83772309_83773709_83773863_83771446_83771549_83775017_83775097	0.17716	0.519667	0.444333	0.075	Tex261	T_44	MXE
chr2_114523043_114523138_114519668_114519799_114535524_114535586	0.177765	0.907	0.974333	-0.067	Dph6	T_44	SE
chr9_57633994_57634045_57631366_57631443_57644994_57645109	0.177765	0.106333	0.167	-0.061	Csk	T_44	SE
chr2_25537070_25537149_25538865_25539084_25536675_25536774_25546861_25546940	0.178086	0.173667	0.0973333	0.076	Traf2	T_44	MXE
chr5_28336973_28337050_28338995_28339308_28335821_28335870_28352471_28352643	0.178086	0.776	0.869667	-0.094	Rbm33	T_44	MXE
chr10_5072036_5072203_5075788_5075947_5061388_5061551_5083823_5083979	0.178086	0.76	0.676333	0.084	Syne1	T_44	MXE
chr8_11542901_11542977_11547029_11547087_11542577_11542590_11547726_11547844	0.178086	0.739	0.160667	0.578	Cars2	T_44	MXE
chr2_102831329_102831536_102842835_102842949_102828541_102828610_102853014_102853236	0.17825	0.352333	0.617	-0.265	Cd44	T_44	MXE
chr2_52416063_52416211_52412061_52412145_52416635_52416696	0.178585	0.96	0.913667	0.046	Arl5a	T_44	SE
chr19_4624659_4624763_4624684_4624763_4624013_4624181	0.178645	0.204333	0.114	0.09	Rce1	T_44	A5SS
chr19_46644352_46644567_46644352_46644455_46652473_46652635	0.178666	0.024	0.00766667	0.016	Wbp1l	T_44	A5SS
chr16_31796865_31797010_31796865_31796965_31805613_31805734	0.179392	0.768667	0.608333	0.16	Dlg1	T_44	A5SS
chr5_104050577_104050817_104054271_104054367_104046868_104047146_104055489_104055576	0.179486	0.254	0.185667	0.068	Nudt9	T_44	MXE
chr7_30557849_30557958_30557882_30557958_30557625_30557676	0.179508	0.047	0.0206667	0.026	Lin37	T_44	A5SS
chr19_45423132_45423240_45456532_45456610_45364086_45364142_45471014_45471104	0.180087	0.28	0.116667	0.163	Btrc	T_44	MXE
chr3_89203191_89203360_89202935_89203086_89203471_89203541	0.180863	0.0666667	0.111	-0.044	Gba	T_44	SE
chr13_14027697_14027782_14019274_14019887_14029275_14029406	0.180976	0.885	0.960667	-0.076	Tbce	T_44	SE
chr4_141120323_141120373_141118526_141118781_141139691_141139727	0.180976	0.435333	0.555333	-0.12	Szrd1	T_44	SE
chr11_102192748_102192867_102192472_102192563_102193084_102193226	0.180976	0.977333	0.916667	0.061	G6pc3	T_44	SE
chr13_55549117_55549357_55542783_55543789_55550223_55550407	0.181161	0.857667	0.611333	0.246	Fam193b	T_44	SE
chr12_51958852_51959064_51957078_51957187_51961432_51961644	0.181161	1	0.863333	0.137	Heatr5a	T_44	SE
chr6_49252802_49253108_49252381_49252515_49263837_49264011	0.181161	0.048	0.0946667	-0.047	Tra2a	T_44	SE
chr9_50764764_50764926_50764223_50764290_50767857_50768160	0.181161	1	0.914333	0.086	1110032A03Rik	T_44	SE
chr6_56860655_56860801_56873366_56873512_56856232_56856422_56875668_56875832	0.18123	0.642	0.705667	-0.064	Fkbp9	T_44	MXE
chr1_133009136_133009192_133012636_133012711_133003790_133003890_133018776_133018884	0.18123	0.307333	0.540333	-0.233	Mdm4	T_44	MXE
chr13_66931605_66931658_66929884_66930223_66932393_66932708	0.181565	1	0.415333	0.585	Mterf3	T_44	SE
chr6_51461919_51462055_51461120_51461433_51463410_51463493	0.181811	0.313	0.422667	-0.11	Hnrnpa2b1	T_44	SE
chr6_124816983_124817068_124815018_124815659_124817317_124817471	0.181842	0.983667	0.967	0.017	Usp5	T_44	SE
chr12_84339050_84339253_84338672_84338782_84340101_84340229	0.181842	0.0826667	0.147333	-0.065	Zfp410	T_44	SE
chr2_31672471_31672586_31672471_31672573_31674514_31674560	0.182003	0.0393333	0.0153333	0.024	Exosc2	T_44	A5SS
chr11_116672163_116672355_116671659_116671756_116672663_116672738	0.182048	0.939333	0.836333	0.103	1810032O08Rik	T_44	SE
chr19_8773289_8773424_8773027_8773106_8773504_8773622	0.182899	0.931333	0.972	-0.041	Tmem179b	T_44	SE
chr11_32499224_32499461_32455369_32455546_32516089_32516687	0.182899	0.937333	1	-0.063	Ubtd2	T_44	SE
chr13_74748804_74748861_74748204_74748243_74754310_74754370	0.182899	0.247	0.34	-0.093	Cast	T_44	SE
chr14_34269470_34269536_34267500_34268952_34309039_34309094	0.182899	0.0913333	0.013	0.078	Shld2	T_44	SE
chr17_71824689_71824830_71810846_71810982_71827691_71827781	0.183078	0.964	0.839333	0.125	Clip4	T_44	SE
chr9_66010421_66010570_66010062_66010147_66012746_66012854	0.183178	0.980667	0.930667	0.05	Csnk1g1	T_44	SE
chr3_95754371_95754515_95753006_95753130_95754757_95754817	0.183699	0.932	0.991	-0.059	Tars2	T_44	SE
chr9_44774182_44774231_44778593_44778638_44773687_44773784_44782099_44782233	0.184046	0.022	0.0606667	-0.039	Ift46	T_44	MXE
chr11_120787008_120787069_120787011_120787069_120786771_120786849	0.184232	0.937667	0.903667	0.034	Gps1	T_44	A3SS
chr4_116109968_116110093_116105757_116105908_116118837_116118957	0.184295	0.807333	0.889	-0.082	Rad54l	T_44	SE
chr6_15740987_15741110_15770213_15770492_15721086_15721364_15799617_15800808	0.184375	0.636	0.714	-0.078	Mdfic	T_44	MXE
chr17_17892732_17892833_17887823_17887899_17893246_17893952	0.184451	0.959667	0.824667	0.135	Fpr2	T_44	SE
chr7_45919317_45919458_45919934_45920037_45918160_45918235_45921241_45921302	0.184584	0.0523333	0.038	0.014	Emp3	T_44	MXE
chr6_136873166_136873242_136874266_136874299_136872434_136872788_136875669_136875823	0.184584	0.605667	0.541667	0.064	Mgp	T_44	MXE
chr2_126729159_126729322_126725344_126725430_126732060_126732103	0.185007	0.993	0.967333	0.026	Usp8	T_44	SE
chr19_6989422_6989587_6988188_6988275_6989680_6989865	0.185007	0.651	0.83	-0.179	Dnajc4	T_44	SE
chr1_140102336_140102546_140101584_140101758_140102707_140102884	0.185007	0.935	0.980667	-0.046	Cfh	T_44	SE
chr9_123098922_123098974_123089031_123089156_123100258_123100349	0.185095	0.874	0.535333	0.339	Zdhhc3	T_44	SE
chr2_31453042_31453164_31452809_31452947_31453382_31453620	0.185261	0.694667	1	-0.305	Hmcn2	T_44	SE
chr10_80853757_80853825_80852832_80853100_80854617_80854708	0.185728	0.997	0.961667	0.035	Lsm7	T_44	SE
chr2_30082815_30082962_30081052_30081236_30084690_30084766	0.185728	0.725333	1	-0.275	Pkn3	T_44	SE
chr9_45781951_45782248_45779689_45779836_45785777_45785921	0.185728	0.0576667	0.126667	-0.069	Cep164	T_44	SE
chr10_39639563_39639766_39622654_39622727_39640379_39640511	0.185728	0.53	0.894	-0.364	E130307A14Rik	T_44	SE
chr10_13505738_13506078_13503070_13503258_13507234_13507425	0.185728	0.931333	0.814	0.117	Fuca2	T_44	SE
chr9_118049896_118049996_118049309_118049435_118051353_118051502	0.185728	0.937333	0.976	-0.039	Azi2	T_44	SE
chr1_91254214_91254393_91250303_91250437_91262266_91262296	0.186033	0.984	0.93	0.054	Ube2f	T_44	SE
chr11_101186999_101187127_101186508_101186862_101188262_101188356	0.186033	0.652	1	-0.348	Cntnap1	T_44	SE
chrX_56480889_56481073_56480570_56480660_56483778_56483942	0.186033	1	0.470333	0.53	Ints6l	T_44	SE
chr9_88716493_88716563_88715487_88715749_88719488_88719587	0.186033	0	0.171333	-0.171	Mthfsl	T_44	SE
chr9_62868676_62868817_62858133_62858161_62871265_62871454	0.186033	0.666667	0.333333	0.333	Calml4	T_44	SE
chr17_31854893_31855064_31854207_31854324_31855671_31855793	0.186179	0.983	0.934333	0.049	Sik1	T_44	SE
chr16_30585553_30585680_30582252_30582651_30587437_30587539	0.186258	0.995	0.951	0.044	Lsg1	T_44	SE
chr7_105750179_105750330_105751981_105752053_105749577_105749987_105752170_105752198	0.186452	0.122	0.170667	-0.049	Tpp1	T_44	MXE
chr1_161035982_161036014_161036548_161036579_161035751_161035804_161036819_161036852	0.186452	0.589	0.432	0.157	Gas5	T_44	MXE
chr10_51494061_51494178_51494792_51494845_51493169_51493205_51495993_51496059	0.186452	0.483667	0.364667	0.119	Lilrb4a	T_44	MXE
chr4_43518401_43519078_43518401_43518464_43519226_43519297	0.186857	0.973667	0.898	0.076	Tpm2	T_44	A3SS
chr5_144845414_144845614_144845468_144845614_144844198_144844289	0.186857	0.842667	0.912667	-0.07	Trrap	T_44	A3SS
chr18_5054017_5054098_5048884_5049494_5058124_5058159	0.186885	0.0396667	0	0.04	Svil	T_44	SE
chr17_35045293_35045374_35044316_35044438_35045929_35046053	0.186904	1	0.763667	0.236	Msh5	T_44	SE
chrX_152320209_152320284_152298728_152298874_152327160_152327239	0.186904	0.248667	0.0963333	0.152	Kantr	T_44	SE
chr8_120553583_120553802_120537428_120537562_120562625_120562825	0.186904	0.982	0.869	0.113	Gse1	T_44	SE
chr11_70606630_70606717_70605949_70606164_70606919_70607079	0.187213	0	0.079	-0.079	Mink1	T_44	SE
chr3_95754318_95754515_95753006_95753130_95754757_95754835	0.187302	0.934667	0.991667	-0.057	Tars2	T_44	SE
chr3_123556791_123556915_123556835_123556915_123552505_123552680	0.187437	0.421333	0.568333	-0.147	Ndst3	T_44	A5SS
chr13_13975437_13975634_13970766_13970867_13980600_13980696	0.187547	0.978	0.933	0.045	B3galnt2	T_44	SE
chr15_102179828_102179893_102179520_102179602_102179970_102180087	0.187597	0.908667	0.986333	-0.078	Csad	T_44	SE
chr5_43750861_43751010_43744614_43745375_43758221_43758944	0.1878	0.986333	0.945667	0.041	Fbxl5	T_44	SE
chr11_29497342_29497426_29493878_29494093_29498408_29498612	0.187831	0.618333	0.453	0.165	Ccdc88a	T_44	SE
chr1_93479463_93479599_93479107_93479180_93489123_93489154	0.187895	0.288	0.124	0.164	37500	T_44	SE
chr10_122096347_122096461_122096055_122096227_122096899_122097156	0.188807	0.484333	1	-0.516	Rxylt1	T_44	SE
chr1_97825836_97826037_97822935_97822989_97831454_97831508	0.189056	0.888667	0.939	-0.05	Pam	T_44	SE
chr17_24189943_24190053_24185203_24186287_24205473_24205482	0.18906	0.834	1	-0.166	Tbc1d24	T_44	SE
chr17_25155367_25155537_25153560_25153825_25156800_25156852	0.18906	0.971	0.895667	0.075	Clcn7	T_44	SE
chr17_35171413_35171576_35170990_35171193_35171762_35171804	0.18906	0.814333	0.886333	-0.072	Aif1	T_44	SE
chrX_48623961_48624197_48623577_48623828_48629251_48629345	0.18906	0.0916667	0.012	0.08	Slc25a14	T_44	SE
chr7_128248577_128248720_128248017_128248472_128248886_128248974	0.189261	0.964667	0.909	0.056	Tgfb1i1	T_44	SE
chr4_103118238_103118315_103118280_103118315_103115559_103115660	0.189553	0.909	0.811	0.098	Mier1	T_44	A3SS
chr11_98947570_98947725_98937717_98937879_98950244_98950361	0.189565	0.015	0.0796667	-0.065	Rara	T_44	SE
chr14_59426488_59426554_59422520_59423484_59431142_59431268	0.189566	0.986333	0.867	0.119	Setdb2	T_44	SE
chrX_103613022_103613195_103613043_103613195_103609303_103609416	0.189915	0.979	0.846667	0.132	Ftx	T_44	A5SS
chr7_142505287_142505299_142505515_142505530_142504249_142504264_142508334_142508353	0.189924	0.715333	0.876	-0.161	Tnnt3	T_44	MXE
chr11_88049411_88049598_88049042_88049215_88049976_88050410	0.189954	0.990333	0.964667	0.026	Srsf1	T_44	SE
chr4_31994873_31995010_31992472_31992516_32002088_32002153	0.189954	0.209667	0.324333	-0.115	Map3k7	T_44	SE
chr12_100786137_100786246_100779077_100779310_100787615_100787672	0.190499	0.729	0.829667	-0.101	Dglucy	T_44	SE
chr7_138872873_138873051_138873000_138873051_138846619_138846704	0.190813	0.993333	0.959667	0.034	Ppp2r2d	T_44	A3SS
chr16_93862413_93862715_93862413_93862503_93862640_93862715	0.190996	0.453333	0.205667	0.248	Morc3	T_44	RI
chr5_9130367_9130652_9130367_9130477_9131275_9131308	0.191252	0.013	0.042	-0.029	Dmtf1	T_44	A3SS
chr2_84702332_84702454_84710317_84711472_84696242_84696400_84714982_84715180	0.191452	0.131	0.091	0.04	Zdhhc5	T_44	MXE
chrX_163939305_163939415_163935442_163936965_163943099_163943313	0.191805	0.924	0.984333	-0.06	Zrsr2	T_44	SE
chr8_122575880_122576006_122575401_122575535_122576118_122576231	0.192037	0.126	0.0406667	0.085	Aprt	T_44	SE
chr3_96699419_96699837_96696383_96696531_96699992_96700077	0.192083	0.971	0.866667	0.104	Pias3	T_44	SE
chr2_126646562_126646748_126639020_126639344_126650067_126650181	0.192174	0.986	0.948	0.038	Gabpb1	T_44	SE
chr9_63357992_63358060_63371736_63371785_63343386_63343456_63377122_63377877	0.192502	0.553333	0.700667	-0.147	Map2k5	T_44	MXE
chr4_130274814_130274970_130265068_130265230_130275457_130275532	0.192563	0.151	0.0893333	0.062	Serinc2	T_44	SE
chr10_123163592_123163654_123132955_123133129_123168226_123168372	0.192784	0.991667	0.935667	0.056	Usp15	T_44	SE
chr16_84852459_84852654_84856461_84856515_84846123_84846369_84857033_84857174	0.192885	0.265667	0.186333	0.079	Gabpa	T_44	MXE
chr15_62149238_62149352_62159996_62160128_62107147_62107465_62175466_62175548	0.192885	0.440333	0.728667	-0.288	Pvt1	T_44	MXE
chr9_113969325_113969416_113972750_113972893_113966491_113966585_113973518_113973570	0.192885	0.582	0.462667	0.119	Ubp1	T_44	MXE
chr9_59675028_59675195_59675567_59675734_59671920_59672073_59678043_59678225	0.192885	0.0623333	0.0466667	0.016	Pkm	T_44	MXE
chr11_105271098_105271237_105275836_105275948_105269625_105269795_105279117_105279225	0.192885	0.305333	0.391667	-0.086	Tlk2	T_44	MXE
chr8_25659740_25659895_25662740_25663256_25649540_25649703_25666029_25666156	0.193052	0.856333	0.811	0.045	Nsd3	T_44	MXE
chr1_91254262_91254393_91250336_91250437_91262266_91262296	0.193073	0.987	0.941333	0.046	Ube2f	T_44	SE
chr11_101099007_101099140_101096321_101098620_101099672_101099755	0.193073	0.937667	0.864	0.074	Retreg3	T_44	SE
chr7_123175425_123175458_123174143_123174319_123176823_123176904	0.193532	0.855333	0.933	-0.078	Tnrc6a	T_44	SE
chr7_12481117_12481181_12480934_12481026_12489569_12489696	0.193877	0	0.074	-0.074	Zfp606	T_44	SE
chr3_96130230_96130343_96108710_96108768_96136473_96136624	0.193877	0.328333	0.602667	-0.274	Otud7b	T_44	SE
chr1_165663565_165663655_165659372_165659444_165664948_165665050	0.193926	0.870667	1	-0.129	Rcsd1	T_44	SE
chr17_22451078_22451152_22451096_22451152_22446796_22446893	0.194208	0.026	0.0996667	-0.074	Zfp946	T_44	A3SS
chr9_70562813_70562861_70559036_70559101_70572148_70572176	0.194494	0.954	0.837333	0.117	Sltm	T_44	SE
chr19_44039172_44039252_44040746_44040836_44034943_44037148_44047634_44047726	0.194684	0.299667	0.385667	-0.086	Erlin1	T_44	MXE
chr11_115904884_115905042_115897040_115897259_115916978_115917058	0.195286	0.0783333	0.0436667	0.035	Recql5	T_44	SE
chr6_124831361_124832439_124832145_124832439_124830502_124830650	0.195691	0.991667	0.952	0.04	Cdca3	T_44	A3SS
chr3_146475255_146475381_146469624_146469803_146476193_146476302	0.195727	0.718333	0.285	0.433	Spata1	T_44	SE
chr8_119533320_119533472_119528923_119529068_119538126_119538194	0.195727	0.860333	0.567333	0.293	Mbtps1	T_44	SE
chr9_109835269_109835414_109833195_109833295_109841475_109841515	0.195727	0.526667	1	-0.473	Nme6	T_44	SE
chr6_42356161_42357433_42357312_42357433_42355916_42356037	0.195961	0.669667	0.833	-0.163	Zyx	T_44	A3SS
chr2_156008364_156008435_156008044_156008228_156008859_156008979	0.196003	0.956	0.897333	0.059	Ergic3	T_44	SE
chr10_80061315_80061447_80062161_80062331_80060983_80061119_80062567_80062759	0.196037	0.458333	0.551667	-0.093	Sbno2	T_44	MXE
chr5_13291499_13291577_13399875_13400069_13230366_13230448_13451103_13451261	0.196037	0.143333	0.0963333	0.047	Sema3a	T_44	MXE
chr2_103788137_103788203_103783142_103783205_103796730_103796868	0.196226	0.0253333	0.0476667	-0.022	Caprin1	T_44	SE
chr3_54693102_54693413_54693102_54693208_54695122_54696320	0.196667	0.0333333	0.0173333	0.016	Supt20	T_44	A5SS
chr1_91253759_91253827_91250310_91250437_91254259_91254393	0.197722	0.056	0.120333	-0.064	Ube2f	T_44	SE
chr5_73293965_73294010_73292806_73292976_73294284_73294347	0.197722	0.111	0.151	-0.04	Ociad1	T_44	SE
chr2_28581130_28581265_28579614_28579737_28582824_28582988	0.197722	0.0246667	0.0613333	-0.037	Gtf3c5	T_44	SE
chr19_46338309_46338411_46332617_46332701_46338568_46338627	0.197832	0.169667	0.313667	-0.144	Cuedc2	T_44	SE
chr14_18871493_18871544_18630298_18630431_18888265_18888297	0.198513	0.931667	0.975	-0.043	Ube2e2	T_44	SE
chr16_14304453_14304587_14311046_14311131_14299243_14300209_14313815_14314013	0.198708	0.243667	0.345333	-0.102	Fopnl	T_44	MXE
chr5_121373149_121373474_121373338_121373474_121372602_121372675	0.199076	0.853	0.611667	0.241	Trafd1	T_44	A5SS
chr1_69577780_69578047_69577858_69578047_69570492_69570660	0.199076	0.296333	0.12	0.176	Ikzf2	T_44	A5SS
chr2_28847440_28847511_28845993_28846037_28848285_28848350	0.199259	1	0.894667	0.105	Ddx31	T_44	SE
chr3_106733336_106733606_106721892_106722106_106734357_106734382	0.199558	0.00433333	0.114	-0.11	Lrif1	T_44	SE
chr14_27623682_27623749_27622509_27622614_27652686_27653483	0.199558	0.102333	0	0.102	Erc2	T_44	SE
chr10_62627520_62627682_62622839_62626282_62633976_62634126	0.199576	0.790333	0.885	-0.095	Ddx50	T_44	SE
chr6_48594790_48594976_48593882_48594052_48596292_48599081	0.199576	0.666667	0.903667	-0.237	Repin1	T_44	SE
chr12_112938355_112938593_112938355_112938557_112938794_112938859	0.199856	0.932667	0.841	0.092	Nudt14	T_44	A3SS
chr12_85041822_85041915_85040572_85040993_85042121_85042311	0.200238	0.873667	0.930667	-0.057	Ylpm1	T_44	SE
chr1_138116953_138117025_138115618_138115642_138126302_138126326	0.200238	0.600333	0.834	-0.234	Ptprc	T_44	SE
chr1_59117330_59117341_59115872_59115929_59119702_59119806	0.200573	0.858333	0.701333	0.157	Tmem237	T_44	SE
chr2_3462480_3462627_3464266_3464926_3459756_3459886_3472501_3472647	0.201328	0.114333	0.053	0.061	Suv39h2	T_44	MXE
chr1_93286011_93286094_93286927_93287023_93285795_93285940_93289307_93289424	0.201612	0.373667	0.637667	-0.264	Sned1	T_44	MXE
chr10_19597415_19597530_19597415_19597516_19601319_19601483	0.20212	0.939333	0.971667	-0.032	Ifngr1	T_44	A5SS
chr8_71643091_71643175_71643094_71643175_71642128_71642206	0.20212	0.928	0.726333	0.202	Unc13a	T_44	A5SS
chr15_89301842_89302377_89302181_89302377_89300772_89300951	0.2023	0.974333	0.920667	0.054	Sbf1	T_44	A5SS
chr2_25536675_25536774_25528231_25530448_25538865_25539084	0.202593	0.927667	0.983667	-0.056	Traf2	T_44	SE
chr8_92344852_92345039_92326032_92326462_92346349_92346463	0.202593	0.786333	0.889333	-0.103	Crnde	T_44	SE
chr2_49278580_49279783_49274562_49274774_49298655_49298729	0.202593	0.357333	0.122667	0.235	Mbd5	T_44	SE
chr16_44745394_44745493_44743737_44743868_44745998_44746363	0.202593	0.771667	0.921	-0.149	Gtpbp8	T_44	SE
chr5_121663295_121663491_121661999_121662161_121665098_121665288	0.202593	0.987333	0.968333	0.019	Brap	T_44	SE
chr19_38901308_38901415_38895986_38896069_38907771_38907852	0.202593	0.727333	0.910667	-0.183	Tbc1d12	T_44	SE
chr4_47382912_47383044_47353306_47353396_47383748_47383994	0.202593	0.0106667	0.05	-0.039	Tgfbr1	T_44	SE
chr6_116256615_116256828_116255805_116256289_116258641_116258982	0.202593	0.994667	0.962	0.033	Washc2	T_44	SE
chr13_38944499_38944654_38943058_38943166_38955648_38955936	0.202593	1	0.879333	0.121	Slc35b3	T_44	SE
chr17_50667998_50668108_50640115_50640191_50687711_50688484	0.202593	0.985667	0.939667	0.046	Plcl2	T_44	SE
chr11_22062779_22062887_22059136_22059261_22068358_22068506	0.202786	0.260667	0.0463333	0.214	Ehbp1	T_44	SE
chr12_3774569_3774610_3773550_3773640_3776058_3776109	0.202875	0.926667	0.622	0.305	Dtnb	T_44	SE
chr6_39372078_39372137_39366888_39367046_39377234_39377639	0.202914	0.852333	0.238667	0.614	Slc37a3	T_44	SE
chr8_105272809_105272933_105272445_105272584_105274645_105274751	0.202914	0.923333	0.631333	0.292	Hsf4	T_44	SE
chr13_84251229_84251333_84222295_84222434_84257760_84257844	0.202957	0.517	0.768667	-0.252	Tmem161b	T_44	SE
chr1_187322283_187322354_187304329_187304397_187341486_187341575	0.202957	0.871	0.941333	-0.07	Gpatch2	T_44	SE
chr4_147165340_147165409_147165340_147165386_147175846_147175904	0.204191	0.149333	0.128667	0.021	Zfp991	T_44	A5SS
chr5_4044798_4044978_4043917_4044070_4045897_4046941	0.204832	0.87	0.945667	-0.076	Akap9	T_44	SE
chr6_89337150_89337351_89335396_89335493_89340522_89340637	0.204832	0.979333	0.937	0.042	Plxna1	T_44	SE
chr8_14934769_14934846_14934772_14934846_14932356_14932420	0.204998	1	0.801333	0.199	Arhgef10	T_44	A3SS
chr5_123746771_123746870_123744954_123745111_123749288_123749367	0.205318	0.0276667	0.0586667	-0.031	Rsrc2	T_44	SE
chr16_26624154_26624219_26581703_26581886_26676708_26676994	0.205318	0.958333	1	-0.042	Il1rap	T_44	SE
chr15_27657175_27657263_27655068_27657071_27658044_27658314	0.205318	0.0243333	0.102	-0.078	Otulinl	T_44	SE
chr3_87440187_87440208_87441983_87442268_87435884_87435948_87443533_87443794	0.205353	0.253667	0.282667	-0.029	Fcrl5	T_44	MXE
chr15_88700772_88701270_88700772_88700877_88707033_88707294	0.205678	0.687	0.559667	0.127	Brd1	T_44	A3SS
chr17_26938571_26938649_26938571_26938617_26938726_26938786	0.205678	0.125667	0.0836667	0.042	Cuta	T_44	A3SS
chr5_136105603_136105739_136104515_136104653_136107070_136107191	0.205796	0.944333	0.992667	-0.048	Rasa4	T_44	SE
chr13_100482937_100483043_100486473_100486524_100481211_100481302_100488848_100488935	0.206159	0.243333	0.334667	-0.091	Gtf2h2	T_44	MXE
chr16_11151865_11151930_11153058_11153263_11151138_11151325_11156019_11156300	0.206159	0.741333	0.627	0.114	Zc3h7a	T_44	MXE
chr5_114902272_114902373_114901352_114901415_114904831_114905076	0.206221	0.0196667	0.145667	-0.126	Oasl2	T_44	SE
chr8_123090074_123090234_123090123_123090234_123088944_123089047	0.206232	0.0146667	0.0446667	-0.03	Spg7	T_44	A3SS
chr17_56566878_56567015_56567532_56567624_56566325_56566616_56568894_56569022	0.206799	0.65	0.732	-0.082	Safb2	T_44	MXE
chr12_81906448_81906554_81894982_81895191_81912664_81912710	0.207131	0.768333	0.906	-0.138	Pcnx	T_44	SE
chr17_36040224_36040329_36039341_36039374_36040477_36040753	0.207397	0.911	0.939	-0.028	H2-T22	T_44	SE
chr9_109835317_109835414_109833029_109833295_109839607_109839710	0.208314	0.922667	0.821	0.102	Nme6	T_44	SE
chr7_29314138_29314402_29314282_29314402_29313081_29313213	0.208383	0.683667	0.764333	-0.081	Dpf1	T_44	A3SS
chr6_83103401_83103532_83103119_83103269_83103611_83103725	0.20884	0.509	0.86	-0.351	Ccdc142	T_44	SE
chr11_117849753_117849863_117852662_117852780_117849250_117849461_117855224_117855732	0.208997	0.456667	0.376	0.081	Birc5	T_44	MXE
chr3_157537586_157537669_157540632_157540709_157536333_157536386_157541054_157541189	0.209285	0.054	0.0213333	0.033	Zranb2	T_44	MXE
chr4_46137320_46137428_46135386_46135594_46138379_46138409	0.210279	0.055	0.00866667	0.046	Tstd2	T_44	SE
chr4_151969845_151969968_151968498_151968627_151970856_151970930	0.210326	0.940333	0.977	-0.037	Dnajc11	T_44	SE
chr3_90001817_90001868_90000812_90000991_90002278_90002476	0.210326	0.0353333	0.0583333	-0.023	Ubap2l	T_44	SE
chr1_161029641_161029741_161002921_161020406_161031804_161032761	0.210326	0.928667	0.8	0.129	Zbtb37	T_44	SE
chr1_161035982_161036014_161037994_161038037_161035751_161035804_161038224_161038246	0.210624	0.128333	0.0976667	0.031	Gas5	T_44	MXE
chr7_99351823_99351867_99352881_99352965_99348802_99349464_99353052_99353114	0.210624	0.202667	0.110667	0.092	Serpinh1	T_44	MXE
chr13_66917025_66917173_66922755_66922945_66916612_66916684_66928169_66928322	0.210624	0.814667	0.744333	0.07	Mterf3	T_44	MXE
chr6_135015194_135015383_135015575_135015647_135012301_135012395_135015821_135015940	0.210624	0.362333	0.292	0.07	Ddx47	T_44	MXE
chr14_47734154_47734264_47733226_47733322_47736099_47736291	0.210696	0.546333	0.41	0.136	Ktn1	T_44	SE
chr11_67973232_67973271_67969771_67969871_68011314_68011439	0.211169	0.959333	0.853667	0.106	Stx8	T_44	SE
chr17_15401744_15404397_15401744_15403129_15405754_15405935	0.21159	0.02	0.00966667	0.01	Fam120b	T_44	A5SS
chr8_39071375_39071516_39096924_39097014_39063190_39063308_39126528_39126592	0.211703	0.078	0.047	0.031	Tusc3	T_44	MXE
chr2_31612836_31612908_31612484_31612558_31613030_31613107	0.212054	0.986333	0.970667	0.016	Fubp3	T_44	SE
chr3_95751505_95751630_95750700_95750765_95753006_95753130	0.212054	0.927333	0.729333	0.198	Tars2	T_44	SE
chr5_110835974_110836069_110834654_110834799_110836306_110836320	0.212054	0.926667	0.988333	-0.062	Hscb	T_44	SE
chr17_71650567_71650631_71653452_71653522_71650016_71650048_71657340_71657390	0.21218	0.277667	0.225	0.053	Wdr43	T_44	MXE
chr17_24593475_24593601_24593798_24593973_24593204_24593346_24594087_24594378	0.21218	0.574	0.656667	-0.083	Pkd1	T_44	MXE
chr3_95324304_95324393_95324629_95324841_95323524_95324190_95325717_95325883	0.21218	0.620667	0.511	0.11	Setdb1	T_44	MXE
chr7_141264492_141264655_141264724_141264783_141263658_141264048_141265074_141265291	0.21218	0.777333	0.855333	-0.078	Irf7	T_44	MXE
chr11_52035946_52036020_52040560_52040620_52033513_52033611_52084370_52084490	0.21218	0.727667	0.949	-0.221	Cdkl3	T_44	MXE
chr19_4187941_4188131_4188245_4188311_4185351_4185506_4188943_4189054	0.21218	0.132	0.511333	-0.379	Tbc1d10c	T_44	MXE
chr7_89955530_89955604_89964728_89964862_89954653_89955063_89967712_89967804	0.21218	0.385667	0.493	-0.107	Eed	T_44	MXE
chr18_80877314_80877373_80891814_80891923_80869741_80869793_80909591_80909705	0.21218	0.537667	0.667667	-0.13	Atp9b	T_44	MXE
chr10_116507040_116507188_116527826_116527949_116504034_116504114_116549032_116549175	0.21218	0.964	0.926667	0.037	Cnot2	T_44	MXE
chr8_25063937_25063986_25071998_25072055_25062374_25062472_25102033_25102154	0.21218	0.00933333	0.0383333	-0.029	Plekha2	T_44	MXE
chr2_160670099_160670202_160682650_160682774_160646607_160646632_160684447_160684503	0.21218	0.596667	0.528333	0.068	Top1	T_44	MXE
chr2_5798360_5798489_5803946_5803975_5795548_5795686_5804910_5805033	0.21218	0.630333	0.711667	-0.081	Cdc123	T_44	MXE
chr3_95448371_95448483_95452584_95452629_95434387_95434561_95460376_95460421	0.21218	0.428667	0.317333	0.111	Arnt	T_44	MXE
chr2_91259867_91259927_91260200_91260261_91256837_91256926_91260403_91260560	0.21218	0.143	0.0516667	0.091	Pacsin3	T_44	MXE
chr3_127560895_127561081_127561474_127563218_127559570_127559630_127567627_127567701	0.21218	0.763333	0.907333	-0.144	Zgrf1	T_44	MXE
chr2_80523375_80523507_80524537_80524677_80520371_80520590_80525558_80525678	0.21218	0.540333	0.477667	0.063	Nckap1	T_44	MXE
chr11_106096990_106097112_106110743_106110784_106084612_106084933_106114183_106114283	0.21218	0.526	0.41	0.116	Map3k3	T_44	MXE
chr18_31761779_31761890_31759825_31760194_31771669_31772114	0.212348	0.857333	0.933667	-0.076	Ammecr1l	T_44	SE
chr7_138870389_138870502_138846594_138846704_138873000_138873051	0.212449	0.861667	0.823333	0.038	Ppp2r2d	T_44	SE
chr6_17487796_17487845_17463799_17464248_17491226_17491747	0.21355	0.853	0.747667	0.105	Met	T_44	SE
chr5_145235305_145235391_145233440_145233602_145237049_145237848	0.21355	0.830667	0.531667	0.299	Zfp655	T_44	SE
chr7_16203171_16203289_16201929_16202036_16203573_16203747	0.21355	0.951333	0.982	-0.031	Dhx34	T_44	SE
chr3_36567723_36567931_36568587_36568811_36566999_36567113_36568979_36569089	0.213973	0.393667	0.458667	-0.065	Ccna2	T_44	MXE
chr17_26253973_26255125_26253973_26254044_26255030_26255125	0.214353	0.0446667	0.0193333	0.025	Luc7l	T_44	RI
chr15_78436900_78436963_78435584_78435710_78437583_78437671	0.214544	0.957667	0.874	0.084	Kctd17	T_44	SE
chr7_110243383_110243524_110255734_110255908_110221710_110221909_110263879_110264107	0.214624	0.505667	0.377333	0.128	Swap70	T_44	MXE
chr12_40213977_40214135_40216189_40216314_40213208_40213259_40217157_40217242	0.214624	0.244667	0.307333	-0.063	Ifrd1	T_44	MXE
chr6_120430059_120430280_120431812_120432223_120428217_120428377_120438986_120444574	0.214624	0.844333	0.898333	-0.054	Kdm5a	T_44	MXE
chr2_122150872_122151151_122151646_122151675_122147685_122147804_122152650_122153083	0.214624	0.489	0.434667	0.054	B2m	T_44	MXE
chr5_136030479_136030641_136031185_136031275_136029063_136029222_136032259_136032864	0.214624	0.438333	0.535	-0.097	Dtx2	T_44	MXE
chr9_72339615_72340339_72351524_72351570_72339011_72339048_72360285_72360341	0.214624	0.0713333	0.0243333	0.047	Zfp280d	T_44	MXE
chr4_12168222_12168324_12168228_12168324_12164087_12164192	0.214844	0.336	0.106	0.23	Fam92a	T_44	A5SS
chr11_120003037_120003085_120000551_120000586_120006358_120006782	0.214958	0.292	0.373	-0.081	Baiap2	T_44	SE
chr2_165280785_165280954_165278240_165278416_165281307_165281380	0.214958	0.907	0.979	-0.072	Slc35c2	T_44	SE
chr12_86020520_86020603_86012647_86012862_86053142_86053208	0.214958	0.885333	0.68	0.205	Ttll5	T_44	SE
chr1_161035982_161036014_161036207_161036579_161035751_161035804_161036819_161036852	0.216234	0.703	0.631	0.072	Gas5	T_44	MXE
chr5_114766451_114766557_114769616_114769750_114764586_114764673_114773313_114773495	0.216314	0.343333	0.262667	0.081	Git2	T_44	MXE
chr19_40376644_40377016_40376983_40377016_40373475_40373617	0.216788	0.671333	0.863333	-0.192	Sorbs1	T_44	A5SS
chr13_17888506_17888681_17893121_17893330_17880570_17882501_17896952_17897102	0.216948	0.417333	0.334	0.083	Rala	T_44	MXE
chrX_74017129_74017511_74017129_74017430_74018129_74018366	0.217371	0.933667	0.879667	0.054	Irak1	T_44	A3SS
chr3_95216213_95216268_95206462_95206602_95217588_95217694	0.217446	0.657	0.853	-0.196	Gabpb2	T_44	SE
chr2_25057964_25057970_25057100_25057176_25058252_25058321	0.217559	0.205333	0.0973333	0.108	Nsmf	T_44	SE
chr5_30955929_30956089_30950852_30955737_30956261_30956334	0.217733	0.718333	0.835	-0.117	Preb	T_44	SE
chr8_27115654_27115874_27115788_27115874_27115236_27115461	0.218437	0.919	0.961333	-0.042	Adgra2	T_44	A3SS
chr11_88347052_88347125_88339381_88344660_88366784_88366847	0.218725	0.977667	0.932	0.046	Msi2	T_44	SE
chr11_88348783_88348938_88339381_88344660_88366784_88366847	0.219208	0.945667	0.829333	0.116	Msi2	T_44	SE
chr6_118630224_118630431_118627441_118627570_118637729_118637813	0.219208	0.107333	0.0466667	0.061	Cacna1c	T_44	SE
chr3_90175837_90175970_90174329_90174457_90180149_90180212	0.219208	0.820667	0.666333	0.154	Nup210l	T_44	SE
chr14_14765576_14765710_14766739_14766985_14760234_14760341_14771208_14771314	0.219255	0.0886667	0.033	0.056	Slc4a7	T_44	MXE
chr9_107833433_107833507_107847267_107847337_107800732_107800773_107860348_107860459	0.219255	0.023	0.075	-0.052	Rbm6	T_44	MXE
chrX_139210738_139210806_139210041_139210217_139213090_139213238	0.219445	0.960667	0.899	0.062	Mum1l1	T_44	SE
chr11_61509071_61509168_61506343_61506412_61509469_61509532	0.219698	0.933667	1	-0.066	B9d1	T_44	SE
chr1_171280139_171280288_171280139_171280255_171280387_171280522	0.219939	0.072	0.0346667	0.037	Ppox	T_44	A3SS
chr11_69657935_69658056_69657935_69658021_69658565_69658698	0.219939	0.123	0.0623333	0.061	Mpdu1	T_44	A3SS
chr11_23474265_23474389_23484101_23484181_23472949_23473054_23487078_23487222	0.220487	0.132333	0.015	0.117	Usp34	T_44	MXE
chr10_59192697_59192815_59183524_59183711_59221390_59221847	0.220634	0.979	0.894667	0.084	40422	T_44	SE
chr19_10532130_10532196_10531780_10531999_10532819_10532923	0.220692	0.213	0.0823333	0.131	Cpsf7	T_44	SE
chr8_84726468_84726605_84726468_84726602_84727123_84727244	0.220845	0.835333	0.887333	-0.052	Nfix	T_44	A3SS
chr9_15315382_15315476_15315382_15315440_15316888_15316970	0.222792	0.101667	0.0606667	0.041	Taf1d	T_44	A5SS
chr17_47674715_47674920_47672043_47673418_47678843_47678952	0.222903	0.758667	0.934333	-0.176	Gm20517	T_44	SE
chr2_71875405_71875547_71873223_71873565_71880038_71880110	0.222904	0.971333	0.927333	0.044	Pdk1	T_44	SE
chr1_60352120_60352170_60343322_60343457_60354513_60354656	0.222904	0.988	0.921667	0.066	Cyp20a1	T_44	SE
chr1_134406598_134406671_134406027_134406462_134407045_134407152	0.223292	0.956667	0.964333	-0.008	Cyb5r1	T_44	SE
chr9_118548034_118548169_118538876_118539024_118548622_118548801	0.223984	0	0.039	-0.039	Golga4	T_44	SE
chr12_24509083_24509181_24504946_24505034_24509453_24509549	0.223984	0.904333	0.764333	0.14	Taf1b	T_44	SE
chr1_170207345_170207422_170193419_170200013_170211030_170211222	0.223984	0.406667	1	-0.593	Uhmk1	T_44	SE
chr5_48377074_48377165_48380123_48380231_48375542_48375610_48381786_48381867	0.224231	0.682667	0.56	0.123	5730480H06Rik	T_44	MXE
chr11_102196538_102197436_102196538_102196672_102197665_102197785	0.225021	0.953667	0.854	0.1	Hdac5	T_44	A3SS
chr12_31600643_31600744_31617074_31617180_31590966_31596377_31624114_31624250	0.225216	0.427333	0.506667	-0.079	Bcap29	T_44	MXE
chr7_44858101_44858209_44857378_44857554_44858452_44858749	0.225562	0.806	0.914333	-0.108	Pnkp	T_44	SE
chr11_60424773_60424833_60432332_60432440_60417144_60417844_60436347_60436449	0.22564	0.367	0.264333	0.103	Gid4	T_44	MXE
chr11_85354593_85354679_85353166_85353233_85354887_85354975	0.22738	0.150667	0	0.151	Bcas3	T_44	SE
chr4_126453816_126453948_126453825_126453948_126453557_126453691	0.227986	0.056	0.135667	-0.08	Ago1	T_44	A5SS
chr14_70587961_70588038_70587550_70587740_70588261_70588370	0.228559	0.958	0.862	0.096	Fam160b2	T_44	SE
chr19_12583922_12584122_12577089_12577170_12586834_12589762	0.228749	0.968333	0.942	0.026	Fam111a	T_44	SE
chr5_5546352_5546405_5547926_5548000_5544065_5544173_5555237_5555382	0.229162	0.701667	0.558333	0.143	Gtpbp10	T_44	MXE
chr4_118430495_118430555_118431062_118431143_118428092_118428215_118431265_118431322	0.229162	0.616667	0.533333	0.083	Elovl1	T_44	MXE
chr13_104827054_104827102_104832853_104832997_104817176_104817366_104834247_104834320	0.229162	0.316667	0.214667	0.102	Srek1ip1	T_44	MXE
chr12_98774244_98774319_98779107_98779267_98763822_98763978_98780047_98780280	0.229338	0.433	0.514333	-0.081	Zc3h14	T_44	MXE
chr14_103138719_103138818_103138728_103138818_103136558_103136639	0.229358	0.466	0.337	0.129	Mycbp2	T_44	A5SS
chr15_65815334_65815478_65815334_65815411_65818432_65818560	0.229358	0.028	0.0596667	-0.032	Efr3a	T_44	A5SS
chr5_22546397_22546598_22546397_22546504_22547923_22548016	0.229493	0.944333	0.856333	0.088	Orc5	T_44	A3SS
chr6_42356161_42356331_42355916_42356037_42357312_42357433	0.229693	0.902333	0.958333	-0.056	Zyx	T_44	SE
chr14_122923621_122923677_122913066_122913292_122926129_122929442	0.229693	0.333333	0.627	-0.294	4930594M22Rik	T_44	SE
chr5_67780987_67781061_67776128_67776198_67786625_67786666	0.229693	0.845	0.735333	0.11	Atp8a1	T_44	SE
chr17_88484400_88484469_88475855_88475950_88486402_88487251	0.229717	0.960667	0.865667	0.095	Foxn2	T_44	SE
chr5_53600700_53600750_53590470_53590724_53627382_53627421	0.229717	0.01	0.027	-0.017	Rbpj	T_44	SE
chr2_3499206_3499311_3498021_3498183_3501047_3501138	0.229865	0.984667	0.952333	0.032	Hspa14	T_44	SE
chr18_67854050_67854227_67851956_67852049_67856147_67856324	0.229989	0.384333	0.618667	-0.234	Cep192	T_44	SE
chr12_4624890_4624983_4613211_4613305_4626529_4626593	0.230514	1	0.922333	0.078	Itsn2	T_44	SE
chr10_51494721_51494845_51493169_51494178_51495993_51496059	0.230514	0.873333	0.953333	-0.08	Lilrb4a	T_44	SE
chr13_54559197_54559324_54556193_54556651_54565181_54565291	0.23072	0.906667	0.831667	0.075	4833439L19Rik	T_44	SE
chr3_159848564_159848645_159839738_159840047_159872908_159873181	0.231501	0.0696667	0.102	-0.032	Wls	T_44	SE
chr2_181502875_181502935_181501904_181502053_181508165_181508267	0.231501	0.800667	0.861333	-0.061	Tpd52l2	T_44	SE
chr12_100871303_100871506_100867188_100867255_100875246_100875399	0.231501	1	0.769667	0.23	Dglucy	T_44	SE
chr8_71483447_71483564_71483239_71483367_71484267_71484364	0.231501	0.954	0.981	-0.027	Ano8	T_44	SE
chr3_51294092_51294188_51266752_51266866_51308049_51308215	0.231501	0.013	0.06	-0.047	Elf2	T_44	SE
chr7_128248643_128248720_128248419_128248472_128248886_128248974	0.23154	0.95	0.874	0.076	Tgfb1i1	T_44	SE
chr4_152544298_152544458_152538822_152539010_152546945_152547126	0.23154	0.986333	0.883	0.103	Nphp4	T_44	SE
chr10_80797772_80797977_80797772_80797839_80797909_80797977	0.231913	0.233667	0.142333	0.091	Plekhj1	T_44	RI
chr3_105965764_105966425_105965764_105965856_105966356_105966425	0.231913	0.159333	0.379667	-0.22	Wdr77	T_44	RI
chr9_31396793_31397137_31396999_31397137_31396322_31396497	0.232038	0.0993333	0.022	0.077	Nfrkb	T_44	A3SS
chr14_31240273_31240433_31240858_31240983_31239630_31239737_31241725_31241827	0.232251	0.418667	0.613333	-0.195	Phf7	T_44	MXE
chr5_122168918_122169149_122171821_122171926_122158277_122158615_122172731_122172955	0.232284	0.014	0.0246667	-0.011	Ppp1cc	T_44	MXE
chr7_127934138_127934280_127933566_127933832_127934389_127934627	0.232414	0.725667	0.408	0.318	Prss36	T_44	SE
chr3_84519481_84519703_84496092_84497891_84534586_84534695	0.232536	0.883667	0.597	0.287	Arfip1	T_44	SE
chr14_57856609_57856730_57857627_57857660_57846920_57847062_57858539_57858609	0.232903	0.153	0.213333	-0.06	Zdhhc20	T_44	MXE
chr19_60226231_60226697_60226643_60226697_60212672_60212762	0.233507	0.363	0.687	-0.324	Fam204a	T_44	A5SS
chr7_55817238_55817427_55816457_55816656_55818713_55818896	0.233601	0.973333	0.914	0.059	Tubgcp5	T_44	SE
chr2_119216431_119216541_119216208_119216307_119216628_119217049	0.233702	0.941	0.843	0.098	Zfyve19	T_44	SE
chr4_32624083_32624166_32615477_32615739_32630177_32630246	0.233702	0.84	0.967667	-0.128	Casp8ap2	T_44	SE
chr1_52215564_52215694_52219487_52219609_52214477_52214557_52219942_52220039	0.233926	0.397333	0.323	0.074	Gls	T_44	MXE
chr10_78411403_78411486_78410965_78411023_78412819_78412990	0.234323	0.993333	0.977333	0.016	Rrp1	T_44	SE
chr7_45947985_45948060_45947622_45947720_45948140_45948872	0.234323	0.683	0.751	-0.068	Ccdc114	T_44	SE
chr2_60534722_60535103_60530366_60530540_60553009_60553308	0.234323	0.767333	1	-0.233	Pla2r1	T_44	SE
chr19_5659595_5659723_5660313_5661111_5659333_5659510_5663603_5663636	0.234668	0.166667	0.108667	0.058	Sipa1	T_44	MXE
chr18_35557336_35557405_35557336_35557369_35577557_35577619	0.234713	0.837333	0.637667	0.2	Gm28285	T_44	A5SS
chr5_31200234_31200386_31200234_31200383_31200651_31200762	0.234944	0.604333	0.581333	0.023	Zfp513	T_44	A3SS
chr2_59646768_59646872_59612041_59612196_59699347_59699427	0.235159	0.954667	0.829	0.126	Tanc1	T_44	SE
chr15_78436900_78436994_78435584_78435710_78437583_78437671	0.235338	0.956667	0.883667	0.073	Kctd17	T_44	SE
chr1_16700794_16700923_16691683_16691773_16706172_16706225	0.236109	1	0.927667	0.072	Ly96	T_44	SE
chr2_24963022_24963156_24962399_24962625_24965556_24965654	0.236452	0.878333	0.770333	0.108	Dph7	T_44	SE
chr14_20358023_20358140_20356354_20356497_20363262_20363450	0.236757	0.945667	0.837	0.109	Fam149b	T_44	SE
chr1_92091731_92091818_92054900_92054972_92148255_92148494	0.236757	0.0276667	0.078	-0.05	Hdac4	T_44	SE
chr4_95150119_95150275_95147104_95147200_95153591_95153635	0.237743	0.87	0.703667	0.166	Junos	T_44	SE
chr19_37210670_37210873_37217182_37217313_37207542_37207904_37220302_37220486	0.238266	0.235	0.185333	0.05	38412	T_44	MXE
chr3_88700260_88700514_88700364_88700514_88699950_88700008	0.239404	0.907	0.95	-0.043	Khdc4	T_44	A3SS
chr7_25116037_25116220_25116037_25116154_25120840_25120897	0.239404	0	0.113667	-0.114	Pou2f2	T_44	A3SS
chr8_4349605_4349655_4327756_4327850_4349771_4349894	0.23941	0.166667	0.689	-0.522	Ccl25	T_44	SE
chr8_72489451_72489589_72488120_72488246_72491841_72491912	0.239987	0.955333	0.992333	-0.037	Slc35e1	T_44	SE
chr17_28507235_28507469_28499365_28499418_28517394_28517524	0.239987	0.889333	0.601333	0.288	Fkbp5	T_44	SE
chr15_103242643_103242718_103243624_103243780_103242379_103242472_103243958_103244028	0.240015	0.331667	0.284	0.048	Hnrnpa1	T_44	MXE
chr11_85801784_85801952_85813999_85814065_85583896_85583994_85825201_85826058	0.240015	0.971	0.896333	0.075	Bcas3	T_44	MXE
chr17_28499365_28499418_28507235_28507469_28487904_28488003_28517394_28517524	0.240015	0.853333	0.542333	0.311	Fkbp5	T_44	MXE
chrX_159817241_159817298_159824474_159824549_159816576_159816706_159828373_159828579	0.240026	0.384333	0.102667	0.282	Sh3kbp1	T_44	MXE
chr7_126149503_126149537_126152825_126153279_126149233_126149360_126156723_126156801	0.240026	0.995333	0.95	0.045	Xpo6	T_44	MXE
chr2_32293314_32293395_32296625_32296721_32292092_32292215_32296964_32297008	0.240026	0.374667	0.272333	0.102	Golga2	T_44	MXE
chr16_50320299_50320413_50280368_50280539_50331028_50331102	0.240067	0.0223333	0.0546667	-0.032	Bbx	T_44	SE
chrX_10073768_10073828_10069372_10069564_10117443_10117682	0.240067	0.756667	1	-0.243	Srpx	T_44	SE
chr11_70464148_70464265_70463915_70463996_70464355_70464444	0.240067	0.662333	0.820333	-0.158	Zmynd15	T_44	SE
chr1_163934631_163934817_163934692_163934817_163933478_163933693	0.240268	0.715333	0.899	-0.184	Scyl3	T_44	A3SS
chr7_141458004_141458214_141458083_141458214_141457591_141457657	0.240268	0.955	0.982	-0.027	Pnpla2	T_44	A3SS
chr3_108910342_108910395_108908335_108908404_108911163_108911696	0.240311	0.024	0.059	-0.035	Prpf38b	T_44	SE
chr16_20681419_20681578_20681182_20681316_20681733_20681922	0.240772	0.991	0.974	0.017	Eif4g1	T_44	SE
chr17_33996615_33996654_33996826_33996859_33996016_33996476_33997037_33997157	0.240951	0.534	0.362333	0.172	H2-K1	T_44	MXE
chr3_32345457_32345580_32360889_32361216_32343551_32343718_32365503_32365620	0.240951	0.240333	0.172333	0.068	Zmat3	T_44	MXE
chr6_118389238_118389386_118391157_118391280_118388755_118388931_118392317_118392376	0.240951	0.244333	0.311667	-0.067	Bms1	T_44	MXE
chr9_99246222_99246366_99254254_99254377_99243366_99243490_99262545_99262636	0.240951	0.104667	0.157667	-0.053	Cep70	T_44	MXE
chr12_21398240_21398364_21416797_21417131_21396281_21396445_21417503_21417588	0.240951	0.104333	0.0763333	0.028	Ywhaq	T_44	MXE
chr10_51482868_51482904_51483761_51483878_51481566_51481869_51484516_51484569	0.240951	0.616333	0.464333	0.152	Lilr4b	T_44	MXE
chr2_118400534_118400647_118408351_118408504_118388617_118388852_118410882_118410963	0.240951	0.517333	0.328	0.189	Eif2ak4	T_44	MXE
chr7_112842039_112842102_112841887_112841950_112856797_112856932	0.241228	0.941667	0.816667	0.125	Tead1	T_44	SE
chr5_121663241_121663491_121662040_121662161_121665098_121665288	0.241312	0.977333	0.949667	0.028	Brap	T_44	SE
chr15_91685731_91685866_91683092_91683181_91688827_91688962	0.241312	0.908333	0.967667	-0.059	Lrrk2	T_44	SE
chr8_68824189_68824267_68822156_68822250_68827276_68829408	0.241312	0.131333	0.0736667	0.058	Ints10	T_44	SE
chr16_4950612_4950768_4947648_4948363_4953818_4953883	0.242184	0.937667	1	-0.062	Anks3	T_44	SE
chr5_64930154_64930223_64924678_64927298_64932800_64933100	0.242184	0.976333	0.859333	0.117	Tlr1	T_44	SE
chr4_31994873_31994954_31992386_31992516_32002088_32002153	0.242184	0.451	0.565667	-0.115	Map3k7	T_44	SE
chr8_109675375_109675424_109671324_109672641_109682106_109682194	0.242184	0.996667	0.964667	0.032	Ist1	T_44	SE
chrX_8070587_8071250_8063695_8064057_8072322_8072468	0.242184	0.956667	0.904	0.053	Suv39h1	T_44	SE
chr7_73454690_73454814_73454328_73454451_73455490_73455592	0.242421	0.0223333	0.0633333	-0.041	Chd2	T_44	SE
chr10_127166717_127166882_127167501_127167542_127166003_127166222_127169743_127169842	0.242787	0.936667	0.872667	0.064	B4galnt1	T_44	MXE
chr4_72138961_72139063_72138587_72138688_72139688_72139833	0.243143	0.014	0.053	-0.039	Tle1	T_44	SE
chr6_83981683_83981785_83978993_83979909_83983975_83984074	0.24395	0.239	0.327667	-0.089	Zfp638	T_44	SE
chr6_119359350_119359537_119361827_119361999_119357215_119357409_119365260_119365380	0.24418	0.979667	0.934333	0.045	Adipor2	T_44	MXE
chr1_194947838_194948006_194949304_194949564_194938818_194939044_194950938_194951019	0.244468	0.656333	0.566667	0.09	Cd34	T_44	MXE
chr1_39555477_39555670_39560692_39560775_39551295_39552515_39564047_39564116	0.244468	0.301333	0.358667	-0.057	Rnf149	T_44	MXE
chr8_117436565_117436919_117431193_117431298_117445315_117445381	0.244863	0.986667	0.958	0.029	Cmip	T_44	SE
chr7_128446730_128447107_128446730_128446798_128448120_128448208	0.245011	0.663667	0.300333	0.363	Tial1	T_44	A3SS
chr11_102192748_102193226_102193084_102193226_102192472_102192563	0.245011	0.921667	0.784	0.138	G6pc3	T_44	A3SS
chr14_79350688_79350830_79344894_79345108_79351372_79351501	0.246557	0.236	0.129333	0.107	Naa16	T_44	SE
chr19_57797424_57797503_57777883_57777945_57935596_57935704	0.246611	1	0.941333	0.059	Atrnl1	T_44	SE
chr7_138865020_138865117_138860836_138860909_138868409_138868507	0.246611	0.0376667	0.164	-0.126	Ppp2r2d	T_44	SE
chr8_85843003_85843112_85841001_85841103_85875633_85875723	0.24683	0.863	0.637667	0.225	Phkb	T_44	SE
chr5_66451467_66452283_66399621_66400281_66462097_66462166	0.24683	0.924667	1	-0.075	Apbb2	T_44	SE
chr2_166141713_166141766_166132587_166132854_166154677_166154806	0.24683	0.146333	0.0226667	0.124	Sulf2	T_44	SE
chr1_188983206_188983294_188983009_188983126_188987515_188987631	0.24683	0.964333	1	-0.036	Kctd3	T_44	SE
chrX_155264035_155264093_155262504_155262674_155269658_155269753	0.24683	0.0186667	0.0393333	-0.021	Acot9	T_44	SE
chr5_114766451_114766557_114767095_114767208_114764586_114764673_114769616_114769750	0.247892	0.481	0.397	0.084	Git2	T_44	MXE
chr18_34606419_34606466_34606674_34606768_34605473_34605688_34607038_34607491	0.247892	0.613	0.524667	0.088	Brd8	T_44	MXE
chr4_126179911_126180814_126186434_126186588_126176183_126176356_126202569_126202589	0.247892	0.988333	0.973667	0.015	Thrap3	T_44	MXE
chr3_152427276_152428832_152446798_152446937_152422617_152422771_152448778_152448926	0.247892	0.0563333	0.037	0.019	Zzz3	T_44	MXE
chr16_3745776_3745957_3746421_3746495_3744231_3745512_3746770_3746894	0.247892	0.204333	0.0653333	0.139	Zfp263	T_44	MXE
chr6_39400394_39400505_39400461_39400505_39399797_39399936	0.247925	0.942333	0.886	0.056	Mkrn1	T_44	A5SS
chr4_129601406_129601625_129602221_129602261_129600982_129601134_129607086_129607179	0.24794	0.083	0.049	0.034	Tmem234	T_44	MXE
chr10_78408412_78408474_78410965_78411023_78405565_78405695_78412819_78412992	0.24794	0.006	0.021	-0.015	Rrp1	T_44	MXE
chr11_87116103_87116190_87117667_87117844_87109233_87109304_87121933_87124635	0.24794	0.335	0.250333	0.085	Ska2	T_44	MXE
chr17_28499365_28499418_28507188_28507469_28487904_28488003_28517394_28517524	0.24794	0.835667	0.510333	0.325	Fkbp5	T_44	MXE
chr5_65424041_65424143_65427415_65427584_65423449_65423650_65435623_65435949	0.247965	0.233667	0.192667	0.041	Ugdh	T_44	MXE
chr15_83161849_83161956_83162231_83162304_83160820_83160950_83166074_83166206	0.247975	0.566333	0.486333	0.08	Cyb5r3	T_44	MXE
chr3_90260696_90261103_90262450_90262714_90260125_90260370_90263170_90263357	0.247975	0.717667	0.654667	0.063	Crtc2	T_44	MXE
chr7_143521400_143521430_143524160_143524280_143520383_143520440_143524693_143524716	0.247975	0.689667	0.758667	-0.069	Nap1l4	T_44	MXE
chr16_32285369_32285549_32289118_32289240_32282310_32282387_32291902_32291981	0.247975	0.734	0.609667	0.124	Rnf168	T_44	MXE
chr8_83572840_83572946_83573027_83573143_83572397_83572455_83573219_83573323	0.247975	0.959667	0.982	-0.022	Tecr	T_44	MXE
chr2_156999135_156999195_157000833_157000924_156998719_156998797_157001682_157001755	0.247975	0.296333	0.417	-0.121	Dsn1	T_44	MXE
chr8_84133463_84133540_84133331_84133379_84133763_84133890	0.248315	0.951	0.993333	-0.042	Cc2d1a	T_44	SE
chr2_91157984_91158488_91157984_91158143_91158461_91158488	0.248404	0.53	0.89	-0.36	Madd	T_44	RI
chr2_35728057_35730994_35728057_35728128_35729110_35730994	0.248404	0.184333	0.103667	0.081	Dab2ip	T_44	RI
chr18_35557336_35557405_35557336_35557391_35577557_35577619	0.249006	0.814	0.589333	0.225	Gm28285	T_44	A5SS
chr5_38224626_38224797_38225888_38226003_38220469_38220635_38227854_38227962	0.249147	0.219667	0.169333	0.05	Lyar	T_44	MXE
chrX_8203025_8203043_8201443_8201569_8203158_8203289	0.249223	0.0483333	0.194333	-0.146	Porcn	T_44	SE
chr2_163075918_163076035_163075635_163075775_163077786_163077889	0.249223	0.027	0.0113333	0.016	Mybl2	T_44	SE
chr17_56315776_56315881_56317003_56317110_56315398_56315506_56317990_56318150	0.249324	0.421	0.348667	0.072	Uhrf1	T_44	MXE
chr19_4150089_4150621_4150439_4150621_4149862_4149985	0.249603	0.955667	0.981	-0.025	Coro1b	T_44	A3SS
chr7_73475343_73475579_73475343_73475493_73478658_73478730	0.249603	0.0376667	0.0723333	-0.035	Chd2	T_44	A3SS
chr11_70168582_70168696_70168585_70168696_70167816_70168004	0.249698	0.518333	0.276667	0.242	Clec10a	T_44	A3SS
chr11_6274397_6274498_6274397_6274481_6274680_6274865	0.249698	0.944333	0.985667	-0.041	Tmed4	T_44	A3SS
chr1_78479956_78480111_78479956_78480013_78482307_78482363	0.249698	0.963333	0.922667	0.041	Farsb	T_44	A3SS
chr4_129073498_129073643_129073501_129073643_129071736_129071942	0.249698	0.152333	0.0986667	0.054	Rnf19b	T_44	A3SS
chr4_40268303_40268501_40259600_40263081_40269673_40269850	0.249934	0.989667	0.912667	0.077	Topors	T_44	SE
chr11_70703267_70703344_70703698_70703878_70702771_70702905_70704457_70704523	0.24996	0.69	0.627333	0.063	Kif1c	T_44	MXE
chr13_77834509_77834701_77825322_77825388_77902653_77902875	0.250283	0.984	0.934	0.05	Fam172a	T_44	SE
chr10_30647966_30648040_30643467_30647651_30648444_30648540	0.250323	0.931	0.810667	0.12	Ncoa7	T_44	SE
chr18_31689397_31689502_31682006_31682184_31698521_31698880	0.250499	0.892333	0.947667	-0.055	Sap130	T_44	SE
chr15_41833466_41833621_41830957_41831129_41838251_41838279	0.250555	0.333333	0.666667	-0.333	Oxr1	T_44	SE
chr14_20352703_20352839_20356354_20356497_20351311_20351416_20358023_20358140	0.250738	0.669667	0.554667	0.115	Fam149b	T_44	MXE
chr3_88631910_88631978_88632275_88632333_88629786_88629931_88632912_88632926	0.250738	0.901	0.855667	0.045	Arhgef2	T_44	MXE
chr1_162679484_162679607_162679825_162680057_162678009_162678228_162680759_162680896	0.250738	0.725333	0.618333	0.107	Prrc2c	T_44	MXE
chr12_76939966_76940090_76953168_76953276_76937268_76938755_76961262_76961289	0.250738	0.166667	0.218	-0.051	Max	T_44	MXE
chr6_120398937_120399082_120398937_120399057_120402505_120402700	0.250981	0.0246667	0.072	-0.047	Kdm5a	T_44	A5SS
chr14_54908822_54908988_54908501_54908647_54909670_54909825	0.251775	0.828	0.304667	0.523	Slc22a17	T_44	SE
chr15_77396406_77396506_77396229_77396317_77398937_77399110	0.252247	0.857	0.504	0.353	Apol7a	T_44	SE
chr7_119909670_119909962_119895869_119895890_119914172_119914265	0.252247	0.797	1	-0.203	Lyrm1	T_44	SE
chr4_141071580_141071695_141070081_141070233_141072528_141072637	0.252247	0.0433333	0.0226667	0.021	Necap2	T_44	SE
chr7_97705588_97705725_97696633_97696869_97711699_97711798	0.252266	0.991	0.975	0.016	Clns1a	T_44	SE
chr7_12968794_12968968_12968794_12968921_12969363_12969480	0.252428	0.314333	0.124333	0.19	Zfp324	T_44	A5SS
chr9_21006826_21006944_21006826_21006856_21007327_21007540	0.252428	0.978667	0.936667	0.042	Mrpl4	T_44	A5SS
chr15_27742371_27742510_27742383_27742510_27741251_27741279	0.25259	0.888	0.934333	-0.046	Trio	T_44	A5SS
chr13_55506305_55507366_55507329_55507366_55505933_55506168	0.25259	0.859333	0.946667	-0.087	Pdlim7	T_44	A5SS
chr17_34850407_34850674_34850407_34850462_34850910_34850993	0.25259	0.155	0.222333	-0.067	Nelfe	T_44	A5SS
chr9_59560896_59561077_59561942_59562026_59559323_59559456_59562295_59562368	0.252982	0.591667	0.530333	0.061	Hexa	T_44	MXE
chr2_181588624_181588801_181588654_181588801_181588395_181588520	0.253543	0.022	0.0586667	-0.037	Zfp512b	T_44	A5SS
chr2_18065034_18065194_18055236_18055371_18071124_18071204	0.25427	0.947667	0.859333	0.088	Mllt10	T_44	SE
chr13_103758185_103758488_103758185_103758300_103759168_103759299	0.254347	0.019	0.039	-0.02	Srek1	T_44	A3SS
chr3_88925293_88925411_88927010_88927070_88923761_88923913_88929395_88929526	0.254428	0.0413333	0.0193333	0.022	Dap3	T_44	MXE
chr12_21302358_21302505_21305302_21305455_21301415_21301574_21306772_21306881	0.254428	0.564333	0.478667	0.086	Cpsf3	T_44	MXE
chr4_128745001_128745131_128745789_128745904_128743353_128743461_128747100_128747242	0.254428	0.0936667	0.122667	-0.029	Phc2	T_44	MXE
chr11_116181912_116182020_116183463_116183624_116180290_116180406_116189414_116189575	0.254428	0.591333	0.411333	0.18	Acox1	T_44	MXE
[truncated: 55,914 more rows]
