# Supplementary material for: Separate transcription and splicing gene networks are linked and coordinated by the pRb–E2F pathway
Source: Nucleic Acids Res. 2026 Jan 30;54(3):gkag016. doi: 10.1093/nar/gkag016 (PMC12856215; doi:10.1093/nar/gkag016)
Supplement: gkag016_Supplemental_Files [file gkag016_supplemental_files.zip › Table S5new.xlsx]

## Sheet: WT6h vs WT0h DEGs
Gene ID	Base mean	log2(FC)	stderr	Wald stat	p-value	padj	chr	start	end	strand	Gene name
ENSG00000101447.15	4951.5	1.89177	0.133794	14.1394	2.17e-45	4.34e-41	chr20	38926311	38953106	+	FAM83D
ENSG00000112984.12	6115.85	2.03243	0.149391	13.6048	3.75e-42	3.75e-38	chr5	138179111	138187723	+	KIF20A
ENSG00000100867.15	1313.03	2.88855	0.21656	13.3383	1.39e-40	9.23e-37	chr14	23636363	23645639	+	DHRS2
ENSG00000213626.13	289.357	3.4352	0.258014	13.314	1.92e-40	9.59e-37	chr2	30231533	30323730	+	LBH
ENSG00000172478.18	133.752	3.23736	0.243735	13.2823	2.93e-40	1.17e-36	chr2	240886047	240896156	-	MAB21L4
ENSG00000140451.13	1332.06	2.56485	0.194699	13.1734	1.25e-39	4.16e-36	chr15	64815631	64825668	-	PIF1
ENSG00000182481.10	24023.3	1.61222	0.136225	11.835	2.57e-32	7.35e-29	chr17	68035635	68046854	+	KPNA2
ENSG00000138347.17	204.415	2.65379	0.227202	11.6803	1.61e-31	4.01e-28	chr10	68106118	68212017	+	MYPN
ENSG00000244468.1	69.7352	3.38619	0.30561	11.0801	1.57e-28	3.48e-25	chr3	149284781	149333653	+	ENSG00000244468
ENSG00000134690.11	5065.15	1.41658	0.130773	10.8324	2.42e-27	4.83e-24	chr1	37692480	37709719	+	CDCA8
ENSG00000287064.1	337.752	2.12695	0.197341	10.778	4.37e-27	7.94e-24	chr1	154671592	154678345	+	ENSG00000287064
ENSG00000136542.9	2482.7	2.52845	0.236568	10.6881	1.16e-26	1.93e-23	chr2	157257704	157318491	+	GALNT5
ENSG00000158486.15	80.0013	2.41099	0.231559	10.412	2.19e-25	3.36e-22	chr16	20933110	21159441	-	DNAH3
ENSG00000228793.3	49.0696	2.68783	0.264087	10.1778	2.49e-24	3.55e-21	chr6	3585192	3720077	-	ENSG00000228793
ENSG00000285108.1	668.335	1.71878	0.170693	10.0694	7.54e-24	9.75e-21	chr8	129685400	129723023	-	ENSG00000285108
ENSG00000087586.18	6887.91	1.79799	0.178621	10.066	7.81e-24	9.75e-21	chr20	56369388	56392337	-	AURKA
ENSG00000169908.12	79.4251	2.97475	0.298047	9.98083	1.85e-23	2.17e-20	chr3	149369021	149377649	-	TM4SF1
ENSG00000047617.17	70.5856	2.53526	0.257356	9.85115	6.78e-23	7.27e-20	chr12	5562650	5946232	-	ANO2
ENSG00000166851.15	6229.27	1.57686	0.160102	9.84909	6.92e-23	7.27e-20	chr16	23678888	23690367	+	PLK1
ENSG00000256235.3	969.731	-1.4653	0.148978	-9.83568	7.9e-23	7.89e-20	chr5	150778756	150796734	+	SMIM3
ENSG00000118513.20	185.016	-1.95826	0.200618	-9.76112	1.65e-22	1.57e-19	chr6	135181307	135219173	+	MYB
ENSG00000134057.15	11285.5	1.52515	0.157229	9.70014	3.01e-22	2.73e-19	chr5	69167149	69178245	+	CCNB1
ENSG00000134222.16	1781.22	1.45912	0.151403	9.63737	5.56e-22	4.83e-19	chr1	109279555	109283186	-	PSRC1
ENSG00000289688.1	37.6202	2.91526	0.306104	9.52375	1.67e-21	1.33e-18	chr13	23505237	23535314	+	ENSG00000289688
ENSG00000129195.16	1699.32	1.35883	0.142629	9.52703	1.62e-21	1.33e-18	chr17	6444440	6451469	+	PIMREG
ENSG00000075218.19	3824.43	1.23216	0.132013	9.33367	1.02e-20	7.86e-18	chr22	46296869	46330810	+	GTSE1
ENSG00000141314.13	463.988	-1.7252	0.18499	-9.32588	1.1e-20	8.14e-18	chr17	32265831	32324659	+	RHBDL3
ENSG00000197279.5	943.854	1.61739	0.174163	9.28666	1.59e-20	1.14e-17	chr6	28080567	28089563	+	ZNF165
ENSG00000198695.2	23334.6	1.41812	0.156581	9.05679	1.34e-19	9.25e-17	chrM	14148	14673	-	MT-ND6
ENSG00000290058.1	56.725	2.24201	0.249443	8.98806	2.52e-19	1.68e-16	chr19	32693040	32693529	-	ENSG00000290058
ENSG00000128944.14	3623.22	1.30381	0.14783	8.81965	1.15e-18	7.4e-16	chr15	40382720	40394288	+	KNSTRN
ENSG00000228742.11	61.7748	2.08561	0.237707	8.77384	1.73e-18	1.08e-15	chr7	106774954	106838480	+	LINC02577
ENSG00000010818.11	421.857	-1.41955	0.162362	-8.74315	2.27e-18	1.37e-15	chr6	142751468	142946365	-	HIVEP2
ENSG00000175063.17	6417.41	1.15525	0.132399	8.72551	2.65e-18	1.56e-15	chr20	45812575	45816957	+	UBE2C
ENSG00000138193.17	305.569	-1.32757	0.154055	-8.61748	6.84e-18	3.91e-15	chr10	93993930	94332823	+	PLCE1
ENSG00000288787.1	38.6357	2.3207	0.276441	8.39492	4.66e-17	2.59e-14	chr3	153152237	153155303	-	ENSG00000288787
ENSG00000262877.5	84.4393	-1.7998	0.220034	-8.17964	2.85e-16	1.54e-13	chr17	81388125	81390256	-	ENSG00000262877
ENSG00000123485.12	4822.93	1.22471	0.150295	8.14874	3.68e-16	1.88e-13	chr2	233836700	233854566	-	HJURP
ENSG00000113739.11	2348.69	1.39878	0.171643	8.14935	3.66e-16	1.88e-13	chr5	173314722	173328414	-	STC2
ENSG00000137135.18	1235.74	1.28052	0.158372	8.08555	6.19e-16	3.09e-13	chr9	35659342	35665195	-	ARHGEF39
ENSG00000010030.14	33.5153	2.40114	0.2972	8.07921	6.52e-16	3.18e-13	chr6	36354090	36387800	-	ETV7
ENSG00000228649.11	788.726	1.12782	0.140926	8.00289	1.22e-15	5.78e-13	chr7	22854125	22861580	+	SNHG26
ENSG00000278811.4	22.3219	2.44222	0.310292	7.8707	3.53e-15	1.64e-12	chr1	147258884	147517875	-	LINC00624
ENSG00000113578.18	59.347	2.10403	0.268506	7.83607	4.65e-15	2.06e-12	chr5	142592177	142698070	-	FGF1
ENSG00000104327.7	59.4536	2.34006	0.298598	7.83683	4.62e-15	2.06e-12	chr8	90058607	90082879	-	CALB1
ENSG00000274985.1	51.4523	1.98691	0.25602	7.76075	8.44e-15	3.67e-12	chr10	29421475	29422012	-	PTCHD3P1
ENSG00000185361.9	1273.01	1.53728	0.198869	7.73015	1.07e-14	4.47e-12	chr19	4639515	4655568	+	TNFAIP8L1
ENSG00000100242.16	1650.81	1.43568	0.185723	7.73022	1.07e-14	4.47e-12	chr22	38734724	38794143	-	SUN2
ENSG00000270207.2	117.913	1.6695	0.216047	7.72745	1.1e-14	4.47e-12	chr3	7606889	7790482	-	ENSG00000270207
ENSG00000003137.9	1068.37	-1.221	0.158164	-7.71983	1.16e-14	4.65e-12	chr2	72129237	72147862	-	CYP26B1
ENSG00000182795.13	644.266	1.49521	0.193988	7.70778	1.28e-14	5.02e-12	chr1	207018521	207032756	-	C1orf116
ENSG00000248112.1	986.613	1.57511	0.204776	7.6919	1.45e-14	5.57e-12	chr5	82919375	82921119	-	ENSG00000248112
ENSG00000175305.18	1473.62	-1.7602	0.229731	-7.662	1.83e-14	6.9e-12	chr8	94879769	94896678	-	CCNE2
ENSG00000061337.15	132.496	-1.51438	0.197877	-7.65314	1.96e-14	7.26e-12	chr8	20246164	20303963	-	LZTS1
ENSG00000115163.15	959.248	1.30614	0.171263	7.62649	2.41e-14	8.76e-12	chr2	26786055	26794589	+	CENPA
ENSG00000197632.9	19.5772	2.39582	0.315154	7.60206	2.91e-14	1.04e-11	chr18	63887704	63903888	+	SERPINB2
ENSG00000106689.11	286.105	-1.28511	0.169275	-7.59186	3.15e-14	1.11e-11	chr9	124011767	124033301	+	LHX2
ENSG00000131018.25	452.554	1.37297	0.181324	7.57194	3.68e-14	1.27e-11	chr6	152121686	152637399	-	SYNE1
ENSG00000151692.15	727.385	-0.975958	0.128949	-7.56853	3.77e-14	1.28e-11	chr2	6917411	7044179	+	RNF144A
ENSG00000243635.1	82.3557	1.73712	0.229696	7.56268	3.95e-14	1.31e-11	chr3	104502699	104503266	+	ENSG00000243635
ENSG00000107957.17	488.426	-1.39338	0.184365	-7.55773	4.1e-14	1.34e-11	chr10	103594026	103855584	-	SH3PXD2A
ENSG00000100505.14	223.813	-1.29988	0.173718	-7.48273	7.28e-14	2.35e-11	chr14	50975261	51096061	-	TRIM9
ENSG00000135451.13	3690.31	1.21272	0.16233	7.47071	7.98e-14	2.53e-11	chr12	49323235	49331731	+	TROAP
ENSG00000237452.3	240.469	1.59974	0.214742	7.44958	9.36e-14	2.92e-11	chr19	45733438	45764541	+	MEIOSIN
ENSG00000103067.14	1871.45	1.18645	0.159411	7.44272	9.86e-14	3.03e-11	chr16	68229032	68236132	-	ESRP2
ENSG00000273760.1	49.2316	2.16017	0.291079	7.42126	1.16e-13	3.51e-11	chr10	47970042	47973496	-	ENSG00000273760
ENSG00000136122.18	1158.14	1.41039	0.191263	7.37407	1.65e-13	4.93e-11	chr13	72727748	72756198	+	BORA
ENSG00000231210.3	45.6633	1.88342	0.255956	7.3584	1.86e-13	5.47e-11	chr7	116563593	116663829	-	COMETT
ENSG00000111665.12	3269.25	1.13146	0.15408	7.34335	2.08e-13	6.01e-11	chr12	6844792	6851286	-	CDCA3
ENSG00000137807.16	6432.14	1.32273	0.18016	7.34196	2.1e-13	6.01e-11	chr15	69414245	69448427	+	KIF23
ENSG00000162063.13	4397.55	1.11899	0.152927	7.31716	2.53e-13	7.13e-11	chr16	2429446	2458854	+	CCNF
ENSG00000164855.16	998.912	1.2686	0.173669	7.30471	2.78e-13	7.6e-11	chr7	1542234	1556205	-	TMEM184A
ENSG00000167553.17	28612.6	1.10868	0.15174	7.30643	2.74e-13	7.6e-11	chr12	49227925	49274600	+	TUBA1C
ENSG00000117399.14	8702.33	1.22062	0.168924	7.22582	4.98e-13	1.34e-10	chr1	43358980	43363203	+	CDC20
ENSG00000290923.1	225.861	1.6849	0.233523	7.21513	5.39e-13	1.44e-10	chr9	41006998	41074949	-	PGM5P2
ENSG00000171431.4	59.2139	1.7551	0.244164	7.18818	6.57e-13	1.73e-10	chr17	40875888	40885242	-	KRT20
ENSG00000115902.11	248.447	-1.17986	0.166267	-7.09617	1.28e-12	3.33e-10	chr2	64988489	65023865	+	SLC1A4
ENSG00000066279.19	4939.98	1.59006	0.224488	7.08306	1.41e-12	3.61e-10	chr1	197084126	197146694	-	ASPM
ENSG00000187123.15	239.72	-1.44399	0.20394	-7.08046	1.44e-12	3.63e-10	chr2	149329984	149474138	+	LYPD6
ENSG00000111266.9	525.884	-1.02888	0.145808	-7.05642	1.71e-12	4.27e-10	chr12	12473281	12562863	-	DUSP16
ENSG00000173706.15	248.398	-1.20557	0.171343	-7.03601	1.98e-12	4.88e-10	chr3	124965709	125055997	-	HEG1
ENSG00000145244.12	107.51	-1.71615	0.243983	-7.03389	2.01e-12	4.89e-10	chr4	47593998	47838106	-	CORIN
ENSG00000154917.11	471.318	-1.15839	0.165251	-7.00992	2.38e-12	5.74e-10	chr3	133824234	133895882	-	RAB6B
ENSG00000129474.16	2580.59	1.13082	0.162454	6.96082	3.38e-12	8.05e-10	chr14	22971176	22982551	-	AJUBA
ENSG00000182175.15	133.555	-1.33724	0.193597	-6.90733	4.94e-12	1.16e-09	chr15	93035270	93089211	-	RGMA
ENSG00000177494.6	4411.28	1.08168	0.156838	6.89683	5.32e-12	1.24e-09	chr3	111592899	111595346	-	ZBED2
ENSG00000140534.14	3776.26	0.861332	0.1256	6.85773	7e-12	1.61e-09	chr15	89575468	89628023	+	TICRR
ENSG00000106031.9	154.087	-1.45923	0.212945	-6.85264	7.25e-12	1.65e-09	chr7	27194363	27200091	-	HOXA13
ENSG00000179104.9	561.257	-1.05799	0.154654	-6.84103	7.86e-12	1.76e-09	chr12	82686905	83134866	+	TMTC2
ENSG00000153292.16	144.962	1.71595	0.25101	6.8362	8.13e-12	1.81e-09	chr6	46997707	47042332	-	ADGRF1
ENSG00000170540.15	9147.65	1.38905	0.203454	6.82734	8.65e-12	1.9e-09	chr16	18791668	18801549	-	ARL6IP1
ENSG00000150510.17	155.776	-1.29287	0.189568	-6.82012	9.1e-12	1.98e-09	chr13	51222333	51284239	+	FAM124A
ENSG00000165868.16	1327.02	-0.881005	0.129299	-6.81372	9.51e-12	2.02e-09	chr10	116671191	116850251	-	HSPA12A
ENSG00000139354.11	1200.81	1.5884	0.23309	6.81454	9.46e-12	2.02e-09	chr12	100573682	100628288	+	GAS2L3
ENSG00000117643.15	90.9722	-1.34137	0.197053	-6.80718	9.95e-12	2.09e-09	chr1	25616790	25786206	+	MAN1C1
ENSG00000138778.14	3050.72	1.46957	0.216052	6.80191	1.03e-11	2.15e-09	chr4	103105348	103198445	-	CENPE
ENSG00000264230.9	17.4369	2.26719	0.334128	6.78539	1.16e-11	2.38e-09	chr10	46375626	46391784	+	ANXA8L1
ENSG00000007968.7	1275.18	-1.14422	0.169296	-6.75865	1.39e-11	2.81e-09	chr1	23506437	23531233	-	E2F2
ENSG00000163918.12	1758.44	-1.00936	0.149324	-6.75954	1.38e-11	2.81e-09	chr3	186789879	186806482	-	RFC4
ENSG00000204406.14	263.205	-1.10412	0.163747	-6.74286	1.55e-11	3.1e-09	chr2	148021010	148516971	+	MBD5
ENSG00000143476.18	2269.98	-1.15031	0.171568	-6.70468	2.02e-11	3.95e-09	chr1	212035552	212105013	+	DTL
ENSG00000255363.3	13.7593	2.24778	0.335192	6.70594	2e-11	3.95e-09	chr11	76607852	76630427	-	LINC02757
ENSG00000173258.13	819.39	-1.09916	0.164537	-6.68034	2.38e-11	4.62e-09	chr9	111525158	111577844	+	ZNF483
ENSG00000123612.16	108.93	-1.37889	0.206537	-6.67627	2.45e-11	4.71e-09	chr2	157526766	157628864	-	ACVR1C
ENSG00000068489.13	5782.86	1.16286	0.174306	6.67139	2.53e-11	4.82e-09	chr17	59155745	59206709	+	PRR11
ENSG00000134986.14	110.129	-1.51144	0.226757	-6.66546	2.64e-11	4.97e-09	chr5	111669190	111997464	-	NREP
ENSG00000120549.19	248.594	-1.29599	0.195726	-6.62146	3.56e-11	6.64e-09	chr10	23694745	24547848	+	KIAA1217
ENSG00000103740.10	70.0713	1.77349	0.267929	6.61925	3.61e-11	6.68e-09	chr15	78167467	78245688	-	ACSBG1
ENSG00000198542.15	48.0014	1.78896	0.271651	6.58551	4.53e-11	8.31e-09	chr13	101452592	101720856	+	ITGBL1
ENSG00000170577.8	37.0331	-1.7136	0.260606	-6.57546	4.85e-11	8.81e-09	chr2	45005181	45009452	-	SIX2
ENSG00000137801.11	4833.6	1.27981	0.19504	6.56175	5.32e-11	9.57e-09	chr15	39581078	39599466	+	THBS1
ENSG00000229563.7	50.9168	1.6359	0.249405	6.55923	5.41e-11	9.65e-09	chrX	45505387	45630202	+	LINC01204
ENSG00000039139.11	36.1482	1.81887	0.277528	6.55383	5.61e-11	9.91e-09	chr5	13690327	14011818	-	DNAH5
ENSG00000117525.14	5690.68	1.26014	0.19248	6.54688	5.88e-11	1.03e-08	chr1	94529172	94541759	-	F3
ENSG00000188486.4	3475.43	1.13363	0.174592	6.49304	8.41e-11	1.46e-08	chr11	119093873	119095465	-	H2AX
ENSG00000035403.18	6166.43	0.808781	0.124745	6.48347	8.96e-11	1.54e-08	chr10	73998113	74121363	+	VCL
ENSG00000177181.15	350.524	-0.997636	0.154218	-6.46899	9.87e-11	1.68e-08	chr1	42380791	42424232	+	RIMKLA
ENSG00000141655.18	107.273	-1.22518	0.189587	-6.46235	1.03e-10	1.75e-08	chr18	62325286	62391288	+	TNFRSF11A
ENSG00000162496.9	667.02	-1.25654	0.194539	-6.45903	1.05e-10	1.77e-08	chr1	12567909	12618210	-	DHRS3
ENSG00000145014.18	794.489	-1.11716	0.173313	-6.44593	1.15e-10	1.91e-08	chr3	194587672	194633689	-	TMEM44
ENSG00000175745.15	1670.08	-0.93992	0.146152	-6.43113	1.27e-10	2.09e-08	chr5	93583221	93594611	+	NR2F1
ENSG00000105974.13	16573.5	0.898524	0.139894	6.42291	1.34e-10	2.19e-08	chr7	116524993	116561179	+	CAV1
ENSG00000254166.4	830.601	1.25302	0.195634	6.40495	1.5e-10	2.43e-08	chr8	127072693	127227541	-	CASC19
ENSG00000263786.1	118.009	1.205	0.188146	6.40459	1.51e-10	2.43e-08	chr17	75145260	75146546	-	ENSG00000263786
ENSG00000071575.12	370.822	-0.964171	0.15076	-6.39541	1.6e-10	2.56e-08	chr2	12716934	12742734	+	TRIB2
ENSG00000179041.4	1842.29	1.11692	0.175684	6.35755	2.05e-10	3.25e-08	chr8	66429013	66430733	+	RRS1
ENSG00000234494.8	143.831	1.45787	0.229753	6.34537	2.22e-10	3.49e-08	chr17	47897329	47941392	-	SP2-AS1
ENSG00000116675.16	527.37	-0.915479	0.144336	-6.34269	2.26e-10	3.52e-08	chr1	65264693	65415871	+	DNAJC6
ENSG00000186193.9	4889.83	1.00785	0.158928	6.34151	2.28e-10	3.52e-08	chr9	137062126	137070557	-	SAPCD2
ENSG00000089685.15	8467.24	0.756138	0.119375	6.33414	2.39e-10	3.67e-08	chr17	78214185	78225636	+	BIRC5
ENSG00000157240.4	478.97	-0.946436	0.14959	-6.32688	2.5e-10	3.82e-08	chr7	91264432	91271326	+	FZD1
ENSG00000214756.8	89.6993	1.39069	0.220619	6.30361	2.91e-10	4.4e-08	chr11	62665311	62668108	+	CSKMT
ENSG00000230316.8	135.094	-1.25939	0.200181	-6.29124	3.15e-10	4.73e-08	chr7	122303657	122310119	+	FEZF1-AS1
ENSG00000233559.2	138.745	1.14434	0.182114	6.28368	3.31e-10	4.93e-08	chr7	130853719	130930680	+	LINC00513
ENSG00000152766.6	31.5728	-1.82155	0.290072	-6.27964	3.39e-10	5.02e-08	chr10	88819895	88851844	-	ANKRD22
ENSG00000137460.10	187.613	-1.13269	0.180734	-6.26719	3.68e-10	5.4e-08	chr4	152936322	152979671	+	FHDC1
ENSG00000135365.17	760.843	-1.06556	0.170158	-6.26218	3.8e-10	5.5e-08	chr11	45929318	46121454	-	PHF21A
ENSG00000267462.1	39.7747	1.76014	0.281072	6.26224	3.79e-10	5.5e-08	chr18	60010280	60014258	+	ENSG00000267462
ENSG00000170454.6	9.77106	2.16085	0.34599	6.24541	4.23e-10	6.08e-08	chr12	52424069	52434371	-	KRT75
ENSG00000263567.1	20.152	1.91515	0.307137	6.23549	4.5e-10	6.43e-08	chr17	31762439	31769048	+	ENSG00000263567
ENSG00000187583.11	202.808	1.48038	0.237717	6.22749	4.74e-10	6.7e-08	chr1	966481	975865	+	PLEKHN1
ENSG00000148773.14	39451.2	0.844167	0.135573	6.22667	4.76e-10	6.7e-08	chr10	128096658	128126423	-	MKI67
ENSG00000180535.4	191.125	1.09578	0.176133	6.22133	4.93e-10	6.89e-08	chr7	98211438	98215457	+	BHLHA15
ENSG00000232956.10	1005.23	0.921006	0.148178	6.21553	5.12e-10	7.1e-08	chr7	44983018	44986961	-	SNHG15
ENSG00000184661.14	2911.36	1.14089	0.18369	6.21094	5.27e-10	7.26e-08	chr8	25459198	25507911	+	CDCA2
ENSG00000157911.11	848.941	0.874306	0.141495	6.17908	6.45e-10	8.82e-08	chr1	2403963	2412564	-	PEX10
ENSG00000143847.16	141.265	-1.3234	0.214272	-6.17626	6.56e-10	8.92e-08	chr1	203026490	203078740	+	PPFIA4
ENSG00000198826.11	700.834	1.22599	0.198574	6.17399	6.66e-10	8.99e-08	chr15	32615143	32639941	+	ARHGAP11A
ENSG00000260103.2	130.907	1.37783	0.223651	6.1606	7.25e-10	9.72e-08	chr15	74478069	74490286	-	ENSG00000260103
ENSG00000197256.11	2149.86	-1.00471	0.163315	-6.15202	7.65e-10	1.02e-07	chr19	11164269	11197547	-	KANK2
ENSG00000119547.6	828.312	-1.06944	0.174048	-6.14453	8.02e-10	1.06e-07	chr18	57435373	57491298	+	ONECUT2
ENSG00000196569.14	230.495	1.09258	0.177884	6.14208	8.14e-10	1.07e-07	chr6	128883137	129516566	+	LAMA2
ENSG00000082126.18	71.0167	1.64945	0.269511	6.12014	9.35e-10	1.22e-07	chr2	201644869	201698694	-	MPP4
ENSG00000137561.5	51.3493	-1.69928	0.278371	-6.10438	1.03e-09	1.34e-07	chr8	63059487	63086053	-	TTPA
ENSG00000168389.18	507.216	0.91318	0.150248	6.07783	1.22e-09	1.55e-07	chr1	39955111	39969968	+	MFSD2A
ENSG00000100526.21	960.903	1.21664	0.200128	6.07933	1.21e-09	1.55e-07	chr14	54396978	54420218	+	CDKN3
ENSG00000131737.7	16.0097	2.02689	0.333455	6.07846	1.21e-09	1.55e-07	chr17	41377668	41382306	-	KRT34
ENSG00000170745.12	305.14	-0.956888	0.157562	-6.07309	1.25e-09	1.58e-07	chr2	17877846	17932958	+	KCNS3
ENSG00000185477.5	38.5589	-1.78066	0.293183	-6.07355	1.25e-09	1.58e-07	chr4	89236382	89307800	-	GPRIN3
ENSG00000112983.18	4683.94	0.828927	0.136678	6.06482	1.32e-09	1.65e-07	chr5	138139769	138178669	-	BRD8
ENSG00000180573.10	526.273	1.33755	0.220765	6.05871	1.37e-09	1.69e-07	chr6	26124171	26139084	+	H2AC6
ENSG00000174804.4	535.687	-1.05557	0.174252	-6.05774	1.38e-09	1.69e-07	chr11	86945678	86955395	-	FZD4
ENSG00000111348.9	172.064	1.2659	0.20898	6.05755	1.38e-09	1.69e-07	chr12	14942030	14961605	-	ARHGDIB
ENSG00000176022.7	471.517	0.993544	0.164139	6.05306	1.42e-09	1.72e-07	chr1	1232236	1235041	+	B3GALT6
ENSG00000235750.10	515.519	-0.988185	0.16326	-6.05281	1.42e-09	1.72e-07	chr1	175156985	175192943	-	KIAA0040
ENSG00000103489.12	451.752	-1.08947	0.180002	-6.05255	1.43e-09	1.72e-07	chr16	17101768	17470960	-	XYLT1
ENSG00000138131.4	709.526	1.36229	0.225271	6.04733	1.47e-09	1.76e-07	chr10	98247689	98268194	-	LOXL4
ENSG00000141086.18	139.396	1.27752	0.211305	6.04586	1.49e-09	1.77e-07	chr16	67929573	67931862	-	CTRL
ENSG00000189057.11	547.207	-1.28259	0.212322	-6.04075	1.53e-09	1.81e-07	chr11	59107184	59127412	+	FAM111B
ENSG00000118193.12	2968.39	1.27413	0.211707	6.01838	1.76e-09	2.07e-07	chr1	200551496	200620751	-	KIF14
ENSG00000187837.4	630.119	1.11584	0.185528	6.01437	1.81e-09	2.11e-07	chr6	26055739	26056470	-	H1-2
ENSG00000072571.20	3588.32	1.45046	0.241824	5.99802	2e-09	2.32e-07	chr5	163460365	163491941	+	HMMR
ENSG00000137699.17	90.4911	1.41663	0.236863	5.98077	2.22e-09	2.56e-07	chr11	120111285	120138113	-	TRIM29
ENSG00000180113.16	42.5799	-1.68108	0.281197	-5.97829	2.25e-09	2.59e-07	chr6	46687874	46704319	+	TDRD6
ENSG00000169499.15	930.726	-0.946349	0.158518	-5.96997	2.37e-09	2.7e-07	chr8	38901234	38973912	+	PLEKHA2
ENSG00000136997.22	8181.66	0.988632	0.165609	5.96968	2.38e-09	2.7e-07	chr8	127735433	127742951	+	MYC
ENSG00000197813.6	139.406	-1.08614	0.181985	-5.96831	2.4e-09	2.71e-07	chr19	49331524	49340303	-	ENSG00000197813
ENSG00000185436.12	516.208	-0.939887	0.157515	-5.96699	2.42e-09	2.71e-07	chr1	24154167	24187959	-	IFNLR1
ENSG00000092470.12	1715.01	-1.03903	0.174234	-5.9634	2.47e-09	2.76e-07	chr15	43826979	43868412	+	WDR76
ENSG00000198331.11	905.579	0.866593	0.145491	5.95634	2.58e-09	2.84e-07	chr11	125883613	125900646	+	HYLS1
ENSG00000153815.18	1851.04	0.811644	0.13628	5.95569	2.59e-09	2.84e-07	chr16	81444807	81711762	+	CMIP
ENSG00000128408.9	169.828	-1.26546	0.212423	-5.95727	2.56e-09	2.84e-07	chr22	45413692	45432509	+	RIBC2
ENSG00000231131.10	2271.8	1.10569	0.185694	5.95439	2.61e-09	2.85e-07	chr10	52450873	52755509	-	LNCAROD
ENSG00000116667.15	282.544	-0.994035	0.16745	-5.93633	2.91e-09	3.15e-07	chr1	184387028	184629019	+	C1orf21
ENSG00000258088.1	444.627	1.36751	0.230369	5.93616	2.92e-09	3.15e-07	chr12	75694009	75698816	-	ENSG00000258088
ENSG00000289357.1	219.566	1.49997	0.253169	5.92477	3.13e-09	3.36e-07	chr8	25508778	25509735	+	ENSG00000289357
ENSG00000197852.12	241.72	-1.13624	0.191897	-5.92106	3.2e-09	3.42e-07	chr1	111722063	111739395	-	INKA2
ENSG00000156504.17	5031.81	0.915344	0.154632	5.91949	3.23e-09	3.43e-07	chrX	134769565	134797232	-	PABIR2
ENSG00000187079.20	3782.11	0.942614	0.159268	5.9184	3.25e-09	3.44e-07	chr11	12674420	12944737	+	TEAD1
ENSG00000268858.2	334.439	1.29391	0.218831	5.9128	3.36e-09	3.54e-07	chr20	63861211	63864293	-	ENSG00000268858
ENSG00000135116.9	129.945	-1.18732	0.200929	-5.90914	3.44e-09	3.6e-07	chr12	116856143	116881441	-	HRK
ENSG00000129514.8	141.978	-1.06508	0.180512	-5.90032	3.63e-09	3.77e-07	chr14	37589551	37595249	-	FOXA1
ENSG00000117724.15	7206.11	1.04723	0.177646	5.89502	3.75e-09	3.88e-07	chr1	214603194	214664571	+	CENPF
ENSG00000115687.14	1558.3	-0.912267	0.154812	-5.89275	3.8e-09	3.89e-07	chr2	241106098	241150264	-	PASK
ENSG00000171681.13	1974.45	1.11386	0.188998	5.89352	3.78e-09	3.89e-07	chr12	14365681	14502931	+	ATF7IP
ENSG00000153982.11	224.994	-1.19341	0.20261	-5.89015	3.86e-09	3.93e-07	chr17	59220510	59275970	+	GDPD1
ENSG00000156869.14	287.247	-1.10997	0.189114	-5.8693	4.38e-09	4.44e-07	chr1	99703969	99766635	-	FRRS1
ENSG00000178105.12	2589.31	1.0636	0.181282	5.86708	4.44e-09	4.48e-07	chr11	108665068	108940999	+	DDX10
ENSG00000261087.1	93.6557	-1.17253	0.200247	-5.85543	4.76e-09	4.78e-07	chr8	101166804	101169629	-	ZNNT1
ENSG00000081692.13	370.702	1.2385	0.211739	5.84917	4.94e-09	4.93e-07	chr1	227731190	227735411	-	JMJD4
ENSG00000228697.6	18.1477	1.79543	0.30703	5.84775	4.98e-09	4.95e-07	chr1	168400828	168495692	-	ENSG00000228697
ENSG00000106733.21	75.2234	-1.20601	0.206288	-5.84626	5.03e-09	4.97e-07	chr9	75060572	75088217	-	NMRK1
ENSG00000205476.9	1580	0.960202	0.164604	5.83342	5.43e-09	5.34e-07	chr14	99500189	99604207	-	CCDC85C
ENSG00000174130.13	130.727	-1.30855	0.22449	-5.82898	5.58e-09	5.43e-07	chr4	38822896	38856817	-	TLR6
ENSG00000265190.7	56.125	1.79492	0.307905	5.82946	5.56e-09	5.43e-07	chr10	47460161	47484158	-	ANXA8
ENSG00000251602.7	111.154	1.15066	0.197537	5.82503	5.71e-09	5.54e-07	chr14	105416883	105419739	-	MTA1-DT
ENSG00000289725.1	88.5654	-1.34046	0.230199	-5.82302	5.78e-09	5.58e-07	chr9	64411637	64469260	+	ENSG00000289725
ENSG00000229619.6	39.0602	1.51958	0.261056	5.82089	5.85e-09	5.6e-07	chr3	152262615	152269590	-	MBNL1-AS1
ENSG00000288758.2	25.2067	1.676	0.287922	5.82102	5.85e-09	5.6e-07	chr5	133239987	133241250	+	ENSG00000288758
ENSG00000171169.9	262.428	1.00441	0.17263	5.81829	5.95e-09	5.66e-07	chr9	128061232	128067320	-	NAIF1
ENSG00000108244.17	20.1045	1.88711	0.324524	5.815	6.06e-09	5.74e-07	chr17	40922699	40937646	-	KRT23
ENSG00000150938.10	1763.31	1.07108	0.184357	5.80981	6.25e-09	5.89e-07	chr2	36355777	36551135	+	CRIM1
ENSG00000164684.13	422.116	-1.11726	0.192413	-5.80657	6.38e-09	5.98e-07	chr8	80628450	80874781	-	ZNF704
ENSG00000151612.18	1562.26	0.856893	0.147987	5.79033	7.02e-09	6.56e-07	chr4	145757626	145938823	-	ZNF827
ENSG00000153294.12	17.3769	1.9436	0.335783	5.78826	7.11e-09	6.61e-07	chr6	47685863	47722021	+	ADGRF4
ENSG00000261359.2	49.5418	1.49477	0.258298	5.787	7.17e-09	6.63e-07	chr16	31201884	31203452	+	PYCARD-AS1
ENSG00000188761.13	80.626	1.25986	0.217752	5.78576	7.22e-09	6.65e-07	chr1	113876815	113887581	-	BCL2L15
ENSG00000142945.13	5476.68	0.810124	0.140078	5.78339	7.32e-09	6.71e-07	chr1	44739836	44767767	+	KIF2C
ENSG00000267052.3	17.4258	1.87599	0.324462	5.78185	7.39e-09	6.74e-07	chr7	106569875	106598808	-	ENSG00000267052
ENSG00000113645.15	3240.01	0.806414	0.139751	5.77036	7.91e-09	7.18e-07	chr5	168291644	168472303	+	WWC1
ENSG00000130826.19	5092.62	0.759717	0.131741	5.76677	8.08e-09	7.3e-07	chrX	154762852	154777689	+	DKC1
ENSG00000167601.12	2895.44	0.922352	0.160098	5.76116	8.35e-09	7.52e-07	chr19	41219222	41261766	+	AXL
ENSG00000164626.9	471.317	0.88398	0.153567	5.7563	8.6e-09	7.7e-07	chr6	39188970	39229475	-	KCNK5
ENSG00000117877.11	1852.21	0.966774	0.168015	5.75408	8.71e-09	7.77e-07	chr19	45406643	45410737	+	POLR1G
ENSG00000111087.10	138.446	-1.29224	0.224609	-5.7533	8.75e-09	7.77e-07	chr12	57459784	57472268	+	GLI1
ENSG00000115594.12	111.113	-1.16273	0.202282	-5.74805	9.03e-09	7.95e-07	chr2	102070375	102179874	+	IL1R1
ENSG00000185352.9	47.5209	-1.44062	0.250604	-5.74857	9e-09	7.95e-07	chr13	96090106	96839562	+	HS6ST3
ENSG00000169860.7	67.207	-1.19464	0.208662	-5.72525	1.03e-08	9.05e-07	chr3	152835130	152841439	+	P2RY1
ENSG00000159259.8	2303.79	-0.793218	0.138979	-5.70746	1.15e-08	1e-06	chr21	36385391	36419015	+	CHAF1B
ENSG00000281327.4	91.3386	1.18665	0.208088	5.70263	1.18e-08	1.02e-06	chr5	82808248	82859962	-	LINC01338
ENSG00000111052.8	41.4227	-1.394	0.244558	-5.70007	1.2e-08	1.03e-06	chr12	80792519	80937934	-	LIN7A
ENSG00000063127.16	293.877	-1.29424	0.227055	-5.70011	1.2e-08	1.03e-06	chr19	49289637	49325191	-	SLC6A16
ENSG00000142303.14	152.202	-1.37471	0.241425	-5.69414	1.24e-08	1.06e-06	chr19	8580239	8610715	-	ADAMTS10
ENSG00000101265.16	135.853	-0.978028	0.171765	-5.69398	1.24e-08	1.06e-06	chr20	4780022	4823608	-	RASSF2
ENSG00000175216.15	11564.9	0.80624	0.141855	5.68354	1.32e-08	1.11e-06	chr11	46743047	46846308	-	CKAP5
ENSG00000088970.16	216.947	-0.961277	0.169115	-5.68415	1.31e-08	1.11e-06	chr20	21125982	21246622	+	KIZ
ENSG00000101213.7	138.263	1.07229	0.188619	5.68494	1.31e-08	1.11e-06	chr20	63528000	63537376	-	PTK6
ENSG00000156500.16	308.772	1.14478	0.201678	5.67627	1.38e-08	1.16e-06	chrX	134796394	134854835	+	PABIR3
ENSG00000145911.6	358.211	-0.957187	0.168666	-5.67503	1.39e-08	1.16e-06	chr5	178113531	178126081	+	N4BP3
ENSG00000236882.9	16.4355	1.80809	0.319171	5.66495	1.47e-08	1.22e-06	chr5	95852231	95860133	+	LINC01554
ENSG00000178665.16	85.3215	-1.25301	0.221459	-5.65798	1.53e-08	1.26e-06	chr7	55887455	55942225	+	ZNF713
ENSG00000003096.15	170.917	-1.07011	0.189116	-5.65849	1.53e-08	1.26e-06	chrX	117897812	118117340	-	KLHL13
ENSG00000250920.3	246.605	1.22183	0.21613	5.65321	1.57e-08	1.29e-06	chr4	103550585	103559112	-	ENSG00000250920
ENSG00000288772.2	36.2861	1.46571	0.259622	5.64555	1.65e-08	1.35e-06	chr1	43368179	43368609	+	ENSG00000288772
ENSG00000033327.13	536.908	1.24317	0.220317	5.64265	1.67e-08	1.37e-06	chr11	78215292	78417820	-	GAB2
ENSG00000121753.13	520.798	-1.11488	0.197696	-5.63934	1.71e-08	1.38e-06	chr1	31727116	31764340	-	ADGRB2
ENSG00000289609.2	983.337	1.27231	0.225581	5.64014	1.7e-08	1.38e-06	chr6	43990797	43999561	+	ENSG00000289609
ENSG00000129484.14	2592.64	-0.84427	0.149714	-5.63922	1.71e-08	1.38e-06	chr14	20343614	20357904	+	PARP2
ENSG00000011638.11	492.9	-0.773212	0.137242	-5.63394	1.76e-08	1.41e-06	chr16	21158660	21180616	+	LDAF1
ENSG00000162676.13	213.196	-0.907288	0.161379	-5.62211	1.89e-08	1.51e-06	chr1	92473042	92486925	-	GFI1
ENSG00000115363.14	200.523	1.10337	0.196425	5.61723	1.94e-08	1.54e-06	chr2	75492317	75569722	-	EVA1A
ENSG00000117650.13	2313.63	1.00826	0.180085	5.59879	2.16e-08	1.7e-06	chr1	211658656	211675630	-	NEK2
ENSG00000104154.7	202.826	-1.00256	0.179056	-5.59914	2.15e-08	1.7e-06	chr15	45479605	45522755	-	SLC30A4
ENSG00000087903.13	287.926	-1.02665	0.183353	-5.59928	2.15e-08	1.7e-06	chr19	5993163	6110532	-	RFX2
ENSG00000197191.7	159.604	1.29568	0.231464	5.59775	2.17e-08	1.7e-06	chr9	137225173	137226315	+	CYSRT1
ENSG00000104290.11	447.618	-1.05454	0.18855	-5.59289	2.23e-08	1.74e-06	chr8	28494204	28574267	+	FZD3
ENSG00000138835.24	1110.74	0.887842	0.159027	5.58294	2.36e-08	1.84e-06	chr9	113444730	113597743	+	RGS3
ENSG00000157470.12	252.513	-0.971716	0.174081	-5.58198	2.38e-08	1.84e-06	chr15	59438185	59523555	+	FAM81A
ENSG00000130600.21	82.1119	1.31977	0.236644	5.57703	2.45e-08	1.89e-06	chr11	1995165	1997875	-	H19
ENSG00000059804.16	604.095	1.33342	0.239183	5.57488	2.48e-08	1.9e-06	chr12	7919229	7936187	-	SLC2A3
ENSG00000099860.9	597.564	0.924224	0.165956	5.56909	2.56e-08	1.96e-06	chr19	2476126	2478257	+	GADD45B
ENSG00000146267.12	123.654	-1.00525	0.180611	-5.56583	2.61e-08	1.99e-06	chr6	99271167	99349674	-	FAXC
ENSG00000184524.6	69.2994	1.49337	0.268457	5.5628	2.65e-08	2.02e-06	chr11	787114	790090	-	CEND1
ENSG00000099954.19	270.9	-1.03749	0.186733	-5.55601	2.76e-08	2.09e-06	chr22	17359948	17558151	+	CECR2
ENSG00000227308.2	102.036	1.24914	0.225005	5.5516	2.83e-08	2.13e-06	chr2	219685380	219737937	+	LINC02832
ENSG00000176410.8	266.534	0.932867	0.168181	5.54682	2.91e-08	2.18e-06	chr7	73680917	73683453	-	DNAJC30
ENSG00000278000.1	71.3139	-1.36263	0.245789	-5.5439	2.96e-08	2.21e-06	chr18	80161751	80162413	+	ENSG00000278000
ENSG00000164465.19	586.757	-0.745051	0.134453	-5.54136	3e-08	2.24e-06	chr6	117482656	117569858	+	DCBLD1
ENSG00000050405.14	3376.14	0.778486	0.140701	5.53291	3.15e-08	2.34e-06	chr12	50175787	50283520	-	LIMA1
ENSG00000119403.15	2279.49	0.842411	0.152426	5.52669	3.26e-08	2.41e-06	chr9	120855650	120894896	-	PHF19
ENSG00000188322.8	1098.32	-1.08536	0.196694	-5.51801	3.43e-08	2.53e-06	chr16	28259245	28323849	+	SBK1
ENSG00000117174.11	1624.45	0.814218	0.147588	5.51681	3.45e-08	2.54e-06	chr1	85649416	85708433	-	ZNHIT6
ENSG00000123353.10	339.614	0.875236	0.158745	5.51346	3.52e-08	2.57e-06	chr12	55818040	55821879	+	ORMDL2
ENSG00000178184.16	341.278	-0.862563	0.156753	-5.5027	3.74e-08	2.73e-06	chr18	80157231	80247514	-	PARD6G
ENSG00000136108.15	5766.57	1.11286	0.202458	5.49677	3.87e-08	2.81e-06	chr13	52455438	52476628	+	CKAP2
ENSG00000181218.6	338.714	1.13723	0.207202	5.48853	4.05e-08	2.92e-06	chr1	228456978	228457873	-	H2AC25
ENSG00000135334.9	1068.65	0.704822	0.128404	5.48908	4.04e-08	2.92e-06	chr6	87674859	87702233	-	AKIRIN2
ENSG00000114698.15	127.505	-1.25516	0.229306	-5.47376	4.41e-08	3.17e-06	chr3	146192334	146251179	-	PLSCR4
ENSG00000159399.10	2557.01	0.959935	0.17543	5.47191	4.45e-08	3.19e-06	chr2	74834126	74893359	+	HK2
ENSG00000149503.13	6091.21	1.02942	0.188167	5.47076	4.48e-08	3.2e-06	chr11	62123997	62153169	+	INCENP
ENSG00000232133.1	27.1032	1.65101	0.301891	5.46888	4.53e-08	3.22e-06	chr2	201137515	201140027	-	IMPDH1P10
ENSG00000011426.11	9798.25	1.06914	0.195569	5.46684	4.58e-08	3.25e-06	chr7	36389820	36453791	+	ANLN
ENSG00000088325.16	13813.1	0.865104	0.158553	5.45626	4.86e-08	3.43e-06	chr20	31739270	31801805	+	TPX2
ENSG00000163811.12	4872.44	0.996653	0.182843	5.45087	5.01e-08	3.53e-06	chr2	28894666	28948219	+	WDR43
ENSG00000250318.1	47.84	-1.29019	0.237096	-5.44164	5.28e-08	3.7e-06	chr22	30653876	30654814	-	ENSG00000250318
ENSG00000119599.17	311.288	0.825861	0.151802	5.44038	5.32e-08	3.71e-06	chr14	72926376	72959703	+	DCAF4
ENSG00000138617.16	265.596	-0.915927	0.168442	-5.43764	5.4e-08	3.76e-06	chr15	65258093	65286883	-	PARP16
ENSG00000139112.11	718.411	-0.849568	0.156343	-5.43401	5.51e-08	3.82e-06	chr12	10212835	10223128	+	GABARAPL1
ENSG00000257743.9	18.203	-1.75299	0.322971	-5.42769	5.71e-08	3.95e-06	chr7	142111717	142222324	+	MGAM2
ENSG00000142621.21	477.594	1.07076	0.197413	5.42394	5.83e-08	4e-06	chr1	15236520	15398328	+	FHAD1
ENSG00000268996.3	75.5179	1.1158	0.205721	5.42383	5.83e-08	4e-06	chr9	137084945	137086817	-	MAN1B1-DT
ENSG00000013810.21	7044.22	0.732265	0.135052	5.42211	5.89e-08	4.03e-06	chr4	1721077	1745171	+	TACC3
ENSG00000243797.6	13.9542	1.80948	0.334201	5.41434	6.15e-08	4.18e-06	chr7	106372250	106770207	-	ENSG00000243797
ENSG00000107937.19	6362.53	0.841208	0.155362	5.41449	6.15e-08	4.18e-06	chr10	988433	1019932	+	GTPBP4
ENSG00000187833.8	97.0706	1.84444	0.340831	5.41158	6.25e-08	4.23e-06	chr2	73784182	73817148	+	C2orf78
ENSG00000203785.9	6.54608	1.87439	0.346663	5.40695	6.41e-08	4.33e-06	chr1	153093134	153106184	-	SPRR2E
ENSG00000169435.14	29.3953	-1.54393	0.285701	-5.40401	6.52e-08	4.38e-06	chr4	73571549	73620631	-	RASSF6
ENSG00000128510.12	7599.41	1.1324	0.209607	5.4025	6.57e-08	4.4e-06	chr7	130293133	130324180	+	CPA4
ENSG00000141738.14	565.984	-1.2116	0.224286	-5.40201	6.59e-08	4.4e-06	chr17	39737937	39747291	+	GRB7
ENSG00000251893.2	48.7795	1.45228	0.268937	5.40009	6.66e-08	4.44e-06	chr12	75689151	75689304	-	SNORA70
ENSG00000064225.13	227.301	-1.22403	0.226878	-5.39509	6.85e-08	4.55e-06	chr3	98732254	98795861	+	ST3GAL6
ENSG00000130176.8	10.8892	1.82622	0.338578	5.3938	6.9e-08	4.56e-06	chr19	11538766	11550323	+	CNN1
ENSG00000115112.8	826.118	-0.751398	0.139523	-5.3855	7.22e-08	4.76e-06	chr2	121216586	121285202	-	TFCP2L1
ENSG00000116141.17	157.233	-1.03952	0.193116	-5.38287	7.33e-08	4.82e-06	chr1	220528135	220664461	+	MARK1
ENSG00000175879.9	78.0872	-1.22024	0.226949	-5.37674	7.58e-08	4.95e-06	chr2	176129693	176132695	+	HOXD8
ENSG00000171346.16	683.922	0.923041	0.171656	5.37727	7.56e-08	4.95e-06	chr17	41513744	41521719	-	KRT15
ENSG00000224903.2	110.635	-1.29006	0.240088	-5.37329	7.73e-08	5.01e-06	chr7	156655251	156659582	-	RNF32-AS1
ENSG00000172831.14	1045.71	0.852616	0.158672	5.37344	7.72e-08	5.01e-06	chr16	66934443	66945096	+	CES2
ENSG00000161800.13	5914.11	0.853308	0.158872	5.37105	7.83e-08	5.06e-06	chr12	49976922	50025494	-	RACGAP1
ENSG00000165887.12	51.9016	1.48217	0.276136	5.36753	7.98e-08	5.14e-06	chr10	97572498	97583884	+	ANKRD2
ENSG00000166147.15	72.421	-1.18258	0.220399	-5.36562	8.07e-08	5.18e-06	chr15	48408312	48645721	-	FBN1
ENSG00000081803.17	544.759	-0.847097	0.157924	-5.36394	8.14e-08	5.2e-06	chr7	122318410	122886759	-	CADPS2
ENSG00000182057.5	171.239	0.937695	0.174818	5.36383	8.15e-08	5.2e-06	chr22	42269743	42279534	+	OGFRP1
ENSG00000131016.17	65127.8	0.763847	0.142457	5.36197	8.23e-08	5.24e-06	chr6	151239966	151358559	+	AKAP12
ENSG00000183813.7	18.8487	1.60725	0.299789	5.36126	8.26e-08	5.24e-06	chr3	32951643	32956349	+	CCR4
ENSG00000258245.1	136.666	1.14342	0.21339	5.35836	8.4e-08	5.31e-06	chr12	75688793	75689096	-	RPL10P13
ENSG00000272068.1	319.556	-1.33642	0.249644	-5.35331	8.64e-08	5.43e-06	chr1	156637782	156641004	-	BCAN-AS1
ENSG00000239445.6	62.4909	-1.26143	0.235633	-5.35338	8.63e-08	5.43e-06	chr3	98706274	98732670	-	ST3GAL6-AS1
ENSG00000172123.13	24.9877	1.70292	0.318214	5.35149	8.72e-08	5.46e-06	chr17	35410921	35433283	-	SLFN12
ENSG00000092820.19	50319	0.793744	0.148414	5.34819	8.88e-08	5.51e-06	chr6	158765740	158819368	-	EZR
ENSG00000167081.18	355.208	-0.935007	0.174813	-5.34862	8.86e-08	5.51e-06	chr9	125747344	125967377	+	PBX3
ENSG00000196110.8	262.711	-0.985987	0.184322	-5.34926	8.83e-08	5.51e-06	chr19	9291139	9309838	-	ZNF699
ENSG00000175294.6	13.5722	1.75447	0.328629	5.33876	9.36e-08	5.79e-06	chr11	66016751	66026479	-	CATSPER1
ENSG00000162745.11	89.3228	-1.26245	0.236571	-5.33643	9.48e-08	5.83e-06	chr1	161983191	162023869	-	OLFML2B
ENSG00000047346.13	147.886	-1.04586	0.195981	-5.33654	9.47e-08	5.83e-06	chr15	52581320	52679388	-	ATOSA
ENSG00000143933.20	11044.7	0.709323	0.13305	5.33126	9.75e-08	5.97e-06	chr2	47160083	47176921	-	CALM2
ENSG00000055483.20	3015.22	0.755543	0.14173	5.33085	9.78e-08	5.97e-06	chr17	78795651	78840887	-	USP36
ENSG00000258077.2	534.998	1.1815	0.22167	5.33	9.82e-08	5.98e-06	chr12	75563201	75984015	-	ENSG00000258077
ENSG00000241764.5	77.3112	1.15815	0.217321	5.32921	9.86e-08	5.99e-06	chr7	107739998	107743595	-	CBLL1-AS1
ENSG00000105227.16	207.515	-1.0221	0.191876	-5.32685	9.99e-08	6.05e-06	chr19	40393765	40414793	-	PRX
ENSG00000145632.15	4409.38	0.942864	0.177108	5.32368	1.02e-07	6.14e-06	chr5	58453981	58460139	-	PLK2
ENSG00000157456.8	3658.59	1.04846	0.197083	5.31992	1.04e-07	6.25e-06	chr15	59105145	59125045	+	CCNB2
ENSG00000162461.8	21.3793	-1.56004	0.29339	-5.3173	1.05e-07	6.32e-06	chr1	15736257	15741392	+	SLC25A34
ENSG00000148296.7	2192.56	0.886251	0.166792	5.31352	1.08e-07	6.43e-06	chr9	133328775	133336188	-	SURF6
ENSG00000124813.23	135.582	1.01515	0.191242	5.3082	1.11e-07	6.6e-06	chr6	45328316	45664349	+	RUNX2
ENSG00000288009.1	25.6706	-1.54266	0.290989	-5.30142	1.15e-07	6.81e-06	chr6	89130935	89145896	-	ENSG00000288009
ENSG00000177508.12	52.6061	-1.24666	0.235143	-5.3017	1.15e-07	6.81e-06	chr16	54283303	54286787	-	IRX3
ENSG00000169856.9	65.8776	-1.21158	0.228699	-5.29769	1.17e-07	6.91e-06	chr15	52755052	52790336	-	ONECUT1
ENSG00000198901.14	141.177	1.03269	0.194928	5.2978	1.17e-07	6.91e-06	chr15	90966039	90995629	-	PRC1
ENSG00000107738.20	660.532	1.01425	0.19155	5.29496	1.19e-07	6.99e-06	chr10	71747555	71773520	-	VSIR
ENSG00000108960.9	458.821	-1.01508	0.191776	-5.29306	1.2e-07	7.05e-06	chr17	55392621	55421835	-	MMD
ENSG00000270629.7	578.077	0.813048	0.1538	5.28639	1.25e-07	7.29e-06	chr1	148531384	148596011	-	NBPF14
ENSG00000133121.21	149.615	1.12942	0.213798	5.28265	1.27e-07	7.4e-06	chr13	33103136	33350630	-	STARD13
ENSG00000131738.11	7.69775	1.82625	0.345713	5.28256	1.27e-07	7.4e-06	chr17	41363497	41369813	-	KRT33B
ENSG00000188785.12	260.46	-0.842449	0.159499	-5.28184	1.28e-07	7.41e-06	chr19	57389849	57402992	+	ZNF548
ENSG00000134253.10	188.395	-0.957255	0.18129	-5.28023	1.29e-07	7.45e-06	chr1	117111059	117122587	-	TRIM45
ENSG00000175567.11	132.195	1.25288	0.237598	5.27313	1.34e-07	7.72e-06	chr11	73974671	73982843	-	UCP2
ENSG00000172915.20	142.476	-1.00058	0.190046	-5.26495	1.4e-07	8.05e-06	chr13	34942269	35672737	+	NBEA
ENSG00000273344.2	238.582	-0.843448	0.1605	-5.25513	1.48e-07	8.47e-06	chr7	155003420	155005703	+	PAXIP1-DT
ENSG00000104043.15	25.5396	1.67142	0.318362	5.25004	1.52e-07	8.68e-06	chr15	49858237	50119233	-	ATP8B4
ENSG00000037897.17	695.23	0.827626	0.157918	5.24086	1.6e-07	9.1e-06	chr12	57768470	57772119	-	METTL1
ENSG00000150347.17	1100.93	0.935256	0.178483	5.24004	1.61e-07	9.11e-06	chr10	61901683	62096944	+	ARID5B
ENSG00000155158.20	222.014	-0.87913	0.167796	-5.23929	1.61e-07	9.12e-06	chr9	15163621	15307360	-	TTC39B
ENSG00000157227.14	700.832	-0.805866	0.153859	-5.23767	1.63e-07	9.18e-06	chr14	22836575	22849041	+	MMP14
ENSG00000162415.7	75.6824	-1.14974	0.22008	-5.22416	1.75e-07	9.85e-06	chr1	45016398	45206605	-	ZSWIM5
ENSG00000276850.5	95.1747	1.81028	0.346594	5.22304	1.76e-07	9.88e-06	chr10	47908063	47991877	-	ENSG00000276850
ENSG00000286214.1	243.913	0.888656	0.170343	5.21686	1.82e-07	1.02e-05	chr7	130538953	130546900	+	COPG2IT1
ENSG00000256615.1	10.5566	1.79079	0.343908	5.20717	1.92e-07	1.07e-05	chr12	21662312	21760032	+	ENSG00000256615
ENSG00000150867.14	3311.3	0.800171	0.153734	5.2049	1.94e-07	1.08e-05	chr10	22534853	22714578	-	PIP4K2A
ENSG00000145386.11	5536.73	1.05384	0.20311	5.18853	2.12e-07	1.18e-05	chr4	121816443	121823883	-	CCNA2
ENSG00000072952.20	853.169	1.02247	0.197144	5.18642	2.14e-07	1.18e-05	chr11	10573090	10693988	-	IRAG1
ENSG00000265800.1	82.8188	1.13384	0.218603	5.18674	2.14e-07	1.18e-05	chr17	75138415	75141350	-	ENSG00000265800
ENSG00000109920.13	3397.74	0.912856	0.176072	5.18456	2.17e-07	1.19e-05	chr11	47716493	47767341	-	FNBP4
ENSG00000164104.12	16576.3	0.824735	0.159228	5.17959	2.22e-07	1.22e-05	chr4	173331375	173334391	-	HMGB2
ENSG00000118557.16	91.548	-1.13086	0.218355	-5.17898	2.23e-07	1.22e-05	chr16	72112156	72172155	-	PMFBP1
ENSG00000185262.9	1267.04	1.09509	0.211511	5.17746	2.25e-07	1.23e-05	chr17	76265347	76271298	+	UBALD2
ENSG00000053108.17	59.6588	1.21886	0.235477	5.17612	2.27e-07	1.23e-05	chr5	133196454	133612541	-	FSTL4
ENSG00000290706.1	112.247	-1.24619	0.241245	-5.16569	2.4e-07	1.3e-05	chr10	26931205	26944418	-	FAM238C
ENSG00000245522.2	27.7349	1.43681	0.278318	5.16247	2.44e-07	1.32e-05	chr11	9754769	9759533	-	LINC02709
ENSG00000287530.1	6.68611	1.79062	0.346891	5.16189	2.44e-07	1.32e-05	chr13	23954492	23970188	+	ENSG00000287530
ENSG00000050438.17	167.677	1.02463	0.198521	5.1613	2.45e-07	1.32e-05	chr12	51391316	51515763	+	SLC4A8
ENSG00000169583.13	234.58	1.23987	0.240303	5.15963	2.47e-07	1.33e-05	chr9	136994607	136996568	-	CLIC3
ENSG00000091527.17	7504.8	0.809721	0.157009	5.15718	2.51e-07	1.34e-05	chr3	133573685	133590261	+	CDV3
ENSG00000140807.7	441.578	-0.901597	0.17484	-5.1567	2.51e-07	1.34e-05	chr16	50548395	50649249	+	NKD1
ENSG00000249673.9	303.292	0.972719	0.18872	5.1543	2.55e-07	1.35e-05	chr4	2934881	2961738	+	NOP14-AS1
ENSG00000108932.13	216.652	1.31162	0.254466	5.15439	2.54e-07	1.35e-05	chr17	68267025	68291127	-	SLC16A6
ENSG00000071246.11	1260.32	-0.86821	0.168494	-5.15278	2.57e-07	1.36e-05	chr14	76761467	76783015	+	VASH1
ENSG00000150764.14	320.689	-0.880567	0.171013	-5.14914	2.62e-07	1.38e-05	chr11	111927143	112022653	+	DIXDC1
ENSG00000031081.11	76.0449	-1.16094	0.225666	-5.14453	2.68e-07	1.41e-05	chr3	119294382	119420714	+	ARHGAP31
ENSG00000188064.10	284.322	-0.954922	0.185856	-5.13797	2.78e-07	1.46e-05	chr22	45920365	45977162	-	WNT7B
ENSG00000120913.24	540.322	1.12013	0.218129	5.13516	2.82e-07	1.48e-05	chr8	22578740	22598025	+	PDLIM2
ENSG00000173905.9	1052.45	0.969052	0.188793	5.13289	2.85e-07	1.49e-05	chr3	168008688	168095924	-	GOLIM4
ENSG00000146072.6	1467.34	0.687632	0.133967	5.13285	2.85e-07	1.49e-05	chr6	47231531	47309905	-	TNFRSF21
ENSG00000141540.11	742.856	0.803946	0.156767	5.12828	2.92e-07	1.52e-05	chr17	74213570	74262020	+	TTYH2
ENSG00000092929.13	535.118	1.19518	0.233221	5.12467	2.98e-07	1.55e-05	chr17	75827224	75844404	-	UNC13D
ENSG00000268460.2	54.3078	1.52021	0.297101	5.11681	3.11e-07	1.61e-05	chr19	46201551	46214838	+	ENSG00000268460
ENSG00000249242.8	88.8349	-1.15577	0.225963	-5.11486	3.14e-07	1.62e-05	chr4	82483169	82562357	-	TMEM150C
ENSG00000067113.17	473.028	1.02973	0.201382	5.1133	3.17e-07	1.63e-05	chr5	55424853	55534969	-	PLPP1
ENSG00000182240.16	675.913	-0.702631	0.137418	-5.1131	3.17e-07	1.63e-05	chr21	41167800	41282530	+	BACE2
ENSG00000119681.12	528.365	1.16895	0.228732	5.11058	3.21e-07	1.65e-05	chr14	74498182	74612237	-	LTBP2
ENSG00000134250.21	3770.6	0.706419	0.138345	5.1062	3.29e-07	1.68e-05	chr1	119911552	120069662	-	NOTCH2
ENSG00000100413.17	2474.23	0.882402	0.172953	5.10196	3.36e-07	1.71e-05	chr22	41525798	41544606	-	POLR3H
ENSG00000286966.1	17.7637	1.63863	0.321417	5.09815	3.43e-07	1.74e-05	chr1	183613536	183619335	+	ENSG00000286966
ENSG00000135046.14	9793.99	0.791178	0.155214	5.09733	3.44e-07	1.75e-05	chr9	73151864	73170393	+	ANXA1
ENSG00000148200.17	773.881	-0.730269	0.143553	-5.08709	3.64e-07	1.84e-05	chr9	124517274	124771311	-	NR6A1
ENSG00000237813.4	82.0063	1.11322	0.219017	5.08282	3.72e-07	1.88e-05	chr7	116238259	116499465	-	ENSG00000237813
ENSG00000054654.20	2594.72	-0.950573	0.187056	-5.08177	3.74e-07	1.88e-05	chr14	63852982	64226433	+	SYNE2
ENSG00000167202.12	829.78	-0.704975	0.138834	-5.07784	3.82e-07	1.92e-05	chr15	77994984	78077724	-	TBC1D2B
ENSG00000170684.10	308.457	1.09218	0.215121	5.07705	3.83e-07	1.92e-05	chr19	45071499	45076478	-	ZNF296
ENSG00000106089.12	620.799	-1.06417	0.209662	-5.07566	3.86e-07	1.93e-05	chr7	73699205	73719669	-	STX1A
ENSG00000167767.14	2371.11	1.1395	0.224546	5.07469	3.88e-07	1.93e-05	chr12	52168995	52192014	-	KRT80
ENSG00000261335.1	50.708	1.30041	0.256306	5.07366	3.9e-07	1.94e-05	chr17	76671941	76673658	+	ENSG00000261335
ENSG00000054598.9	991.334	-0.684271	0.134899	-5.07247	3.93e-07	1.95e-05	chr6	1609914	1613897	+	FOXC1
ENSG00000163251.4	533.319	-0.725116	0.142969	-5.07185	3.94e-07	1.95e-05	chr2	207762597	207769906	-	FZD5
ENSG00000120708.17	22.1554	1.55219	0.306529	5.06375	4.11e-07	2.03e-05	chr5	136028987	136063818	+	TGFBI
ENSG00000278274.1	267.194	0.97514	0.192677	5.061	4.17e-07	2.05e-05	chr1	28579763	28579893	-	SNORA61
ENSG00000072864.16	612.5	0.884494	0.174761	5.06116	4.17e-07	2.05e-05	chr16	15643266	15726353	+	NDE1
ENSG00000223949.8	9.39163	1.72452	0.341431	5.05085	4.4e-07	2.15e-05	chr1	64094441	64171297	-	ROR1-AS1
ENSG00000137709.10	29.6188	1.38497	0.274306	5.04901	4.44e-07	2.17e-05	chr11	120236639	120319945	+	POU2F3
ENSG00000171227.7	52.0088	-1.17706	0.233155	-5.04841	4.45e-07	2.17e-05	chr2	119429900	119438504	+	TMEM37
ENSG00000204856.12	535.77	1.02042	0.202219	5.04609	4.51e-07	2.19e-05	chr12	110468844	110490385	+	FAM216A
ENSG00000083290.20	108.519	-1.03477	0.205091	-5.04539	4.53e-07	2.19e-05	chr17	19770829	19867936	-	ULK2
ENSG00000023608.5	676.749	1.08278	0.214652	5.04433	4.55e-07	2.2e-05	chr14	61762419	61796428	+	SNAPC1
ENSG00000057704.13	215.748	-1.01869	0.201973	-5.04371	4.57e-07	2.2e-05	chr12	94567121	94650557	-	TMCC3
ENSG00000121101.16	139.975	0.93597	0.185587	5.0433	4.58e-07	2.2e-05	chr17	58556677	58692055	-	TEX14
ENSG00000103241.7	179.572	-0.912316	0.181007	-5.04024	4.65e-07	2.23e-05	chr16	86510526	86515422	+	FOXF1
ENSG00000121390.19	2906.69	0.913267	0.181217	5.03962	4.66e-07	2.23e-05	chr13	19702499	19783019	-	PSPC1
ENSG00000162490.7	111.139	-1.31719	0.261438	-5.03825	4.7e-07	2.25e-05	chr1	11691709	11725857	+	DRAXIN
ENSG00000171791.14	184.756	-0.979711	0.194677	-5.03249	4.84e-07	2.31e-05	chr18	63123345	63320128	-	BCL2
ENSG00000255451.1	6.78179	1.74269	0.346858	5.02422	5.05e-07	2.4e-05	chr11	44468463	44470429	+	ENSG00000255451
ENSG00000151338.21	275.478	-0.973583	0.194121	-5.01534	5.29e-07	2.51e-05	chr14	37197893	37564746	+	MIPOL1
ENSG00000200879.1	27.4021	1.44442	0.288037	5.01469	5.31e-07	2.51e-05	chr11	123058076	123058161	-	SNORD14E
ENSG00000124181.15	2382.13	-0.779422	0.155482	-5.01293	5.36e-07	2.53e-05	chr20	41136959	41177626	+	PLCG1
ENSG00000102390.11	938.07	0.844757	0.168672	5.00828	5.49e-07	2.59e-05	chrX	76173039	76178314	+	PBDC1
ENSG00000171843.17	229.768	-0.87756	0.175444	-5.00195	5.68e-07	2.66e-05	chr9	20341668	20622499	-	MLLT3
ENSG00000136153.20	982.993	0.984045	0.196715	5.00238	5.66e-07	2.66e-05	chr13	75620433	75859870	+	LMO7
ENSG00000170390.16	195.139	-0.904099	0.180798	-5.0006	5.72e-07	2.67e-05	chr4	150078444	150257438	+	DCLK2
ENSG00000135127.12	837.707	-0.85734	0.171493	-4.99928	5.75e-07	2.69e-05	chr12	119989235	120094494	+	BICDL1
ENSG00000167359.8	60.4827	1.2374	0.247851	4.99252	5.96e-07	2.77e-05	chr11	5440569	5441514	-	OR51I1
ENSG00000135740.17	267.763	-0.970216	0.194347	-4.9922	5.97e-07	2.77e-05	chr16	67248978	67272191	+	SLC9A5
ENSG00000231007.5	144.432	1.06085	0.212706	4.98742	6.12e-07	2.84e-05	chr9	87011651	87013151	+	CDC20P1
ENSG00000110987.9	614.001	-0.751315	0.150768	-4.98326	6.25e-07	2.89e-05	chr12	122019421	122062044	+	BCL7A
ENSG00000110880.11	5819.48	0.661631	0.132971	4.97574	6.5e-07	3e-05	chr12	108645108	108731518	-	CORO1C
ENSG00000166002.7	294.781	-0.839698	0.169195	-4.9629	6.94e-07	3.2e-05	chr11	93478471	93543391	-	SMCO4
ENSG00000122966.17	3494.34	0.839278	0.169286	4.95776	7.13e-07	3.28e-05	chr12	119685790	119877320	-	CIT
ENSG00000105711.14	158.863	-0.908132	0.18325	-4.95569	7.21e-07	3.3e-05	chr19	35030469	35040449	+	SCN1B
ENSG00000210107.1	136.657	1.1272	0.227802	4.94816	7.49e-07	3.42e-05	chrM	4328	4400	-	MT-TQ
ENSG00000187231.14	396.65	-0.807724	0.163811	-4.93083	8.19e-07	3.73e-05	chr2	179101677	179264832	-	SESTD1
ENSG00000188153.14	391.3	-0.832478	0.168887	-4.92921	8.26e-07	3.76e-05	chrX	108439837	108697545	+	COL4A5
ENSG00000101236.17	349.09	-0.921885	0.187052	-4.92849	8.29e-07	3.76e-05	chr20	3927308	4015558	-	RNF24
ENSG00000130513.7	1962.74	-1.24678	0.253013	-4.92773	8.32e-07	3.77e-05	chr19	18374730	18389176	+	GDF15
ENSG00000224032.9	689.74	0.820618	0.166608	4.92546	8.42e-07	3.8e-05	chr5	112160525	112164818	+	EPB41L4A-AS1
ENSG00000135913.11	1559.55	-0.84509	0.1718	-4.91904	8.7e-07	3.92e-05	chr2	218450250	218568351	-	USP37
ENSG00000137558.9	16.1019	-1.5784	0.321258	-4.91318	8.96e-07	4.03e-05	chr8	74824533	74855029	+	PI15
ENSG00000059588.10	461.01	-0.843086	0.171651	-4.91164	9.03e-07	4.05e-05	chr1	234391312	234479179	-	TARBP1
ENSG00000134317.18	150.755	-0.872582	0.177699	-4.91046	9.09e-07	4.07e-05	chr2	9951692	10002277	+	GRHL1
ENSG00000284946.1	304.81	0.834543	0.170043	4.90783	9.21e-07	4.12e-05	chr15	90966189	91022566	-	ENSG00000284946
ENSG00000146233.8	16.7576	-1.55955	0.318015	-4.904	9.39e-07	4.18e-05	chr6	46549579	46652830	-	CYP39A1
ENSG00000290687.1	104.398	-0.892696	0.182034	-4.90401	9.39e-07	4.18e-05	chr17	18658428	18682228	-	ZNF286B
ENSG00000237523.2	421.205	-0.740063	0.151347	-4.88983	1.01e-06	4.48e-05	chr10	80207371	80219617	+	LINC00857
ENSG00000134297.8	99.2709	-0.944873	0.193307	-4.88795	1.02e-06	4.51e-05	chr12	45139781	45216047	-	PLEKHA8P1
ENSG00000214357.9	1529.2	0.837693	0.171397	4.88744	1.02e-06	4.52e-05	chr5	172641262	172691540	+	NEURL1B
ENSG00000261373.1	903.345	1.00804	0.206306	4.88612	1.03e-06	4.54e-05	chr16	89711855	89718165	+	VPS9D1-AS1
ENSG00000123146.20	2532.86	0.822414	0.168472	4.8816	1.05e-06	4.63e-05	chr19	14381155	14408725	+	ADGRE5
ENSG00000228437.5	15.2718	1.65396	0.339056	4.87813	1.07e-06	4.69e-05	chr1	221966409	221984964	+	LINC02474
ENSG00000169155.10	984.069	-0.690472	0.141534	-4.87849	1.07e-06	4.69e-05	chr9	126805005	126838210	+	ZBTB43
ENSG00000132128.18	1645.13	0.828872	0.170023	4.87505	1.09e-06	4.76e-05	chr1	46277461	46303616	-	LRRC41
ENSG00000186523.15	155.524	0.914482	0.187693	4.87223	1.1e-06	4.81e-05	chr8	12182105	12194127	-	FAM86B1
ENSG00000107815.10	3000.39	0.820619	0.168513	4.86975	1.12e-06	4.86e-05	chr10	100987366	100994403	+	TWNK
ENSG00000130164.14	6661.38	0.701117	0.143987	4.8693	1.12e-06	4.86e-05	chr19	11089461	11133820	+	LDLR
ENSG00000168282.6	956.837	0.638802	0.13122	4.86816	1.13e-06	4.88e-05	chr14	49620798	49623481	+	MGAT2
ENSG00000128254.16	24.1357	1.55892	0.3203	4.86707	1.13e-06	4.9e-05	chr22	31925518	31945360	-	YWHAH-AS1
ENSG00000108799.13	609.457	-0.718905	0.147759	-4.8654	1.14e-06	4.93e-05	chr17	42700274	42745049	-	EZH1
ENSG00000077063.11	266.683	-0.7589	0.156019	-4.86416	1.15e-06	4.95e-05	chr7	117710650	117873441	-	CTTNBP2
ENSG00000226281.6	13.8363	1.55638	0.320377	4.85796	1.19e-06	5.1e-05	chr6	6692740	6801186	-	ENSG00000226281
ENSG00000151746.15	581.681	-0.713685	0.146969	-4.85602	1.2e-06	5.13e-05	chr12	32106834	32383633	+	BICD1
ENSG00000081913.14	491.294	-0.719801	0.148551	-4.84547	1.26e-06	5.4e-05	chr18	62715540	62980433	+	PHLPP1
ENSG00000131747.15	16286.2	0.966258	0.199451	4.84458	1.27e-06	5.42e-05	chr17	40388524	40417896	-	TOP2A
ENSG00000171310.11	728.397	0.812462	0.16784	4.8407	1.29e-06	5.51e-05	chr12	104456947	104762014	+	CHST11
ENSG00000258101.2	39.9162	1.30407	0.269601	4.83705	1.32e-06	5.59e-05	chr12	49232789	49264756	-	ENSG00000258101
ENSG00000291054.1	79.253	-1.00931	0.208659	-4.8371	1.32e-06	5.59e-05	chrX	136909394	137022141	+	ENSG00000291054
ENSG00000175264.8	32.3089	-1.31977	0.27304	-4.83363	1.34e-06	5.67e-05	chr11	45647688	45665622	-	CHST1
ENSG00000149269.10	1493.11	-0.663804	0.137371	-4.83221	1.35e-06	5.7e-05	chr11	77322016	77474094	-	PAK1
ENSG00000173456.5	2095.53	0.933177	0.193163	4.83104	1.36e-06	5.72e-05	chr11	119334526	119337309	+	RNF26
ENSG00000112796.10	135.252	-1.0395	0.215338	-4.8273	1.38e-06	5.82e-05	chr6	46159184	46170980	-	ENPP5
ENSG00000175093.5	23.047	-1.3993	0.290218	-4.82152	1.42e-06	5.97e-05	chr3	141051346	141148611	+	SPSB4
ENSG00000065618.21	199.828	0.999764	0.207365	4.82128	1.43e-06	5.97e-05	chr10	104031285	104085880	-	COL17A1
ENSG00000196208.14	124.268	1.14627	0.237819	4.81995	1.44e-06	6e-05	chr2	11534044	11642788	+	GREB1
ENSG00000178385.15	322.218	-0.884145	0.183495	-4.81837	1.45e-06	6.04e-05	chr2	207821287	208025527	-	PLEKHM3
ENSG00000184949.18	433.193	-0.768683	0.15981	-4.80999	1.51e-06	6.28e-05	chr22	38578117	38656629	-	FAM227A
ENSG00000210196.2	98.8652	1.02724	0.213981	4.80063	1.58e-06	6.57e-05	chrM	15955	16023	-	MT-TP
ENSG00000251493.5	460.138	-0.801108	0.166926	-4.79919	1.59e-06	6.6e-05	chr5	73446265	73448777	-	FOXD1
ENSG00000287707.1	225.303	0.820691	0.171055	4.79782	1.6e-06	6.62e-05	chr3	51927070	51932483	-	ENSG00000287707
ENSG00000287544.1	5.65301	1.66252	0.346502	4.79801	1.6e-06	6.62e-05	chr4	176844492	177301158	-	ENSG00000287544
ENSG00000177125.6	524.729	-0.740235	0.154339	-4.79615	1.62e-06	6.65e-05	chr9	126860638	126885878	+	ZBTB34
ENSG00000290660.1	10.0319	1.64494	0.342967	4.79619	1.62e-06	6.65e-05	chr13	23939556	23946782	-	ENSG00000290660
ENSG00000123374.11	4040.83	-0.673324	0.14043	-4.79474	1.63e-06	6.68e-05	chr12	55966820	55972789	+	CDK2
ENSG00000170775.3	97.6332	-1.13249	0.236439	-4.7898	1.67e-06	6.83e-05	chr7	124743884	124765792	-	GPR37
ENSG00000104267.10	1342.76	-0.642654	0.134212	-4.78834	1.68e-06	6.86e-05	chr8	85464006	85481493	+	CA2
ENSG00000273311.1	71.666	1.14363	0.238823	4.78862	1.68e-06	6.86e-05	chr22	19046161	19048375	-	DGCR11
ENSG00000287349.1	7.14185	1.6594	0.34686	4.78405	1.72e-06	6.99e-05	chr4	183725829	183732570	+	ENSG00000287349
ENSG00000268089.3	1032.56	-0.713046	0.149067	-4.78338	1.72e-06	7e-05	chrX	152637894	152657542	+	GABRQ
ENSG00000168310.12	254.473	-0.890193	0.186179	-4.78138	1.74e-06	7.05e-05	chr4	184385701	184474558	-	IRF2
ENSG00000109794.14	189.264	-0.813755	0.170338	-4.77728	1.78e-06	7.19e-05	chr4	186104418	186175337	+	FAM149A
ENSG00000204682.9	156.145	1.10956	0.23231	4.77619	1.79e-06	7.21e-05	chr10	21492657	21497260	-	MIR1915HG
ENSG00000130147.16	3160.2	0.667721	0.139964	4.77065	1.84e-06	7.4e-05	chr2	234952016	235055714	+	SH3BP4
ENSG00000183688.4	1722.17	-0.739973	0.155265	-4.76588	1.88e-06	7.56e-05	chr17	439977	445939	-	RFLNB
ENSG00000146250.7	40.5785	-1.19817	0.251454	-4.76497	1.89e-06	7.58e-05	chr6	83512533	83525704	+	PRSS35
ENSG00000180644.8	268.445	1.10637	0.23237	4.76123	1.92e-06	7.7e-05	chr10	70597347	70602759	-	PRF1
ENSG00000182700.5	212.521	-0.950222	0.199633	-4.75986	1.94e-06	7.73e-05	chr5	140125936	140129392	+	IGIP
ENSG00000171403.10	68.0529	1.21456	0.255161	4.75999	1.94e-06	7.73e-05	chr17	41565835	41572059	-	KRT9
ENSG00000242242.7	22.8167	1.4032	0.295046	4.75587	1.98e-06	7.86e-05	chr3	110888383	111071524	-	NECTIN3-AS1
ENSG00000234741.10	4166.98	0.652558	0.13736	4.75071	2.03e-06	8.05e-05	chr1	173858558	173868882	-	GAS5
ENSG00000123892.12	253.841	-0.801395	0.168774	-4.74833	2.05e-06	8.11e-05	chr11	88113250	88175443	-	RAB38
ENSG00000110675.13	107.113	-0.877621	0.184819	-4.74855	2.05e-06	8.11e-05	chr11	107591090	107666779	+	ELMOD1
ENSG00000169067.4	6.87965	1.64561	0.346794	4.7452	2.08e-06	8.21e-05	chr5	57480017	57482811	-	ACTBL2
ENSG00000203867.8	105.682	-0.950272	0.200252	-4.74538	2.08e-06	8.21e-05	chr10	110644335	110839468	+	RBM20
ENSG00000265458.3	109.222	0.917421	0.193423	4.74308	2.1e-06	8.28e-05	chr17	82453180	82458521	-	NARF-AS2
ENSG00000255031.5	164.583	-1.12292	0.23684	-4.74128	2.12e-06	8.34e-05	chr11	68052092	68053762	+	ENSG00000255031
ENSG00000258056.3	146.094	0.910977	0.19248	4.73284	2.21e-06	8.67e-05	chr12	55729093	55730857	+	CD63-AS1
ENSG00000165271.17	2007.66	0.816735	0.17259	4.73222	2.22e-06	8.68e-05	chr9	33461352	33473930	-	NOL6
ENSG00000135324.6	63.668	-1.03791	0.219435	-4.72991	2.25e-06	8.75e-05	chr6	84033771	84090881	+	MRAP2
ENSG00000275318.1	60.6098	-1.17789	0.249036	-4.72982	2.25e-06	8.75e-05	chr9	92840954	92841688	-	ENSG00000275318
ENSG00000136167.15	101.734	1.18764	0.251474	4.72274	2.33e-06	9.04e-05	chr13	46125919	46211348	-	LCP1
ENSG00000204758.8	45.4547	1.23007	0.260521	4.72159	2.34e-06	9.08e-05	chr5	172955153	172959392	-	RPL26L1-AS1
ENSG00000106714.18	244.685	-0.997709	0.211693	-4.713	2.44e-06	9.45e-05	chr9	39064709	39288303	-	CNTNAP3
ENSG00000117394.24	1888.1	0.79817	0.169508	4.70876	2.49e-06	9.63e-05	chr1	42925352	42958868	-	SLC2A1
ENSG00000134769.23	140.67	-0.943596	0.200665	-4.70235	2.57e-06	9.92e-05	chr18	34493290	34891844	+	DTNA
ENSG00000126787.13	5133.17	1.05914	0.225288	4.70125	2.59e-06	9.95e-05	chr14	55148111	55191585	-	DLGAP5
ENSG00000135480.17	335.978	1.26042	0.268295	4.69789	2.63e-06	0.000100989	chr12	52233242	52248921	+	KRT7
ENSG00000071073.13	262.078	-0.841005	0.179218	-4.69265	2.7e-06	0.000103415	chr2	98619105	98731132	-	MGAT4A
ENSG00000177169.10	836.339	-0.958671	0.204557	-4.68657	2.78e-06	0.000106326	chr12	131894621	131923150	+	ULK1
ENSG00000198231.14	9726.49	0.668947	0.14275	4.68616	2.78e-06	0.000106338	chr17	63773862	63819317	+	DDX42
ENSG00000139211.7	32.7448	-1.30302	0.278224	-4.68334	2.82e-06	0.000107604	chr12	47075706	47079959	-	AMIGO2
ENSG00000184378.3	73.2963	0.956855	0.204489	4.67926	2.88e-06	0.000109562	chr3	169766920	169769561	-	ACTRT3
ENSG00000111203.13	323.901	0.862047	0.184345	4.67627	2.92e-06	0.000110747	chr12	2812667	2825076	+	ITFG2
ENSG00000140743.8	1549.23	0.65536	0.14014	4.67646	2.92e-06	0.000110747	chr16	22345935	22374619	-	CDR2
ENSG00000153048.11	1255.87	-0.836334	0.178944	-4.67373	2.96e-06	0.000111914	chr16	8852941	8869012	-	CARHSP1
ENSG00000287260.2	57.3078	-1.05055	0.224901	-4.67116	3e-06	0.000113111	chr6	154510769	154522307	+	ENSG00000287260
ENSG00000058091.17	484.752	-0.802761	0.17211	-4.66423	3.1e-06	0.000116644	chr7	90596320	91210590	+	CDK14
ENSG00000249790.3	8.41387	1.61648	0.346583	4.66406	3.1e-06	0.000116644	chr12	8788273	8795789	+	LINC02972
ENSG00000270055.1	83.8689	-0.990951	0.212861	-4.65539	3.23e-06	0.000121432	chr15	30487962	30490313	+	ENSG00000270055
ENSG00000184788.14	10.2231	-1.58059	0.339589	-4.65442	3.25e-06	0.000121778	chrX	85092283	85243911	-	SATL1
ENSG00000231056.1	5.12833	1.59837	0.3439	4.64776	3.36e-06	0.000125539	chr6	10474499	10478502	-	LINC02522
ENSG00000073756.13	25.5786	-1.3171	0.28344	-4.64683	3.37e-06	0.000125872	chr1	186671790	186680922	-	PTGS2
ENSG00000068137.15	617.634	-1.06357	0.229018	-4.64404	3.42e-06	0.000127348	chr17	42667913	42676994	-	PLEKHH3
ENSG00000258479.6	99.5049	-0.98261	0.211786	-4.63963	3.49e-06	0.000129852	chr14	51333067	51365557	+	LINC00640
ENSG00000182621.18	265.536	-0.917141	0.198035	-4.63121	3.64e-06	0.000134995	chr20	8077250	8884900	+	PLCB1
ENSG00000144893.13	326.755	-0.774353	0.167234	-4.63035	3.65e-06	0.000135307	chr3	151085663	151437072	+	MED12L
ENSG00000233098.10	23.117	1.51129	0.326441	4.62958	3.66e-06	0.000135556	chr17	20868432	21002276	+	CCDC144NL-AS1
ENSG00000138379.5	20.6999	-1.37281	0.296606	-4.6284	3.68e-06	0.000135828	chr2	190055699	190062729	-	MSTN
ENSG00000135454.14	1623.48	-0.80483	0.173877	-4.62874	3.68e-06	0.000135828	chr12	57623408	57633239	-	B4GALNT1
ENSG00000151466.12	620.804	0.965736	0.208732	4.62668	3.72e-06	0.000136321	chr4	128883992	129093563	-	SCLT1
ENSG00000273162.1	154.926	-0.846885	0.183043	-4.62671	3.72e-06	0.000136321	chr10	101060028	101061005	-	ENSG00000273162
ENSG00000134955.12	440.227	0.971709	0.210048	4.62613	3.73e-06	0.000136321	chr11	125063304	125090516	+	SLC37A2
ENSG00000229373.9	45.4866	1.36836	0.295783	4.62623	3.72e-06	0.000136321	chr13	113888305	113923512	+	LINC00452
ENSG00000144730.19	278.211	-0.898042	0.194166	-4.62513	3.74e-06	0.000136727	chr3	57089981	57170306	-	IL17RD
ENSG00000245849.8	228.095	-0.935552	0.202308	-4.62439	3.76e-06	0.000136969	chr15	40686182	40695101	-	RAD51-AS1
ENSG00000156381.9	554.842	-0.936212	0.202648	-4.61989	3.84e-06	0.000139529	chr14	102501766	102509799	-	ANKRD9
ENSG00000140463.14	318.702	-0.93059	0.201436	-4.61979	3.84e-06	0.000139529	chr15	72686178	72738475	+	BBS4
ENSG00000288783.1	6.58724	1.60216	0.346926	4.61815	3.87e-06	0.000140379	chrX	50161927	50162521	-	ENSG00000288783
ENSG00000185504.17	1029.73	0.934919	0.202673	4.61295	3.97e-06	0.000143678	chr17	81539885	81552353	-	FAAP100
ENSG00000113916.18	350.521	-0.928661	0.201338	-4.61246	3.98e-06	0.000143762	chr3	187721376	187745725	-	BCL6
ENSG00000213640.3	30.4223	-1.28539	0.278723	-4.6117	3.99e-06	0.000144023	chr7	64862998	64864370	+	EEF1DP4
ENSG00000188610.12	277.473	1.1895	0.257984	4.61074	4.01e-06	0.000144263	chr1	121167645	121185539	-	FAM72B
ENSG00000266714.11	587.002	1.041	0.225784	4.61061	4.01e-06	0.000144263	chr17	75587799	75626849	+	MYO15B
ENSG00000069493.15	106.483	-1.05328	0.228622	-4.60709	4.08e-06	0.000146464	chr12	9669712	9699553	+	CLEC2D
ENSG00000077157.23	706.942	-0.652636	0.141807	-4.60227	4.18e-06	0.000149627	chr1	202348698	202592706	+	PPP1R12B
ENSG00000198574.6	6.87071	1.59283	0.346133	4.60179	4.19e-06	0.000149701	chr1	162395267	162412136	-	SH2D1B
ENSG00000067141.17	1723.07	-0.734817	0.159702	-4.60116	4.2e-06	0.000149884	chr15	73051709	73305205	+	NEO1
ENSG00000038382.23	3416.71	0.709217	0.154178	4.59998	4.23e-06	0.000150471	chr5	14143341	14510204	+	TRIO
ENSG00000254602.2	15.6834	1.51089	0.328525	4.59902	4.24e-06	0.000150895	chr11	57638375	57652790	+	MIR130AHG
ENSG00000031003.11	1225.86	0.896398	0.194972	4.59757	4.27e-06	0.000151681	chr5	137937959	138033086	-	FAM13B
ENSG00000291224.1	761.018	-0.702261	0.152954	-4.59133	4.4e-06	0.000156009	chr3	9986907	10006990	+	ENSG00000291224
ENSG00000135638.14	57.0358	-1.08566	0.236584	-4.58889	4.46e-06	0.000157564	chr2	72916259	72934891	+	EMX1
ENSG00000169679.15	5343.25	0.906886	0.19798	4.5807	4.63e-06	0.000163576	chr2	110637527	110678063	-	BUB1
ENSG00000106100.11	276.442	-0.713164	0.155736	-4.57932	4.66e-06	0.000164364	chr7	30424526	30478784	-	NOD1
ENSG00000274750.3	60.6634	1.23006	0.268682	4.57815	4.69e-06	0.000164998	chr6	26224198	26227473	+	H3C6
ENSG00000024526.17	3719.7	1.04173	0.227638	4.57625	4.73e-06	0.00016621	chr1	68474151	68497221	-	DEPDC1
ENSG00000119707.14	10404.7	0.718696	0.157065	4.57578	4.74e-06	0.000166293	chr14	73058531	73123899	+	RBM25
ENSG00000147459.18	7186.73	0.636265	0.139073	4.57506	4.76e-06	0.000166574	chr8	25184688	25415711	+	DOCK5
ENSG00000283235.2	45.4801	1.15771	0.253108	4.57398	4.79e-06	0.000167136	chr5	176173344	176199295	-	ENSG00000283235
ENSG00000170191.5	380.016	-0.860317	0.188132	-4.57294	4.81e-06	0.000167682	chr20	25612934	25624014	-	NANP
ENSG00000145779.8	239.211	-0.950089	0.207871	-4.57057	4.86e-06	0.000169287	chr5	119268691	119399688	+	TNFAIP8
ENSG00000143839.15	30.6	1.2764	0.279687	4.56366	5.03e-06	0.000174658	chr1	204154818	204190324	-	REN
ENSG00000242021.2	36.8181	-1.27565	0.279599	-4.56245	5.06e-06	0.000175364	chrX	27042906	27176298	-	ENSG00000242021
ENSG00000174233.12	893.638	-0.842784	0.184838	-4.55958	5.13e-06	0.000177344	chr12	48766193	48789089	-	ADCY6
ENSG00000170921.16	1990.25	-0.726968	0.159445	-4.55936	5.13e-06	0.000177344	chr17	62966234	63427703	+	TANC2
ENSG00000117318.9	1631.08	-1.01598	0.223103	-4.55386	5.27e-06	0.000181449	chr1	23557925	23559501	-	ID3
ENSG00000143387.14	118.995	-1.03164	0.226543	-4.55383	5.27e-06	0.000181449	chr1	150794879	150808908	-	CTSK
ENSG00000226721.2	39.3106	-1.12677	0.247779	-4.54748	5.43e-06	0.000186685	chr9	92836825	92837668	-	EEF1DP2
ENSG00000274353.1	15.2465	-1.4906	0.328164	-4.54222	5.57e-06	0.000190876	chr2	131821986	131822920	-	ENSG00000274353
ENSG00000122547.11	178.351	-0.803459	0.176892	-4.54208	5.57e-06	0.000190876	chr7	36153253	36301538	+	EEPD1
ENSG00000177150.13	758.068	0.810091	0.178629	4.53506	5.76e-06	0.000196664	chr18	13663346	13726592	-	FAM210A
ENSG00000124201.15	2700.24	0.677699	0.149432	4.53517	5.76e-06	0.000196664	chr20	49237945	49278426	-	ZNFX1
ENSG00000177082.13	994.546	0.677548	0.14943	4.53422	5.78e-06	0.000197108	chr15	84639284	84654283	-	WDR73
ENSG00000255644.1	4.69328	1.55753	0.343617	4.53276	5.82e-06	0.000198141	chr12	21759979	21766705	+	ENSG00000255644
ENSG00000276368.2	13.227	1.46712	0.323729	4.53194	5.84e-06	0.000198574	chr6	27814301	27814777	-	H2AC14
ENSG00000198431.18	17002.3	0.644284	0.142179	4.53151	5.86e-06	0.000198641	chr12	104215778	104350307	+	TXNRD1
ENSG00000179598.6	320.642	0.863239	0.190567	4.52986	5.9e-06	0.000199861	chr17	17200994	17206333	-	PLD6
ENSG00000153291.16	142.352	-0.949773	0.209808	-4.52687	5.99e-06	0.000202363	chr6	46652914	46678190	+	SLC25A27
ENSG00000175592.9	6022.92	0.856061	0.189137	4.52614	6.01e-06	0.000202719	chr11	65892048	65900419	-	FOSL1
ENSG00000136444.10	1034.8	-0.712538	0.157569	-4.52207	6.12e-06	0.000206308	chr17	50478859	50485974	+	RSAD1
ENSG00000114854.8	44.4749	1.13284	0.25065	4.51963	6.19e-06	0.0002082	chr3	52451099	52454041	-	TNNC1
ENSG00000076555.16	378.414	-0.807362	0.178643	-4.51943	6.2e-06	0.0002082	chr12	109116586	109268226	+	ACACB
ENSG00000197182.16	94.6379	0.943589	0.208812	4.51883	6.22e-06	0.000208432	chr22	46085996	46113928	+	MIRLET7BHG
ENSG00000223601.3	12.2338	1.5272	0.338269	4.51476	6.34e-06	0.00021212	chr10	22208474	22218015	-	EBLN1
ENSG00000170145.5	1307.36	-0.553117	0.122662	-4.50926	6.51e-06	0.000217332	chr11	111602448	111730855	+	SIK2
ENSG00000179431.7	418.806	0.889272	0.197312	4.50694	6.58e-06	0.000219358	chr11	35618459	35620865	+	FJX1
ENSG00000155506.19	8404.08	0.576545	0.128112	4.50032	6.79e-06	0.000225923	chr5	154682985	154817605	+	LARP1
ENSG00000290808.1	412.518	0.760639	0.169056	4.49934	6.82e-06	0.000226589	chr13	110965703	110990579	+	ENSG00000290808
ENSG00000165185.15	511.441	-0.873589	0.194328	-4.49543	6.94e-06	0.000230406	chr9	112486826	112669397	+	KIAA1958
ENSG00000183034.13	9.12719	1.53398	0.341377	4.49349	7.01e-06	0.000231746	chr17	74922949	74933912	+	OTOP2
ENSG00000167363.14	127.918	-0.93368	0.207775	-4.49371	7e-06	0.000231746	chr17	82735614	82751196	+	FN3K
ENSG00000140443.15	714.378	-0.717835	0.159887	-4.48964	7.13e-06	0.000235585	chr15	98648538	98964530	+	IGF1R
ENSG00000280187.2	136.132	0.883412	0.19692	4.48614	7.25e-06	0.000239095	chr5	69186358	69189511	-	ENSG00000280187
ENSG00000165891.16	1668	-0.688414	0.153507	-4.48459	7.31e-06	0.000240444	chr12	77021247	77065569	-	E2F7
ENSG00000007372.25	36.3808	-1.13765	0.253945	-4.47993	7.47e-06	0.000245346	chr11	31784778	31817961	-	PAX6
ENSG00000227946.3	47.188	-1.03451	0.231266	-4.47325	7.7e-06	0.000251499	chr2	206084604	206086564	+	INO80D-AS2
ENSG00000151502.11	1242.48	-0.636974	0.142376	-4.47387	7.68e-06	0.000251499	chr11	134224670	134247788	+	VPS26B
ENSG00000249550.8	1551.54	0.594522	0.132879	4.47417	7.67e-06	0.000251499	chr12	113583885	113773726	-	LINC01234
ENSG00000267707.2	17.4228	-1.40077	0.313144	-4.47324	7.7e-06	0.000251499	chr18	37243775	37247506	+	ENSG00000267707
ENSG00000165424.7	280.652	-0.777123	0.17377	-4.47215	7.74e-06	0.000252373	chr10	79382324	79445624	-	ZCCHC24
ENSG00000164187.7	103.372	-0.973532	0.2178	-4.46984	7.83e-06	0.000254693	chr5	36098406	36151887	-	LMBRD2
ENSG00000183674.12	9.29802	1.52994	0.342398	4.4683	7.88e-06	0.000256118	chr6	10429262	10434957	-	LINC00518
ENSG00000175215.11	2343.17	-0.798251	0.178716	-4.46659	7.95e-06	0.000257761	chr12	57819926	57846729	-	CTDSP2
ENSG00000119699.8	109.059	-0.909828	0.203714	-4.4662	7.96e-06	0.000257812	chr14	75958096	75983011	-	TGFB3
ENSG00000201302.1	22.2183	1.29981	0.291127	4.46477	8.02e-06	0.000259112	chr9	127448500	127448630	-	SNORA65
ENSG00000162782.16	39.8832	-1.12465	0.252236	-4.45871	8.25e-06	0.000266113	chr1	179591612	179691272	+	TDRD5
ENSG00000176108.9	417.049	1.01562	0.227925	4.45596	8.35e-06	0.000269123	chr17	80991840	81000133	+	CHMP6
ENSG00000126016.17	87.3967	-0.954802	0.214317	-4.45509	8.39e-06	0.000269774	chrX	112774502	112840831	-	AMOT
ENSG00000164879.7	12.191	-1.47682	0.331543	-4.45438	8.41e-06	0.000270238	chr8	85438858	85449040	+	CA3
ENSG00000270605.1	50.114	-1.17207	0.263156	-4.45391	8.43e-06	0.000270388	chr1	28239508	28241453	-	ENSG00000270605
ENSG00000132694.19	2221.56	-0.637195	0.143091	-4.45309	8.46e-06	0.000270565	chr1	156934839	157045742	-	ARHGEF11
ENSG00000196730.13	141.696	-0.930772	0.209008	-4.45328	8.46e-06	0.000270565	chr9	87497227	87708634	+	DAPK1
ENSG00000132429.10	155.331	-0.820799	0.184353	-4.45233	8.49e-06	0.000271091	chr6	105157899	105180014	-	POPDC3
ENSG00000157978.12	1328.62	-0.675061	0.151876	-4.44482	8.8e-06	0.000280289	chr1	25543605	25568886	+	LDLRAP1
ENSG00000069966.19	926.502	-0.635406	0.143002	-4.44334	8.86e-06	0.000281769	chr15	52115099	52191392	-	GNB5
ENSG00000196132.14	129.837	-0.893858	0.201326	-4.43986	9e-06	0.000285908	chr20	64102393	64242253	+	MYT1
ENSG00000258311.5	221.628	-0.767075	0.172837	-4.43815	9.07e-06	0.000287726	chr12	55716035	55724703	+	ENSG00000258311
ENSG00000171316.14	768.425	-0.758792	0.171102	-4.43473	9.22e-06	0.000291721	chr8	60678739	60868028	+	CHD7
ENSG00000084444.14	512.328	-0.642874	0.144971	-4.4345	9.23e-06	0.000291721	chr12	13044380	13083449	+	FAM234B
ENSG00000245614.6	87.7087	-0.977923	0.220636	-4.4323	9.32e-06	0.000294253	chr12	31019433	31073807	-	DDX11-AS1
ENSG00000154122.14	754.761	-0.673491	0.15197	-4.43175	9.35e-06	0.000294538	chr5	14704799	14871778	-	ANKH
ENSG00000249119.1	62.2721	1.0426	0.235317	4.43063	9.4e-06	0.000295604	chr5	134924122	134924644	+	MTND6P4
ENSG00000160818.17	4458.98	0.847285	0.191357	4.42778	9.52e-06	0.000299067	chr1	156594300	156601490	-	GPATCH4
ENSG00000261884.2	21.1766	1.34259	0.303305	4.42652	9.58e-06	0.000300344	chr16	67930924	67935641	-	ENSG00000261884
ENSG00000215421.10	286.164	0.803911	0.181651	4.42557	9.62e-06	0.000301197	chr18	74597869	75065671	+	ZNF407
ENSG00000116922.15	1332.54	0.751588	0.16986	4.42476	9.65e-06	0.000301383	chr1	37681569	37690529	-	C1orf109
ENSG00000068615.20	460.205	-0.773584	0.174827	-4.42485	9.65e-06	0.000301383	chr2	86213992	86338083	-	REEP1
ENSG00000129451.12	635.231	0.933169	0.211239	4.4176	9.98e-06	0.000311053	chr19	51012738	51020175	-	KLK10
ENSG00000123836.15	1093.85	0.659982	0.14941	4.41726	1e-05	0.000311054	chr1	207053274	207081024	+	PFKFB2
ENSG00000153993.14	23.9862	-1.26534	0.286596	-4.41506	1.01e-05	0.000313751	chr7	84995552	85187056	-	SEMA3D
ENSG00000186185.14	5166.99	0.78677	0.178225	4.41448	1.01e-05	0.0003141	chr17	44924708	44947773	-	KIF18B
ENSG00000164294.14	1201.19	-0.691157	0.156588	-4.41387	1.02e-05	0.000314502	chr5	55160168	55167297	+	GPX8
ENSG00000290032.1	178.222	1.00722	0.228221	4.41334	1.02e-05	0.000314791	chr6	27138292	27138540	-	ENSG00000290032
ENSG00000272669.1	38.0396	-1.12602	0.255216	-4.41201	1.02e-05	0.00031623	chr22	38742624	38743115	+	ENSG00000272669
ENSG00000251095.8	5.16231	1.52189	0.344993	4.41137	1.03e-05	0.000316683	chr4	89490948	89726503	+	ENSG00000251095
ENSG00000130558.20	75.402	-1.00976	0.228999	-4.40944	1.04e-05	0.000319032	chr9	135075421	135121180	+	OLFM1
ENSG00000141622.14	197.411	-0.861348	0.195386	-4.40844	1.04e-05	0.000320015	chr18	46333967	46463140	+	RNF165
ENSG00000228624.8	80.2559	1.19643	0.271482	4.40703	1.05e-05	0.000321599	chr6	113969700	114471705	+	HDAC2-AS2
ENSG00000116991.12	499.968	-0.642861	0.146011	-4.40282	1.07e-05	0.00032741	chr1	232397964	232630516	-	SIPA1L2
ENSG00000146263.12	1713.6	-0.71306	0.162009	-4.40136	1.08e-05	0.000328609	chr6	97142160	97283216	-	MMS22L
ENSG00000257335.8	38.9002	-1.27766	0.290285	-4.4014	1.08e-05	0.000328609	chr7	141995837	142106747	+	MGAM
ENSG00000233966.1	180.963	1.05706	0.240213	4.40051	1.08e-05	0.000329395	chr17	15704231	15704900	-	UBE2SP1
ENSG00000120278.17	269.564	-0.718011	0.163517	-4.39105	1.13e-05	0.000342339	chr6	150599884	150843665	+	PLEKHG1
ENSG00000127955.17	1837.47	0.744074	0.169473	4.39051	1.13e-05	0.000342339	chr7	79768049	80226181	+	GNAI1
ENSG00000189159.16	6241.53	0.667619	0.152045	4.39093	1.13e-05	0.000342339	chr17	75135247	75154675	-	JPT1
ENSG00000171119.3	135.209	-0.905752	0.206299	-4.39049	1.13e-05	0.000342339	chr19	5805066	5828324	+	NRTN
ENSG00000167065.14	199.809	-0.818369	0.18638	-4.39087	1.13e-05	0.000342339	chr22	30652050	30667875	-	DUSP18
ENSG00000165312.7	140.143	-0.887846	0.202258	-4.38968	1.14e-05	0.000343101	chr10	23439074	23442377	+	OTUD1
ENSG00000116701.16	27.7746	1.24473	0.283673	4.38792	1.14e-05	0.000345359	chr1	183555561	183590905	-	NCF2
ENSG00000070601.10	18.2301	-1.34811	0.307261	-4.3875	1.15e-05	0.000345509	chr9	37650953	37746904	+	FRMPD1
ENSG00000040633.13	1882.51	0.587213	0.133865	4.38662	1.15e-05	0.00034639	chr17	7235028	7239457	-	PHF23
ENSG00000289234.2	239.272	0.716092	0.163422	4.38185	1.18e-05	0.000353525	chr1	247332350	247393789	+	ZNF496-DT
ENSG00000121621.7	2244.5	0.895229	0.204417	4.37942	1.19e-05	0.000356953	chr11	28020618	28108156	-	KIF18A
ENSG00000144369.14	638.925	-0.809959	0.185032	-4.37739	1.2e-05	0.00035975	chr2	186694059	186765959	+	FAM171B
ENSG00000274349.5	98.2598	-0.926055	0.211571	-4.37705	1.2e-05	0.00035978	chr9	66900724	66921426	+	ZNF658
ENSG00000141380.14	3338.23	0.619182	0.14158	4.37337	1.22e-05	0.000365339	chr18	26016252	26091217	-	SS18
ENSG00000286019.2	60.0202	0.988736	0.226173	4.37159	1.23e-05	0.000367243	chr1	148600284	148679746	-	NOTCH2NLB
ENSG00000288076.1	95.0035	1.02917	0.235412	4.37178	1.23e-05	0.000367243	chr8	6572570	6576219	-	ENSG00000288076
ENSG00000286122.1	418.974	0.886779	0.202946	4.36952	1.25e-05	0.00037018	chr8	125648326	125955592	+	LINC02964
ENSG00000144583.5	69.0069	1.2308	0.281712	4.36901	1.25e-05	0.00037051	chr2	216257864	216372483	-	MARCHF4
ENSG00000249898.10	131.527	0.864557	0.19822	4.36159	1.29e-05	0.000382721	chr8	6617309	6708216	-	MCPH1-AS1
ENSG00000152359.15	600.294	0.768389	0.176232	4.36011	1.3e-05	0.000384753	chr5	75674123	75717437	-	POC5
ENSG00000070159.14	945.638	-0.580192	0.133081	-4.35968	1.3e-05	0.000384938	chr9	109375693	109498313	-	PTPN3
ENSG00000095951.17	366.134	-0.799722	0.183545	-4.35709	1.32e-05	0.000388944	chr6	12012311	12164999	+	HIVEP1
ENSG00000142677.4	116.042	-1.01751	0.233579	-4.35614	1.32e-05	0.000390054	chr1	24119770	24143140	-	IL22RA1
ENSG00000221539.1	19.3174	1.32103	0.303385	4.35431	1.33e-05	0.000392757	chr1	28578748	28578822	-	SNORD99
ENSG00000248588.2	5.403	1.50716	0.346411	4.35078	1.36e-05	0.000398551	chr5	92823934	92844992	+	ENSG00000248588
ENSG00000116830.12	3500.54	0.664904	0.152882	4.34914	1.37e-05	0.000400945	chr1	117060325	117107453	+	TTF2
ENSG00000125731.13	1211.27	0.791804	0.182155	4.34687	1.38e-05	0.000404515	chr19	6752159	6767435	-	SH2D3A
ENSG00000255150.2	67.4704	0.959599	0.220822	4.34557	1.39e-05	0.000406321	chr12	104303738	104305205	+	EID3
ENSG00000116711.10	194.213	-0.79791	0.183637	-4.34503	1.39e-05	0.000406735	chr1	186828948	186988981	+	PLA2G4A
ENSG00000172315.6	621.133	0.716402	0.164893	4.34465	1.39e-05	0.000406839	chr20	46684364	46689444	-	TP53RK
ENSG00000259230.1	16.8785	1.38434	0.318985	4.33985	1.43e-05	0.000415233	chr14	102545253	102555826	+	LINC02323
ENSG00000198934.5	130.182	-0.86407	0.199356	-4.33431	1.46e-05	0.00042521	chrX	76427709	76431342	+	MAGEE1
ENSG00000101384.12	805.522	-0.674788	0.1557	-4.3339	1.46e-05	0.000425368	chr20	10637683	10673999	-	JAG1
ENSG00000064989.13	14.5103	-1.39648	0.322426	-4.33116	1.48e-05	0.000428308	chr2	187341963	187448460	-	CALCRL
ENSG00000198915.12	746.578	0.600343	0.1386	4.33149	1.48e-05	0.000428308	chr10	43194534	43267065	-	RASGEF1A
ENSG00000204152.14	125.614	0.880223	0.2032	4.3318	1.48e-05	0.000428308	chr10	49942052	49974850	+	TIMM23B
ENSG00000102312.24	354.233	0.776404	0.179262	4.33111	1.48e-05	0.000428308	chrX	48508961	48520814	+	PORCN
ENSG00000148483.9	15.5437	-1.3744	0.317774	-4.32508	1.52e-05	0.000439567	chr10	17752200	17800868	+	TMEM236
ENSG00000215784.6	228.58	1.08982	0.251998	4.3247	1.53e-05	0.000439694	chr1	145095973	145112696	+	FAM72D
ENSG00000121075.11	44.0237	1.14348	0.264527	4.32272	1.54e-05	0.000443005	chr17	61452421	61485110	+	TBX4
ENSG00000122574.12	285.686	-0.713898	0.165181	-4.3219	1.55e-05	0.000444029	chr7	29806485	29917061	+	WIPF3
ENSG00000248008.5	406.805	0.628459	0.145449	4.32082	1.55e-05	0.000445557	chr12	120488078	120495932	-	NRAV
ENSG00000256628.4	100.364	0.828969	0.191881	4.32023	1.56e-05	0.00044593	chr3	101676423	101679217	+	ZBTB11-AS1
ENSG00000251429.1	17.5495	-1.35028	0.312563	-4.32001	1.56e-05	0.00044593	chr4	158270377	158278676	+	AIDAP2
ENSG00000165732.14	13980.3	0.859266	0.199022	4.31745	1.58e-05	0.000450005	chr10	68956134	68985068	+	DDX21
ENSG00000132382.15	3755.47	0.882619	0.204435	4.31737	1.58e-05	0.000450005	chr17	4538896	4555386	-	MYBBP1A
ENSG00000105613.10	576.109	-0.952281	0.220609	-4.3166	1.58e-05	0.000450925	chr19	12833950	12874952	+	MAST1
ENSG00000285584.4	13.6115	1.37624	0.3189	4.3156	1.59e-05	0.000452334	chr14	97180524	97219421	+	ENSG00000285584
ENSG00000106086.20	849.808	-0.70923	0.16444	-4.31299	1.61e-05	0.000457048	chr7	30028360	30130483	+	PLEKHA8
ENSG00000119669.5	1673.25	-0.834038	0.193414	-4.3122	1.62e-05	0.000458051	chr14	77024542	77028708	-	IRF2BPL
ENSG00000184560.8	12.9158	-1.41256	0.327604	-4.31179	1.62e-05	0.000458252	chr17	7425615	7427568	+	SPEM2
ENSG00000148840.11	5342.65	0.718202	0.166673	4.30905	1.64e-05	0.000463302	chr10	102132993	102150333	+	PPRC1
ENSG00000140993.11	66.3412	-0.950877	0.220774	-4.30702	1.65e-05	0.000466914	chr16	3298807	3305430	-	TIGD7
ENSG00000112742.10	2339.68	0.889875	0.206817	4.30271	1.69e-05	0.000475421	chr6	80003886	80042527	+	TTK
ENSG00000287526.1	16.2226	1.36914	0.318314	4.30122	1.7e-05	0.00047795	chr19	33997288	34066283	-	ENSG00000287526
ENSG00000113368.12	5871.17	0.666462	0.154976	4.30043	1.7e-05	0.000478979	chr5	126777135	126837020	+	LMNB1
ENSG00000171877.21	1556.71	0.601446	0.139894	4.2993	1.71e-05	0.000480761	chr15	43870760	44195271	-	FRMD5
ENSG00000091592.17	124.649	-0.92224	0.214543	-4.29862	1.72e-05	0.000481551	chr17	5501334	5619424	-	NLRP1
ENSG00000271425.9	302.269	0.717627	0.166989	4.29745	1.73e-05	0.000483419	chr1	146064710	146144804	-	NBPF10
ENSG00000125630.16	2606.86	0.650238	0.151353	4.29616	1.74e-05	0.000485278	chr2	112541914	112579818	+	POLR1B
ENSG00000101849.18	1241.29	-0.54266	0.126318	-4.29598	1.74e-05	0.000485278	chrX	9463328	9741037	+	TBL1X
ENSG00000183955.14	2397.58	0.62067	0.144552	4.29375	1.76e-05	0.000489504	chr12	123384131	123409353	+	KMT5A
ENSG00000203875.13	848.661	0.675551	0.157376	4.29259	1.77e-05	0.000491249	chr6	85659496	85678932	-	SNHG5
ENSG00000198081.11	269.525	-0.811648	0.189092	-4.29234	1.77e-05	0.000491249	chr18	5289018	5297053	-	ZBTB14
ENSG00000288559.1	258.396	-0.850542	0.198237	-4.29054	1.78e-05	0.000494562	chr10	73247341	73248268	-	ENSG00000288559
ENSG00000135521.9	1669.83	0.82608	0.1926	4.28909	1.79e-05	0.000497108	chr6	143843337	143863812	+	LTV1
ENSG00000140470.15	151.394	0.794418	0.185329	4.28653	1.81e-05	0.00050218	chr15	99971436	100341975	-	ADAMTS17
ENSG00000131788.16	1018.76	-0.663391	0.154807	-4.28527	1.83e-05	0.000502936	chr1	145848521	145859081	-	PIAS3
ENSG00000125462.20	264.029	0.776743	0.181238	4.28576	1.82e-05	0.000502936	chr1	156404249	156456763	-	MIR9-1HG
ENSG00000289847.1	15.1088	1.3661	0.318784	4.28533	1.82e-05	0.000502936	chr6	110530683	110566607	-	ENSG00000289847
ENSG00000125618.18	205.841	0.825951	0.192782	4.28439	1.83e-05	0.000503594	chr2	113215996	113278921	-	PAX8
ENSG00000109445.11	1451.48	0.583426	0.136181	4.28421	1.83e-05	0.000503594	chr4	141220894	141234697	+	ZNF330
ENSG00000136842.14	192.819	-0.693235	0.161817	-4.28406	1.84e-05	0.000503594	chr9	97501179	97601743	+	TMOD1
ENSG00000100564.9	247.403	-0.675891	0.157799	-4.28324	1.84e-05	0.000504775	chr14	67589317	67600268	-	PIGH
ENSG00000040275.17	1534.15	0.828285	0.1935	4.28054	1.86e-05	0.000510232	chr5	169583755	169604778	+	SPDL1
ENSG00000177352.10	574.139	0.886225	0.207118	4.27884	1.88e-05	0.000512792	chr3	49162534	49166331	-	CCDC71
ENSG00000081148.12	32.9146	-1.14649	0.267945	-4.27882	1.88e-05	0.000512792	chr3	101222545	101320575	-	IMPG2
ENSG00000196876.19	435.286	-0.698626	0.163359	-4.27664	1.9e-05	0.000517136	chr12	51590878	51812864	+	SCN8A
ENSG00000101224.18	7803.57	0.728719	0.17045	4.27527	1.91e-05	0.00051961	chr20	3786771	3806121	+	CDC25B
ENSG00000185847.9	188.929	0.966954	0.226432	4.2704	1.95e-05	0.00053036	chr12	110934589	110959093	+	LINC01405
ENSG00000138182.15	3117.17	0.962791	0.225493	4.26971	1.96e-05	0.000531291	chr10	89701589	89774939	+	KIF20B
ENSG00000108106.14	10957.2	0.794139	0.186043	4.26857	1.97e-05	0.000533283	chr19	55399744	55407788	-	UBE2S
ENSG00000144959.11	1022.51	0.822279	0.192655	4.26814	1.97e-05	0.000533593	chr3	172630248	172711218	-	NCEH1
ENSG00000188229.6	27965.4	0.670707	0.157165	4.26753	1.98e-05	0.000534315	chr9	137241286	137243707	+	TUBB4B
ENSG00000115825.11	249.616	-0.848009	0.198804	-4.26556	1.99e-05	0.000538328	chr2	37250501	37324833	-	PRKD3
ENSG00000140104.14	407.393	0.636935	0.14943	4.26242	2.02e-05	0.000545215	chr14	104985787	104995518	+	CLBA1
ENSG00000006534.17	989.988	0.809229	0.190013	4.25881	2.06e-05	0.000553355	chr11	68008577	68029276	+	ALDH3B1
ENSG00000151150.22	210.371	-0.750808	0.176348	-4.25753	2.07e-05	0.000555779	chr10	60026297	60733490	-	ANK3
ENSG00000240280.7	135.278	-1.11511	0.262307	-4.25116	2.13e-05	0.000571055	chr17	63849291	63864379	+	TCAM1P
ENSG00000146242.9	1359.74	-0.669084	0.157438	-4.24982	2.14e-05	0.000573684	chr6	82363205	82367420	+	TPBG
ENSG00000182459.5	251.215	0.937563	0.220627	4.24953	2.14e-05	0.000573684	chr17	82359246	82363775	+	TEX19
ENSG00000157111.13	75.1712	-0.86614	0.203838	-4.24915	2.15e-05	0.000573888	chr5	73120568	73131809	+	TMEM171
ENSG00000141034.10	591.411	-0.609839	0.143584	-4.24728	2.16e-05	0.000577928	chr17	18039407	18068405	+	GID4
ENSG00000258457.5	23.8028	1.40548	0.330961	4.24668	2.17e-05	0.000577931	chr14	22982697	22998423	+	AJUBA-DT
ENSG00000092871.17	919.854	-0.624262	0.146996	-4.2468	2.17e-05	0.000577931	chr17	35005989	35089319	-	RFFL
ENSG00000154889.17	402.802	-0.639598	0.150672	-4.24497	2.19e-05	0.000581565	chr18	11882621	11908350	-	MPPE1
ENSG00000227051.7	314.713	-0.790389	0.18623	-4.24415	2.19e-05	0.000582921	chr14	96039361	96093971	+	C14orf132
ENSG00000137440.5	1062.02	0.938156	0.221141	4.24234	2.21e-05	0.000586874	chr4	15935576	15938740	-	FGFBP1
ENSG00000212694.8	147.541	-0.796711	0.187843	-4.24137	2.22e-05	0.00058786	chr12	121795266	121803906	-	LINC01089
ENSG00000259306.2	35.9156	-1.14451	0.269829	-4.24161	2.22e-05	0.00058786	chr15	51315840	51321996	+	ENSG00000259306
ENSG00000238266.3	17.6967	1.37809	0.324994	4.24036	2.23e-05	0.000589729	chr10	6779548	6842906	+	LINC00707
ENSG00000076706.17	447.295	0.778114	0.183607	4.23793	2.26e-05	0.000595348	chr11	119308528	119317130	-	MCAM
ENSG00000129680.16	1783.54	0.779431	0.183977	4.23657	2.27e-05	0.000598192	chrX	136213219	136256482	-	MAP7D3
ENSG00000225953.5	75.9185	-0.975805	0.230355	-4.23609	2.27e-05	0.000598657	chr2	199457688	199476935	+	SATB2-AS1
ENSG00000232611.1	92.5376	0.953611	0.225137	4.23569	2.28e-05	0.00059896	chrX	136840930	136847797	-	ENSG00000232611
ENSG00000235706.9	68.8355	-0.990916	0.233985	-4.23495	2.29e-05	0.00060013	chr14	95157644	95181475	+	DICER1-AS1
ENSG00000121957.15	1644.63	0.812627	0.191904	4.23455	2.29e-05	0.000600409	chr1	108875349	108934545	+	GPSM2
ENSG00000275880.1	26.7064	1.1649	0.275164	4.23346	2.3e-05	0.00060254	chr13	110613081	110616353	-	ENSG00000275880
ENSG00000128694.12	186.386	-0.931744	0.220182	-4.23169	2.32e-05	0.000606497	chr2	189746659	189763227	-	OSGEPL1
ENSG00000080166.16	21.4812	1.21428	0.286994	4.23101	2.33e-05	0.000607556	chr13	94436810	94479682	-	DCT
ENSG00000145743.18	299.228	-0.77778	0.183846	-4.23062	2.33e-05	0.000607821	chr5	107859034	108382098	-	FBXL17
ENSG00000227885.4	72.1953	-1.00892	0.238512	-4.23006	2.34e-05	0.000608535	chr6	53739265	53794904	-	ENSG00000227885
ENSG00000130517.14	876.094	-0.750974	0.177546	-4.22975	2.34e-05	0.000608579	chr19	18340597	18369950	+	PGPEP1
ENSG00000173320.12	313.907	-0.694792	0.164337	-4.22783	2.36e-05	0.000612287	chr4	183797691	184023526	+	STOX2
ENSG00000112972.15	7906.08	0.912833	0.215918	4.22768	2.36e-05	0.000612287	chr5	43287469	43313512	-	HMGCS1
ENSG00000236242.1	11.4395	1.40382	0.332067	4.22751	2.36e-05	0.000612287	chr13	109163901	109201483	-	MYO16-AS1
ENSG00000163283.7	499.555	1.06168	0.251239	4.22576	2.38e-05	0.00061546	chr2	232378750	232382889	+	ALPP
ENSG00000166166.13	603.317	1.03022	0.243781	4.22599	2.38e-05	0.00061546	chr14	103529195	103537073	+	TRMT61A
ENSG00000106305.10	1414.84	0.58613	0.138778	4.22351	2.41e-05	0.000620845	chr7	6009254	6023834	+	AIMP2
ENSG00000170846.17	876.265	0.612186	0.145021	4.22135	2.43e-05	0.000623601	chr4	6674074	6676047	+	ENSG00000170846
ENSG00000121716.21	117.705	0.869447	0.20595	4.22164	2.43e-05	0.000623601	chr7	100352175	100367831	+	PILRB
ENSG00000106688.12	326.023	-0.839402	0.19881	-4.22212	2.42e-05	0.000623601	chr9	4490467	4587469	+	SLC1A1
ENSG00000256916.1	15.2684	1.34054	0.317547	4.22155	2.43e-05	0.000623601	chr11	102606915	102628070	+	ENSG00000256916
ENSG00000104524.14	131.848	1.04518	0.247702	4.21953	2.45e-05	0.000627846	chr8	143603209	143609773	-	PYCR3
ENSG00000165113.13	213.731	-0.843523	0.200004	-4.21754	2.47e-05	0.000632589	chr9	83739424	83817769	-	GKAP1
ENSG00000167191.12	461.541	-0.713608	0.169216	-4.21714	2.47e-05	0.000632893	chr16	19856690	19886167	-	GPRC5B
ENSG00000251410.2	10.3296	1.41126	0.334798	4.21527	2.49e-05	0.000636532	chr4	27964516	27977926	-	ENSG00000251410
ENSG00000180998.12	102.564	-1.10744	0.262707	-4.21548	2.49e-05	0.000636532	chr14	52552835	52637713	+	GPR137C
ENSG00000181264.9	572.061	-0.578611	0.137298	-4.21428	2.51e-05	0.000638516	chr11	120325295	120333686	+	TLCD5
ENSG00000225828.2	96.2795	-1.07835	0.255981	-4.2126	2.52e-05	0.00064246	chr1	32361269	32362485	-	FAM229A
ENSG00000291071.1	106.969	0.861287	0.204639	4.20882	2.57e-05	0.000652496	chr3	125916611	125930010	+	FAM86JP
ENSG00000250682.6	119.515	-0.753303	0.179057	-4.20705	2.59e-05	0.000656006	chr5	102604219	102636450	-	LINC00491
ENSG00000262663.1	16.0575	1.34987	0.32086	4.20703	2.59e-05	0.000656006	chr17	82918281	82918785	+	ENSG00000262663
ENSG00000065675.16	55.3626	-1.03533	0.246166	-4.20583	2.6e-05	0.000658646	chr10	6427142	6580301	-	PRKCQ
ENSG00000106479.11	349.801	-0.86091	0.204811	-4.20343	2.63e-05	0.000664829	chr7	149838374	149867479	+	ZNF862
ENSG00000180953.11	47.7894	-1.03641	0.246692	-4.20123	2.65e-05	0.000670493	chr15	79898839	79915256	-	ST20
ENSG00000207304.1	123.81	0.870437	0.207306	4.1988	2.68e-05	0.000676852	chr11	93732360	93732499	-	SNORA8
ENSG00000278041.1	201.207	-0.975322	0.232365	-4.19737	2.7e-05	0.000680281	chr20	21499260	21502934	-	ENSG00000278041
ENSG00000020577.14	1215.08	0.739497	0.176398	4.19222	2.76e-05	0.000695054	chr14	54567127	54793315	+	SAMD4A
ENSG00000155858.6	613.877	-0.712659	0.170009	-4.1919	2.77e-05	0.000695153	chr5	157743711	157760709	+	LSM11
ENSG00000163110.15	4154.7	0.862367	0.205737	4.1916	2.77e-05	0.000695209	chr4	94451856	94668227	+	PDLIM5
ENSG00000197989.15	1040.14	0.697303	0.166426	4.18987	2.79e-05	0.000699654	chr1	28578537	28582986	-	SNHG12
ENSG00000145365.12	783.216	-0.662913	0.158311	-4.1874	2.82e-05	0.000706424	chr4	112272967	112285955	-	TIFA
ENSG00000186532.12	775.766	-0.586664	0.140167	-4.18545	2.85e-05	0.00071161	chr17	1779484	1829902	-	SMYD4
ENSG00000106004.5	139.454	-0.806131	0.192686	-4.18365	2.87e-05	0.000716369	chr7	27141051	27143681	-	HOXA5
ENSG00000273274.2	100.084	-0.921407	0.220293	-4.18263	2.88e-05	0.0007169	chr1	32465071	32496686	+	ZBTB8B
ENSG00000148680.16	312.264	-0.715097	0.170957	-4.18291	2.88e-05	0.0007169	chr10	90740822	90858039	-	HTR7
ENSG00000149483.13	1339.91	0.581175	0.138937	4.183	2.88e-05	0.0007169	chr11	61361963	61377890	+	TMEM138
ENSG00000185924.7	424.344	0.689085	0.164773	4.18202	2.89e-05	0.000717941	chr17	1934676	2025334	-	RTN4RL1
ENSG00000279631.1	6.86722	1.44509	0.345705	4.18013	2.91e-05	0.000723033	chr10	22252071	22254589	+	ENSG00000279631
ENSG00000154556.20	13.722	1.39308	0.33335	4.17902	2.93e-05	0.000725684	chr4	185585443	185956652	-	SORBS2
ENSG00000146410.12	821.233	0.800233	0.191595	4.17669	2.96e-05	0.000732245	chr6	136231023	136250324	-	MTFR2
ENSG00000197183.15	159.133	-0.873794	0.209248	-4.17587	2.97e-05	0.000733962	chr20	32443058	32585333	-	NOL4L
ENSG00000162924.16	238.379	-0.797161	0.19091	-4.17559	2.97e-05	0.000733964	chr2	60881490	60931612	+	REL
ENSG00000093167.18	2689.97	0.674898	0.161769	4.17199	3.02e-05	0.000744029	chr3	37052625	37176360	-	LRRFIP2
ENSG00000067191.17	556.794	0.723164	0.173341	4.17193	3.02e-05	0.000744029	chr17	39173452	39197702	-	CACNB1
ENSG00000185730.8	581.657	0.580906	0.139259	4.17142	3.03e-05	0.000744767	chr8	143291403	143299952	+	ZNF696
ENSG00000263648.1	5.3918	1.43825	0.345291	4.16533	3.11e-05	0.000763995	chr17	12115546	12115885	+	ENSG00000263648
ENSG00000108439.11	1932.4	0.659977	0.158509	4.16365	3.13e-05	0.000767758	chr17	47941566	47949308	+	PNPO
ENSG00000186767.7	528.003	-0.730352	0.175409	-4.16371	3.13e-05	0.000767758	chrX	63347227	63351332	-	SPIN4
ENSG00000206620.1	94.5519	0.885465	0.212729	4.16241	3.15e-05	0.000770968	chr1	75787071	75787150	+	SNORD45C
ENSG00000154370.16	1534.69	0.653321	0.157166	4.15688	3.23e-05	0.00078891	chr1	228393672	228406835	-	TRIM11
ENSG00000265407.1	18.0487	-1.32185	0.318079	-4.15574	3.24e-05	0.000791883	chr19	49308796	49308868	-	MIR4324
ENSG00000142207.7	4000.21	0.670542	0.161379	4.15508	3.25e-05	0.000793212	chr21	32311017	32393012	-	URB1
ENSG00000177917.12	701.354	-0.625061	0.150485	-4.15363	3.27e-05	0.000797261	chr2	152717646	152762396	+	ARL6IP6
ENSG00000198108.4	87.3909	-0.832015	0.200569	-4.14827	3.35e-05	0.000812253	chr5	129904464	130186634	+	CHSY3
ENSG00000221886.4	326.951	-0.795455	0.191756	-4.14826	3.35e-05	0.000812253	chr5	160393147	160400054	-	ZBED8
ENSG00000164611.13	2447.07	0.685638	0.165271	4.14856	3.35e-05	0.000812253	chr5	160421854	160428739	+	PTTG1
ENSG00000185607.5	24.3773	1.27285	0.306811	4.14866	3.34e-05	0.000812253	chr15	43989060	43990184	-	ACTBP7
ENSG00000240891.8	789.722	-0.726567	0.175176	-4.14764	3.36e-05	0.000813472	chr3	111674675	111846447	+	PLCXD2
ENSG00000143333.7	126.189	0.863897	0.208495	4.14348	3.42e-05	0.000826648	chr1	182598622	182604389	-	RGS16
ENSG00000135093.13	214.778	-0.63983	0.154422	-4.1434	3.42e-05	0.000826648	chr12	109023088	109088023	+	USP30
ENSG00000090889.12	4012.45	0.660056	0.159419	4.14038	3.47e-05	0.000836599	chrX	70290103	70420886	+	KIF4A
ENSG00000113327.17	96.1337	-0.848992	0.205085	-4.13971	3.48e-05	0.000838033	chr5	162000056	162162977	+	GABRG2
ENSG00000171105.14	862.717	-0.696593	0.168373	-4.13721	3.52e-05	0.000846189	chr19	7112254	7294414	-	INSR
ENSG00000231298.8	18.698	1.31406	0.31796	4.13279	3.58e-05	0.000861588	chr10	4581294	4678216	-	MANCR
ENSG00000285531.1	71.9398	0.967559	0.234275	4.13001	3.63e-05	0.000871039	chr22	41676744	41677125	-	ENSG00000285531
ENSG00000183196.10	812.267	-0.675583	0.163623	-4.1289	3.65e-05	0.000874197	chr16	75472051	75495441	-	CHST6
ENSG00000111799.22	9010.64	0.600407	0.145456	4.12775	3.66e-05	0.00087754	chr6	75084325	75206053	-	COL12A1
ENSG00000118655.8	775.601	-0.687659	0.166674	-4.12577	3.69e-05	0.000884048	chr1	113905212	113914086	+	DCLRE1B
ENSG00000254300.1	6.52365	1.42999	0.346884	4.12238	3.75e-05	0.000896076	chr8	76406653	76524356	+	LINC01111
ENSG00000150722.11	275.725	0.838306	0.203371	4.12205	3.76e-05	0.00089631	chr2	181985852	182131398	+	PPP1R1C
ENSG00000231770.8	103.855	0.810623	0.196782	4.11939	3.8e-05	0.000905236	chr3	194583990	194590260	+	TMEM44-AS1
ENSG00000156970.13	4899.7	0.726199	0.176296	4.11922	3.8e-05	0.000905236	chr15	40161066	40221123	+	BUB1B
ENSG00000100425.19	1698.97	0.509495	0.123699	4.11881	3.81e-05	0.000905731	chr22	49773282	49827873	-	BRD1
ENSG00000286393.1	16.51	1.2737	0.309457	4.11593	3.86e-05	0.00091606	chr22	49662311	49664968	-	ENSG00000286393
ENSG00000250081.1	51.6417	-0.957248	0.23265	-4.11455	3.88e-05	0.000920448	chr5	65486443	65487048	-	ENSG00000250081
ENSG00000138439.12	338.516	-0.733557	0.178599	-4.10729	4e-05	0.00094872	chr2	202634968	202769757	+	FAM117B
ENSG00000234694.2	42.9468	1.06035	0.258498	4.10196	4.1e-05	0.000967391	chr1	43354683	43358676	-	CDC20-DT
ENSG00000198924.8	902.274	-0.758868	0.184993	-4.10215	4.09e-05	0.000967391	chr10	113834724	113854383	-	DCLRE1A
ENSG00000284837.1	4.22943	1.39177	0.339273	4.10221	4.09e-05	0.000967391	chr17	5772233	5930696	+	ENSG00000284837
ENSG00000116016.14	1580.14	-0.548981	0.133867	-4.10095	4.11e-05	0.000970478	chr2	46297406	46386697	+	EPAS1
ENSG00000144857.15	41.2563	-1.04587	0.255179	-4.09856	4.16e-05	0.000979411	chr3	113211481	113287459	+	BOC
ENSG00000288902.2	31.7711	1.08234	0.264161	4.09728	4.18e-05	0.000981386	chr2	219947833	220035193	+	ENSG00000288902
ENSG00000170955.10	449.845	0.922496	0.225139	4.09745	4.18e-05	0.000981386	chr11	6318945	6320532	-	CAVIN3
ENSG00000168675.19	12.6687	-1.35858	0.331555	-4.0976	4.17e-05	0.000981386	chr18	13217685	13652755	+	LDLRAD4
ENSG00000115318.12	221.532	0.858117	0.209485	4.09632	4.2e-05	0.000983831	chr2	74532257	74553961	-	LOXL3
ENSG00000165521.16	187.432	-0.866305	0.211492	-4.09616	4.2e-05	0.000983831	chr14	88612430	88792953	-	EML5
ENSG00000166897.16	2653.06	0.754625	0.184274	4.09511	4.22e-05	0.000987116	chr22	37367959	37427479	-	ELFN2
ENSG00000185065.6	40.4146	1.0294	0.251421	4.09432	4.23e-05	0.000989332	chr22	19447892	19450105	+	UFD1-AS1
ENSG00000174236.4	48.9966	0.952838	0.232738	4.09404	4.24e-05	0.000989382	chr12	27696446	27697596	+	REP15
ENSG00000280744.1	12.6738	1.39063	0.339858	4.09181	4.28e-05	0.000997798	chr2	234682667	234717764	+	LINC01173
ENSG00000166483.12	1881.44	0.55481	0.135638	4.09038	4.31e-05	0.00100278	chr11	9573669	9589985	+	WEE1
ENSG00000290399.1	20.6941	-1.195	0.292377	-4.08719	4.37e-05	0.00101511	chr15	22664678	22686213	+	ENSG00000290399
ENSG00000291035.1	473.419	0.758201	0.185515	4.08701	4.37e-05	0.00101511	chr22	42555211	42582039	-	RRP7BP
ENSG00000079156.17	513.56	-0.710879	0.174012	-4.08524	4.4e-05	0.00102049	chr2	178194480	178402893	+	OSBPL6
ENSG00000184305.16	112.395	-0.759857	0.185992	-4.08542	4.4e-05	0.00102049	chr4	90127393	91605295	+	CCSER1
ENSG00000227403.3	241.822	0.720136	0.176397	4.08247	4.46e-05	0.00103152	chr2	161244751	161249050	+	LINC01806
ENSG00000124635.9	45.3081	1.16567	0.285626	4.0811	4.48e-05	0.00103523	chr6	27125896	27132795	-	H2BC11
ENSG00000118276.12	449.748	-0.926223	0.226941	-4.08134	4.48e-05	0.00103523	chr18	31622245	31684581	-	B4GALT6
ENSG00000120693.14	45.2766	-1.10048	0.269782	-4.07915	4.52e-05	0.00104272	chr13	36844830	36920238	-	SMAD9
ENSG00000197329.12	175.787	-0.720487	0.17672	-4.077	4.56e-05	0.0010512	chr2	64092651	64144420	-	PELI1
ENSG00000144824.21	9569.78	0.817038	0.20046	4.07582	4.59e-05	0.00105496	chr3	111732496	111976517	+	PHLDB2
ENSG00000109670.17	760.849	0.643467	0.157881	4.07564	4.59e-05	0.00105496	chr4	152320543	152536092	-	FBXW7
ENSG00000128928.10	2589.46	0.521878	0.128085	4.07448	4.61e-05	0.00105901	chr15	40405484	40421313	+	IVD
ENSG00000149636.16	1979.2	-0.637811	0.156631	-4.07207	4.66e-05	0.00106878	chr20	36751790	36773818	-	DSN1
ENSG00000179148.10	174.031	0.849849	0.20876	4.07093	4.68e-05	0.00107281	chr17	8095899	8119047	-	ALOXE3
ENSG00000152315.5	106.974	-0.8199	0.201432	-4.07035	4.69e-05	0.00107424	chr14	90061993	90185853	+	KCNK13
ENSG00000284606.1	56.3799	-0.983742	0.241841	-4.06772	4.75e-05	0.00108518	chr8	8059595	8199973	+	ENSG00000284606
ENSG00000127920.6	13.923	1.40585	0.345705	4.06662	4.77e-05	0.00108909	chr7	93921734	93928610	+	GNG11
ENSG00000226009.3	61.5874	-0.942333	0.231765	-4.06589	4.78e-05	0.00109123	chr10	101818772	101828885	+	KCNIP2-AS1
ENSG00000139263.12	201.845	-0.7311	0.179834	-4.06543	4.79e-05	0.00109218	chr12	58872148	58920504	-	LRIG3
ENSG00000153832.12	133.749	-0.777154	0.191217	-4.06425	4.82e-05	0.00109647	chr2	229922301	230013119	+	FBXO36
ENSG00000121940.17	832.737	-0.670159	0.164929	-4.06331	4.84e-05	0.00109963	chr1	108881884	108963527	-	CLCC1
ENSG00000038219.13	2707.62	0.605706	0.149101	4.0624	4.86e-05	0.00110141	chr4	13568737	13627725	-	BOD1L1
ENSG00000161638.11	1494.27	-0.641209	0.157834	-4.06256	4.85e-05	0.00110141	chr12	54395260	54419266	-	ITGA5
ENSG00000111912.20	551.313	-0.804575	0.198126	-4.06092	4.89e-05	0.00110714	chr6	125781160	125932034	+	NCOA7
ENSG00000168779.21	371.722	-0.727973	0.179305	-4.05996	4.91e-05	0.00111045	chr3	158095904	158106420	-	SHOX2
ENSG00000221926.13	835.815	0.680447	0.167721	4.05701	4.97e-05	0.00112329	chr17	15627959	15684311	-	TRIM16
ENSG00000177595.19	1193.34	-0.888853	0.219183	-4.0553	5.01e-05	0.00112901	chr11	799183	805231	-	PIDD1
ENSG00000176834.14	931.864	-0.529919	0.130671	-4.05536	5.01e-05	0.00112901	chr12	118063592	118104011	-	VSIG10
ENSG00000145246.14	238.115	-0.670195	0.165322	-4.05388	5.04e-05	0.00113458	chr4	47485274	47593486	+	ATP10D
ENSG00000105219.10	163.613	0.810943	0.200057	4.05355	5.04e-05	0.0011349	chr19	40222207	40226697	-	CCNP
ENSG00000279161.1	23.9928	-1.195	0.294855	-4.05284	5.06e-05	0.00113707	chr19	46636809	46639161	-	ENSG00000279161
ENSG00000026950.17	137.516	-0.773738	0.190989	-4.05122	5.1e-05	0.00114373	chr6	26402236	26415208	+	BTN3A1
ENSG00000133985.3	241.838	-0.704814	0.17416	-4.04693	5.19e-05	0.00116356	chr14	70641915	70675366	+	TTC9
ENSG00000125378.16	10086.4	0.728233	0.180015	4.0454	5.22e-05	0.00116989	chr14	53949735	53956825	-	BMP4
ENSG00000272405.1	1697.54	-0.855224	0.211464	-4.04429	5.25e-05	0.00117278	chr1	156641665	156644887	-	ENSG00000272405
ENSG00000155666.12	117.967	0.842209	0.208233	4.04454	5.24e-05	0.00117278	chr16	27203525	27221768	+	KDM8
ENSG00000273032.3	190.736	-0.846359	0.209308	-4.0436	5.26e-05	0.00117493	chr22	18970483	19020665	+	DGCR5
ENSG00000163141.20	74.0853	-0.831237	0.205668	-4.04164	5.31e-05	0.00118349	chr1	151036320	151047720	+	BNIPL
ENSG00000048052.25	167.937	-0.825591	0.204311	-4.04084	5.33e-05	0.00118504	chr7	18086948	19002416	+	HDAC9
ENSG00000092140.16	1832.26	0.987957	0.244511	4.04055	5.33e-05	0.00118504	chr14	30559157	30620064	+	G2E3
ENSG00000267475.3	25.2229	1.16677	0.288758	4.04066	5.33e-05	0.00118504	chr19	32686917	32691764	-	NUDT19-DT
ENSG00000229544.9	237.326	-0.763434	0.188957	-4.04025	5.34e-05	0.00118525	chr10	124445242	124450035	-	NKX1-2
ENSG00000259209.3	32.783	-1.03803	0.256955	-4.03974	5.35e-05	0.0011865	chr16	72805997	72809872	+	ENSG00000259209
ENSG00000197299.13	1413.82	-0.788626	0.195268	-4.03868	5.38e-05	0.00119055	chr15	90717345	90816166	+	BLM
ENSG00000077514.9	1137.53	-0.669914	0.166026	-4.035	5.46e-05	0.00120805	chr11	74592581	74643076	+	POLD3
ENSG00000154743.19	592.375	0.770359	0.19094	4.03456	5.47e-05	0.00120896	chr3	12484420	12539644	+	TSEN2
ENSG00000118454.13	1031.7	0.692798	0.171752	4.0337	5.49e-05	0.00121144	chr1	70258998	70354734	-	ANKRD13C
ENSG00000145284.12	1165.73	-0.562004	0.139332	-4.03356	5.49e-05	0.00121144	chr4	82629538	82798796	-	SCD5
ENSG00000138622.4	181.586	-0.879819	0.218195	-4.03226	5.52e-05	0.00121682	chr15	73319858	73368958	-	HCN4
ENSG00000155792.10	51.0783	-1.01255	0.251141	-4.03179	5.54e-05	0.00121791	chr8	119873716	120050918	+	DEPTOR
ENSG00000173517.11	1420.37	-0.704088	0.174663	-4.03112	5.55e-05	0.00121991	chr15	77100655	77420144	-	PEAK1
ENSG00000166965.13	1053.24	0.598309	0.148431	4.03089	5.56e-05	0.00121991	chr15	90954880	90963125	+	RCCD1
ENSG00000248019.3	43.7872	-1.10322	0.273928	-4.02741	5.64e-05	0.00123673	chr4	88709788	88730103	+	FAM13A-AS1
ENSG00000105479.16	108.631	-1.02657	0.254922	-4.02701	5.65e-05	0.00123748	chr19	48296456	48321971	-	ODAD1
ENSG00000002587.10	2114.27	0.868564	0.215755	4.02569	5.68e-05	0.00124307	chr4	11393149	11428894	-	HS3ST1
ENSG00000106078.19	1030.3	0.667441	0.165945	4.02206	5.77e-05	0.00125997	chr7	51016211	51316818	-	COBL
ENSG00000099812.9	3097.69	0.816344	0.20297	4.022	5.77e-05	0.00125997	chr19	751111	764318	+	MISP
ENSG00000107984.10	15592	0.657084	0.1634	4.02133	5.79e-05	0.00126218	chr10	52314280	52317657	+	DKK1
ENSG00000179546.5	280.651	-0.687753	0.171124	-4.01903	5.84e-05	0.00127315	chr1	23191894	23217502	-	HTR1D
ENSG00000163898.10	409.544	-0.879839	0.219195	-4.01395	5.97e-05	0.00129948	chr3	185506261	185552588	-	LIPH
ENSG00000197694.19	6210.82	0.578479	0.144151	4.01302	5.99e-05	0.0013032	chr9	128552557	128633662	+	SPTAN1
ENSG00000110713.18	7049.44	0.50757	0.126561	4.01048	6.06e-05	0.00131582	chr11	3675010	3797792	-	NUP98
ENSG00000124406.17	47.2377	-1.05352	0.262778	-4.00917	6.09e-05	0.00132116	chr4	42408372	42657121	-	ATP8A1
ENSG00000099622.14	3294.68	0.69253	0.172743	4.00901	6.1e-05	0.00132116	chr19	1259383	1274810	+	CIRBP
ENSG00000101412.13	1354.22	-0.779775	0.194548	-4.00813	6.12e-05	0.00132467	chr20	33675476	33686385	-	E2F1
ENSG00000164683.19	27.3807	-1.13294	0.2827	-4.00758	6.13e-05	0.00132636	chr8	79762370	79767857	-	HEY1
ENSG00000132549.20	1560.96	-0.614915	0.153475	-4.00661	6.16e-05	0.00133036	chr8	99013273	99877580	+	VPS13B
ENSG00000289268.1	41.0698	1.0571	0.264067	4.00316	6.25e-05	0.00134844	chr11	61797423	61799145	-	ENSG00000289268
ENSG00000110066.16	1082.51	0.696323	0.174006	4.00171	6.29e-05	0.00135528	chr11	68154862	68213828	-	KMT5B
ENSG00000275131.4	57.7219	-0.885073	0.221234	-4.00062	6.32e-05	0.00136004	chr1	120489859	120701289	-	PDE4DIPP2
ENSG00000225655.7	6.95595	1.38691	0.346792	3.99924	6.35e-05	0.00136654	chr9	41073709	41076392	+	ENSG00000225655
ENSG00000116852.15	213.186	-0.759609	0.190094	-3.99595	6.44e-05	0.00138416	chr1	200969389	201023714	-	KIF21B
ENSG00000060140.9	148.775	-0.755187	0.1892	-3.99148	6.57e-05	0.00140749	chr12	10618922	10674052	-	STYK1
ENSG00000176208.9	931.959	-0.763436	0.191255	-3.99171	6.56e-05	0.00140749	chr17	30831965	30895869	+	ATAD5
ENSG00000286988.1	8.35182	1.36451	0.341992	3.9899	6.61e-05	0.00141541	chr3	139316156	139340870	-	ENSG00000286988
ENSG00000072135.13	1044.01	-0.648172	0.1625	-3.98874	6.64e-05	0.00141928	chr2	130356044	130375405	+	PTPN18
ENSG00000105576.16	4015.67	0.643229	0.161251	3.98899	6.64e-05	0.00141928	chr19	12699200	12724011	-	TNPO2
ENSG00000152689.18	32.1675	1.22661	0.30761	3.98754	6.68e-05	0.00142342	chr2	33436323	33564750	+	RASGRP3
ENSG00000183718.6	654.267	-0.562036	0.140945	-3.98761	6.67e-05	0.00142342	chr5	181254076	181261150	-	TRIM52
ENSG00000116497.18	1319.01	-0.590532	0.148112	-3.98705	6.69e-05	0.00142484	chr1	32817441	32858875	+	S100PBP
ENSG00000113282.14	3457.44	0.596842	0.149706	3.98677	6.7e-05	0.00142502	chr5	157785742	157859145	-	CLINT1
ENSG00000162520.15	80.3125	0.926122	0.232516	3.98305	6.8e-05	0.00144599	chr1	32679905	32702770	-	SYNC
ENSG00000187944.5	15.5769	-1.26515	0.317761	-3.98145	6.85e-05	0.00145419	chr2	196804416	196809355	-	C2orf66
ENSG00000106025.9	245.958	-0.806153	0.202668	-3.97771	6.96e-05	0.00147572	chr7	120787319	120858323	-	TSPAN12
ENSG00000281103.4	17.1587	-1.21465	0.305695	-3.97342	7.08e-05	0.00149937	chr7	38331118	38378627	+	TRG-AS1
ENSG00000198496.12	260.693	-0.661841	0.166564	-3.9735	7.08e-05	0.00149937	chr17	43125550	43153671	+	NBR2
ENSG00000110092.4	17256	0.692166	0.174253	3.9722	7.12e-05	0.0015023	chr11	69641155	69654474	+	CCND1
ENSG00000277232.2	45.4631	1.01964	0.256666	3.97265	7.11e-05	0.0015023	chr22	46295142	46296660	-	GTSE1-DT
ENSG00000101871.17	2579.49	0.684124	0.172221	3.97237	7.12e-05	0.0015023	chrX	10445309	10833654	-	MID1
ENSG00000126562.17	252.231	-0.846156	0.213096	-3.97077	7.16e-05	0.00150977	chr17	42780609	42797066	+	WNK4
ENSG00000141858.12	1268.13	-0.887571	0.223647	-3.96862	7.23e-05	0.00152181	chr19	14087850	14090751	-	SAMD1
ENSG00000237649.8	2819.44	0.619618	0.156225	3.9662	7.3e-05	0.00153413	chr6	33391822	33409896	+	KIFC1
ENSG00000178999.13	3143.32	0.700142	0.176523	3.96628	7.3e-05	0.00153413	chr17	8204732	8210582	-	AURKB
ENSG00000134686.21	1826.94	-0.625717	0.157785	-3.96564	7.32e-05	0.00153608	chr1	33323622	33431095	-	PHC2
ENSG00000163590.14	565.208	-0.731225	0.184422	-3.96496	7.34e-05	0.00153889	chr3	160755601	161078902	+	PPM1L
ENSG00000178075.20	146.931	-0.916637	0.231238	-3.96404	7.37e-05	0.00154322	chr3	113838787	113947174	+	GRAMD1C
ENSG00000101040.20	1467.41	0.569638	0.143761	3.9624	7.42e-05	0.0015522	chr20	47209213	47356889	-	ZMYND8
ENSG00000117016.10	348.876	-0.798715	0.201895	-3.9561	7.62e-05	0.00159203	chr1	40620679	40665682	-	RIMS3
ENSG00000261754.2	10.8196	-1.34427	0.339951	-3.95429	7.68e-05	0.00160248	chr19	34811588	34814345	-	ENSG00000261754
ENSG00000175793.12	13249.5	0.694851	0.175764	3.95332	7.71e-05	0.00160728	chr1	26863148	26864456	+	SFN
ENSG00000281398.4	3245.34	0.652799	0.165182	3.95201	7.75e-05	0.00161443	chr5	139274101	139284899	+	SNHG4
ENSG00000165072.10	42.5702	1.18084	0.298932	3.95021	7.81e-05	0.00162495	chr9	70043847	70226972	+	MAMDC2
ENSG00000149658.18	2785.82	0.52208	0.132306	3.946	7.95e-05	0.00165103	chr20	63195428	63216139	-	YTHDF1
ENSG00000160193.12	616.208	0.744238	0.188611	3.9459	7.95e-05	0.00165103	chr21	42843093	42879539	-	WDR4
ENSG00000100580.8	2425.26	-0.600367	0.15218	-3.94511	7.98e-05	0.00165475	chr14	77335028	77377094	-	TMED8
ENSG00000155530.4	51.6954	-0.934727	0.237065	-3.94291	8.05e-05	0.00166688	chr7	134127298	134264595	+	LRGUK
ENSG00000171456.21	3572.79	0.531526	0.134807	3.94286	8.05e-05	0.00166688	chr20	32358329	32439319	+	ASXL1
ENSG00000226067.7	215.798	-0.658266	0.167162	-3.93789	8.22e-05	0.00170005	chr1	120913183	121009291	+	LINC00623
ENSG00000243276.6	222.605	0.645927	0.164087	3.93649	8.27e-05	0.00170818	chr3	118004818	118810836	-	ENSG00000243276
ENSG00000181472.5	1099.16	0.661282	0.168193	3.93168	8.44e-05	0.00174096	chr6	151364114	151391559	-	ZBTB2
ENSG00000109436.8	328.482	-0.702604	0.178746	-3.93073	8.47e-05	0.00174603	chr4	140620781	140756385	-	TBC1D9
ENSG00000128602.11	514.107	-0.712842	0.181395	-3.92977	8.5e-05	0.00175117	chr7	129188632	129213545	+	SMO
ENSG00000171401.15	85.7013	1.06865	0.272091	3.92755	8.58e-05	0.00176563	chr17	41500980	41505613	-	KRT13
ENSG00000264920.4	67.0889	0.833057	0.212138	3.92695	8.6e-05	0.00176818	chr17	47891218	47895844	-	SP2-DT
ENSG00000181826.10	590.589	-0.585643	0.149194	-3.92538	8.66e-05	0.00177639	chr4	37590799	37686376	-	RELL1
ENSG00000112183.15	473.142	0.673725	0.171635	3.92534	8.66e-05	0.00177639	chr6	17281360	17293871	+	RBM24
ENSG00000180596.8	50.2804	1.12564	0.286812	3.92467	8.68e-05	0.00177953	chr6	26114872	26123926	-	H2BC4
ENSG00000168772.12	15.2346	-1.27919	0.32601	-3.92376	8.72e-05	0.00178443	chr4	104468307	104494894	-	CXXC4
ENSG00000268573.1	82.6374	-0.894739	0.228213	-3.92063	8.83e-05	0.00180596	chr18	35280866	35290201	-	ENSG00000268573
ENSG00000159110.22	333.18	-0.642214	0.163849	-3.91956	8.87e-05	0.00181214	chr21	33205281	33265675	+	IFNAR2
ENSG00000225733.8	2602.17	-0.592019	0.151064	-3.91899	8.89e-05	0.00181385	chr3	14920346	14948424	-	FGD5-AS1
ENSG00000273015.3	214.452	-0.649788	0.165811	-3.91884	8.9e-05	0.00181385	chr12	45718045	45727860	-	LINC00938
ENSG00000171940.14	2472.49	0.660019	0.168447	3.91826	8.92e-05	0.00181634	chr20	53567070	53593839	-	ZNF217
ENSG00000286558.1	4.87292	-1.35539	0.345978	-3.91756	8.95e-05	0.00181953	chr4	158262994	158270211	+	ENSG00000286558
ENSG00000153233.13	43.4201	1.17233	0.299267	3.91735	8.95e-05	0.00181953	chr12	70638072	70920738	-	PTPRR
ENSG00000249274.1	13.3873	-1.31332	0.335311	-3.91673	8.98e-05	0.0018205	chr3	98782187	98783193	+	PDLIM1P4
ENSG00000187676.8	285.999	-0.779606	0.19904	-3.91684	8.97e-05	0.0018205	chr13	31199974	31332276	+	B3GLCT
ENSG00000184349.14	57.5386	-0.97841	0.249894	-3.91529	9.03e-05	0.00182953	chr5	107376893	107670937	-	EFNA5
ENSG00000186517.14	14.7222	1.22746	0.313652	3.91346	9.1e-05	0.00184162	chr1	161046945	161069970	-	ARHGAP30
ENSG00000140798.17	13.7651	1.31873	0.337034	3.91276	9.12e-05	0.00184505	chr16	48080881	48155993	-	ABCC12
ENSG00000158006.14	567.516	0.605672	0.154816	3.9122	9.15e-05	0.00184637	chr1	25959766	25998063	-	PAFAH2
ENSG00000154133.15	23.2349	1.24869	0.319186	3.9121	9.15e-05	0.00184637	chr11	124883690	124897868	-	ROBO4
ENSG00000197903.8	504.457	0.933344	0.238634	3.91119	9.18e-05	0.00185149	chr6	27146360	27146855	-	H2BC12
ENSG00000198554.12	2547.86	-0.557707	0.142649	-3.90966	9.24e-05	0.00186141	chr14	54938948	55027105	-	WDHD1
ENSG00000115423.19	128.262	-0.79052	0.202222	-3.90918	9.26e-05	0.00186323	chr2	84516497	84819589	+	DNAH6
ENSG00000244332.1	332.916	-0.818169	0.209312	-3.90885	9.27e-05	0.0018639	chr10	94577438	94611238	+	ENSG00000244332
ENSG00000109971.14	83096.1	0.65936	0.168784	3.90653	9.36e-05	0.00187999	chr11	123057488	123062335	-	HSPA8
ENSG00000164941.14	2319.84	-0.718131	0.183848	-3.90612	9.38e-05	0.00188125	chr8	94823286	94881746	+	INTS8
ENSG00000197429.11	524.869	-0.604175	0.154689	-3.90574	9.39e-05	0.00188232	chr1	45698710	45750653	-	IPP
ENSG00000173894.11	1758.66	-0.616324	0.15786	-3.90424	9.45e-05	0.00189215	chr17	79778147	79787983	+	CBX2
ENSG00000109265.15	742.917	-0.57207	0.146559	-3.90334	9.49e-05	0.00189726	chr4	56049097	56330609	+	CRACD
ENSG00000272269.2	45.0444	1.05109	0.269317	3.90279	9.51e-05	0.00189972	chr6	17706093	17707344	+	NUP153-AS1
ENSG00000115604.12	32.9917	-1.02857	0.263776	-3.89942	9.64e-05	0.00192443	chr2	102355795	102398776	+	IL18R1
ENSG00000113240.14	416.948	0.709137	0.182029	3.89574	9.79e-05	0.00195135	chr5	178602663	178627050	-	CLK4
ENSG00000104081.14	75.2047	-1.15203	0.295729	-3.89557	9.8e-05	0.00195135	chr15	40087889	40108892	-	BMF
ENSG00000127084.19	264.444	0.863433	0.221666	3.89521	9.81e-05	0.00195234	chr9	92947522	93036236	+	FGD3
ENSG00000119408.17	1117.4	0.580704	0.149139	3.89372	9.87e-05	0.00196236	chr9	124257605	124353307	+	NEK6
ENSG00000150477.15	149.485	-0.737259	0.189402	-3.89256	9.92e-05	0.00196985	chr18	36829126	37229885	+	KIAA1328
ENSG00000258967.1	26.1448	1.12125	0.28807	3.89229	9.93e-05	0.00197004	chr14	68887784	68888084	-	HMGN1P3
ENSG00000184497.13	349.997	0.861462	0.22141	3.89081	9.99e-05	0.00198018	chr13	113759225	113816995	+	TMEM255B
ENSG00000177706.9	613.977	-0.651857	0.167632	-3.88863	0.000100812	0.00199606	chr7	192570	260772	+	FAM20C
ENSG00000272636.5	232.996	-0.660372	0.169879	-3.88731	0.000101361	0.00200494	chr17	142788	181650	-	DOC2B
ENSG00000127081.14	299.329	-0.721892	0.185757	-3.88623	0.000101814	0.00201191	chr9	92844181	92878038	-	ZNF484
ENSG00000176102.13	1588.94	-0.603352	0.155315	-3.8847	0.000102456	0.0020226	chr11	33084583	33161531	-	CSTF3
ENSG00000063978.17	2394.17	0.506855	0.130518	3.88343	0.000102995	0.00203123	chr4	2469067	2515857	+	RNF4
ENSG00000204291.11	15.0499	1.25075	0.322183	3.88212	0.000103548	0.00204012	chr9	98943712	99070792	+	COL15A1
ENSG00000129355.7	422.741	0.648865	0.167167	3.88155	0.000103794	0.00204296	chr19	10566459	10569059	-	CDKN2D
ENSG00000013441.17	1007.59	0.708478	0.182569	3.8806	0.000104201	0.00204894	chr2	200853008	200864658	-	CLK1
ENSG00000177628.16	842.394	0.645537	0.16645	3.87827	0.000105203	0.00206661	chr1	155234451	155244699	-	GBA1
ENSG00000140650.13	1225.56	0.570192	0.14704	3.87779	0.000105408	0.0020686	chr16	8788822	8849325	+	PMM2
ENSG00000147894.17	180.077	-0.915317	0.236172	-3.87563	0.000106348	0.002085	chr9	27546545	27573866	-	C9orf72
ENSG00000100908.14	422.374	0.689262	0.177898	3.87449	0.000106849	0.00209277	chr14	24138964	24141591	-	EMC9
ENSG00000203711.16	187.269	0.691826	0.178596	3.87368	0.000107202	0.00209763	chr6	158869847	158919105	+	LINC02901
ENSG00000099617.4	198.109	-0.764871	0.197469	-3.87338	0.000107338	0.00209825	chr19	1285872	1301431	+	EFNA2
ENSG00000170917.14	166.858	0.728511	0.18819	3.87115	0.000108324	0.00211396	chr4	122892576	122922968	-	NUDT6
ENSG00000101335.10	1961.44	0.780582	0.201645	3.87108	0.000108354	0.00211396	chr20	36541496	36551447	+	MYL9
ENSG00000260328.1	182.146	0.995665	0.257352	3.86889	0.000109333	0.00213099	chr17	17011913	17014990	-	ENSG00000260328
ENSG00000111962.8	421.619	-0.626282	0.161896	-3.86843	0.000109539	0.00213292	chr6	148747029	149076990	+	UST
ENSG00000105173.14	1733.37	-0.661211	0.170949	-3.86788	0.000109785	0.00213562	chr19	29811990	29824312	+	CCNE1
ENSG00000239911.4	27.7255	-1.05067	0.271783	-3.86584	0.000110708	0.00215149	chr7	151877041	151879229	+	PRKAG2-AS1
ENSG00000158402.21	1073.37	0.640527	0.165741	3.86462	0.000111264	0.0021581	chr5	138285268	138338355	-	CDC25C
ENSG00000204514.11	130.696	-0.661271	0.171103	-3.86474	0.000111207	0.0021581	chr19	57850314	57889037	-	ZNF814
ENSG00000139428.12	464.499	0.600086	0.155334	3.86321	0.000111908	0.00216847	chr12	109553714	109573580	-	MMAB
ENSG00000177721.5	14.4562	-1.22903	0.318219	-3.86221	0.000112366	0.00217525	chr5	43039232	43043170	-	ANXA2R
ENSG00000177469.13	13337.1	0.57826	0.149737	3.86183	0.000112543	0.00217655	chr17	42402448	42423256	-	CAVIN1
ENSG00000163810.13	11.5282	1.27368	0.329837	3.86156	0.000112664	0.00217679	chr3	44874607	44914990	+	TGM4
ENSG00000125247.16	453.247	-0.552608	0.143149	-3.86037	0.000113217	0.00218536	chr13	100603624	100674879	-	TMTC4
ENSG00000186815.13	1474.55	0.686097	0.177854	3.85764	0.000114485	0.00220771	chr12	113221459	113298585	+	TPCN1
ENSG00000137266.15	884.836	-0.664991	0.17264	-3.85189	0.000117212	0.0022581	chr6	3268961	3457050	-	SLC22A23
ENSG00000092445.12	1260.92	-0.691071	0.179483	-3.85033	0.000117957	0.00227028	chr15	41557674	41583589	+	TYRO3
ENSG00000144655.15	339.888	-0.760368	0.1976	-3.84801	0.00011908	0.00228682	chr3	39141854	39154562	-	CSRNP1
ENSG00000147606.9	21.8531	-1.16841	0.30364	-3.848	0.000119087	0.00228682	chr8	91209499	91398155	+	SLC26A7
ENSG00000132002.9	10187	0.595925	0.154872	3.84785	0.00011916	0.00228682	chr19	14514768	14560262	-	DNAJB1
ENSG00000120942.14	936.029	0.560297	0.145752	3.84419	0.000120952	0.00231707	chr1	11273197	11295164	+	UBIAD1
ENSG00000135828.11	137.024	-0.770369	0.2004	-3.84416	0.000120968	0.00231707	chr1	182573633	182589256	-	RNASEL
ENSG00000102362.16	528.179	-0.621479	0.161693	-3.84357	0.000121255	0.00232034	chrX	100671782	100732123	-	SYTL4
ENSG00000167333.13	328.904	-0.569929	0.148293	-3.84327	0.000121406	0.002321	chr11	4598671	4608231	-	TRIM68
ENSG00000104738.19	11737.2	-0.558319	0.145392	-3.8401	0.000122985	0.00234894	chr8	47960897	47978160	+	MCM4
ENSG00000204128.6	159.144	-0.720643	0.187834	-3.83659	0.000124755	0.00238047	chr2	231037522	231049719	+	C2orf72
ENSG00000179820.16	3951.48	0.76966	0.200652	3.8358	0.000125155	0.00238582	chr19	53866152	53876435	+	MYADM
ENSG00000180340.7	625.717	0.803058	0.209496	3.8333	0.000126438	0.00240799	chr17	44557483	44561262	+	FZD2
ENSG00000149716.13	667.581	0.66617	0.173974	3.82913	0.000128598	0.00244679	chr11	69653075	69675416	-	LTO1
ENSG00000128274.17	1326.66	0.850531	0.222148	3.82867	0.000128836	0.00244899	chr22	42692120	42720870	-	A4GALT
ENSG00000141401.12	635.696	-0.63642	0.166235	-3.82844	0.000128959	0.002449	chr18	11981036	12030877	+	IMPA2
ENSG00000213190.4	35.4223	-1.00291	0.262025	-3.82755	0.000129424	0.00245549	chr1	151060396	151069544	+	MLLT11
ENSG00000006459.11	318.316	-0.874483	0.228644	-3.82465	0.000130959	0.00248226	chr7	140084745	140176983	-	KDM7A
ENSG00000164808.17	1627.6	-0.515179	0.13472	-3.82407	0.000131267	0.00248574	chr8	47260877	47736306	+	SPIDR
ENSG00000125459.18	646.048	0.70654	0.184789	3.82349	0.000131574	0.00248918	chr1	155563234	155614951	+	MSTO1
ENSG00000278129.2	814.55	-0.586464	0.15357	-3.81886	0.000134069	0.00253399	chr19	58278954	58302791	+	ZNF8
ENSG00000155893.13	540.884	-0.542062	0.141969	-3.81817	0.000134448	0.00253875	chr3	141231824	141294924	+	PXYLP1
ENSG00000086289.13	368.4	-0.582828	0.152664	-3.81772	0.000134692	0.00254096	chr7	37920639	37951936	+	EPDR1
ENSG00000075891.24	166.761	-0.729355	0.19107	-3.81721	0.00013497	0.00254381	chr10	100735395	100829944	+	PAX2
ENSG00000074621.14	568.092	0.612082	0.160378	3.81649	0.000135365	0.00254884	chr15	65611404	65660995	+	SLC24A1
ENSG00000196550.11	342.621	1.01085	0.264928	3.81555	0.000135878	0.0025561	chr1	206186178	206204093	-	FAM72A
ENSG00000137073.24	3661.73	0.517358	0.135628	3.81455	0.000136433	0.00256283	chr9	33921692	34049388	-	UBAP2
ENSG00000089775.12	936.134	-0.67866	0.177919	-3.81444	0.000136492	0.00256283	chr14	64449105	64505213	-	ZBTB25
ENSG00000006740.18	316.261	-0.583311	0.152949	-3.81375	0.000136874	0.00256757	chr17	12789497	12991643	+	ARHGAP44
ENSG00000274070.2	933.028	-0.731229	0.191818	-3.81209	0.000137798	0.00258248	chr7	74964704	75031528	+	CASTOR2
ENSG00000163535.18	1771.33	0.908096	0.238256	3.81143	0.000138166	0.00258695	chr2	200526166	200584096	+	SGO2
ENSG00000049323.16	524.294	-0.640164	0.167976	-3.81104	0.000138382	0.00258857	chr2	32946952	33399509	+	LTBP1
ENSG00000108306.13	476.695	-0.76142	0.199846	-3.81004	0.000138943	0.00259664	chr17	39252662	39402523	-	FBXL20
ENSG00000114346.14	5020.85	0.83105	0.218199	3.80868	0.000139711	0.00260856	chr3	172750681	172821474	+	ECT2
ENSG00000076003.5	3976.71	-0.645061	0.169407	-3.80776	0.000140229	0.00261578	chr2	135839625	135876443	-	MCM6
ENSG00000185339.10	30.3164	1.12301	0.294972	3.80719	0.000140553	0.00261938	chr22	30607082	30627271	+	TCN2
ENSG00000163521.16	84.4398	0.745137	0.19582	3.80521	0.000141685	0.00263555	chr2	219236597	219245478	-	GLB1L
ENSG00000123066.9	4318.56	0.640862	0.168415	3.80525	0.000141663	0.00263555	chr12	115958575	116277693	-	MED13L
ENSG00000157103.13	6.00578	1.31554	0.345777	3.80458	0.000142046	0.00263981	chr3	10992185	11039247	+	SLC6A1
ENSG00000139618.18	1741.81	-0.729179	0.191709	-3.80358	0.00014262	0.00264802	chr13	32315085	32400268	+	BRCA2
ENSG00000109458.10	173.015	-0.765944	0.20139	-3.80328	0.000142792	0.00264874	chr4	143336875	143474565	+	GAB1
ENSG00000131374.15	1557.8	-0.6292	0.165461	-3.8027	0.000143128	0.00265251	chr3	17157161	17742631	-	TBC1D5
ENSG00000181467.5	2493.6	0.532093	0.140023	3.80004	0.000144671	0.00267862	chr3	153162225	153170627	+	RAP2B
ENSG00000065060.18	1476.8	-0.554569	0.145968	-3.79924	0.000145138	0.00268478	chr6	34792082	34877514	+	BLTP3A
ENSG00000112320.12	249.263	-0.595705	0.156911	-3.79646	0.000146775	0.00271004	chr6	107490116	107661306	+	SOBP
ENSG00000124942.14	24362.5	0.542877	0.142992	3.79656	0.000146716	0.00271004	chr11	62433541	62546806	-	AHNAK
ENSG00000173744.18	2502.26	0.532557	0.140295	3.79599	0.000147054	0.00271269	chr2	227472151	227561217	+	AGFG1
ENSG00000165731.21	184.748	-0.652369	0.172052	-3.7917	0.00014962	0.00275748	chr10	43077068	43130351	+	RET
ENSG00000123901.9	34.4471	-1.00046	0.26404	-3.78903	0.000151239	0.00278474	chr11	94377315	94401419	-	GPR83
ENSG00000138119.17	24972.8	0.706946	0.186717	3.7862	0.000152969	0.00281143	chr10	93306428	93482334	-	MYOF
ENSG00000280206.1	72.954	0.916581	0.24207	3.78643	0.000152829	0.00281143	chr16	15701236	15702118	+	ENSG00000280206
ENSG00000064787.14	12.3576	1.26333	0.333823	3.78442	0.000154067	0.002829	chr20	53942303	54070594	-	BCAS1
ENSG00000162817.7	897.602	-0.604442	0.159824	-3.78192	0.000155622	0.00285492	chr1	220690362	220699153	+	C1orf115
ENSG00000136144.12	1105.86	-0.611415	0.161746	-3.7801	0.000156763	0.00287322	chr13	49531945	49585558	-	RCBTB1
ENSG00000284644.1	15.9782	-1.22922	0.32527	-3.77906	0.00015742	0.00288262	chr7	144251263	144355529	-	ENSG00000284644
ENSG00000064309.16	450.967	-0.6641	0.175807	-3.77743	0.000158454	0.0028989	chr11	125955795	126063335	-	CDON
ENSG00000196968.11	382.604	-0.581557	0.153997	-3.77643	0.000159094	0.00290529	chr10	73772275	73776219	+	FUT11
ENSG00000135378.4	469.652	-0.796878	0.211002	-3.77664	0.000158956	0.00290529	chr11	32829926	32858120	+	PRRG4
ENSG00000082516.9	3477.27	0.643	0.170305	3.77557	0.000159641	0.00290855	chr5	154887410	154938211	-	GEMIN5
ENSG00000265095.1	34.676	-0.955282	0.253023	-3.77548	0.000159703	0.00290855	chr17	16391433	16391882	+	FTLP12
ENSG00000165175.17	2641.77	0.59264	0.156971	3.77546	0.00015971	0.00290855	chrX	38801439	38806537	+	MID1IP1
ENSG00000240476.1	109.105	0.737641	0.195394	3.77515	0.000159911	0.00290957	chr3	98981057	98983096	+	LINC00973
ENSG00000177459.11	378.69	-0.699778	0.185478	-3.77283	0.000161404	0.00293406	chr8	98064521	98093610	+	ERICH5
ENSG00000183530.14	3712.34	-0.511139	0.135523	-3.77162	0.000162193	0.00294573	chr22	31681346	31750132	-	PRR14L
ENSG00000101928.13	2143.13	0.75387	0.199969	3.76994	0.000163286	0.00296287	chrX	134887631	134915257	-	MOSPD1
ENSG00000171368.12	193.146	-0.828466	0.219803	-3.76913	0.000163815	0.00296978	chr5	659861	693352	-	TPPP
ENSG00000134444.15	920.822	0.630858	0.167393	3.76872	0.000164088	0.00297203	chr18	62187254	62310249	+	RELCH
ENSG00000119397.19	394.666	0.854248	0.226691	3.76834	0.000164335	0.00297381	chr9	121074954	121177610	+	CNTRL
ENSG00000160055.20	149.839	0.674868	0.17911	3.76789	0.00016463	0.00297646	chr1	32216196	32222359	-	TMEM234
ENSG00000136237.19	533.316	-0.652973	0.173315	-3.76755	0.000164859	0.0029779	chr7	22118235	22357154	-	RAPGEF5
ENSG00000291223.1	154.676	0.679015	0.180239	3.7673	0.000165025	0.0029782	chr3	75421565	75435125	-	FAM86DP
ENSG00000120690.16	1673.19	0.653227	0.173445	3.76619	0.000165759	0.00298874	chr13	40931923	41019316	-	ELF1
ENSG00000214595.13	474.58	-0.724057	0.192266	-3.76591	0.000165941	0.00298876	chr2	54723661	54972025	+	EML6
ENSG00000080503.25	743.057	-0.597909	0.158786	-3.76551	0.000166208	0.00298876	chr9	2015185	2193624	+	SMARCA2
ENSG00000167850.4	9.76552	1.28928	0.342388	3.76554	0.000166193	0.00298876	chr17	74541072	74546115	-	CD300C
ENSG00000240498.9	121.703	-0.730913	0.194152	-3.76465	0.000166785	0.00299644	chr9	21994138	22121097	+	CDKN2B-AS1
ENSG00000267321.4	271.911	-0.743145	0.197421	-3.76427	0.000167034	0.00299821	chr17	35568108	35574843	+	SNHG30
ENSG00000132825.7	80.7069	-0.796927	0.211745	-3.76361	0.000167475	0.00300343	chr20	59936662	59940305	-	PPP1R3D
ENSG00000033867.17	2506.49	0.899644	0.239083	3.7629	0.000167955	0.00300934	chr3	27372720	27484420	-	SLC4A7
ENSG00000198945.8	715.003	-0.59073	0.157008	-3.76242	0.00016828	0.00301223	chr6	130018580	130141449	+	L3MBTL3
ENSG00000101868.13	1855.54	-0.569837	0.151463	-3.76221	0.000168418	0.00301223	chrX	24693917	24996986	+	POLA1
ENSG00000249849.1	12.8784	1.20254	0.3198	3.76029	0.00016972	0.00303279	chr5	177682293	177713969	+	ENSG00000249849
ENSG00000188004.11	17.6389	-1.16569	0.310039	-3.75982	0.000170038	0.00303576	chr1	159834479	159854840	-	SNHG28
ENSG00000137040.10	1025.36	-0.565318	0.150405	-3.75865	0.000170833	0.00304723	chr9	6011024	6015624	-	RANBP6
ENSG00000231721.8	382.946	0.631064	0.167933	3.75784	0.000171383	0.00305432	chr7	130791263	131110176	-	LINC-PINT
ENSG00000183742.13	622.602	0.919062	0.244697	3.75592	0.000172703	0.00307509	chr7	20134654	20217404	-	MACC1
ENSG00000213398.8	127.248	-0.840459	0.223805	-3.75532	0.000173123	0.0030771	chr16	67939749	67944120	-	LCAT
ENSG00000205084.12	262.005	0.561028	0.149388	3.75552	0.000172984	0.0030771	chr16	75536740	75556269	-	TMEM231
ENSG00000223764.2	21.4456	-1.10889	0.295494	-3.75266	0.000174967	0.0031071	chr1	916869	919692	-	LINC02593
ENSG00000157168.21	34.1108	0.963271	0.256711	3.75236	0.000175179	0.0031081	chr8	31639221	32774046	+	NRG1
ENSG00000135476.12	4830.71	0.597028	0.159144	3.7515	0.00017578	0.003116	chr12	53268298	53293638	+	ESPL1
ENSG00000176438.13	336.522	-0.698102	0.186117	-3.75088	0.000176214	0.00312092	chr14	95407265	95516650	-	SYNE3
ENSG00000172935.9	54.3437	0.949857	0.253276	3.75029	0.000176631	0.00312555	chr11	69004394	69013382	-	MRGPRF
ENSG00000198788.9	12.5448	1.28909	0.34381	3.74941	0.00017725	0.00313372	chr11	1074874	1094425	+	MUC2
ENSG00000232732.11	16.0393	1.25339	0.334371	3.7485	0.000177895	0.00313956	chr2	199867579	199911106	-	ENSG00000232732
ENSG00000160214.13	2001.27	0.727611	0.194101	3.74862	0.000177812	0.00313956	chr21	43789576	43805293	+	RRP1
ENSG00000188211.9	132.616	-0.70536	0.188248	-3.74698	0.000178979	0.00315592	chr11	17351799	17377341	+	NCR3LG1
ENSG00000134909.19	806.681	-0.535217	0.142861	-3.74641	0.000179384	0.00316027	chr11	128965059	129192325	-	ARHGAP32
ENSG00000108423.15	694.296	0.622232	0.166145	3.7451	0.00018032	0.00317396	chr17	59859478	59892945	-	TUBD1
ENSG00000091844.8	106.215	-0.82787	0.221087	-3.74454	0.000180728	0.00317832	chr6	153004458	153131282	-	RGS17
ENSG00000069869.17	354.075	-0.730053	0.194984	-3.74417	0.000180989	0.00318012	chr15	55826921	55993612	-	NEDD4
ENSG00000173281.5	325.831	-0.733356	0.19593	-3.74294	0.000181876	0.0031901	chr8	9136254	9151574	-	PPP1R3B
ENSG00000196227.11	515.812	-0.798971	0.213451	-3.7431	0.000181762	0.0031901	chr20	59933763	59948680	+	FAM217B
ENSG00000069974.17	364.601	-0.606903	0.162204	-3.7416	0.000182853	0.00320441	chr15	55202965	55289813	-	RAB27A
ENSG00000203965.13	360.613	-0.810426	0.216623	-3.74118	0.00018316	0.00320698	chr1	63523524	63572693	+	EFCAB7
ENSG00000214517.10	4404.2	0.525207	0.140467	3.73901	0.000184746	0.00323192	chr11	74171288	74254703	+	PPME1
ENSG00000172572.7	26.398	-1.17544	0.314426	-3.73837	0.000185215	0.00323728	chr12	20368536	20688583	+	PDE3A
ENSG00000136352.20	27.2745	-1.00323	0.268395	-3.73789	0.000185569	0.00324065	chr14	36516391	36521149	-	NKX2-1
ENSG00000290833.1	186.44	0.732284	0.19603	3.73558	0.000187285	0.00326776	chr7	74843753	74890610	-	ENSG00000290833
ENSG00000067533.6	1702.55	0.679058	0.18182	3.73477	0.000187883	0.00327533	chr1	218285292	218337983	+	RRP15
ENSG00000164933.13	648.082	0.677648	0.181454	3.73454	0.000188057	0.0032755	chr8	103398637	103415107	-	SLC25A32
ENSG00000124275.15	1144.18	0.610209	0.163469	3.73287	0.000189307	0.0032944	chr5	7869103	7901124	+	MTRR
ENSG00000188158.17	597.016	0.74366	0.199426	3.729	0.000192242	0.00334257	chrX	17375199	17735994	+	NHS
ENSG00000070404.10	1319.87	0.768816	0.206262	3.72737	0.000193485	0.00336125	chr19	676391	683392	+	FSTL3
ENSG00000167460.17	14931.5	0.57489	0.154306	3.72566	0.000194807	0.00338128	chr19	16067537	16103002	+	TPM4
ENSG00000280639.1	21.8938	1.05636	0.283599	3.72483	0.00019545	0.0033895	chr15	70570957	70586606	-	LINC02204
ENSG00000065882.18	2144.58	-0.51876	0.139348	-3.72276	0.000197055	0.00341436	chr4	37891083	38139173	+	TBC1D1
ENSG00000141378.15	1900.71	0.481204	0.129318	3.72109	0.000198366	0.0034341	chr17	59697307	59707626	-	PTRH2
ENSG00000128908.19	1786.46	0.476655	0.12811	3.72068	0.00019869	0.00343674	chr15	40978879	41116280	-	INO80
ENSG00000143228.13	1794.69	0.890723	0.239423	3.72029	0.000198995	0.00343904	chr1	163321899	163355764	+	NUF2
ENSG00000188112.10	998.417	0.670044	0.180148	3.71941	0.000199685	0.00344798	chr6	42101118	42142620	-	C6orf132
ENSG00000176641.11	27.8809	-1.03426	0.27838	-3.71526	0.000202993	0.00350206	chr18	61808066	61893007	-	RNF152
ENSG00000104983.8	51.4946	0.97615	0.262757	3.71503	0.000203177	0.00350222	chr19	45995460	46018616	+	CCDC61
ENSG00000159147.18	1257.83	-0.560435	0.150896	-3.71406	0.000203959	0.00351266	chr21	33575476	33588706	-	DONSON
ENSG00000265321.1	8.75964	1.26907	0.341713	3.71383	0.000204144	0.00351283	chr2	27996366	27996449	+	MIR4263
ENSG00000157214.14	520.79	-0.753411	0.202941	-3.71246	0.000205253	0.00352886	chr7	90211685	90238137	+	STEAP2
ENSG00000184619.8	409.458	-0.639548	0.172308	-3.71165	0.00020591	0.00353713	chr17	8356901	8376704	-	KRBA2
ENSG00000237330.3	131.107	0.687022	0.185286	3.70789	0.000208994	0.00358701	chr1	1070966	1074306	-	RNF223
ENSG00000291112.1	68.4511	-0.817333	0.220506	-3.70662	0.000210045	0.00359887	chr6	27356516	27375231	-	ENSG00000291112
ENSG00000289194.1	394.824	0.923544	0.249156	3.70669	0.000209982	0.00359887	chr11	62153729	62154783	+	ENSG00000289194
ENSG00000247675.8	22.2012	1.06105	0.286313	3.70591	0.000210636	0.00360589	chr11	46846411	46874421	+	LRP4-AS1
ENSG00000164576.12	704.769	-0.576009	0.155471	-3.70493	0.00021145	0.00361674	chr5	154445996	154461053	+	SAP30L
ENSG00000133687.16	61.1411	-0.949605	0.256421	-3.7033	0.000212817	0.003637	chr12	29500839	29784759	-	TMTC1
ENSG00000141854.10	71.1474	-0.949184	0.256342	-3.7028	0.00021323	0.00364095	chr19	14072535	14075062	+	MISP3
ENSG00000160199.15	808.801	0.615216	0.16625	3.70055	0.00021513	0.00367025	chr21	42974509	43033931	+	PKNOX1
ENSG00000102053.13	55.57	-0.903474	0.244215	-3.6995	0.000216025	0.00368238	chrX	65034787	65507887	+	ZC3H12B
ENSG00000120314.19	2647.23	0.458901	0.124053	3.69922	0.00021626	0.00368292	chr5	140664903	140672345	+	WDR55
ENSG00000259659.1	61.7821	0.842446	0.227748	3.69903	0.000216426	0.00368292	chr15	44557828	44559188	+	ENSG00000259659
ENSG00000096654.16	340.746	-0.715394	0.193425	-3.69856	0.000216828	0.00368662	chr6	27450742	27473118	-	ZNF184
ENSG00000037280.16	17.1724	1.2203	0.330432	3.69304	0.000221589	0.00376437	chr5	180601505	180649624	-	FLT4
ENSG00000165626.19	141.021	-0.722813	0.195798	-3.69163	0.000222819	0.00378206	chr10	13438636	13529014	-	BEND7
ENSG00000212195.2	11.7998	1.20276	0.325941	3.69011	0.000224158	0.00379833	chr17	58631640	58631836	-	U3
ENSG00000173875.14	1080.24	-0.628092	0.170203	-3.69026	0.000224024	0.00379833	chr19	12610917	12633840	+	ZNF791
ENSG00000163393.13	152.313	-0.656773	0.178029	-3.68914	0.000225016	0.00380857	chr1	115976512	116070054	+	SLC22A15
ENSG00000137310.13	176.381	-0.80839	0.219157	-3.68863	0.000225462	0.00380857	chr6	31158330	31167159	+	TCF19
ENSG00000145002.13	24.6715	1.00827	0.273335	3.68876	0.000225348	0.00380857	chr8	12424420	12436400	-	FAM86B2
ENSG00000140931.20	467.096	-0.562189	0.152414	-3.68856	0.000225525	0.00380857	chr16	66604031	66613892	+	CMTM3
ENSG00000153767.10	624.244	0.55947	0.151723	3.68746	0.000226507	0.00382192	chr3	120742743	120783069	+	GTF2E1
ENSG00000236088.12	374.644	-0.5813	0.157653	-3.68722	0.000226715	0.0038222	chr17	13755573	14069495	-	COX10-DT
ENSG00000132004.13	374.044	0.734711	0.199293	3.68659	0.000227282	0.00382854	chr19	12688915	12696631	-	FBXW9
ENSG00000231940.1	10.4271	-1.22923	0.333479	-3.68608	0.000227737	0.00383297	chr1	233288867	233289447	-	RPS7P3
ENSG00000056972.21	313.13	-0.550568	0.149433	-3.68438	0.000229258	0.00385531	chr6	111555380	111606278	-	TRAF3IP2
ENSG00000247572.9	414.316	-0.539442	0.146527	-3.68152	0.000231846	0.00389556	chr5	81201340	81301555	-	CKMT2-AS1
ENSG00000163879.11	42.9923	0.981878	0.26677	3.68062	0.00023267	0.00390612	chr1	37556918	37566857	+	DNALI1
ENSG00000171126.8	27.2742	-1.00339	0.27267	-3.67988	0.000233347	0.00391419	chr2	42442016	42493982	-	KCNG3
ENSG00000132467.4	2121.55	0.536082	0.145698	3.67941	0.000233777	0.00391812	chr4	70688531	70690551	+	UTP3
ENSG00000288632.1	21.1894	1.07715	0.292826	3.67845	0.000234655	0.00392953	chr16	29442916	29613717	-	ENSG00000288632
ENSG00000140682.19	488.335	0.663201	0.180328	3.67775	0.0002353	0.00393703	chr16	31472151	31477960	+	TGFB1I1
ENSG00000120217.14	63.6944	-0.88105	0.239588	-3.67736	0.000235664	0.00393982	chr9	5450502	5470566	+	CD274
ENSG00000176463.14	142.981	-0.670577	0.182487	-3.67466	0.000238168	0.00397837	chr15	91853707	92172435	+	SLCO3A1
ENSG00000116885.18	76.0131	0.771276	0.209904	3.67443	0.000238382	0.00397862	chr1	36417905	36450451	-	OSCP1
ENSG00000232623.1	5.579	1.27469	0.346946	3.67402	0.00023876	0.00398159	chr21	32306463	32308737	-	MRAP-AS1
ENSG00000163297.18	236.96	0.614861	0.167422	3.67252	0.000240175	0.00400185	chr4	79901145	80073472	-	ANTXR2
ENSG00000140465.15	264.867	0.72811	0.198313	3.67152	0.00024111	0.00401407	chr15	74719541	74725536	-	CYP1A1
ENSG00000187775.17	49.304	0.816266	0.222434	3.66971	0.000242829	0.00403933	chr17	78423696	78577396	-	DNAH17
ENSG00000143127.13	162.05	-0.728201	0.198522	-3.66811	0.000244347	0.0040612	chr1	145891207	145910090	-	ITGA10
ENSG00000261150.3	1252.53	0.773253	0.210822	3.66781	0.000244641	0.00406271	chr8	143857323	143878467	-	EPPK1
ENSG00000281404.2	34.8843	-0.931667	0.254076	-3.66689	0.000245517	0.00407207	chr7	30390884	30412375	+	LINC01176
ENSG00000180176.15	7.31474	1.26541	0.345101	3.66679	0.000245612	0.00407207	chr11	2163928	2171815	-	TH
ENSG00000233203.6	13.9203	1.14788	0.313069	3.66653	0.000245865	0.00407288	chr1	54887562	54888850	+	DHCR24-DT
ENSG00000041515.16	13.5946	1.17712	0.321069	3.66626	0.00024612	0.00407373	chr13	108596151	109208005	+	MYO16
ENSG00000112511.18	904.277	-0.675866	0.184469	-3.66385	0.000248457	0.00410899	chr6	33410960	33416453	+	PHF1
ENSG00000265750.1	17.7488	-1.09845	0.299876	-3.66302	0.000249257	0.00411882	chr18	24159508	24162211	-	ENSG00000265750
ENSG00000010292.13	11511	0.481637	0.131505	3.66251	0.000249754	0.00412362	chr12	6494101	6531955	+	NCAPD2
ENSG00000197757.8	214.005	-0.576078	0.157307	-3.66212	0.000250132	0.00412646	chr12	54015896	54030823	+	HOXC6
ENSG00000273382.1	26.0969	0.997793	0.27249	3.66176	0.000250489	0.00412893	chr1	109087970	109090858	-	TMEM167B-DT
ENSG00000104228.13	947.417	0.510778	0.139559	3.65995	0.00025226	0.0041547	chr8	27284885	27311272	-	TRIM35
ENSG00000165140.12	31.9763	0.997436	0.272726	3.65729	0.0002549	0.00419472	chr9	94603132	94640249	-	FBP1
ENSG00000110324.12	26.4187	-1.07807	0.294815	-3.65677	0.000255418	0.00419978	chr11	117986393	118001483	+	IL10RA
ENSG00000251611.1	13.1139	-1.20243	0.328906	-3.65586	0.000256318	0.00420969	chr4	151407550	151408835	-	FHIP1A-DT
ENSG00000185989.11	607.758	0.544799	0.149026	3.65574	0.000256442	0.00420969	chr13	113977782	114132623	-	RASA3
ENSG00000120334.16	551.947	0.608192	0.16638	3.65543	0.000256751	0.00421131	chr1	173799549	173824883	-	CENPL
ENSG00000111961.19	209.998	-0.60968	0.166817	-3.65478	0.000257405	0.00421858	chr6	148342837	148552044	+	SASH1
ENSG00000173166.18	890.825	-0.607381	0.166207	-3.65437	0.000257819	0.00421886	chr2	203394344	203535335	-	RAPH1
ENSG00000107104.21	650.684	-0.504219	0.137978	-3.65434	0.000257845	0.00421886	chr9	470290	746105	+	KANK1
ENSG00000260219.4	32.0464	1.09121	0.298634	3.65401	0.000258178	0.00422084	chr16	30355440	30363621	+	CD2BP2-DT
ENSG00000080986.13	2376.24	0.745167	0.203968	3.65335	0.000258841	0.00422823	chr18	2571556	2616635	+	NDC80
ENSG00000272482.2	15.2731	-1.17788	0.322652	-3.65062	0.000261604	0.00426639	chr1	12618899	12619980	-	ENSG00000272482
ENSG00000182253.15	408.156	-0.764717	0.209475	-3.65063	0.000261595	0.00426639	chr15	99098216	99135593	+	SYNM
ENSG00000094796.5	8.29172	1.24211	0.340389	3.64908	0.000263179	0.00428507	chr17	41393720	41397608	-	KRT31
ENSG00000126970.17	298.069	-0.57592	0.15782	-3.64921	0.000263052	0.00428507	chrX	64915801	65034713	-	ZC4H2
ENSG00000264294.1	35.7759	1.00987	0.27685	3.64771	0.000264586	0.00430448	chr1	44775863	44775943	+	SNORD55
ENSG00000243156.9	833.987	0.652986	0.179166	3.64458	0.00026783	0.00435371	chr22	17787648	18024561	-	MICAL3
ENSG00000157557.13	1423.29	0.525787	0.144287	3.64403	0.000268397	0.00435938	chr21	38805182	38824955	+	ETS2
ENSG00000151014.6	875.009	0.53739	0.147481	3.6438	0.000268647	0.00435989	chr4	139015780	139045939	+	NOCT
ENSG00000224080.1	38.9298	0.974632	0.267603	3.64208	0.000270444	0.0043855	chr3	37143511	37143958	-	UBE2FP1
ENSG00000210127.1	13.6735	1.21094	0.332528	3.64161	0.000270941	0.00438998	chrM	5586	5655	-	MT-TA
ENSG00000166012.17	1770.35	0.759254	0.208524	3.64108	0.000271498	0.00439545	chr11	93735566	93741495	-	TAF1D
ENSG00000081052.14	387.902	-0.643085	0.176665	-3.64015	0.000272484	0.00440784	chr2	227002713	227164205	-	COL4A4
ENSG00000178802.18	1198.94	0.537765	0.147749	3.63971	0.000272948	0.00441177	chr15	74890038	74902219	+	MPI
ENSG00000157895.11	780.32	0.585785	0.16104	3.6375	0.000275296	0.00444613	chr12	121000485	121016502	-	C12orf43
ENSG00000047662.5	12.6386	1.20008	0.329939	3.63727	0.00027554	0.00444647	chr4	17629305	17781621	-	FAM184B
ENSG00000137802.14	1097.19	-0.566727	0.155834	-3.63674	0.000276114	0.00445214	chr15	41774483	41827855	+	MAPKBP1
ENSG00000280278.1	23.7675	1.03864	0.285809	3.63404	0.000279023	0.00449542	chr16	86555319	86557299	+	FLJ30679
ENSG00000119139.21	47.0173	-0.885409	0.243703	-3.63314	0.00027999	0.00450737	chr9	69145589	69274615	+	TJP2
ENSG00000163961.4	1603.67	-0.499387	0.13747	-3.63269	0.00028048	0.00451161	chr3	196468782	196503768	-	RNF168
ENSG00000272695.2	120.576	0.777651	0.214096	3.63225	0.000280962	0.00451574	chr13	113864111	113866834	+	GAS6-DT
ENSG00000121454.6	112.752	-0.747638	0.205856	-3.63184	0.000281405	0.00451922	chr1	180230263	180278984	+	LHX4
ENSG00000110841.14	5998.42	0.59732	0.164484	3.63147	0.000281813	0.00452213	chr12	27524157	27695564	+	PPFIBP1
ENSG00000176014.13	4066.04	0.670085	0.184532	3.63126	0.000282045	0.00452223	chr18	12308233	12337225	+	TUBB6
ENSG00000169612.4	652.647	0.542452	0.149428	3.6302	0.000283198	0.00453707	chr15	82986209	82991057	+	RAMAC
ENSG00000125384.7	17.5654	-1.12553	0.310161	-3.62885	0.000284691	0.00455733	chr14	52314304	52328598	+	PTGER2
ENSG00000165240.22	338.862	-0.676089	0.186414	-3.62682	0.000286935	0.00458958	chrX	77910689	78050395	+	ATP7A
ENSG00000124657.1	16.2374	1.14365	0.315421	3.62578	0.000288093	0.00460442	chr6	27957240	27958182	+	OR2B6
ENSG00000147573.17	7.58788	1.25733	0.346824	3.62527	0.000288654	0.0046097	chr8	66126895	66175485	+	TRIM55
ENSG00000145022.5	544.044	0.54435	0.1502	3.62417	0.000289896	0.00462583	chr3	49412422	49416476	+	TCTA
ENSG00000053254.16	765.459	-0.586718	0.161944	-3.62297	0.000291237	0.00464352	chr14	89156171	89619149	-	FOXN3
ENSG00000169871.13	1779.29	-0.520597	0.143702	-3.62275	0.000291488	0.00464381	chr7	101085480	101097967	+	TRIM56
ENSG00000125895.6	168.974	-0.781837	0.215857	-3.62201	0.000292324	0.00465343	chr20	1180560	1184981	-	TMEM74B
ENSG00000117597.18	1516.38	0.56235	0.155365	3.61955	0.000295112	0.00469125	chr1	209827971	209857565	+	UTP25
ENSG00000156697.13	1854.37	0.538539	0.148788	3.6195	0.00029517	0.00469125	chrX	129906120	129929761	+	UTP14A
ENSG00000106392.11	608.799	-0.696068	0.192375	-3.61829	0.000296556	0.0047058	chr7	7182543	7248616	+	C1GALT1
ENSG00000185920.18	188.596	-0.663501	0.183368	-3.61842	0.000296405	0.0047058	chr9	95442979	95517057	-	PTCH1
ENSG00000260063.1	11.1304	1.18679	0.328068	3.6175	0.000297465	0.00471577	chr1	26692131	26694131	-	ENSG00000260063
ENSG00000176371.14	178.06	-0.642699	0.177672	-3.61733	0.000297657	0.00471577	chr15	84601004	84623717	+	ZSCAN2
ENSG00000251455.1	11.6113	-1.22689	0.339251	-3.61646	0.000298664	0.00472798	chr4	151674482	151677893	+	ENSG00000251455
ENSG00000276390.1	31.816	0.941986	0.260571	3.61509	0.000300248	0.0047493	chr12	47699400	47699917	-	ENSG00000276390
ENSG00000164100.9	15.3371	-1.13639	0.314406	-3.61441	0.000301037	0.00475798	chr4	118034485	118258634	+	NDST3
ENSG00000204344.16	186.364	-0.663944	0.183704	-3.6142	0.000301273	0.00475798	chr6	31971830	31981451	+	STK19
ENSG00000204624.8	91.7593	-0.844778	0.233797	-3.61329	0.000302331	0.00477091	chr1	11479154	11537551	+	DISP3
ENSG00000172939.9	2133.2	0.528466	0.146264	3.61309	0.000302575	0.00477098	chr3	38165504	38255484	+	OXSR1
ENSG00000206799.1	130.834	0.968097	0.267965	3.61277	0.000302945	0.00477305	chr11	93730978	93731099	-	SNORA32
ENSG00000132763.15	653.375	0.581494	0.161025	3.61122	0.000304765	0.00479794	chr1	45500299	45513382	+	MMACHC
ENSG00000130193.8	454.668	-0.733817	0.203261	-3.61022	0.000305933	0.00481253	chr8	142727222	142736927	+	THEM6
ENSG00000146278.11	481.98	-0.866905	0.240156	-3.60976	0.000306477	0.00481467	chr6	89080750	89085160	+	PNRC1
ENSG00000287721.1	30.7148	-0.980714	0.271688	-3.6097	0.00030655	0.00481467	chr17	28204615	28223735	+	ENSG00000287721
ENSG00000232233.1	57.443	-0.852192	0.236152	-3.60865	0.000307792	0.00483037	chr3	186810879	186825521	-	LINC02043
ENSG00000285210.1	18.133	-1.20392	0.333705	-3.60773	0.000308893	0.00484232	chr1	86288703	86320711	-	LINC02795
ENSG00000188293.6	5.71023	1.23206	0.341518	3.6076	0.000309038	0.00484232	chr19	46229741	46231243	+	IGFL1
ENSG00000052795.13	202.894	-0.701016	0.194349	-3.60699	0.000309768	0.00484995	chr4	158769025	158908050	+	FNIP2
ENSG00000145431.11	201.187	-0.658292	0.182534	-3.6064	0.000310473	0.00485719	chr4	156760453	156971799	-	PDGFC
ENSG00000244405.8	2881.07	-0.457865	0.126982	-3.60575	0.000311254	0.0048618	chr3	186046313	186109089	-	ETV5
ENSG00000139117.14	439.998	-0.722738	0.200432	-3.6059	0.000311077	0.0048618	chr12	38652202	38907430	-	CPNE8
ENSG00000175920.18	24.5652	1.16782	0.323988	3.60451	0.000312742	0.00487931	chr4	3463305	3501473	+	DOK7
ENSG00000279637.1	9.58455	1.23598	0.342909	3.60441	0.000312864	0.00487931	chr18	79420835	79422780	+	ENSG00000279637
ENSG00000184564.11	5.32572	-1.24278	0.344832	-3.60403	0.000313327	0.00488272	chr13	85792789	85806683	-	SLITRK6
ENSG00000158079.16	285.629	-0.650494	0.180724	-3.59937	0.000318985	0.00496557	chr9	94030793	94109856	+	PTPDC1
ENSG00000135373.13	15.1618	1.19648	0.332425	3.59925	0.000319141	0.00496557	chr11	34621092	34663288	+	EHF
ENSG00000165091.18	34.6652	1.1233	0.312161	3.59845	0.000320114	0.00497684	chr9	72521607	72838297	+	TMC1
ENSG00000156920.11	8.00449	1.2431	0.345577	3.59718	0.00032169	0.00499746	chrX	136300962	136416890	+	ADGRG4
ENSG00000047644.20	630.74	-0.744825	0.207079	-3.59682	0.000322131	0.00500041	chrX	10015253	10144474	+	WWC3
ENSG00000166963.13	640.508	-0.788865	0.219376	-3.59596	0.000323201	0.00501312	chr15	43510957	43531620	+	MAP1A
ENSG00000138180.16	5277.23	0.758017	0.2109	3.59421	0.00032538	0.00504301	chr10	93496611	93529092	+	CEP55
ENSG00000255513.1	179.362	0.749792	0.20863	3.59388	0.000325791	0.00504547	chr16	1963744	1964095	-	ENSG00000255513
ENSG00000173545.5	1225.56	0.659613	0.183556	3.59352	0.000326236	0.00504845	chr5	16451518	16465800	-	ZNF622
ENSG00000144452.15	29.7333	1.12747	0.313811	3.59284	0.000327093	0.00505265	chr2	214931541	215138626	-	ABCA12
ENSG00000176697.20	3499.9	0.652606	0.181648	3.5927	0.000327266	0.00505265	chr11	27654892	27722058	-	BDNF
ENSG00000139668.9	621.665	-0.493577	0.137379	-3.59281	0.000327126	0.00505265	chr13	51584454	51767709	+	WDFY2
ENSG00000137502.10	153.552	-0.754555	0.210183	-3.59	0.000330681	0.00510142	chr11	82973132	83071923	-	RAB30
ENSG00000170425.4	1380.13	0.526334	0.146652	3.58901	0.000331942	0.00511692	chr17	15945129	15975746	+	ADORA2B
ENSG00000069702.11	251.115	-0.69389	0.193423	-3.58743	0.00033395	0.0051439	chr1	91680342	91906335	-	TGFBR3
ENSG00000115840.14	462.225	-0.546157	0.152315	-3.5857	0.00033617	0.00517411	chr2	171783404	171894244	-	SLC25A12
ENSG00000272678.1	6.95099	-1.24103	0.346287	-3.58383	0.00033859	0.00520735	chr3	123283592	123283983	+	ENSG00000272678
ENSG00000145979.18	224.214	-0.609713	0.170261	-3.58106	0.000342207	0.00525893	chr6	13304950	13328583	-	TBC1D7
ENSG00000178209.17	40981	0.798308	0.22295	3.58065	0.000342734	0.00526298	chr8	143915152	143976734	-	PLEC
ENSG00000233822.6	45.9362	0.951951	0.265922	3.57982	0.000343834	0.00527582	chr6	27838568	27855709	+	H2BC15
ENSG00000289094.1	48.6633	0.934796	0.261177	3.57916	0.000344697	0.005285	chr8	108195493	108197505	-	ENSG00000289094
ENSG00000139083.11	542.018	-0.651632	0.182105	-3.57832	0.000345805	0.00529793	chr12	11649673	11895377	+	ETV6
ENSG00000173376.14	7.38122	-1.22656	0.342916	-3.57686	0.000347743	0.00532353	chr4	121035612	121072535	-	NDNF
ENSG00000221500.1	40.8225	0.884738	0.247367	3.57661	0.000348074	0.00532453	chr6	132816801	132816877	+	SNORD100
ENSG00000131015.5	692.722	-0.620192	0.173439	-3.57584	0.000349103	0.00533618	chr6	149942013	149949235	+	ULBP2
ENSG00000170791.18	376.466	0.580764	0.162453	3.57497	0.000350274	0.00534998	chr8	56211685	56218809	+	CHCHD7
ENSG00000141294.10	31.0338	1.04713	0.292995	3.57388	0.000351731	0.00536813	chr17	47831669	47837719	+	LRRC46
ENSG00000130052.14	210.064	0.73554	0.205927	3.57185	0.000354466	0.00540574	chrX	68647665	68725840	+	STARD8
ENSG00000176244.7	209.768	0.859224	0.240637	3.57062	0.00035614	0.00542713	chr10	15075474	15088776	-	ACBD7
ENSG00000152465.18	1086.09	0.543438	0.152269	3.56894	0.000358423	0.00545776	chr10	15105769	15168693	-	NMT2
ENSG00000143195.13	61.0116	-0.887781	0.248801	-3.56824	0.000359383	0.00546821	chr1	166908186	166975540	-	ILDR2
ENSG00000159200.18	386.251	0.611025	0.171275	3.56751	0.000360391	0.00547937	chr21	34516441	34615113	-	RCAN1
ENSG00000234264.1	40.666	0.884153	0.24791	3.56643	0.000361879	0.00548179	chr1	68496675	68538627	+	DEPDC1-AS1
ENSG00000115648.14	1009.66	-0.638787	0.179093	-3.56679	0.000361379	0.00548179	chr2	237486409	237555322	+	MLPH
ENSG00000145216.17	1556.47	0.483875	0.135646	3.56718	0.000360847	0.00548179	chr4	53377568	53464381	+	FIP1L1
ENSG00000136114.17	70.4334	-0.896759	0.251436	-3.56655	0.000361707	0.00548179	chr13	52377166	52416373	-	THSD1
ENSG00000168904.15	319.973	-0.556612	0.156071	-3.5664	0.000361922	0.00548179	chr15	99251361	99390729	+	LRRC28
ENSG00000100453.14	9.76926	1.21291	0.340668	3.5604	0.000370294	0.00560434	chr14	24630953	24634267	-	GZMB
ENSG00000145220.14	3605.58	0.662142	0.185995	3.56	0.000370856	0.0056086	chr4	4267700	4290154	-	LYAR
ENSG00000066322.15	2019.83	0.551005	0.15483	3.55877	0.000372598	0.00563069	chr1	43363397	43368074	-	ELOVL1
ENSG00000257135.8	68.1925	0.896105	0.251996	3.55604	0.000376494	0.00568525	chr2	10448688	10457692	+	ODC1-DT
ENSG00000124140.15	55.9294	-0.914513	0.257225	-3.5553	0.000377549	0.00569688	chr20	46021689	46060150	+	SLC12A5
ENSG00000167207.15	183.65	-0.58708	0.165229	-3.55313	0.000380672	0.00573968	chr16	50693605	50733077	+	NOD2
ENSG00000138061.12	188.512	0.876594	0.246788	3.55202	0.000382292	0.00575975	chr2	38067508	38109902	-	CYP1B1
ENSG00000219529.2	94.858	-0.68363	0.192493	-3.55146	0.000383106	0.00576766	chr11	77813318	77813676	-	ENSG00000219529
ENSG00000104714.14	801.766	0.585449	0.164869	3.55099	0.000383784	0.00577352	chr8	614745	731224	-	ERICH1
ENSG00000183496.6	101.165	-0.737915	0.207876	-3.54978	0.000385559	0.00579151	chr15	82041777	82046119	-	MEX3B
ENSG00000261040.9	24.1136	1.08951	0.306914	3.54989	0.000385395	0.00579151	chr17	60083561	60091885	-	WFDC21P
ENSG00000258791.9	5.87482	1.22891	0.346332	3.54836	0.000387631	0.00581825	chr14	55781136	55796691	-	LINC00520
ENSG00000143479.18	766.642	-0.482718	0.136062	-3.54778	0.000388497	0.00582256	chr1	206635535	206655158	+	DYRK3
ENSG00000012963.15	725.821	-0.584158	0.164655	-3.54777	0.000388501	0.00582256	chr14	93207255	93229215	+	UBR7
ENSG00000161682.15	421.105	-0.861002	0.242723	-3.54727	0.000389247	0.00582936	chr17	44353214	44363853	-	FAM171A2
ENSG00000162775.17	1599.04	-0.554396	0.156318	-3.5466	0.000390241	0.00583988	chr1	110338505	110346681	+	RBM15
ENSG00000102934.10	36.0708	-0.926656	0.261306	-3.54625	0.000390759	0.00584325	chr16	57249038	57284672	-	PLLP
ENSG00000153885.15	825.737	-0.520899	0.146943	-3.5449	0.000392764	0.00586884	chr19	33796861	33815763	+	KCTD15
ENSG00000127507.18	246.273	0.605294	0.170774	3.54441	0.000393497	0.00587541	chr19	14732391	14778560	-	ADGRE2
ENSG00000133069.17	233.326	-0.755516	0.213254	-3.54279	0.000395915	0.00589828	chr1	205227945	205273343	+	TMCC2
ENSG00000226673.2	19.8104	1.10509	0.311901	3.54309	0.000395471	0.00589828	chr6	14280126	14285454	-	LINC01108
ENSG00000171067.11	1237.87	0.673867	0.190207	3.54282	0.000395876	0.00589828	chr11	68261337	68271973	-	C11orf24
ENSG00000146007.11	4329.13	0.560715	0.158309	3.54191	0.000397239	0.0059136	chr5	140700446	140706686	+	ZMAT2
ENSG00000162344.4	904.069	-0.590648	0.16678	-3.54147	0.000397903	0.00591906	chr11	69698237	69704022	-	FGF19
ENSG00000213809.9	9.01224	-1.21035	0.341794	-3.54116	0.000398365	0.00592153	chr12	10372352	10390041	-	KLRK1
ENSG00000028310.18	1412.23	0.546454	0.154348	3.5404	0.000399524	0.00593434	chr5	863740	892801	-	BRD9
ENSG00000152527.14	487.058	-0.707531	0.1999	-3.53943	0.000400998	0.00595181	chr2	43637259	43767987	+	PLEKHH2
ENSG00000157540.22	1858.18	0.518886	0.146623	3.53891	0.000401788	0.00595912	chr21	37365789	37526358	+	DYRK1A
ENSG00000156042.19	94.2519	-0.724297	0.204679	-3.53869	0.000402112	0.00595949	chr10	73253761	73358864	-	CFAP70
ENSG00000205560.13	39.8109	-0.864707	0.244395	-3.53815	0.000402938	0.0059673	chr22	50568860	50578455	-	CPT1B
ENSG00000133816.19	980.518	0.595704	0.168491	3.53552	0.000406981	0.00602272	chr11	12110589	12358479	+	MICAL2
ENSG00000105617.4	206.006	0.679012	0.19207	3.53522	0.000407429	0.00602488	chr19	54155160	54159721	-	LENG1
ENSG00000206754.1	60.873	0.894888	0.253166	3.53478	0.000408108	0.00603045	chr6	132815306	132815379	+	SNORD101
ENSG00000265939.1	23.1556	-1.04253	0.294951	-3.53458	0.000408426	0.0060307	chr18	22900485	22900995	-	UBE2CP2
ENSG00000150051.14	904.484	0.742325	0.210045	3.53413	0.000409119	0.00603349	chr10	27672873	27746060	-	MKX
ENSG00000136045.12	2351.37	0.468507	0.132569	3.53407	0.000409219	0.00603349	chr12	107685798	107713162	+	PWP1
ENSG00000239195.1	70.9414	1.03212	0.292116	3.53327	0.000410449	0.00604716	chr11	93733227	93733300	-	SNORD5
ENSG00000106638.18	1349.67	0.485839	0.137512	3.53307	0.000410769	0.00604741	chr7	73567536	73578579	-	TBL2
ENSG00000089902.10	1784.57	0.55963	0.158434	3.53225	0.000412039	0.00606165	chr14	102592648	102730561	+	RCOR1
ENSG00000161048.12	66.2424	-0.807906	0.228782	-3.53134	0.000413467	0.00607817	chr7	103099775	103149560	-	NAPEPLD
ENSG00000198890.9	216.979	0.585978	0.166012	3.52974	0.000415973	0.00611026	chr1	107056673	107059294	+	PRMT6
ENSG00000110274.16	1161.09	0.53852	0.152574	3.52955	0.000416261	0.00611026	chr11	117327853	117413266	+	CEP164
ENSG00000176928.7	12.275	-1.16309	0.329686	-3.52788	0.000418897	0.0061406	chr5	75025345	75052558	-	GCNT4
ENSG00000280273.2	9.54222	1.1809	0.334737	3.52785	0.000418942	0.0061406	chr8	11283480	11285068	-	ENSG00000280273
ENSG00000137486.17	836.703	-0.680646	0.193024	-3.52623	0.000421527	0.00617395	chr11	75260121	75351705	-	ARRB1
ENSG00000168763.16	1436.9	-0.542541	0.153903	-3.52521	0.000423154	0.00619324	chr2	96816244	96835382	+	CNNM3
ENSG00000257093.7	204.055	-0.693774	0.196827	-3.52479	0.000423815	0.00619838	chr7	141656727	141702166	-	DENND11
ENSG00000143013.13	601.897	-0.48778	0.13848	-3.52239	0.000427677	0.00624571	chr1	87328879	87348923	+	LMO4
ENSG00000104067.17	2368.05	0.572317	0.162476	3.52247	0.000427548	0.00624571	chr15	29699366	29968915	-	TJP1
ENSG00000264343.7	124.4	0.723026	0.205367	3.52065	0.000430482	0.00627365	chr1	146146520	146229041	-	NOTCH2NLA
ENSG00000135164.19	1210.23	-0.601352	0.170797	-3.52086	0.000430155	0.00627365	chr7	87152408	87196337	+	DMTF1
ENSG00000084112.15	3528.18	-0.487535	0.13848	-3.52062	0.000430532	0.00627365	chr12	108778190	108857590	-	SSH1
ENSG00000111554.15	535.546	-0.644999	0.183336	-3.51812	0.000434622	0.00632863	chr12	68294565	68332381	-	MDM1
ENSG00000151136.15	185.175	-0.636989	0.181102	-3.51729	0.000435972	0.00633905	chr12	107318420	107659642	+	ABTB3
ENSG00000102174.10	22.3419	0.991555	0.281908	3.5173	0.000435963	0.00633905	chrX	22032324	22251310	+	PHEX
ENSG00000283674.3	172	-0.656835	0.186815	-3.51598	0.000438141	0.00636595	chr8	12467692	12665588	-	ENSG00000283674
ENSG00000056736.10	375.482	-0.726246	0.206606	-3.51513	0.000439545	0.0063817	chr3	53846567	53865794	+	IL17RB
ENSG00000290445.1	153.434	0.755993	0.215133	3.51408	0.000441277	0.0064022	chr10	42408167	42472240	-	CCNYL2
ENSG00000116396.15	642.479	-0.69529	0.197899	-3.51336	0.000442471	0.00641487	chr1	110210313	110249124	+	KCNC4
ENSG00000116761.12	410.074	0.712416	0.202969	3.50997	0.000448165	0.00649163	chr1	70411217	70439851	+	CTH
ENSG00000257261.7	136.862	0.768381	0.218924	3.50982	0.000448416	0.00649163	chr12	46383651	46876784	+	SLC38A4-AS1
ENSG00000130675.15	258.86	-0.60426	0.172182	-3.50942	0.000449079	0.00649653	chr7	156994050	157010663	-	MNX1
ENSG00000087116.17	136.673	-0.782058	0.222977	-3.50735	0.000452589	0.00654257	chr5	179110852	179345461	-	ADAMTS2
ENSG00000138162.19	1133.49	-0.488729	0.13941	-3.50569	0.000455424	0.00657878	chr10	121989162	122254545	+	TACC2
ENSG00000183856.11	3410.23	0.633132	0.180636	3.50501	0.000456593	0.00659091	chr1	156525404	156572565	-	IQGAP3
ENSG00000126822.18	2024.4	0.546749	0.156047	3.50375	0.000458763	0.00661391	chr14	64704423	64750249	+	PLEKHG3
ENSG00000102984.15	69.8408	-0.816706	0.233099	-3.5037	0.000458849	0.00661391	chr16	71859679	71884204	-	ZNF821
ENSG00000136811.17	3028.82	0.513674	0.146687	3.50184	0.000462059	0.00665269	chr9	128455186	128501292	+	ODF2
ENSG00000129347.21	2517.44	0.568463	0.162337	3.50175	0.000462205	0.00665269	chr19	10553084	10566026	-	KRI1
ENSG00000188818.13	335.357	-0.6607	0.188701	-3.5013	0.000462999	0.00665932	chr5	795604	850986	-	ZDHHC11
ENSG00000163623.10	206.896	-0.619118	0.176975	-3.49833	0.000468178	0.00672896	chr4	84491984	84499292	-	NKX6-1
ENSG00000111012.10	154.244	-0.626526	0.179121	-3.49777	0.000469167	0.00673833	chr12	57762333	57767078	-	CYP27B1
ENSG00000119042.18	453.748	-0.517689	0.148038	-3.49701	0.000470511	0.00675278	chr2	199269504	199471266	-	SATB2
ENSG00000164442.10	1139.6	0.664475	0.190044	3.49643	0.000471526	0.00676249	chr6	139371806	139374648	-	CITED2
ENSG00000108590.11	350.58	-0.690746	0.197587	-3.49592	0.000472432	0.00677062	chr17	6643310	6651634	-	MED31
ENSG00000172403.11	28.7953	-0.927789	0.265533	-3.49406	0.000475727	0.00680808	chr4	118850687	119061247	+	SYNPO2
ENSG00000283033.1	24.4057	1.10567	0.316432	3.49418	0.000475514	0.00680808	chr17	16861145	16864223	+	ENSG00000283033
ENSG00000134531.10	3105.55	0.556275	0.159253	3.49303	0.000477579	0.00682969	chr12	13196722	13219941	+	EMP1
ENSG00000066827.16	259.123	0.58531	0.167621	3.49187	0.000479654	0.00685445	chr8	134477787	134713031	-	ZFAT
ENSG00000064042.18	360.025	-0.659311	0.188863	-3.49094	0.000481318	0.00687331	chr4	41359606	41700044	+	LIMCH1
ENSG00000006634.8	2105.99	0.812656	0.232827	3.49038	0.000482331	0.00688286	chr7	87876492	87909553	+	DBF4
ENSG00000128610.12	15.3674	-1.12149	0.321373	-3.48967	0.000483617	0.00689137	chr7	122301302	122304750	-	FEZF1
ENSG00000076248.12	3962.32	-0.537855	0.154124	-3.48975	0.000483465	0.00689137	chr12	109097596	109126725	+	UNG
ENSG00000133665.13	9.7667	1.19106	0.341395	3.48881	0.000485182	0.00690874	chr10	80344744	80368073	+	DYDC2
ENSG00000181481.14	256.02	-0.55509	0.159152	-3.4878	0.000487017	0.00692993	chr17	30970983	30999911	+	RNF135
ENSG00000144278.15	9.33481	-1.17141	0.335897	-3.48741	0.000487729	0.00693029	chr2	153871921	154453979	+	GALNT13
ENSG00000111801.16	64.2507	-0.751506	0.215492	-3.4874	0.000487736	0.00693029	chr6	26440487	26453415	+	BTN3A3
ENSG00000142684.9	645.48	0.598211	0.171568	3.48672	0.000488985	0.0069431	chr1	26169907	26170873	+	ZNF593
ENSG00000163017.14	8.86957	1.18254	0.33918	3.48646	0.000489466	0.006945	chr2	73892966	73919865	+	ACTG2
ENSG00000035664.11	74.1353	-0.771273	0.221318	-3.48491	0.000492306	0.00698034	chr15	63907035	64046485	-	DAPK2
ENSG00000119523.10	1063.5	0.502147	0.144153	3.48342	0.000495048	0.00701423	chr9	99216424	99221942	-	ALG2
ENSG00000142686.8	1185.59	-0.573254	0.164605	-3.4826	0.000496574	0.00702777	chr1	35713876	35718884	-	C1orf216
ENSG00000158813.18	231.729	-0.582196	0.167176	-3.48253	0.000496707	0.00702777	chrX	69616066	70039472	+	EDA
ENSG00000182771.19	153.807	-0.635849	0.182666	-3.48094	0.000499663	0.0070646	chr10	85599551	86366795	-	GRID1
ENSG00000233237.8	28.4815	1.07929	0.310159	3.47979	0.000501803	0.00708984	chr6	71343426	71420745	-	LINC00472
ENSG00000127129.10	6.74555	1.20618	0.346949	3.47652	0.000507965	0.00717182	chr1	41478774	41484683	-	EDN2
ENSG00000143437.21	1369.36	-0.514753	0.148121	-3.47522	0.000510429	0.00720152	chr1	150809712	150876708	-	ARNT
ENSG00000101138.12	1723.37	0.451566	0.129947	3.47499	0.000510871	0.00720267	chr20	56392644	56406362	+	CSTF1
ENSG00000132463.15	5309.28	0.521547	0.150117	3.47428	0.000512222	0.00721154	chr4	70815782	70839890	-	GRSF1
ENSG00000179240.13	445.233	-0.562179	0.161805	-3.47442	0.000511958	0.00721154	chr11	76381302	76414612	+	GVQW3
ENSG00000125450.11	3430.54	-0.47481	0.136687	-3.4737	0.000513329	0.00722203	chr17	75205678	75235758	+	NUP85
ENSG00000285041.1	4.28052	1.18348	0.340757	3.47309	0.000514504	0.00722644	chr1	68633700	68640425	+	ENSG00000285041
ENSG00000225813.1	23.5536	1.06036	0.305302	3.47316	0.000514374	0.00722644	chr2	161281901	161282618	+	ENSG00000225813
ENSG00000153283.13	169.458	0.695247	0.200211	3.47256	0.000515513	0.00722644	chr3	111542149	111652372	+	CD96
ENSG00000175040.6	78.3138	-0.690438	0.198844	-3.47226	0.0005161	0.00722644	chr3	143119770	143124014	+	CHST2
ENSG00000127946.17	1721.66	-0.496741	0.143062	-3.47222	0.000516175	0.00722644	chr7	75533297	75738941	-	HIP1
ENSG00000213344.2	32.5703	0.875489	0.252106	3.4727	0.000515242	0.00722644	chr12	65645991	65646462	-	PCNPP3
ENSG00000141441.16	349.512	-0.536198	0.154421	-3.47232	0.000515975	0.00722644	chr18	32263521	32470882	-	GAREM1
ENSG00000169136.13	2114.41	0.734829	0.211657	3.47179	0.000516996	0.00723287	chr19	49928701	49933935	+	ATF5
ENSG00000103534.17	1239.45	0.502738	0.144882	3.46998	0.000520493	0.00727671	chr16	19410538	19499113	+	TMC5
ENSG00000269937.1	61.8095	0.833584	0.240248	3.46968	0.000521072	0.0072797	chr16	2561470	2565096	-	ENSG00000269937
ENSG00000270127.2	203.646	-0.630318	0.181689	-3.46921	0.000521992	0.00728746	chr15	100547764	100550153	-	ENSG00000270127
ENSG00000149654.11	91.6057	-0.786808	0.22693	-3.46719	0.000525933	0.00733735	chr20	46173738	46308498	-	CDH22
ENSG00000140526.18	2384.19	0.52406	0.151263	3.46457	0.000531087	0.00740409	chr15	89088429	89202355	+	ABHD2
ENSG00000011347.10	1673.05	-0.588188	0.169795	-3.46411	0.00053198	0.00741137	chr11	61513713	61581148	-	SYT7
ENSG00000169258.7	1072.07	-0.687437	0.198505	-3.46307	0.000534041	0.00743109	chr5	176595801	176610156	-	GPRIN1
ENSG00000147679.12	1501.07	0.67181	0.193995	3.46302	0.00053414	0.00743109	chr8	116766523	116849463	+	UTP23
ENSG00000287185.1	9.52751	1.1685	0.337455	3.46268	0.000534827	0.00743548	chr8	25179234	25183760	-	ENSG00000287185
ENSG00000109674.4	1005.17	0.701672	0.202964	3.45712	0.000545972	0.00758514	chr4	177309873	177362936	+	NEIL3
ENSG00000232022.10	11.1852	-1.12931	0.326775	-3.45592	0.000548417	0.00761381	chr1	46432128	46445321	+	FAAHP1
ENSG00000102805.16	448.332	-0.723889	0.209619	-3.45335	0.000553669	0.00767876	chr13	76990659	77019143	+	CLN5
ENSG00000268756.1	380.043	0.744162	0.215496	3.45326	0.000553864	0.00767876	chr19	38820165	38823223	+	ENSG00000268756
ENSG00000279803.1	60.2767	-0.7925	0.229646	-3.45096	0.0005586	0.00773904	chr16	57142651	57144936	+	ENSG00000279803
ENSG00000164506.16	817.753	-0.614335	0.178054	-3.45027	0.000560022	0.00775337	chr6	147204416	147390476	+	STXBP5
ENSG00000144645.16	549.989	-0.508718	0.147526	-3.44832	0.000564095	0.00780436	chr3	31660824	31981300	-	OSBPL10
ENSG00000147548.17	3123.16	-0.569307	0.165136	-3.4475	0.000565805	0.00782259	chr8	38269703	38382272	-	NSD3
ENSG00000226121.2	54.0461	0.798009	0.231517	3.44687	0.000567126	0.00782462	chr2	161500884	161507705	-	AHCTF1P1
ENSG00000066697.15	811.722	-0.516379	0.14981	-3.4469	0.000567065	0.00782462	chr9	100427142	100451734	+	MSANTD3
ENSG00000166979.13	646.763	0.516501	0.149831	3.44723	0.000566374	0.00782462	chr21	32412684	32515397	+	EVA1C
ENSG00000178917.17	223.754	-0.667437	0.193783	-3.44425	0.000572647	0.00789534	chr3	44498969	44510636	-	ZNF852
ENSG00000145362.21	90.4473	0.643626	0.186938	3.44299	0.000575326	0.00792681	chr4	112818031	113384221	+	ANK2
ENSG00000029993.15	3909.4	0.497046	0.144408	3.44195	0.000577527	0.00795164	chrX	150983334	150990771	+	HMGB3
ENSG00000155657.29	51.8497	0.80326	0.233485	3.4403	0.00058106	0.00798928	chr2	178525988	178807423	-	TTN
ENSG00000206885.1	17.6985	1.06312	0.309008	3.44042	0.000580821	0.00798928	chr2	231455799	231455936	-	SNORA75
ENSG00000196155.13	931.508	0.723672	0.210365	3.44008	0.000581537	0.00799034	chr16	67277509	67289499	+	PLEKHG4
ENSG00000256417.1	28.0586	-0.923156	0.268368	-3.43989	0.00058195	0.00799052	chr12	5290479	5383653	+	ENSG00000256417
ENSG00000222041.13	267.771	0.576303	0.167625	3.43805	0.000585925	0.00802617	chr2	87454780	87630751	+	CYTOR
ENSG00000123933.17	639.863	-0.867823	0.252425	-3.43794	0.000586154	0.00802617	chr4	2247431	2262109	-	MXD4
ENSG00000284691.1	34.2605	-0.892726	0.259666	-3.43798	0.000586071	0.00802617	chr7	150405145	150412470	+	ENSG00000284691
ENSG00000123975.5	2700.68	0.52879	0.153799	3.4382	0.000585605	0.00802617	chr9	89311194	89316703	+	CKS2
ENSG00000085563.15	102.791	-0.664874	0.193423	-3.43742	0.000587293	0.00803626	chr7	87503016	87713323	-	ABCB1
ENSG00000198373.13	1152.45	0.594224	0.172883	3.43715	0.000587869	0.00803863	chr16	69762331	69941741	+	WWP2
ENSG00000092853.14	4758.31	-0.538683	0.156741	-3.43678	0.000588677	0.00804418	chr1	35720217	35769978	-	CLSPN
ENSG00000079482.14	409.403	0.595628	0.17334	3.43619	0.000589966	0.00805628	chrX	67949348	68433913	-	OPHN1
ENSG00000102996.5	1536.19	-0.643272	0.187287	-3.43469	0.00059323	0.00809533	chr16	58025753	58046901	+	MMP15
ENSG00000271021.1	3.94158	1.1723	0.34133	3.43449	0.00059366	0.00809566	chrX	115454732	115455194	-	ENSG00000271021
ENSG00000152240.13	980.806	-0.567361	0.165205	-3.43429	0.000594104	0.00809619	chr18	46104384	46128333	+	HAUS1
ENSG00000197275.14	1168.43	-0.660751	0.192417	-3.43395	0.000594844	0.00810075	chr8	94371959	94475115	-	RAD54B
ENSG00000234771.3	677.982	-0.577089	0.168077	-3.43349	0.000595869	0.00810918	chr9	128108580	128118693	-	SLC25A25-AS1
ENSG00000206535.8	20.048	1.06981	0.311601	3.43327	0.000596339	0.00811004	chr3	100401538	100456319	+	LNP1
ENSG00000122778.10	455.755	-0.491013	0.143058	-3.43226	0.000598582	0.00813502	chr7	138831380	138981389	-	KIAA1549
ENSG00000085276.19	176.65	-0.569325	0.165966	-3.43038	0.000602747	0.00818604	chr3	169083498	169663775	-	MECOM
ENSG00000132122.12	140.091	-0.699174	0.203845	-3.42993	0.000603743	0.00819401	chr1	48295372	48472208	-	SPATA6
ENSG00000162998.5	21.456	-1.01806	0.296926	-3.42865	0.000606598	0.00822159	chr2	182833274	182866637	-	FRZB
ENSG00000166106.4	18.0509	-1.04082	0.30355	-3.42882	0.000606216	0.00822159	chr11	130448644	130476645	+	ADAMTS15
ENSG00000198815.9	2858.74	0.498651	0.145464	3.42801	0.000608031	0.00822984	chr1	42176538	42335877	-	FOXJ3
ENSG00000173451.7	98.5888	-0.763663	0.222764	-3.42812	0.000607775	0.00822984	chr12	71664300	71680644	+	THAP2
ENSG00000272455.1	171.556	0.613681	0.179066	3.42712	0.000610013	0.00824549	chr1	1409095	1410618	+	MRPL20-DT
ENSG00000137822.13	2086.29	-0.482603	0.140814	-3.42723	0.00060977	0.00824549	chr15	43371100	43409771	+	TUBGCP4
ENSG00000185163.10	1454.58	0.531001	0.154962	3.42666	0.000611059	0.00825405	chr12	132136593	132144319	-	DDX51
ENSG00000169925.17	1245.51	-0.461274	0.134656	-3.42558	0.000613497	0.00828015	chr9	134030304	134068535	-	BRD3
ENSG00000142065.14	119.665	-0.718684	0.209808	-3.42543	0.00061382	0.00828015	chr19	36334452	36379201	-	ZFP14
ENSG00000121207.12	113.871	-0.700943	0.204701	-3.42422	0.000616564	0.00831155	chr4	154740837	154753120	+	LRAT
ENSG00000145882.11	607.912	0.590931	0.172723	3.42126	0.000623323	0.00839699	chr5	149358045	149369653	+	PCYOX1L
ENSG00000291186.1	159.259	0.613548	0.179346	3.42102	0.000623859	0.00839855	chr11	71787483	71801237	+	ENSG00000291186
ENSG00000078246.17	1680.15	-0.475756	0.139168	-3.41858	0.000629478	0.00846849	chr12	2890890	2941138	+	TULP3
ENSG00000117523.18	11400	0.526206	0.153952	3.41799	0.000630852	0.00847499	chr1	171485529	171593511	+	PRRC2C
ENSG00000248424.1	45.1057	0.875354	0.256114	3.41783	0.000631234	0.00847499	chr11	5430652	5431602	-	OR51K1P
ENSG00000169683.8	1791.27	-0.654428	0.191457	-3.41814	0.000630509	0.00847499	chr17	82023304	82031151	+	LRRC45
ENSG00000103160.12	1196.83	-0.478955	0.140156	-3.4173	0.00063246	0.00848575	chr16	84122140	84145177	-	HSDL1
ENSG00000198053.12	992.47	-0.570001	0.166821	-3.41683	0.000633542	0.00849457	chr20	1894166	1940592	+	SIRPA
ENSG00000060656.20	1353.09	-0.678466	0.198629	-3.41575	0.000636063	0.00851694	chr1	29236515	29326813	+	PTPRU
ENSG00000287222.1	192.469	0.688521	0.201567	3.41585	0.000635834	0.00851694	chr8	143829517	143832861	+	ENSG00000287222
ENSG00000271335.6	103.556	-0.653036	0.19125	-3.41457	0.000638824	0.00854817	chr10	35314551	35336401	-	CCNY-AS1
ENSG00000063322.15	1836.87	0.536356	0.157136	3.41332	0.000641758	0.00858168	chr19	39391322	39400641	+	MED29
ENSG00000180881.21	148.786	-0.757706	0.22203	-3.41263	0.000643382	0.00859765	chr12	75275978	75330324	-	CAPS2
ENSG00000223669.1	12.9755	1.12003	0.32823	3.41232	0.000644126	0.00860184	chr20	62732565	62735347	-	ENSG00000223669
ENSG00000240889.1	33.466	0.848122	0.248662	3.41074	0.000647858	0.0086459	chr7	140695335	140697077	-	NDUFB2-AS1
ENSG00000114115.10	1096.61	0.743543	0.218037	3.41016	0.000649237	0.00865852	chr3	139517433	139539829	-	RBP1
ENSG00000095370.20	30.7335	-0.977102	0.286568	-3.40967	0.000650413	0.00866841	chr9	127738316	127778666	-	SH2D3C
ENSG00000139318.8	2975.8	-0.707173	0.207446	-3.40895	0.000652129	0.00868549	chr12	89347234	89352501	-	DUSP6
ENSG00000080298.16	277.107	-0.660018	0.193649	-3.40831	0.000653657	0.00870004	chr9	3218296	3526001	-	RFX3
ENSG00000102854.16	691.751	0.718547	0.210865	3.40762	0.000655332	0.00871653	chr16	760733	768865	+	MSLN
ENSG00000184185.10	414.378	-0.615397	0.180626	-3.40702	0.000656754	0.00872963	chr17	21376356	21419870	+	KCNJ12
ENSG00000083307.12	955.313	-0.462256	0.135708	-3.40626	0.000658587	0.00874817	chr8	101492438	101669726	+	GRHL2
ENSG00000232388.5	312.676	-0.66619	0.195637	-3.40523	0.000661085	0.00877552	chr20	18567346	18569563	+	SMIM26
ENSG00000135541.22	1296.49	-0.598166	0.17568	-3.40486	0.000661975	0.0087815	chr6	135283406	135498434	-	AHI1
ENSG00000262152.7	62.6326	0.803475	0.23604	3.40397	0.00066413	0.00880424	chr16	2988255	3002016	+	GREP1
ENSG00000169607.13	1959.91	0.700105	0.205702	3.40349	0.000665307	0.00881399	chr2	112736348	112764609	-	CKAP2L
ENSG00000073282.14	4.95643	1.17357	0.344891	3.40273	0.000667151	0.00883257	chr3	189631388	189897276	+	TP63
ENSG00000186812.13	1060.34	-0.602365	0.177041	-3.4024	0.000667973	0.00883759	chr18	35241033	35259227	+	ZNF397
ENSG00000234176.1	7.21669	1.17254	0.344928	3.39939	0.000675375	0.00892961	chrX	121203181	121205014	-	HSPA8P1
ENSG00000184076.13	1379.3	-0.494224	0.145419	-3.39862	0.000677275	0.0089488	chr22	29767368	29770413	+	UQCR10
ENSG00000225973.4	284.742	0.601884	0.177147	3.39764	0.000679686	0.00897473	chr15	55317183	55319161	-	PIGBOS1
ENSG00000205352.11	1826.95	0.469472	0.138183	3.39746	0.000680149	0.00897491	chr12	53441677	53446645	+	PRR13
ENSG00000274294.1	5.23361	-1.16309	0.342597	-3.39492	0.000686478	0.00905244	chr15	99416583	99417204	+	ENSG00000274294
ENSG00000038532.17	1460.94	0.448384	0.132115	3.39388	0.000689099	0.00908102	chr16	10944538	11182186	+	CLEC16A
ENSG00000108001.16	12.3459	-1.1019	0.324798	-3.39256	0.000692428	0.00911887	chr10	129835232	129973053	-	EBF3
ENSG00000230896.1	61.8965	-0.773575	0.228188	-3.39008	0.000698711	0.00919556	chr1	45694683	45697075	-	ENSG00000230896
ENSG00000187024.15	156.191	0.740697	0.21861	3.38822	0.000703481	0.00925224	chr9	127692977	127724873	-	PTRH1
ENSG00000269994.3	12.8129	-1.1094	0.327539	-3.38709	0.000706389	0.00928436	chr9	87008514	87042419	-	LINC02893
ENSG00000141198.16	1494.69	-0.483859	0.142889	-3.38625	0.000708549	0.00930663	chr17	54899386	54961956	+	TOM1L1
ENSG00000291015.1	97.6892	-0.71283	0.210619	-3.38445	0.000713208	0.00936167	chr22	38335761	38398921	-	ENSG00000291015
ENSG00000177133.14	32.4153	-0.9566	0.282757	-3.38312	0.000716678	0.00940104	chr1	3059614	3068437	-	PRDM16-DT
ENSG00000160191.18	515.375	-0.572668	0.169303	-3.3825	0.000718297	0.0094161	chr21	42653620	42775509	+	PDE9A
ENSG00000112406.5	503.756	-0.680934	0.201335	-3.38209	0.000719378	0.00942409	chr6	139135079	139180802	+	HECA
ENSG00000186951.17	767.908	-0.602515	0.178212	-3.38089	0.000722505	0.00945885	chr22	46150525	46243755	+	PPARA
ENSG00000170075.10	17.1993	1.06269	0.314366	3.38042	0.000723754	0.00946899	chr1	202122885	202133592	+	GPR37L1
ENSG00000284642.1	19.1661	-1.00919	0.29865	-3.37919	0.000727011	0.00949178	chr1	10395617	10397432	+	ENSG00000284642
ENSG00000116117.19	28.9033	-0.935874	0.276946	-3.37926	0.000726811	0.00949178	chr2	204545474	205620162	+	PARD3B
ENSG00000115053.17	68115.5	0.562173	0.166379	3.37886	0.000727871	0.00949178	chr2	231453530	231464551	-	NCL
ENSG00000226049.3	31.5974	0.863997	0.255686	3.37913	0.000727144	0.00949178	chr17	34036680	34039872	-	TLK2P1
ENSG00000222365.1	55.729	0.833458	0.246664	3.37892	0.0007277	0.00949178	chr20	49280318	49280409	+	SNORD12B
ENSG00000065559.15	2120.56	0.584368	0.173013	3.37759	0.000731243	0.00952954	chr17	12020833	12143830	+	MAP2K4
ENSG00000007237.19	248.351	-0.665721	0.197388	-3.37266	0.000744461	0.00969547	chr17	9910605	10198606	-	GAS7
ENSG00000085552.18	456.992	-0.70936	0.210387	-3.3717	0.00074707	0.0097231	chr1	159927038	159945613	-	IGSF9
ENSG00000198355.5	2889.79	0.666696	0.19777	3.37106	0.000748784	0.00973907	chr22	49960771	49964072	+	PIM3
ENSG00000144821.11	3760.63	0.473882	0.140626	3.36981	0.00075219	0.00977065	chr3	108380367	108529322	-	MYH15
ENSG00000134014.18	1603.04	0.437098	0.129707	3.36988	0.000752001	0.00977065	chr8	28090230	28191156	+	ELP3
ENSG00000208772.1	22.3137	1.00433	0.298199	3.36799	0.000757174	0.00982103	chr2	86135869	86136006	+	SNORD94
ENSG00000249992.2	359.908	0.71119	0.21117	3.36786	0.000757544	0.00982103	chr3	45224465	45226287	-	TMEM158
ENSG00000290807.1	27.6571	1.0383	0.308281	3.36802	0.000757097	0.00982103	chr13	110945477	110971586	-	ENSG00000290807
ENSG00000234327.10	70.3762	-0.789334	0.234548	-3.36534	0.000764485	0.0099046	chr17	5097222	5114395	+	ZNF232-AS1
ENSG00000184903.10	147.564	-0.610752	0.181507	-3.3649	0.000765713	0.00990854	chr7	110662643	111562517	-	IMMP2L
ENSG00000275437.1	72.4003	-0.738838	0.219574	-3.36488	0.000765782	0.00990854	chr20	62402235	62405935	-	ENSG00000275437
ENSG00000154957.14	243.866	-0.612461	0.182039	-3.36445	0.000766951	0.00991725	chr17	11977438	11997475	-	ZNF18
ENSG00000198909.8	1150.68	-0.519129	0.15433	-3.36376	0.000768871	0.00993565	chr17	63622414	63696305	+	MAP3K3
ENSG00000161547.17	9975.81	0.49044	0.14591	3.36125	0.000775914	0.0100202	chr17	76734114	76737333	-	SRSF2
ENSG00000214198.8	30.0802	0.906506	0.269755	3.36047	0.000778088	0.0100418	chr12	103843748	103930211	-	TTC41P
ENSG00000125872.9	25.4764	1.00624	0.299453	3.36026	0.000778701	0.0100432	chr20	6040545	6054060	-	LRRN4
ENSG00000154309.9	219.061	-0.59763	0.177877	-3.3598	0.000780002	0.0100535	chr1	222815038	223005995	+	DISP1
ENSG00000169914.6	2335.23	-0.501219	0.149195	-3.35948	0.000780895	0.0100585	chr1	19882394	19912945	+	OTUD3
ENSG00000120318.16	827.946	-0.611092	0.181942	-3.35872	0.000783056	0.0100798	chr5	141653400	141682230	-	ARAP3
ENSG00000166189.8	1035.49	0.589479	0.175591	3.35711	0.000787613	0.010132	chr10	102065348	102068036	+	HPS6
ENSG00000151229.13	261.219	-0.798029	0.237746	-3.35665	0.000788942	0.0101425	chr12	39755024	40106089	-	SLC2A13
ENSG00000101361.17	9897.49	0.544156	0.162138	3.35612	0.000790432	0.0101551	chr20	2652631	2658393	+	NOP56
ENSG00000164342.14	28.1018	-0.988698	0.294678	-3.35518	0.00079312	0.0101577	chr4	186068910	186088073	+	TLR3
ENSG00000185697.17	1309.09	-0.688837	0.205282	-3.35556	0.000792041	0.0101577	chr8	66562174	66613294	-	MYBL1
ENSG00000069345.12	3865.34	0.505704	0.150723	3.35519	0.000793094	0.0101577	chr16	46955361	46973674	-	DNAJA2
ENSG00000175106.17	144.674	0.602278	0.179508	3.35517	0.000793173	0.0101577	chr17	15502263	15563595	-	TVP23C
ENSG00000196756.15	953.559	0.588219	0.1753	3.35551	0.000792196	0.0101577	chr20	38419637	38435381	-	SNHG17
ENSG00000144659.13	1102.87	0.430129	0.128214	3.35478	0.000794296	0.0101656	chr3	39383369	39397351	+	SLC25A38
ENSG00000180233.11	202.918	-0.63253	0.188734	-3.35144	0.000803937	0.0102824	chr7	30284596	30367689	+	ZNRF2
ENSG00000291019.1	153.364	0.606338	0.18099	3.35013	0.000807745	0.0103116	chr5	178764860	178818435	-	AACSP1
ENSG00000123104.12	471.746	-0.602529	0.179853	-3.35012	0.000807755	0.0103116	chr12	26335351	26833194	-	ITPR2
ENSG00000235111.1	21.3484	0.957472	0.285802	3.35012	0.000807772	0.0103116	chr22	49612656	49615716	-	ENSG00000235111
ENSG00000100650.16	6952.15	0.460085	0.1375	3.34608	0.000819617	0.0104561	chr14	69726899	69772005	+	SRSF5
ENSG00000131459.13	862.893	-0.510648	0.152632	-3.34562	0.000820994	0.0104603	chr5	180300697	180353336	-	GFPT2
ENSG00000263465.5	846.36	0.478683	0.143074	3.34571	0.000820721	0.0104603	chr11	95066918	95071225	+	SRSF8
ENSG00000124789.12	3580.91	0.490969	0.146781	3.34492	0.000823074	0.0104735	chr6	17615034	17706925	-	NUP153
ENSG00000188706.13	878.878	0.526387	0.157367	3.34497	0.000822928	0.0104735	chrX	129803287	129843886	-	ZDHHC9
ENSG00000109255.11	1060.55	0.480626	0.143698	3.3447	0.000823714	0.010475	chr4	55595228	55636298	-	NMU
ENSG00000115414.21	542.266	0.670012	0.200349	3.34423	0.000825114	0.0104861	chr2	215360439	215436073	-	FN1
ENSG00000122483.18	1046.13	0.714591	0.213802	3.3423	0.000830864	0.0105524	chr1	93179918	93278730	+	CCDC18
ENSG00000141448.11	230.825	-0.547346	0.163795	-3.34166	0.000832785	0.0105701	chr18	22169588	22202528	+	GATA6
ENSG00000113810.16	7109.26	0.769283	0.230287	3.34054	0.000836163	0.0106063	chr3	160399649	160434953	+	SMC4
ENSG00000172007.7	261.761	-0.690131	0.206646	-3.33968	0.000838739	0.0106322	chr4	139453422	139476609	+	RAB33B
ENSG00000221740.1	34.4617	0.962615	0.288372	3.33811	0.000843513	0.0106859	chr7	22856612	22856686	+	SNORD93
ENSG00000005001.10	303.853	-0.683721	0.204977	-3.3356	0.000851154	0.0107759	chr16	2852729	2858170	-	PRSS22
ENSG00000131242.18	524.716	-0.581821	0.174438	-3.3354	0.000851755	0.0107767	chr17	31391674	31538211	+	RAB11FIP4
ENSG00000174705.13	1827.88	-0.550756	0.165142	-3.33504	0.000852867	0.0107839	chr5	172325180	172454525	-	SH3PXD2B
ENSG00000229656.9	25.5353	0.939949	0.281865	3.33475	0.000853757	0.0107883	chr10	32958436	33082098	+	ITGB1-DT
ENSG00000107929.16	4246.79	0.472838	0.141799	3.33457	0.000854308	0.0107885	chr10	809496	931705	-	LARP4B
ENSG00000158292.7	360.275	-0.771203	0.231321	-3.3339	0.00085636	0.0108076	chr1	6247352	6261098	-	GPR153
ENSG00000119772.19	690.644	-0.477378	0.143231	-3.33292	0.000859394	0.010839	chr2	25227854	25342590	-	DNMT3A
ENSG00000149591.17	326.079	0.560666	0.168242	3.3325	0.000860682	0.0108484	chr11	117199369	117207464	+	TAGLN
ENSG00000176692.8	13.5052	1.07037	0.321241	3.33199	0.000862262	0.0108615	chr16	86566828	86569728	+	FOXC2
ENSG00000279347.1	111.878	-0.646343	0.194087	-3.33017	0.000867927	0.0109259	chr8	119838735	119840385	-	ENSG00000279347
ENSG00000232450.1	15.5699	-1.06548	0.320016	-3.32945	0.000870173	0.0109473	chr1	113698883	113699631	-	ENSG00000232450
ENSG00000279481.1	6.50825	1.14884	0.345298	3.32709	0.000877567	0.0110334	chr4	145830455	145832980	-	ENSG00000279481
ENSG00000196476.12	424.199	-0.629351	0.189241	-3.32565	0.000882128	0.0110837	chr20	270862	290778	-	C20orf96
ENSG00000116985.12	388.739	-0.622977	0.187339	-3.3254	0.000882916	0.0110867	chr1	39757181	39788865	-	BMP8B
ENSG00000287074.1	14.6514	-1.05515	0.317382	-3.32455	0.000885612	0.0111135	chr12	19582316	19583274	+	ENSG00000287074
ENSG00000254815.6	25.7323	-0.990555	0.298028	-3.3237	0.000888325	0.0111406	chr11	557594	560107	+	LMNTD2-AS1
ENSG00000103257.9	18044.7	0.60479	0.181994	3.32312	0.00089016	0.0111566	chr16	87830022	87869507	-	SLC7A5
ENSG00000108187.16	98.4298	0.770508	0.231908	3.32248	0.000892218	0.0111754	chr10	68282659	68333049	-	PBLD
ENSG00000124743.6	31.6445	-0.991222	0.298354	-3.3223	0.000892789	0.0111755	chr6	53647915	53665756	-	KLHL31
ENSG00000272692.2	21.3525	-0.957863	0.288406	-3.32123	0.000896209	0.0112113	chr10	75409141	75411842	+	ENSG00000272692
ENSG00000207280.1	16.904	0.993594	0.299238	3.32041	0.000898851	0.0112206	chr2	231456443	231456523	-	SNORD20
ENSG00000081386.13	535.88	-0.646731	0.19478	-3.32031	0.000899186	0.0112206	chr9	96754552	96778087	-	ZNF510
ENSG00000181350.12	81.9155	-0.807511	0.243186	-3.32056	0.000898384	0.0112206	chr17	16441576	16492193	-	LRRC75A
ENSG00000177732.9	1136.88	-0.576736	0.1737	-3.3203	0.000899198	0.0112206	chr20	325551	330224	+	SOX12
ENSG00000173209.23	1943.45	-0.548638	0.165294	-3.31917	0.000902863	0.0112593	chr2	61177417	61191203	+	AHSA2P
ENSG00000085840.13	1543.87	-0.598919	0.180525	-3.31765	0.000907788	0.0113137	chr1	52372828	52404423	-	ORC1
ENSG00000173480.11	305.053	-0.551871	0.166355	-3.31743	0.000908511	0.0113156	chr19	57905773	57916592	-	ZNF417
ENSG00000183963.19	4552.29	0.597677	0.180177	3.31716	0.000909379	0.0113194	chr22	31081307	31104624	+	SMTN
ENSG00000107742.14	47.1796	-0.811829	0.244903	-3.31491	0.000916738	0.0114039	chr10	72059033	72089032	-	SPOCK2
ENSG00000173212.5	11.0402	-1.09075	0.329104	-3.31431	0.0009187	0.0114212	chr1	116111398	116138149	+	MAB21L3
ENSG00000177463.16	1933.54	-0.488057	0.14731	-3.31314	0.000922562	0.011462	chr3	14947582	15049273	+	NR2C2
ENSG00000264451.1	34.5389	0.930689	0.28098	3.3123	0.000925331	0.0114893	chr17	48460369	48466040	+	ENSG00000264451
ENSG00000132718.9	44.042	0.830513	0.250769	3.31187	0.000926748	0.0114997	chr1	155859566	155885199	+	SYT11
ENSG00000291228.1	107.63	0.718739	0.21705	3.3114	0.000928301	0.0115119	chr16	2603335	2630494	+	ENSG00000291228
ENSG00000189339.12	2060.23	-0.525938	0.158879	-3.31032	0.00093191	0.0115494	chr1	1659528	1692795	-	SLC35E2B
ENSG00000113369.9	490.947	-0.734327	0.221912	-3.3091	0.000935974	0.0115926	chr5	91368630	91383317	-	ARRDC3
ENSG00000105810.10	2901.85	0.609357	0.184185	3.3084	0.000938311	0.0116144	chr7	92604920	92836573	-	CDK6
ENSG00000137878.17	49.4252	-0.764241	0.23103	-3.30798	0.000939728	0.0116247	chr15	57591907	57714745	+	GCOM1
ENSG00000197142.11	2185.99	0.507377	0.153419	3.30714	0.000942542	0.0116523	chr10	112374115	112428379	+	ACSL5
ENSG00000271601.4	603.584	-0.450021	0.136118	-3.3061	0.000946027	0.0116593	chr1	145933422	145958017	-	LIX1L
ENSG00000008277.15	626.368	-0.597143	0.180589	-3.30664	0.000944218	0.0116593	chr7	87934142	88202889	+	ADAM22
ENSG00000065320.9	322.163	-0.603888	0.182645	-3.30635	0.000945212	0.0116593	chr17	9021509	9244000	+	NTN1
ENSG00000129646.16	772.315	-0.620503	0.187684	-3.30611	0.000946014	0.0116593	chr17	76274048	76308276	-	QRICH2
ENSG00000267858.8	390.097	0.678632	0.205247	3.30641	0.000944994	0.0116593	chr19	58559128	58574797	+	MZF1-AS1
ENSG00000290994.1	105.656	0.627423	0.189829	3.30521	0.000949068	0.0116896	chr11	67791766	67805334	-	FAM86C2P
ENSG00000124641.16	318.878	-0.530384	0.16052	-3.30417	0.000952578	0.0117256	chr6	41905353	41921139	-	MED20
ENSG00000119812.20	2695.65	0.492162	0.148967	3.30383	0.000953753	0.0117285	chr2	33583061	33599347	-	FAM98A
ENSG00000153208.18	243.162	-0.6124	0.185365	-3.30376	0.000953987	0.0117285	chr2	111898606	112029561	+	MERTK
ENSG00000290086.1	6.43605	1.14396	0.346419	3.30226	0.000959094	0.011784	chr2	226835332	226835943	-	ENSG00000290086
ENSG00000207118.1	20.711	1.0534	0.319062	3.30155	0.000961535	0.0118067	chr11	123058908	123058995	-	SNORD14D
ENSG00000106123.12	191.846	-0.746698	0.226201	-3.30104	0.000963276	0.0118208	chr7	142855060	142871094	+	EPHB6
ENSG00000163406.11	74.2506	-0.846887	0.256631	-3.30001	0.000966808	0.0118569	chr3	121894400	121944188	+	SLC15A2
ENSG00000274286.2	21.7545	-0.981067	0.297359	-3.29927	0.000969369	0.011881	chr2	96112875	96116571	-	ADRA2B
ENSG00000013392.8	157.911	-0.6842	0.207425	-3.29854	0.000971881	0.0119045	chr6	83193356	83198935	+	RWDD2A
ENSG00000166439.6	2159.73	-0.534217	0.162013	-3.29737	0.000975957	0.0119471	chr11	74748848	74842413	+	RNF169
ENSG00000104356.11	1558.16	0.556999	0.168949	3.29684	0.00097779	0.0119622	chr8	98117292	98159835	+	POP1
ENSG00000116273.6	1197.48	-0.466896	0.141638	-3.2964	0.00097932	0.0119736	chr1	6613730	6624030	+	PHF13
ENSG00000229140.12	9.53372	1.127	0.341953	3.29576	0.000981551	0.0119935	chr8	128634198	129683679	-	CCDC26
ENSG00000244055.2	76.4146	-0.836249	0.2538	-3.29491	0.00098453	0.0120034	chr7	92457563	92495601	+	ENSG00000244055
ENSG00000178202.14	1444.58	-0.627332	0.1904	-3.29481	0.000984874	0.0120034	chr11	108472111	108498405	-	POGLUT3
ENSG00000111752.11	436.162	-0.537014	0.162974	-3.29509	0.000983919	0.0120034	chr12	8914508	8941467	+	PHC1
ENSG00000111490.15	165.2	0.601986	0.182715	3.29467	0.000985362	0.0120034	chr12	64759483	64881033	+	TBC1D30
ENSG00000065923.10	895.173	-0.627621	0.190476	-3.29502	0.000984158	0.0120034	chrX	46599250	46759118	-	SLC9A7
ENSG00000127990.19	413.807	-0.560918	0.170389	-3.29199	0.0009948	0.0121036	chr7	94584979	94656572	-	SGCE
ENSG00000215241.4	96.1348	0.64927	0.197217	3.29216	0.000994213	0.0121036	chr12	8235414	8242525	+	LINC02449
ENSG00000256943.1	37.2028	-0.810109	0.246246	-3.28984	0.00100244	0.0121817	chr12	132275443	132278329	+	ENSG00000256943
ENSG00000277782.1	20.2032	0.956271	0.29066	3.29	0.00100188	0.0121817	chr15	80999592	80999981	-	ENSG00000277782
ENSG00000198825.15	1246.99	-0.526108	0.159944	-3.28932	0.0010043	0.0121969	chr10	119726049	119829147	+	INPP5F
ENSG00000124191.18	550.869	-0.724232	0.220191	-3.28911	0.00100504	0.0121984	chr20	43914851	44069616	+	TOX2
ENSG00000187678.10	1626.69	-0.528379	0.160689	-3.2882	0.0010083	0.0122306	chr5	142310426	142325021	-	SPRY4
ENSG00000157654.19	3119.46	0.533668	0.162329	3.28756	0.00101059	0.012251	chr9	109640787	110172512	+	PALM2AKAP2
ENSG00000124831.20	4710.39	0.497377	0.151312	3.28709	0.0010123	0.0122568	chr2	237627586	237781643	+	LRRFIP1
ENSG00000171241.9	2434.27	0.472877	0.143855	3.28718	0.00101195	0.0122568	chr16	46578590	46621379	-	SHCBP1
ENSG00000206530.11	569.722	-0.578283	0.175964	-3.28637	0.00101486	0.0122804	chr3	113286929	113441610	-	CFAP44
ENSG00000276107.1	14.029	1.04922	0.319367	3.28531	0.00101871	0.0123195	chr15	39586560	39587293	+	THBS1-IT1
ENSG00000166349.11	13.373	-1.06463	0.324113	-3.28476	0.00102069	0.0123285	chr11	36510371	36579762	+	RAG1
ENSG00000289486.2	50.6938	0.84567	0.257452	3.28476	0.00102068	0.0123285	chr11	64184891	64185716	-	ENSG00000289486
ENSG00000081059.20	1439.34	-0.5035	0.153293	-3.28455	0.00102145	0.0123302	chr5	134114680	134148229	+	TCF7
ENSG00000041802.11	2751.5	0.509292	0.155096	3.28372	0.00102448	0.0123593	chr3	194640790	194672191	-	LSG1
ENSG00000181458.10	406.706	0.577668	0.175999	3.28223	0.00102991	0.0124173	chr3	100492618	100577444	+	TMEM45A
ENSG00000179750.16	891.152	0.614991	0.187388	3.28191	0.00103105	0.0124236	chr22	38982346	38992804	+	APOBEC3B
ENSG00000231742.6	57.0802	-0.803692	0.24502	-3.28011	0.00103765	0.0124956	chr20	50171808	50176676	+	LINC01273
ENSG00000198105.16	353.296	-0.639119	0.194928	-3.27874	0.00104273	0.0125491	chr10	37776525	37858084	-	ZNF248
ENSG00000257497.2	69.077	-0.723437	0.22071	-3.27778	0.00104627	0.0125842	chr12	75483453	75489820	-	GLIPR1-AS1
ENSG00000158062.21	495.879	0.73665	0.224767	3.2774	0.00104767	0.0125934	chr1	26281327	26318363	-	UBXN11
ENSG00000163126.15	100.309	-0.674485	0.205827	-3.27695	0.00104937	0.0126063	chr2	96837911	96844021	-	ANKRD23
ENSG00000120696.9	292.822	-0.560715	0.171171	-3.27577	0.00105374	0.0126513	chr13	41189833	41194569	-	KBTBD7
ENSG00000135932.12	4123.57	0.619809	0.189224	3.27553	0.00105463	0.0126543	chr2	230712841	230821075	+	CAB39
ENSG00000167264.18	780.327	0.453151	0.138355	3.27528	0.00105558	0.0126581	chr16	68023252	68079320	+	DUS2
ENSG00000282988.2	17.7873	0.979792	0.299426	3.27224	0.001067	0.0127741	chr6	26196039	26199293	-	ENSG00000282988
ENSG00000088986.11	4858.57	0.461504	0.141028	3.27243	0.00106626	0.0127741	chr12	120469849	120498493	+	DYNLL1
ENSG00000268945.1	43.6131	0.825908	0.252402	3.27219	0.00106717	0.0127741	chr19	12682692	12687279	-	ENSG00000268945
ENSG00000236256.9	28.0276	-0.880048	0.268987	-3.27172	0.00106897	0.0127879	chrX	97431285	97642589	-	DIAPH2-AS1
ENSG00000256576.3	36.3259	-0.890816	0.27233	-3.27109	0.00107132	0.0128013	chr12	132186734	132189728	-	LINC02361
ENSG00000166263.13	1065.1	-0.595313	0.181993	-3.27108	0.00107137	0.0128013	chr17	54968764	55173632	+	STXBP4
ENSG00000286689.1	15.2629	1.07511	0.328709	3.2707	0.00107282	0.012811	chr3	15970002	15971253	+	ENSG00000286689
ENSG00000101004.16	635.295	-0.595953	0.182228	-3.27037	0.00107408	0.0128184	chr20	25452696	25585531	-	NINL
ENSG00000261098.1	60.7202	0.722492	0.220959	3.2698	0.00107624	0.0128211	chr11	107312131	107316271	-	ENSG00000261098
ENSG00000151233.11	846.353	-0.621087	0.189946	-3.26981	0.00107619	0.0128211	chr12	42081844	42144874	-	GXYLT1
ENSG00000277112.4	9.08284	-1.11919	0.342271	-3.26991	0.00107583	0.0128211	chr20	30656032	30723855	-	ANKRD20A21P
ENSG00000163684.12	279.12	-0.648862	0.198458	-3.26952	0.00107729	0.012826	chr3	58306244	58324695	+	RPP14
ENSG00000152147.11	517.885	0.544506	0.166593	3.26848	0.00108128	0.0128491	chr2	38751533	38785002	+	GEMIN6
ENSG00000170759.11	10360.7	0.622683	0.190494	3.26879	0.00108009	0.0128491	chr10	32009014	32056425	-	KIF5B
ENSG00000123095.6	83.9362	-0.767483	0.234811	-3.26851	0.00108114	0.0128491	chr12	26120029	26125037	-	BHLHE41
ENSG00000070371.16	409.441	-0.510328	0.156143	-3.26834	0.0010818	0.0128491	chr22	19179472	19291719	-	CLTCL1
ENSG00000223396.4	119.746	-0.702997	0.215114	-3.26802	0.00108301	0.0128558	chr1	201518702	201584367	+	RPS10P7
ENSG00000114126.18	1133.88	-0.588398	0.180082	-3.26738	0.00108548	0.0128622	chr3	141944427	142149544	-	TFDP2
ENSG00000196793.14	186.744	0.658328	0.20148	3.26746	0.00108518	0.0128622	chr10	43556343	43574618	-	ZNF239
ENSG00000080823.23	290.76	0.507633	0.155349	3.26769	0.00108429	0.0128622	chr14	102226139	102305185	-	MOK
ENSG00000116906.13	1410.62	-0.532573	0.163169	-3.26394	0.00109873	0.0130115	chr1	231241211	231277973	+	GNPAT
ENSG00000135637.14	683.464	0.480533	0.147244	3.26351	0.0011004	0.0130158	chr2	74472831	74482998	-	CCDC142
ENSG00000100092.24	85.3334	-0.720226	0.220689	-3.26354	0.00110029	0.0130158	chr22	37639668	37656117	+	SH3BP1
ENSG00000179046.9	608.944	0.512142	0.157021	3.26162	0.00110776	0.0130809	chr4	188091271	188109603	-	TRIML2
ENSG00000112394.18	227.268	-0.588503	0.180434	-3.2616	0.00110786	0.0130809	chr6	111087502	111231194	+	SLC16A10
ENSG00000282381.2	8.01303	-1.13003	0.346448	-3.26175	0.00110725	0.0130809	chr7	65269358	65317938	+	ENSG00000282381
ENSG00000107554.17	2387.73	-0.426771	0.130866	-3.26112	0.00110974	0.0130953	chr10	99875576	100009947	-	DNMBP
ENSG00000164086.10	1236.53	0.508542	0.155976	3.26039	0.00111258	0.0131211	chr3	52048918	52056571	-	DUSP7
ENSG00000255101.1	3.76367	1.10755	0.339732	3.26008	0.0011138	0.0131227	chr8	42705582	42721946	-	ENSG00000255101
ENSG00000183250.13	100.349	0.691155	0.212009	3.26002	0.00111403	0.0131227	chr21	44932813	44939937	-	LINC01547
ENSG00000172731.15	459.591	-0.547813	0.168154	-3.25781	0.00112277	0.0132178	chr10	70298969	70382650	-	LRRC20
ENSG00000259768.8	371.508	-0.472228	0.145052	-3.25557	0.00113167	0.0133147	chr16	72665127	72828293	+	ZFHX3-AS1
ENSG00000183155.5	403.658	-0.505407	0.155345	-3.25345	0.00114014	0.0134065	chr1	202878281	202889149	-	RABIF
ENSG00000245532.11	6510.77	0.541482	0.166506	3.25204	0.00114581	0.0134653	chr11	65422773	65445540	+	NEAT1
ENSG00000278828.2	47.4196	1.00433	0.308889	3.25141	0.00114834	0.0134871	chr6	27810050	27811300	+	H3C10
ENSG00000287431.1	222.9	-0.579625	0.178327	-3.25034	0.00115265	0.0135298	chr17	81339182	81345966	-	RENO1
ENSG00000112245.13	226.969	0.613372	0.188751	3.24963	0.00115553	0.0135556	chr6	63521745	63583588	+	PTP4A1
ENSG00000266117.1	6.84521	1.12568	0.346476	3.24895	0.00115831	0.0135802	chr17	68095067	68095757	+	FBXO36P1
ENSG00000224536.2	91.6144	-0.697562	0.214806	-3.2474	0.00116463	0.0136463	chr1	201507240	201534784	+	CSRP1-AS1
ENSG00000176597.12	639.724	-0.727713	0.224174	-3.2462	0.00116957	0.013689	chr3	183253252	183273385	+	B3GNT5
ENSG00000099284.15	1590.97	-0.475436	0.14646	-3.24618	0.00116964	0.013689	chr10	70052587	70112282	+	MACROH2A2
ENSG00000213160.10	1460.15	-0.652428	0.201018	-3.24561	0.00117199	0.0136959	chr2	169694490	169751878	+	KLHL23
ENSG00000198420.10	1309.53	-0.521974	0.160828	-3.24554	0.00117229	0.0136959	chr7	143851374	143902176	-	TCAF1
ENSG00000118971.9	6.30751	-1.12569	0.346836	-3.24561	0.001172	0.0136959	chr12	4273761	4305353	+	CCND2
ENSG00000223653.6	13.9579	1.0163	0.313172	3.24519	0.00117373	0.0137047	chr1	85276387	85399963	+	BCL10-AS1
ENSG00000114268.12	621.445	-0.571556	0.176137	-3.24495	0.00117472	0.0137083	chr3	48517683	48556890	-	PFKFB4
ENSG00000179178.11	331.024	0.62982	0.194107	3.2447	0.00117575	0.0137123	chr1	43269982	43274002	+	TMEM125
ENSG00000185015.8	188.34	-0.60541	0.186678	-3.24307	0.0011825	0.013783	chr8	85245457	85284073	+	CA13
ENSG00000274695.1	8.66161	1.11245	0.343102	3.24232	0.0011856	0.013811	chr12	128826835	128827579	+	ENSG00000274695
ENSG00000075643.6	645.116	-0.448328	0.138291	-3.24191	0.0011873	0.0138228	chr18	36187496	36272157	+	MOCOS
ENSG00000154511.12	169.004	-0.682126	0.21047	-3.24096	0.00119128	0.0138611	chr1	92832736	92961522	-	DIPK1A
ENSG00000137968.17	190.834	-0.712463	0.219919	-3.23966	0.0011967	0.0139074	chr1	75202128	75611114	-	SLC44A5
ENSG00000137261.15	53.739	-0.737131	0.227536	-3.23962	0.00119691	0.0139074	chr6	24544103	24646191	-	KIAA0319
ENSG00000258738.1	43.5446	-0.783064	0.241723	-3.23951	0.00119736	0.0139074	chr14	34874342	34876459	+	BAZ1A-AS1
ENSG00000179532.13	555.648	-0.599636	0.185123	-3.23911	0.00119902	0.0139105	chr11	6497279	6572020	+	DNHD1
ENSG00000204991.11	736.785	-0.563628	0.174006	-3.23914	0.0011989	0.0139105	chr16	89828474	89871319	+	SPIRE2
ENSG00000236719.5	3.67735	1.03857	0.320709	3.23836	0.00120218	0.0139392	chr1	180552748	180566520	+	OVAAL
ENSG00000189195.15	119.014	-0.761886	0.235365	-3.23704	0.00120775	0.0139956	chr1	92080335	92184723	+	BTBD8
ENSG00000186088.16	3.71647	1.07445	0.331976	3.23653	0.00120992	0.0140127	chr7	77310750	77416349	-	GSAP
ENSG00000116793.16	495.079	-0.540938	0.167175	-3.23576	0.0012132	0.0140425	chr1	113696830	113759486	-	PHTF1
ENSG00000146005.4	39.8327	-0.827869	0.255898	-3.23515	0.00121579	0.0140562	chr5	139795807	139844466	+	PSD2
ENSG00000188554.15	2225.36	-0.46122	0.142564	-3.23518	0.00121566	0.0140562	chr17	43170480	43211689	+	NBR1
ENSG00000210825.1	296.786	0.770366	0.238136	3.23498	0.00121652	0.0140564	chr11	93735110	93735236	-	SNORA40
ENSG00000273544.1	21.3712	1.04665	0.323756	3.23283	0.00122569	0.0141542	chr1	28580380	28580512	-	SNORA44
ENSG00000230484.2	22.3945	0.91707	0.283747	3.232	0.00122928	0.0141875	chr11	5468485	5469422	-	OR51A10P
ENSG00000171608.18	234.069	-0.678801	0.210069	-3.23133	0.00123216	0.0142125	chr1	9651730	9729114	+	PIK3CD
ENSG00000051180.17	747.964	-0.436099	0.134971	-3.23105	0.00123336	0.0142182	chr15	40695128	40732340	+	RAD51
ENSG00000134247.10	1211.81	-0.430786	0.133341	-3.23072	0.0012348	0.0142189	chr1	116909915	116990353	+	PTGFRN
ENSG00000155287.12	1298.54	-0.501466	0.155219	-3.23071	0.00123485	0.0142189	chr10	99610521	99622793	-	SLC25A28
ENSG00000241343.10	67.6151	0.789146	0.244315	3.23003	0.00123775	0.0142441	chrX	101390823	101396155	+	RPL36A
ENSG00000286056.1	9.76537	1.08708	0.336585	3.22973	0.00123908	0.0142512	chr12	98420447	98423721	+	ENSG00000286056
ENSG00000104731.14	2685.64	0.455268	0.140983	3.22924	0.00124121	0.0142675	chr16	87698147	87765992	-	KLHDC4
ENSG00000152464.15	605.887	0.499009	0.154551	3.22877	0.00124326	0.0142828	chr10	15097179	15104257	+	RPP38
ENSG00000150556.17	125.808	-0.622696	0.192869	-3.2286	0.00124398	0.0142829	chr2	149038698	149215262	+	LYPD6B
ENSG00000164610.10	341.43	0.537174	0.166501	3.22625	0.00125425	0.0143843	chr7	33094796	33109404	-	RP9
ENSG00000103742.12	42.1003	0.797809	0.247275	3.2264	0.00125359	0.0143843	chr15	65381483	65422947	-	IGDCC4
ENSG00000142611.17	238.312	-0.703353	0.21805	-3.22566	0.00125684	0.0144058	chr1	3069167	3438621	+	PRDM16
ENSG00000213199.8	115.6	-0.739473	0.229306	-3.22483	0.00126048	0.0144391	chr7	151048291	151052754	+	ASIC3
ENSG00000285600.2	9.47976	-1.09218	0.338883	-3.22288	0.00126908	0.014524	chr3	127620105	127629049	-	ENSG00000285600
ENSG00000213693.4	42.0878	0.786697	0.244114	3.22266	0.00127007	0.014524	chr11	43897455	43899636	+	SEC14L1P1
ENSG00000215302.9	15.0626	-1.00488	0.311811	-3.22272	0.00126981	0.014524	chr15	30470778	30484689	+	WHAMMP4
ENSG00000111846.20	11.2723	1.09259	0.339109	3.22193	0.00127329	0.0145503	chr6	10492222	10629368	+	GCNT2
ENSG00000138134.12	500.122	0.623305	0.193464	3.22181	0.00127382	0.0145503	chr10	88879733	88975153	+	STAMBPL1
ENSG00000166833.23	358.209	0.646782	0.200797	3.22108	0.0012771	0.0145754	chr11	19350723	20121601	+	NAV2
ENSG00000142178.9	109.113	0.683312	0.212143	3.22099	0.00127748	0.0145754	chr21	43414482	43427131	-	SIK1
ENSG00000180592.17	54.6356	-0.843063	0.261809	-3.22014	0.00128128	0.014602	chr10	21513474	21525682	-	SKIDA1
ENSG00000182628.13	2193.54	0.597992	0.185703	3.22014	0.00128126	0.014602	chr17	59109856	59155248	-	SKA2
ENSG00000235903.11	56.4799	-0.756891	0.235136	-3.21895	0.0012866	0.0146459	chr13	46052496	46161379	+	CPB2-AS1
ENSG00000135709.14	506.318	-0.622199	0.193287	-3.21905	0.00128617	0.0146459	chr16	85027781	85094230	+	KIAA0513
ENSG00000166140.17	932.004	-0.594658	0.18478	-3.2182	0.00128997	0.014676	chr15	40807085	40815084	+	ZFYVE19
ENSG00000273036.4	176.665	-0.660321	0.205268	-3.21687	0.00129597	0.0147358	chr9	38542313	38542569	-	CYP4F33P
ENSG00000207145.1	137.559	0.74812	0.232595	3.2164	0.00129808	0.0147514	chr11	93733465	93733597	-	SNORA18
ENSG00000077522.15	6.41349	-1.11539	0.346941	-3.21492	0.0013048	0.0148078	chr1	236686498	236764631	+	ACTN2
ENSG00000171160.18	216.861	-0.553368	0.17213	-3.21482	0.00130526	0.0148078	chr10	97614552	97633500	-	MORN4
ENSG00000189319.14	685.968	-0.458525	0.142616	-3.2151	0.00130401	0.0148078	chr10	124619291	124744378	-	FAM53B
ENSG00000134569.10	656.681	-0.544506	0.169383	-3.21464	0.0013061	0.0148089	chr11	46856716	46918550	-	LRP4
ENSG00000154153.15	154.05	-0.693341	0.215761	-3.21347	0.0013114	0.0148605	chr5	16473052	16617101	-	RETREG1
ENSG00000275993.4	99.7083	0.681674	0.212242	3.21179	0.00131913	0.0149397	chr21	6111130	6123778	+	ENSG00000275993
ENSG00000168497.5	73.0485	1.11158	0.346177	3.211	0.00132272	0.0149719	chr2	191834309	191847088	-	CAVIN2
ENSG00000260027.5	1596.04	0.528543	0.164658	3.20995	0.00132756	0.0150181	chr17	48607231	48611017	-	HOXB7
ENSG00000055044.11	5385.67	0.631718	0.196858	3.20901	0.00133195	0.0150592	chr2	202265762	202303661	+	NOP58
ENSG00000273096.1	4.49908	1.10557	0.344649	3.20781	0.00133751	0.0151136	chr22	38736609	38736792	-	ENSG00000273096
ENSG00000253130.2	8.42543	1.11254	0.346918	3.20694	0.00134156	0.0151508	chr8	8561385	8574038	+	ENSG00000253130
ENSG00000284634.1	39.5865	-0.80927	0.252391	-3.20642	0.00134397	0.0151694	chr12	9448294	9658392	+	ENSG00000284634
ENSG00000254656.3	3.8786	1.08097	0.337231	3.20542	0.00134865	0.0152136	chr14	100879752	100903722	-	RTL1
ENSG00000170915.9	179.167	-0.837568	0.26138	-3.20441	0.00135338	0.0152584	chr6	52362150	52407777	+	PAQR8
ENSG00000182687.4	9.20277	1.10554	0.345112	3.20341	0.0013581	0.0153029	chr17	76074780	76077537	+	GALR2
ENSG00000229195.1	6.21421	-1.11085	0.346887	-3.20234	0.00136316	0.0153513	chr2	165794856	165846091	-	ENSG00000229195
ENSG00000277476.1	131.479	-0.715536	0.223487	-3.20168	0.00136628	0.0153778	chr17	68133200	68135935	+	ENSG00000277476
ENSG00000170498.10	9.56177	1.1036	0.344785	3.20083	0.00137032	0.0154146	chr1	204190340	204196491	-	KISS1
ENSG00000182944.18	9715.93	0.515354	0.161066	3.19964	0.001376	0.0154697	chr22	29268008	29300525	+	EWSR1
ENSG00000128881.18	784.954	-0.588526	0.184195	-3.19513	0.00139766	0.0157044	chr15	42738729	42920809	-	TTBK2
ENSG00000265943.1	9.72364	-1.07721	0.337164	-3.19493	0.00139866	0.0157069	chr18	22699480	22933764	-	ENSG00000265943
ENSG00000170270.5	129.162	-0.736168	0.230483	-3.19403	0.00140302	0.0157381	chr14	93202893	93207065	-	GON7
ENSG00000268205.1	950.547	-0.683298	0.213919	-3.19419	0.00140225	0.0157381	chr19	57304304	57308562	+	ENSG00000268205
ENSG00000172965.17	597.944	0.495071	0.155019	3.19362	0.001405	0.0157435	chr2	111006014	111523376	-	MIR4435-2HG
ENSG00000160256.13	838.893	0.648301	0.203	3.19361	0.00140508	0.0157435	chr21	44940011	44976989	+	SLX9
ENSG00000090339.9	19.6619	0.982059	0.307553	3.19314	0.00140736	0.0157602	chr19	10271092	10286615	+	ICAM1
ENSG00000137825.11	296.66	-0.755626	0.23673	-3.19194	0.00141323	0.0158171	chr15	41493873	41503551	+	ITPKA
ENSG00000133111.4	135.764	-0.661818	0.207383	-3.19129	0.00141639	0.0158436	chr13	36819221	36829104	+	RFXAP
ENSG00000143457.11	1120.13	-0.47637	0.149292	-3.19085	0.00141854	0.0158499	chr1	150646229	150697154	-	GOLPH3L
ENSG00000089048.15	2516.96	0.636746	0.199549	3.19094	0.00141813	0.0158499	chr20	13714321	13784919	-	ESF1
ENSG00000231607.15	466.251	0.80224	0.251438	3.19061	0.00141973	0.0158543	chr13	49956669	50125720	-	DLEU2
ENSG00000027847.14	321.876	0.593247	0.18599	3.18967	0.00142438	0.0158973	chr5	177600131	177610330	+	B4GALT7
ENSG00000267270.8	51.0288	-0.821801	0.257746	-3.18841	0.00143057	0.0159576	chr18	80147911	80179839	+	PARD6G-AS1
ENSG00000204934.10	63.2655	0.718034	0.225216	3.1882	0.00143162	0.0159603	chr7	149867772	149873845	-	ATP6V0E2-AS1
ENSG00000234127.9	412.29	-0.548532	0.172085	-3.18756	0.00143477	0.0159811	chr6	30184454	30213427	-	TRIM26
ENSG00000140481.15	22.0972	-1.03599	0.325017	-3.1875	0.00143508	0.0159811	chr15	74217200	74336141	+	CCDC33
ENSG00000174953.14	1121.65	0.641948	0.201448	3.18667	0.00143921	0.0160143	chr3	154272545	154324487	-	DHX36
ENSG00000261253.2	13.8893	-1.06634	0.334634	-3.18658	0.00143966	0.0160143	chr16	89321132	89325110	+	ENSG00000261253
ENSG00000115641.19	2231.86	0.549511	0.1727	3.18188	0.00146323	0.0162673	chr2	105357711	105438513	-	FHL2
ENSG00000148331.12	1299.05	0.520591	0.16364	3.18132	0.00146606	0.0162897	chr9	129634603	129642169	-	ASB6
ENSG00000196591.12	2262.76	0.529771	0.166563	3.1806	0.00146968	0.0163034	chr6	113933027	113971157	-	HDAC2
ENSG00000002746.15	154.601	-0.551905	0.173523	-3.18059	0.00146974	0.0163034	chr7	43112644	43566001	+	HECW1
ENSG00000005889.16	1205.99	0.46925	0.147526	3.1808	0.00146868	0.0163034	chrX	24149644	24216255	+	ZFX
ENSG00000288086.1	9.68708	1.07069	0.336666	3.18027	0.00147136	0.0163123	chr20	57116565	57119543	-	ENSG00000288086
ENSG00000259984.1	31.0459	-0.84714	0.266388	-3.1801	0.00147222	0.0163128	chr1	25336428	25337465	-	ENSG00000259984
ENSG00000204392.11	919.965	-0.414994	0.130519	-3.17956	0.00147499	0.0163255	chr6	31797395	31806966	-	LSM2
ENSG00000146530.15	457.547	-0.494933	0.155659	-3.17961	0.00147475	0.0163255	chr7	12330884	12403865	-	VWDE
ENSG00000154065.17	132.525	-0.578136	0.181842	-3.17932	0.00147619	0.0163296	chr18	23598925	23662911	-	ANKRD29
ENSG00000165959.12	845.537	-0.5918	0.186158	-3.17902	0.00147774	0.0163377	chr14	95181939	95319908	-	CLMN
ENSG00000162419.13	558.077	-0.464207	0.146031	-3.17882	0.00147876	0.01634	chr1	28668777	28719353	+	GMEB1
ENSG00000072134.16	1135.94	-0.413711	0.130217	-3.17709	0.0014876	0.0164286	chr17	19237365	19336715	+	EPN2
ENSG00000287625.1	54.5896	0.747852	0.235405	3.17688	0.0014887	0.0164316	chr2	84926018	84966685	+	ENSG00000287625
ENSG00000086300.17	512.425	-0.71637	0.225529	-3.1764	0.00149114	0.0164494	chr7	26291861	26374383	+	SNX10
ENSG00000109099.16	1405.26	-0.473365	0.149036	-3.17619	0.00149225	0.0164527	chr17	15229772	15272292	-	PMP22
ENSG00000238113.7	68.7688	-0.826863	0.260477	-3.17441	0.0015014	0.0165444	chr9	62801464	62813486	+	LINC01410
ENSG00000144331.20	421.443	-0.53967	0.170082	-3.173	0.00150872	0.0166067	chr2	179441981	179861612	-	ZNF385B
ENSG00000183134.5	7.54805	1.09628	0.345488	3.17314	0.00150799	0.0166067	chr11	60850932	60855950	-	PTGDR2
ENSG00000155849.16	4.91473	1.0962	0.345525	3.17255	0.00151105	0.0166232	chr7	36852905	37449223	-	ELMO1
ENSG00000129460.17	1390.12	0.465862	0.14689	3.17151	0.0015165	0.0166655	chr14	23469678	23509862	+	NGDN
ENSG00000169035.12	970.046	0.688036	0.216944	3.1715	0.00151656	0.0166655	chr19	50976467	50984038	-	KLK7
ENSG00000251003.9	274.482	-0.617312	0.194712	-3.17038	0.00152239	0.0167204	chr8	105546088	106060524	-	ZFPM2-AS1
ENSG00000149679.12	668.004	-0.561203	0.177034	-3.17002	0.00152429	0.016732	chr20	62388633	62407285	-	CABLES2
ENSG00000135363.12	64.9813	-0.732733	0.231159	-3.16981	0.00152536	0.0167346	chr11	33858575	33892076	-	LMO2
ENSG00000178826.11	66.7781	0.792955	0.250174	3.16961	0.00152642	0.016737	chr7	143279956	143288048	+	TMEM139
ENSG00000114654.8	26.8642	0.894955	0.282398	3.16912	0.00152899	0.016756	chr3	129001303	129040742	+	EFCC1
ENSG00000237357.2	76.5434	-0.672569	0.212296	-3.16808	0.0015345	0.0168072	chr9	42566678	42569353	-	FAM88E
ENSG00000204120.16	4115	0.41778	0.131918	3.16697	0.00154036	0.0168621	chr2	232697298	232860605	+	GIGYF2
ENSG00000133142.19	761	0.508611	0.160608	3.16678	0.00154135	0.0168637	chrX	103576230	103587729	+	TCEAL4
ENSG00000198301.12	2370.42	0.552416	0.174458	3.16647	0.001543	0.0168725	chr4	75949914	75990945	-	SDAD1
ENSG00000132646.11	8431.02	-0.541986	0.171306	-3.16384	0.001557	0.0170163	chr20	5114952	5126626	-	PCNA
ENSG00000255135.5	262.87	-0.482401	0.152523	-3.16282	0.0015625	0.017067	chr11	76441329	76444688	-	EMSY-DT
ENSG00000230359.5	49.812	0.721632	0.228344	3.16028	0.00157617	0.017207	chr7	129055222	129057239	+	TPI1P2
ENSG00000286755.1	42.7819	-0.868042	0.27473	-3.15962	0.00157977	0.0172369	chr3	198027955	198035970	-	ENSG00000286755
ENSG00000147654.16	751.553	0.658555	0.208459	3.15916	0.00158223	0.0172522	chr8	109539710	109570072	+	EBAG9
ENSG00000165152.9	677.584	-0.489703	0.155017	-3.15904	0.0015829	0.0172522	chr9	101473169	101533448	-	PGAP4
ENSG00000152127.9	2359.12	-0.406635	0.12886	-3.15563	0.00160152	0.0174456	chr2	134120181	134454621	+	MGAT5
ENSG00000279520.1	64.292	0.72365	0.229353	3.15518	0.00160397	0.0174627	chr16	2516657	2517999	+	ENSG00000279520
ENSG00000246145.1	5.81841	1.09412	0.346907	3.15391	0.00161097	0.0175103	chr8	66419588	66428977	-	RRS1-DT
ENSG00000165617.16	118.975	-0.688886	0.21842	-3.15396	0.00161074	0.0175103	chr14	58634067	58648321	+	DACT1
ENSG00000260563.3	69.5193	-0.735079	0.233048	-3.15419	0.00160945	0.0175103	chr17	82293715	82294910	+	ENSG00000260563
ENSG00000210112.1	23.6159	0.950723	0.301547	3.15282	0.00161701	0.0175665	chrM	4401	4469	+	MT-TM
ENSG00000164292.13	4045.92	-0.556374	0.176482	-3.15259	0.00161827	0.0175696	chr5	95731145	95796361	+	RHOBTB3
ENSG00000196689.13	548.403	-0.559312	0.177421	-3.15245	0.00161906	0.0175696	chr17	3565443	3609411	-	TRPV1
ENSG00000143772.11	282.802	-0.547208	0.173606	-3.15201	0.00162153	0.0175868	chr1	226631689	226739323	-	ITPKB
ENSG00000105327.18	134.716	-0.690865	0.219203	-3.15171	0.00162319	0.0175953	chr19	47220823	47232766	-	BBC3
ENSG00000173436.15	81.2799	0.631872	0.20053	3.15101	0.00162707	0.0176278	chr1	19484402	19629821	+	MICOS10
ENSG00000277103.1	4.64051	-1.08979	0.345951	-3.15012	0.00163202	0.0176718	chr9	97151893	97152694	-	ENSG00000277103
ENSG00000260941.1	8.8006	-1.08145	0.343396	-3.14927	0.0016368	0.0177095	chr1	119597701	119599271	-	LINC00622
ENSG00000164651.18	10.7085	-1.04292	0.331172	-3.14918	0.00163727	0.0177095	chr7	20782278	20786886	-	SP8
ENSG00000125122.18	26.3495	0.891587	0.283155	3.14876	0.00163967	0.0177258	chr16	67207138	67227048	-	FBXL9P
ENSG00000238058.2	79.9099	0.646331	0.20532	3.14792	0.00164437	0.0177591	chr9	135907811	135916126	+	CAMSAP1-DT
ENSG00000105325.15	2168.21	0.588269	0.186877	3.14789	0.00164452	0.0177591	chr19	3506310	3538334	+	FZR1
ENSG00000175048.17	288.544	-0.509314	0.161848	-3.14687	0.0016503	0.0178022	chr6	157381132	157678157	+	ZDHHC14
ENSG00000184009.13	115551	0.591506	0.187962	3.14694	0.00164991	0.0178022	chr17	81509412	81523847	-	ACTG1
ENSG00000114166.8	158.35	-0.722694	0.229899	-3.14353	0.00166924	0.0179871	chr3	20040445	20154404	+	KAT2B
ENSG00000107164.17	3906.27	0.420898	0.133893	3.14354	0.0016692	0.0179871	chr9	130579576	130638352	+	FUBP3
ENSG00000184292.7	55.4294	1.06941	0.340312	3.14244	0.00167548	0.0180361	chr1	58575432	58577252	-	TACSTD2
ENSG00000071282.12	86.4475	-0.630638	0.200686	-3.14242	0.0016756	0.0180361	chr3	8501806	8574668	+	LMCD1
ENSG00000100027.17	55.282	-0.971345	0.309189	-3.14159	0.00168033	0.0180773	chr22	21697535	21735794	-	YPEL1
ENSG00000182197.13	827.942	0.45937	0.14624	3.14119	0.0016826	0.018092	chr8	117794489	118111826	-	EXT1
ENSG00000247498.11	149.111	-0.556025	0.177021	-3.14101	0.00168367	0.0180938	chr12	12927726	12984645	+	GPRC5D-AS1
ENSG00000135457.11	1512.28	0.435576	0.13869	3.14065	0.00168573	0.0180965	chr12	51093655	51173135	-	TFCP2
ENSG00000284526.1	27.3572	-0.914892	0.291297	-3.14075	0.00168514	0.0180965	chr17	76563709	76570544	-	ENSG00000284526
ENSG00000204356.14	1412.63	0.460835	0.146776	3.13972	0.00169108	0.0181442	chr6	31952086	31958971	-	NELFE
ENSG00000134809.9	569.614	0.617505	0.196736	3.13874	0.00169674	0.0181951	chr11	57528463	57530803	-	TIMM10
ENSG00000138709.20	1325.89	0.648328	0.206641	3.13746	0.00170419	0.0182652	chr4	128061285	128211988	+	LARP1B
ENSG00000261560.1	54.2475	0.744041	0.237173	3.13713	0.00170613	0.0182762	chr16	11881074	11882569	-	ENSG00000261560
ENSG00000166268.11	8.73347	-1.06312	0.338904	-3.13694	0.00170721	0.018278	chr12	69825226	69959097	+	MYRFL
ENSG00000223685.8	7.75866	1.08404	0.345652	3.13622	0.00171139	0.0183129	chr13	38053768	38350241	-	LINC00571
ENSG00000273033.2	173.502	-0.636325	0.202957	-3.13527	0.00171693	0.0183526	chr3	122886940	122892416	+	LINC02035
ENSG00000249395.4	46.8895	-0.810978	0.258662	-3.13528	0.00171693	0.0183526	chr8	75223134	75352327	-	CASC9
ENSG00000100439.11	420.179	-0.482346	0.153933	-3.13348	0.00172747	0.018455	chr14	22598299	22612963	+	ABHD4
ENSG00000275832.5	929.028	0.530743	0.169387	3.13333	0.00172837	0.018455	chr17	38419279	38512385	+	ARHGAP23
ENSG00000267919.1	20.5185	-0.928667	0.296473	-3.13239	0.00173392	0.0185012	chr2	219645089	219645631	+	ENSG00000267919
ENSG00000186451.2	25.9265	-0.940544	0.30029	-3.13212	0.00173547	0.0185012	chr3	57060663	57075432	+	SPATA12
ENSG00000064666.15	8577.27	0.536092	0.171157	3.13216	0.00173523	0.0185012	chr19	1026607	1039068	+	CNN2
ENSG00000048162.22	1964.69	0.567726	0.181291	3.13157	0.00173875	0.0185263	chr5	176383945	176388927	-	NOP16
ENSG00000176920.13	165.319	0.563397	0.179942	3.13099	0.00174217	0.0185528	chr19	48695970	48705951	+	FUT2
ENSG00000166261.11	658.52	0.499459	0.159536	3.1307	0.00174392	0.0185616	chr11	123723913	123741671	-	ZNF202
ENSG00000138346.15	1088.14	-0.537561	0.171765	-3.12963	0.00175024	0.0186189	chr10	68414063	68472121	-	DNA2
ENSG00000157927.17	71.7609	-0.799298	0.255622	-3.12687	0.00176675	0.0187845	chr7	4797054	4883716	-	RADIL
ENSG00000150687.12	551.587	0.639358	0.204483	3.12671	0.00176774	0.0187851	chr11	86800520	86952910	+	PRSS23
ENSG00000105204.14	163.103	0.599779	0.191903	3.12544	0.00177542	0.0188566	chr19	39825349	39834201	-	DYRK1B
ENSG00000177042.16	410.012	-0.523936	0.167694	-3.12436	0.0017819	0.0189154	chr11	695590	705028	+	TMEM80
ENSG00000256982.3	47.2689	0.731463	0.23413	3.12417	0.00178306	0.0189177	chr16	89046230	89052966	-	ENSG00000256982
ENSG00000170396.9	174.208	0.691256	0.221468	3.12124	0.00180093	0.0190971	chr2	184598528	184939492	+	ZNF804A
ENSG00000164124.11	207.322	-0.647418	0.207575	-3.11896	0.00181493	0.0192354	chr4	158210484	158255416	+	TMEM144
ENSG00000229299.2	51.6049	-0.807124	0.258801	-3.1187	0.00181649	0.0192417	chr20	63744688	63745951	+	ZBTB46-AS2
ENSG00000185621.11	405.139	0.474466	0.152144	3.11853	0.00181757	0.0192429	chr3	197960199	198043720	+	LMLN
ENSG00000276517.1	18.1802	1.01216	0.32458	3.11836	0.00181859	0.019243	chr2	32526503	32529507	+	ENSG00000276517
ENSG00000213279.2	24.8915	0.888342	0.284888	3.11821	0.0018195	0.019243	chr22	49572263	49575426	-	ENSG00000213279
ENSG00000158691.15	79.6396	0.670513	0.215075	3.11757	0.00182347	0.0192645	chr6	28378954	28399747	-	ZSCAN12
ENSG00000167644.12	12.7293	1.02156	0.327678	3.11758	0.0018234	0.0192645	chr19	38304163	38305006	+	C19orf33
ENSG00000263513.6	85.7881	0.871637	0.279664	3.11673	0.00182871	0.0193036	chr1	143955286	143971986	-	FAM72C
ENSG00000138594.14	6122.23	0.575808	0.184761	3.11651	0.00183006	0.0193036	chr15	51829652	51915725	+	TMOD3
ENSG00000034152.19	2547.15	0.67468	0.216479	3.1166	0.00182949	0.0193036	chr17	21284710	21315232	+	MAP2K3
ENSG00000290865.1	176.408	0.526198	0.168873	3.11594	0.00183362	0.0193309	chr16	22418671	22437715	-	RRN3P3
ENSG00000095002.15	3183.29	-0.506797	0.162747	-3.11402	0.00184555	0.0194465	chr2	47403066	47567156	+	MSH2
ENSG00000143669.16	340.875	-0.565368	0.181627	-3.11279	0.00185328	0.0195082	chr1	235661040	235883724	-	LYST
ENSG00000287923.1	17.7762	-0.927888	0.29809	-3.11278	0.00185337	0.0195082	chr13	105950397	106064069	-	ENSG00000287923
ENSG00000285725.1	58.8669	0.752058	0.241652	3.11216	0.00185725	0.0195388	chr7	97966376	97970404	-	ENSG00000285725
ENSG00000145088.9	55.4769	-0.694881	0.223324	-3.11154	0.00186117	0.0195697	chr3	121835208	121886526	+	EAF2
ENSG00000157087.20	4.09001	1.03692	0.333288	3.11119	0.00186337	0.0195826	chr3	10324022	10708007	-	ATP2B2
ENSG00000166860.3	1172.91	-0.493952	0.158842	-3.1097	0.00187275	0.0196708	chr12	56998835	57006546	-	ZBTB39
ENSG00000148660.22	1338.84	-0.423974	0.136392	-3.1085	0.00188038	0.0197405	chr10	73812500	73874591	-	CAMK2G
ENSG00000134291.12	2567.26	-0.491734	0.1582	-3.1083	0.00188165	0.0197435	chr12	47963583	47968878	+	TMEM106C
ENSG00000105989.10	4.91105	1.07275	0.34532	3.10654	0.00189292	0.0198513	chr7	117275450	117323058	-	WNT2
ENSG00000167182.16	730.024	0.586902	0.188936	3.10635	0.00189412	0.0198534	chr17	47896235	47928957	+	SP2
ENSG00000142634.13	4485.97	0.602273	0.193897	3.10616	0.00189536	0.019856	chr1	15409887	15430339	+	EFHD2
ENSG00000011295.16	2048.54	0.484511	0.156046	3.10492	0.00190328	0.0199286	chr17	15999823	16029404	+	TTC19
ENSG00000213047.13	194.012	-0.708041	0.2282	-3.10272	0.00191752	0.0200672	chr1	197504747	197775480	-	DENND1B
ENSG00000231172.2	40.5181	0.829915	0.267614	3.10116	0.00192765	0.0201626	chr2	75524067	75542706	+	EVA1A-AS
ENSG00000167355.8	499.216	0.72994	0.235426	3.10051	0.00193186	0.0201961	chr11	5342585	5343524	-	OR51B5
ENSG00000211584.14	716.737	-0.54008	0.174229	-3.09983	0.00193629	0.020228	chr12	47758577	47782751	+	SLC48A1
ENSG00000140284.11	695.132	0.757413	0.244348	3.09974	0.00193694	0.020228	chr15	50182195	50236385	+	SLC27A2
ENSG00000121057.13	3105.57	0.443608	0.143187	3.09811	0.00194762	0.0203289	chr17	57085245	57121344	+	AKAP1
ENSG00000163002.13	754.858	0.603372	0.194804	3.09733	0.00195274	0.0203717	chr2	183117513	183161680	+	NUP35
ENSG00000291073.1	41.8635	0.855053	0.276122	3.09665	0.0019572	0.0204076	chr16	21446682	21520179	-	ENSG00000291073
ENSG00000181322.15	7.13551	-1.06711	0.344764	-3.09518	0.00196693	0.0204984	chr3	138261436	138329886	-	NME9
ENSG00000189280.3	280.834	0.531855	0.171985	3.09245	0.00198512	0.0206664	chr1	34755046	34758512	+	GJB5
ENSG00000264175.1	17.6171	-1.02863	0.332613	-3.09258	0.00198427	0.0206664	chr19	18386561	18386634	+	MIR3189
ENSG00000135272.13	687.8	0.63721	0.20615	3.09101	0.0019948	0.0207563	chr7	114922093	115019917	+	MDFIC
ENSG00000134070.5	100.331	-0.607348	0.19663	-3.08878	0.0020098	0.0209015	chr3	10164918	10243745	+	IRAK2
ENSG00000174371.17	1384.13	-0.50253	0.162772	-3.08733	0.00201964	0.020982	chr1	241848203	241889939	+	EXO1
ENSG00000226479.4	1310.51	0.423344	0.137121	3.08737	0.00201939	0.020982	chr2	120217478	120223400	-	TMEM185B
ENSG00000012048.24	3125.91	-0.495314	0.16048	-3.08644	0.00202566	0.0210336	chr17	43044294	43125483	-	BRCA1
ENSG00000159166.15	1598.85	0.479795	0.155518	3.08515	0.00203452	0.0211146	chr1	201380832	201399548	-	LAD1
ENSG00000158882.15	436.568	0.569087	0.184535	3.0839	0.00204305	0.0211613	chr1	161225938	161230746	+	TOMM40L
ENSG00000139746.16	2962.81	0.524782	0.17017	3.08387	0.00204325	0.0211613	chr13	79318867	79406255	-	RBM26
ENSG00000105127.10	1633.69	0.438267	0.142111	3.08398	0.00204252	0.0211613	chr19	15353384	15379787	-	AKAP8
ENSG00000213740.2	82.5427	0.70712	0.229279	3.08411	0.00204161	0.0211613	chrX	68783471	68785066	+	SERBP1P1
ENSG00000260274.2	45.669	0.706735	0.229184	3.0837	0.00204446	0.0211628	chr15	75368056	75370262	+	ENSG00000260274
ENSG00000175643.10	299.931	-0.553023	0.179355	-3.08339	0.00204654	0.0211733	chr16	11249648	11381662	+	RMI2
ENSG00000167785.9	507.78	-0.492042	0.159678	-3.08146	0.00205988	0.0213003	chr19	8806169	8832304	-	ZNF558
ENSG00000275342.5	900.034	0.614081	0.199387	3.07984	0.00207114	0.0214057	chr8	8317735	8386439	-	PRAG1
ENSG00000186105.8	13.3064	0.99166	0.322047	3.07924	0.00207531	0.0214378	chr5	62578818	62581446	+	LRRC70
ENSG00000136866.14	72.4288	-0.649824	0.211112	-3.07811	0.00208321	0.0215082	chr9	113038376	113056759	-	ZFP37
ENSG00000268223.7	490.478	0.68569	0.222852	3.07688	0.0020918	0.0215857	chr5	116032323	116060118	+	ARL14EPL
ENSG00000058335.16	19.324	0.961795	0.312646	3.07631	0.00209581	0.0216159	chr15	78959905	79090780	-	RASGRF1
ENSG00000248015.7	229.843	-0.594218	0.193184	-3.07592	0.00209853	0.0216328	chr19	1392169	1396467	-	ENSG00000248015
ENSG00000285999.1	22.2439	-0.888623	0.288934	-3.07552	0.00210137	0.0216509	chr5	66085404	66093937	+	ENSG00000285999
ENSG00000289286.1	15.0511	0.995195	0.32364	3.07501	0.00210497	0.0216768	chr6	73570460	73571961	-	ENSG00000289286
ENSG00000136770.11	1123.27	0.55531	0.180615	3.07455	0.0021082	0.0216989	chr10	21756547	22003730	-	DNAJC1
ENSG00000224094.1	30.1826	1.05171	0.342156	3.07377	0.00211374	0.0217448	chr3	45159773	45160175	-	RPS24P8
ENSG00000226088.1	32.0899	0.987731	0.321476	3.07248	0.00212285	0.0217935	chr1	70359561	70360437	-	HHLA3-AS1
ENSG00000134884.15	3571.73	0.378249	0.123096	3.0728	0.0021206	0.0217935	chr13	106541672	106568137	-	ARGLU1
ENSG00000054690.14	1067.09	-0.476764	0.155169	-3.07255	0.00212238	0.0217935	chr14	67533289	67589612	+	PLEKHH1
ENSG00000213888.3	77.2656	0.634679	0.206556	3.07268	0.00212149	0.0217935	chr22	31346776	31348719	+	LINC01521
ENSG00000215424.10	133.95	0.687501	0.223777	3.07225	0.00212449	0.0217992	chr21	46229220	46251871	+	MCM3AP-AS1
ENSG00000196787.4	22.8129	0.873545	0.284357	3.072	0.00212631	0.0218067	chr6	27133042	27133535	+	H2AC11
ENSG00000152284.5	394.552	-0.601224	0.19584	-3.06997	0.00214079	0.0219326	chr2	85133391	85310387	+	TCF7L1
ENSG00000146223.16	6177.52	0.447639	0.145809	3.07004	0.00214028	0.0219326	chr6	42879615	42889925	+	RPL7L1
ENSG00000115525.18	58.2494	-0.675449	0.220127	-3.06845	0.00215175	0.0220337	chr2	85837119	85905199	-	ST3GAL5
ENSG00000132478.10	1078.79	-0.539642	0.175895	-3.06798	0.00215511	0.0220507	chr17	75784805	75825799	+	UNK
ENSG00000125775.15	25.9482	0.898647	0.292918	3.06791	0.00215562	0.0220507	chr20	1309908	1329139	-	SDCBP2
ENSG00000249857.1	46.8145	0.838448	0.273481	3.06583	0.00217064	0.022193	chr5	82940457	82940983	-	ENSG00000249857
ENSG00000205133.12	294.267	-0.676131	0.220551	-3.06564	0.00217206	0.0221961	chr8	92883531	93017673	-	TRIQK
ENSG00000113594.10	483.485	-0.580671	0.189467	-3.06476	0.00217847	0.0222499	chr5	38474667	38595404	-	LIFR
ENSG00000155099.8	195.234	-0.554644	0.180984	-3.06461	0.00217957	0.0222499	chr8	90993801	91040859	-	PIP4P2
ENSG00000107249.24	446.923	0.464929	0.151717	3.06446	0.00218066	0.0222499	chr9	3824126	4300068	-	GLIS3
ENSG00000168743.13	1017.98	-0.513229	0.167498	-3.06409	0.00218333	0.0222657	chr4	105895439	105971671	+	NPNT
ENSG00000254846.1	7.89057	-1.05699	0.345115	-3.06271	0.00219342	0.0223572	chr14	20344232	20346888	-	ENSG00000254846
ENSG00000132846.6	421.35	-0.493663	0.161195	-3.06253	0.00219475	0.0223593	chr5	77072071	77087285	-	ZBED3
ENSG00000081320.11	759.134	0.742063	0.242355	3.06188	0.00219949	0.0223734	chr2	196133582	196176503	-	STK17B
ENSG00000182810.7	435.428	0.545142	0.178036	3.06198	0.00219879	0.0223734	chr16	68020915	68023232	-	DDX28
ENSG00000089847.13	127.238	0.635446	0.207526	3.062	0.00219862	0.0223734	chr19	4182688	4224814	+	ANKRD24
ENSG00000112763.17	692.249	0.464631	0.15188	3.0592	0.00221932	0.0225637	chr6	26457903	26476621	+	BTN2A1
ENSG00000207112.1	49.5807	0.861113	0.281527	3.05872	0.00222283	0.0225879	chr11	93730512	93730646	-	SNORA25
ENSG00000159882.13	132.058	-0.535073	0.175027	-3.05709	0.00223494	0.0226993	chr19	44002956	44013924	+	ZNF230
ENSG00000170468.8	256.012	0.625227	0.204643	3.05521	0.00224904	0.022831	chr14	73490932	73493394	+	RIOX1
ENSG00000160326.14	762.284	0.539869	0.176728	3.05479	0.00225216	0.022851	chr9	133471093	133479099	-	SLC2A6
ENSG00000160606.11	298.826	0.578441	0.189367	3.05461	0.00225352	0.0228532	chr17	28724347	28726932	-	TLCD1
ENSG00000223813.5	35.7145	-0.837814	0.274322	-3.05413	0.00225716	0.0228785	chr7	29514223	29563706	-	PRR15-DT
ENSG00000232931.6	1067.52	-0.441223	0.144551	-3.05237	0.00227046	0.0230016	chr2	95807051	95818459	-	LINC00342
ENSG00000203279.6	57.6198	-0.772241	0.253077	-3.05141	0.00227768	0.0230612	chr9	97200474	97238766	-	ENSG00000203279
ENSG00000125898.13	316.115	0.658788	0.215905	3.05128	0.00227864	0.0230612	chr20	833714	846279	+	FAM110A
ENSG00000126882.14	166.852	-0.640803	0.210089	-3.05015	0.00228725	0.0231365	chr9	131258075	131277365	-	FAM78A
ENSG00000198796.7	19.7303	0.958242	0.314183	3.04995	0.00228882	0.0231407	chr18	58481246	58629091	-	ALPK2
ENSG00000274173.1	37.0161	-0.780604	0.256095	-3.0481	0.00230294	0.0232717	chr20	24931839	24932983	+	LINC02967
ENSG00000138172.11	997.777	-0.563691	0.184949	-3.04782	0.00230506	0.0232813	chr10	103446785	103452402	-	CALHM2
ENSG00000276116.2	35.8335	0.795151	0.26098	3.04679	0.002313	0.0233498	chr14	65411169	65412690	-	FUT8-AS1
ENSG00000271869.2	55.3094	-0.736094	0.241674	-3.04582	0.0023205	0.0234082	chr8	30155827	30156633	-	DCTN6-DT
ENSG00000099942.13	5083.58	-0.42849	0.140685	-3.04573	0.00232113	0.0234082	chr22	20917406	20953747	+	CRKL
ENSG00000171951.5	603.502	0.634365	0.208316	3.0452	0.00232522	0.0234376	chr2	223596939	223602361	-	SCG2
ENSG00000159023.23	2006.02	-0.428285	0.140667	-3.04468	0.00232929	0.0234667	chr1	28887090	29120046	+	EPB41
ENSG00000234477.1	6.50622	1.05589	0.346936	3.04347	0.00233866	0.0235493	chr17	40921429	40975926	+	ENSG00000234477
ENSG00000067221.14	64.3108	0.794086	0.261029	3.04213	0.00234908	0.0236422	chr15	73978925	73994622	-	STOML1
ENSG00000074219.14	602.934	-0.544466	0.178986	-3.04196	0.00235046	0.0236443	chr19	49340594	49362457	-	TEAD2
ENSG00000163322.14	542.19	-0.507355	0.166838	-3.041	0.00235793	0.0237074	chr4	83459516	83485555	-	ABRAXAS1
ENSG00000258667.3	39.9586	0.959522	0.315578	3.04053	0.00236165	0.0237241	chr14	61707297	61751100	-	HIF1A-AS3
ENSG00000263080.1	10.0439	-1.02918	0.338493	-3.04049	0.00236196	0.0237241	chr16	11341808	11345211	-	ENSG00000263080
ENSG00000107581.13	32144.4	0.383104	0.126015	3.04014	0.00236465	0.0237392	chr10	119033669	119080823	-	EIF3A
ENSG00000114541.15	46.698	-0.729158	0.239899	-3.03944	0.0023702	0.0237741	chr3	69168781	69386088	-	FRMD4B
ENSG00000291151.1	351.487	-0.577334	0.18996	-3.03925	0.0023717	0.0237741	chr7	75410327	75416794	+	NSUN5P1
ENSG00000173638.19	1528.58	0.633782	0.20853	3.03928	0.00237141	0.0237741	chr21	45498200	45563115	-	SLC19A1
ENSG00000115596.4	59.2466	-0.768786	0.25298	-3.03892	0.00237429	0.0237882	chr2	218859804	218874233	+	WNT6
ENSG00000253313.6	89.0813	-0.640807	0.210893	-3.03855	0.00237723	0.0238056	chr1	43281876	43285617	-	C1orf210
ENSG00000265112.1	33.6667	0.78549	0.258577	3.03774	0.00238356	0.0238452	chr9	89312224	89312306	+	MIR3153
ENSG00000167083.7	7.26677	1.04804	0.344995	3.03784	0.00238283	0.0238452	chr17	49202790	49210574	-	GNGT2
ENSG00000106080.11	548.855	-0.632311	0.20818	-3.03733	0.00238683	0.023863	chr7	30010586	30026702	-	FKBP14
ENSG00000099910.17	386.675	-0.527746	0.17376	-3.03722	0.00238773	0.023863	chr22	20441518	20495795	-	KLHL22
[truncated: 21,650 more rows]

## Sheet: CR6h vs CR0h DEGs
Gene ID	Base mean	log2(FC)	stderr	Wald stat	p-value	padj	chr	start	end	strand	Gene name
ENSG00000101447.15	4173.24	1.84131	0.101896	18.0705	5.44179e-73	1.06643e-68	chr20	38926311	38953106	+	FAM83D
ENSG00000172478.18	119.398	3.08456	0.190984	16.1509	1.11916e-58	1.09661e-54	chr2	240886047	240896156	-	MAB21L4
ENSG00000112984.12	5254.73	1.89539	0.125786	15.0684	2.615e-51	1.7082e-47	chr5	138179111	138187723	+	KIF20A
ENSG00000087586.18	5836.64	1.60629	0.110617	14.5211	8.90506e-48	4.36281e-44	chr20	56369388	56392337	-	AURKA
ENSG00000182481.10	22296	1.34823	0.0937946	14.3743	7.50062e-47	2.93979e-43	chr17	68035635	68046854	+	KPNA2
ENSG00000140451.13	1229.52	2.5944	0.187612	13.8286	1.71418e-43	5.59879e-40	chr15	64815631	64825668	-	PIF1
ENSG00000184661.14	2686.66	1.22187	0.0900287	13.572	5.86989e-42	1.64332e-38	chr8	25459198	25507911	+	CDCA2
ENSG00000166851.15	5549.93	1.43319	0.10661	13.4432	3.37329e-41	8.2633e-38	chr16	23678888	23690367	+	PLK1
ENSG00000123485.12	4929.34	1.3902	0.104125	13.3513	1.16428e-40	2.53515e-37	chr2	233836700	233854566	-	HJURP
ENSG00000134222.16	1630.73	1.63325	0.123554	13.2189	6.82555e-40	1.3376e-36	chr1	109279555	109283186	-	PSRC1
ENSG00000137807.16	5569.32	1.29525	0.101322	12.7835	2.02853e-37	3.61392e-34	chr15	69414245	69448427	+	KIF23
ENSG00000287064.1	162.41	2.47916	0.201273	12.3174	7.29966e-35	1.10039e-31	chr1	154671592	154678345	+	ENSG00000287064
ENSG00000100242.16	1466.51	1.61991	0.131451	12.3233	6.78522e-35	1.10039e-31	chr22	38734724	38794143	-	SUN2
ENSG00000134057.15	10802.9	1.32879	0.108573	12.2387	1.93162e-34	2.70386e-31	chr5	69167149	69178245	+	CCNB1
ENSG00000256235.3	855.546	-1.32117	0.108152	-12.2159	2.55803e-34	3.34198e-31	chr5	150778756	150796734	+	SMIM3
ENSG00000197279.5	711.566	1.3849	0.113457	12.2065	2.87085e-34	3.51626e-31	chr6	28080567	28089563	+	ZNF165
ENSG00000129195.16	1283.79	1.3625	0.112506	12.1104	9.30413e-34	1.07255e-30	chr17	6444440	6451469	+	PIMREG
ENSG00000162063.13	3708.84	1.40376	0.117124	11.9852	4.24599e-33	4.62271e-30	chr16	2429446	2458854	+	CCNF
ENSG00000111665.12	2942.82	1.41988	0.119807	11.8514	2.11593e-32	2.18242e-29	chr12	6844792	6851286	-	CDCA3
ENSG00000134690.11	4739.77	1.23887	0.105744	11.7158	1.05843e-31	1.0371e-28	chr1	37692480	37709719	+	CDCA8
ENSG00000136122.18	1001.18	1.50168	0.129528	11.5934	4.4504e-31	4.15307e-28	chr13	72727748	72756198	+	BORA
ENSG00000175063.17	5924.49	1.24955	0.10808	11.5614	6.46767e-31	5.76123e-28	chr20	45812575	45816957	+	UBE2C
ENSG00000066279.19	4361.7	1.34784	0.116836	11.5362	8.66928e-31	7.3866e-28	chr1	197084126	197146694	-	ASPM
ENSG00000188486.4	2732.34	1.24773	0.108688	11.48	1.6637e-30	1.35848e-27	chr11	119093873	119095465	-	H2AX
ENSG00000136542.9	1515.71	1.87799	0.165053	11.3781	5.37672e-30	4.2147e-27	chr2	157257704	157318491	+	GALNT5
ENSG00000139354.11	1119.18	1.4886	0.133855	11.121	9.91322e-29	7.4719e-26	chr12	100573682	100628288	+	GAS2L3
ENSG00000214049.8	2684.18	1.38334	0.125343	11.0364	2.55029e-28	1.85104e-25	chr19	15828205	15836320	+	UCA1
ENSG00000137135.18	1012.39	1.59527	0.145458	10.9673	5.49153e-28	3.84348e-25	chr9	35659342	35665195	-	ARHGEF39
ENSG00000075218.19	3414.7	1.22396	0.112107	10.9178	9.47361e-28	6.40187e-25	chr22	46296869	46330810	+	GTSE1
ENSG00000276850.5	81.125	2.56091	0.235057	10.8948	1.22013e-27	7.97031e-25	chr10	47908063	47991877	-	ENSG00000276850
ENSG00000141314.13	361.807	-1.52373	0.14087	-10.8166	2.87272e-27	1.81602e-24	chr17	32265831	32324659	+	RHBDL3
ENSG00000289357.1	190.706	1.56454	0.145996	10.7164	8.52993e-27	5.22379e-24	chr8	25508778	25509735	+	ENSG00000289357
ENSG00000117399.14	9187.34	1.05545	0.0996341	10.5933	3.20228e-26	1.90167e-23	chr1	43358980	43363203	+	CDC20
ENSG00000175305.18	1029.97	-1.78107	0.168688	-10.5584	4.64511e-26	2.67577e-23	chr8	94879769	94896678	-	CCNE2
ENSG00000128944.14	3312.96	1.35835	0.128684	10.5557	4.77889e-26	2.67577e-23	chr15	40382720	40394288	+	KNSTRN
ENSG00000187833.8	85.3314	2.43282	0.230541	10.5526	4.93947e-26	2.68885e-23	chr2	73784182	73817148	+	C2orf78
ENSG00000177352.10	460.884	1.16913	0.111133	10.5201	6.97862e-26	3.69621e-23	chr3	49162534	49166331	-	CCDC71
ENSG00000072571.20	2886.25	1.12201	0.106927	10.4932	9.2789e-26	4.78523e-23	chr5	163460365	163491941	+	HMMR
ENSG00000273760.1	42.3972	2.68658	0.256828	10.4606	1.30984e-25	6.58178e-23	chr10	47970042	47973496	-	ENSG00000273760
ENSG00000176108.9	459.537	1.296	0.124932	10.3736	3.27028e-25	1.60219e-22	chr17	80991840	81000133	+	CHMP6
ENSG00000126787.13	3944.11	0.951643	0.0921748	10.3243	5.47028e-25	2.61466e-22	chr14	55148111	55191585	-	DLGAP5
ENSG00000288559.1	238.328	-1.34804	0.130887	-10.2993	7.09826e-25	3.31201e-22	chr10	73247341	73248268	-	ENSG00000288559
ENSG00000170540.15	8444.41	1.20422	0.117344	10.2623	1.04209e-24	4.74927e-22	chr16	18791668	18801549	-	ARL6IP1
ENSG00000224903.2	208.476	-1.58535	0.15488	-10.236	1.36804e-24	6.09305e-22	chr7	156655251	156659582	-	RNF32-AS1
ENSG00000145244.12	103.849	-1.94247	0.19013	-10.2165	1.67241e-24	7.28316e-22	chr4	47593998	47838106	-	CORIN
ENSG00000103489.12	496.868	-1.16543	0.115032	-10.1314	4.01049e-24	1.70856e-21	chr16	17101768	17470960	-	XYLT1
ENSG00000185504.17	1086.69	1.1791	0.118249	9.97133	2.03476e-23	8.48408e-21	chr17	81539885	81552353	-	FAAP100
ENSG00000117525.14	7722.71	1.10119	0.110507	9.96489	2.17109e-23	8.86395e-21	chr1	94529172	94541759	-	F3
ENSG00000068489.13	5701.99	1.19604	0.120139	9.95546	2.38724e-23	9.5475e-21	chr17	59155745	59206709	+	PRR11
ENSG00000129474.16	2874.01	1.22319	0.123011	9.94376	2.68492e-23	1.05233e-20	chr14	22971176	22982551	-	AJUBA
ENSG00000138835.24	832.061	1.27877	0.129283	9.89129	4.5412e-23	1.74498e-20	chr9	113444730	113597743	+	RGS3
ENSG00000071246.11	908.269	-0.952972	0.0965239	-9.87292	5.45525e-23	2.05589e-20	chr14	76761467	76783015	+	VASH1
ENSG00000138778.14	3078.27	1.33643	0.137825	9.69653	3.11939e-22	1.15341e-19	chr4	103105348	103198445	-	CENPE
ENSG00000261373.1	944.694	0.996633	0.102983	9.67768	3.75137e-22	1.3614e-19	chr16	89711855	89718165	+	VPS9D1-AS1
ENSG00000157456.8	3322.19	1.1037	0.115085	9.59031	8.78172e-22	3.12901e-19	chr15	59105145	59125045	+	CCNB2
ENSG00000149503.13	4574.33	0.991572	0.105552	9.39418	5.76655e-21	2.01798e-18	chr11	62123997	62153169	+	INCENP
ENSG00000100505.14	156.919	-1.55847	0.166171	-9.37868	6.68068e-21	2.29686e-18	chr14	50975261	51096061	-	TRIM9
ENSG00000011426.11	8751.59	0.889402	0.0948617	9.37577	6.86713e-21	2.32026e-18	chr7	36389820	36453791	+	ANLN
ENSG00000138347.17	146.569	1.97826	0.211629	9.34775	8.95287e-21	2.97372e-18	chr10	68106118	68212017	+	MYPN
ENSG00000115163.15	902.876	1.41045	0.150916	9.34593	9.1089e-21	2.97512e-18	chr2	26786055	26794589	+	CENPA
ENSG00000120549.19	431.667	-1.23192	0.132276	-9.31331	1.23907e-20	3.98067e-18	chr10	23694745	24547848	+	KIAA1217
ENSG00000131747.15	14754.9	0.95621	0.103032	9.28075	1.68297e-20	5.31953e-18	chr17	40388524	40417896	-	TOP2A
ENSG00000248112.1	1229.64	0.912545	0.0985511	9.25961	2.05187e-20	6.38261e-18	chr5	82919375	82921119	-	ENSG00000248112
ENSG00000103067.14	1717.7	1.13771	0.122967	9.25221	2.19896e-20	6.7333e-18	chr16	68229032	68236132	-	ESRP2
ENSG00000118193.12	3120.07	1.1085	0.119969	9.2399	2.46725e-20	7.43857e-18	chr1	200551496	200620751	-	KIF14
ENSG00000100526.21	639.076	1.32892	0.144149	9.21906	2.99729e-20	8.89967e-18	chr14	54396978	54420218	+	CDKN3
ENSG00000153292.16	103.407	1.72568	0.188918	9.13454	6.56874e-20	1.89305e-17	chr6	46997707	47042332	-	ADGRF1
ENSG00000289688.1	30.7328	2.37886	0.26038	9.13612	6.47355e-20	1.89305e-17	chr13	23505237	23535314	+	ENSG00000289688
ENSG00000136108.15	5169.63	0.945726	0.103833	9.10814	8.38029e-20	2.38012e-17	chr13	52455438	52476628	+	CKAP2
ENSG00000177494.6	2793.1	0.957162	0.105283	9.09137	9.77993e-20	2.6994e-17	chr3	111592899	111595346	-	ZBED2
ENSG00000173456.5	1737.1	1.07146	0.117846	9.09199	9.72409e-20	2.6994e-17	chr11	119334526	119337309	+	RNF26
ENSG00000185361.9	1252.69	1.53205	0.168728	9.07999	1.08588e-19	2.95556e-17	chr19	4639515	4655568	+	TNFAIP8L1
ENSG00000228793.3	42.3067	2.35807	0.261349	9.02267	1.83566e-19	4.92788e-17	chr6	3585192	3720077	-	ENSG00000228793
ENSG00000126562.17	220.937	-1.3813	0.153311	-9.00975	2.0652e-19	5.46914e-17	chr17	42780609	42797066	+	WNK4
ENSG00000181472.5	1091.25	0.817695	0.0909431	8.99128	2.44357e-19	6.38489e-17	chr6	151364114	151391559	-	ZBTB2
ENSG00000180340.7	517.046	1.21983	0.135968	8.97147	2.92586e-19	7.54448e-17	chr17	44557483	44561262	+	FZD2
ENSG00000198826.11	659.791	1.14071	0.127267	8.96317	3.15475e-19	8.02904e-17	chr15	32615143	32639941	+	ARHGAP11A
ENSG00000290058.1	54.3562	2.16204	0.243047	8.89555	5.81319e-19	1.46053e-16	chr19	32693040	32693529	-	ENSG00000290058
ENSG00000181218.6	286.964	1.3476	0.152207	8.85375	8.46257e-19	2.09925e-16	chr1	228456978	228457873	-	H2AC25
ENSG00000160606.11	314.518	1.18437	0.13436	8.81488	1.1981e-18	2.93489e-16	chr17	28724347	28726932	-	TLCD1
ENSG00000244468.1	32.0368	2.48895	0.283035	8.79378	1.44604e-18	3.49853e-16	chr3	149284781	149333653	+	ENSG00000244468
ENSG00000176410.8	247.714	1.22003	0.138891	8.7841	1.57619e-18	3.76689e-16	chr7	73680917	73683453	-	DNAJC30
ENSG00000169679.15	4526.5	0.883309	0.100585	8.78173	1.60974e-18	3.80074e-16	chr2	110637527	110678063	-	BUB1
ENSG00000260328.1	192.36	1.28787	0.147033	8.75907	1.96861e-18	4.59272e-16	chr17	17011913	17014990	-	ENSG00000260328
ENSG00000185262.9	1080.51	1.25085	0.14305	8.74413	2.24737e-18	5.18139e-16	chr17	76265347	76271298	+	UBALD2
ENSG00000213626.13	253.868	2.43548	0.278777	8.73633	2.40815e-18	5.48749e-16	chr2	30231533	30323730	+	LBH
ENSG00000163590.14	551.85	-0.978643	0.11256	-8.69438	3.48739e-18	7.85544e-16	chr3	160755601	161078902	+	PPM1L
ENSG00000258479.6	153.863	-1.38443	0.159386	-8.68602	3.7535e-18	8.35878e-16	chr14	51333067	51365557	+	LINC00640
ENSG00000112742.10	2172.75	0.910638	0.104861	8.68426	3.81219e-18	8.3941e-16	chr6	80003886	80042527	+	TTK
ENSG00000104327.7	92.505	1.81386	0.209225	8.66941	4.34373e-18	9.45823e-16	chr8	90058607	90082879	-	CALB1
ENSG00000063127.16	331.459	-1.12145	0.129426	-8.66474	4.52552e-18	9.74578e-16	chr19	49289637	49325191	-	SLC6A16
ENSG00000131018.25	489.88	1.1618	0.134285	8.65175	5.07165e-18	1.08032e-15	chr6	152121686	152637399	-	SYNE1
ENSG00000135451.13	3476.48	1.232	0.14256	8.64196	5.52558e-18	1.15946e-15	chr12	49323235	49331731	+	TROAP
ENSG00000092140.16	1752.04	0.79372	0.0918527	8.64122	5.56154e-18	1.15946e-15	chr14	30559157	30620064	+	G2E3
ENSG00000121621.7	2251.45	0.997653	0.115736	8.62009	6.69018e-18	1.38008e-15	chr11	28020618	28108156	-	KIF18A
ENSG00000088325.16	12877.6	0.731767	0.0852972	8.57902	9.56835e-18	1.95324e-15	chr20	31739270	31801805	+	TPX2
ENSG00000003137.9	962.865	-1.03553	0.121482	-8.52411	1.53987e-17	3.11101e-15	chr2	72129237	72147862	-	CYP26B1
ENSG00000171169.9	228.885	1.1762	0.139396	8.43783	3.23297e-17	6.46494e-15	chr9	128061232	128067320	-	NAIF1
ENSG00000169499.15	796.84	-0.850857	0.101303	-8.39912	4.49849e-17	8.90474e-15	chr8	38901234	38973912	+	PLEKHA2
ENSG00000135164.19	1234.03	-0.763734	0.0909592	-8.39645	4.60186e-17	9.01827e-15	chr7	87152408	87196337	+	DMTF1
ENSG00000188818.13	357.817	-1.06308	0.127606	-8.33097	8.01834e-17	1.5558e-14	chr5	795604	850986	-	ZDHHC11
ENSG00000226088.1	61.0546	1.91124	0.230201	8.30248	1.0196e-16	1.93991e-14	chr1	70359561	70360437	-	HHLA3-AS1
ENSG00000178999.13	2557.62	0.911616	0.109796	8.30282	1.0167e-16	1.93991e-14	chr17	8204732	8210582	-	AURKB
ENSG00000172831.14	1011.16	0.825154	0.0994308	8.29877	1.05195e-16	1.98222e-14	chr16	66934443	66945096	+	CES2
ENSG00000196110.8	349.451	-1.03764	0.125118	-8.29332	1.1013e-16	2.05545e-14	chr19	9291139	9309838	-	ZNF699
ENSG00000119547.6	766.777	-1.28117	0.154731	-8.27998	1.23194e-16	2.27758e-14	chr18	57435373	57491298	+	ONECUT2
ENSG00000149311.20	2364.48	-0.732023	0.0888123	-8.24236	1.6885e-16	3.09249e-14	chr11	108223066	108369102	+	ATM
ENSG00000148483.9	41.5259	-1.95479	0.237443	-8.23269	1.83048e-16	3.32148e-14	chr10	17752200	17800868	+	TMEM236
ENSG00000102854.16	986.584	0.92374	0.112752	8.19269	2.55447e-16	4.59266e-14	chr16	760733	768865	+	MSLN
ENSG00000187079.20	3942.34	0.719038	0.0879894	8.17187	3.0365e-16	5.40967e-14	chr11	12674420	12944737	+	TEAD1
ENSG00000135127.12	753.09	-0.880253	0.107828	-8.16349	3.25471e-16	5.74618e-14	chr12	119989235	120094494	+	BICDL1
ENSG00000149289.11	911.868	-0.807616	0.0989501	-8.16186	3.29911e-16	5.77255e-14	chr11	110093391	110171841	+	ZC3H12C
ENSG00000106479.11	327.44	-1.06961	0.131173	-8.1542	3.51502e-16	6.09592e-14	chr7	149838374	149867479	+	ZNF862
ENSG00000123612.16	102.744	-1.49432	0.183658	-8.13644	4.07084e-16	6.99792e-14	chr2	157526766	157628864	-	ACVR1C
ENSG00000151692.15	1099.91	-0.778523	0.0957633	-8.12966	4.305e-16	7.33609e-14	chr2	6917411	7044179	+	RNF144A
ENSG00000024526.17	4743.64	0.942479	0.11601	8.12413	4.5059e-16	7.61226e-14	chr1	68474151	68497221	-	DEPDC1
ENSG00000108106.14	10243.1	0.77207	0.0951022	8.11831	4.7271e-16	7.91769e-14	chr19	55399744	55407788	-	UBE2S
ENSG00000013810.21	6407.94	0.77185	0.0951029	8.11594	4.8204e-16	8.00554e-14	chr4	1721077	1745171	+	TACC3
ENSG00000237649.8	2601.17	0.915784	0.112923	8.10984	5.0687e-16	8.34717e-14	chr6	33391822	33409896	+	KIFC1
ENSG00000158486.15	43.6565	1.84	0.227005	8.10559	5.24921e-16	8.57239e-14	chr16	20933110	21159441	-	DNAH3
ENSG00000117724.15	6815.2	0.81938	0.101256	8.09217	5.86114e-16	9.49262e-14	chr1	214603194	214664571	+	CENPF
ENSG00000244165.2	224.871	-1.4413	0.178326	-8.08237	6.35176e-16	1.02029e-13	chr19	10111692	10115372	+	P2RY11
ENSG00000184524.6	40.3391	2.11716	0.262669	8.06019	7.61787e-16	1.21372e-13	chr11	787114	790090	-	CEND1
ENSG00000081692.13	410.248	1.31297	0.163402	8.03519	9.34341e-16	1.47664e-13	chr1	227731190	227735411	-	JMJD4
ENSG00000006459.11	451.342	-1.19257	0.149166	-7.99491	1.29664e-15	2.03282e-13	chr7	140084745	140176983	-	KDM7A
ENSG00000167081.18	292.046	-0.991301	0.124161	-7.98398	1.41684e-15	2.20364e-13	chr9	125747344	125967377	+	PBX3
ENSG00000164506.16	902.668	-0.889589	0.111648	-7.96778	1.61545e-15	2.49276e-13	chr6	147204416	147390476	+	STXBP5
ENSG00000145014.18	706.947	-0.931927	0.117099	-7.95847	1.7418e-15	2.66672e-13	chr3	194587672	194633689	-	TMEM44
ENSG00000106689.11	163.81	-1.19724	0.150505	-7.95482	1.79397e-15	2.72531e-13	chr9	124011767	124033301	+	LHX2
ENSG00000268858.2	425.562	1.18753	0.14966	7.93486	2.10736e-15	3.17677e-13	chr20	63861211	63864293	-	ENSG00000268858
ENSG00000260103.2	106.396	1.5313	0.193024	7.93322	2.13543e-15	3.1945e-13	chr15	74478069	74490286	-	ENSG00000260103
ENSG00000120913.24	697.5	1.19131	0.150561	7.9125	2.52277e-15	3.74536e-13	chr8	22578740	22598025	+	PDLIM2
ENSG00000290706.1	129.776	-1.43195	0.182858	-7.83094	4.84245e-15	7.13516e-13	chr10	26931205	26944418	-	FAM238C
ENSG00000125378.16	8175.97	0.772965	0.0992774	7.78591	6.9212e-15	1.0122e-12	chr14	53949735	53956825	-	BMP4
ENSG00000165868.16	1324.34	-0.730348	0.0938429	-7.78267	7.10096e-15	1.0308e-12	chr10	116671191	116850251	-	HSPA12A
ENSG00000142945.13	4365.62	0.883644	0.113595	7.77893	7.31429e-15	1.05045e-12	chr1	44739836	44767767	+	KIF2C
ENSG00000114346.14	4773.99	0.780443	0.100334	7.77842	7.34352e-15	1.05045e-12	chr3	172750681	172821474	+	ECT2
ENSG00000157911.11	702.393	0.914113	0.117721	7.76508	8.1593e-15	1.15868e-12	chr1	2403963	2412564	-	PEX10
ENSG00000129646.16	826.513	-1.0669	0.137496	-7.75951	8.52603e-15	1.20205e-12	chr17	76274048	76308276	-	QRICH2
ENSG00000143387.14	141.108	-1.2076	0.155747	-7.75358	8.9334e-15	1.25048e-12	chr1	150794879	150808908	-	CTSK
ENSG00000249673.9	313.608	1.08741	0.140621	7.73295	1.05086e-14	1.46055e-12	chr4	2934881	2961738	+	NOP14-AS1
ENSG00000171940.14	1989.69	0.679367	0.0878973	7.72909	1.08315e-14	1.49482e-12	chr20	53567070	53593839	-	ZNF217
ENSG00000150510.17	153.615	-1.09439	0.141655	-7.72576	1.1119e-14	1.52377e-12	chr13	51222333	51284239	+	FAM124A
ENSG00000153982.11	268.625	-1.05276	0.136363	-7.72024	1.1611e-14	1.58015e-12	chr17	59220510	59275970	+	GDPD1
ENSG00000250920.3	43.856	1.86674	0.241956	7.71518	1.20816e-14	1.63141e-12	chr4	103550585	103559112	-	ENSG00000250920
ENSG00000174804.4	588.41	-0.86716	0.112408	-7.71441	1.21542e-14	1.63141e-12	chr11	86945678	86955395	-	FZD4
ENSG00000173258.13	929.948	-1.1653	0.151355	-7.69909	1.37042e-14	1.82695e-12	chr9	111525158	111577844	+	ZNF483
ENSG00000108932.13	132.448	1.15772	0.150429	7.69611	1.40266e-14	1.8573e-12	chr17	68267025	68291127	-	SLC16A6
ENSG00000290687.1	109.775	-1.29574	0.168436	-7.69277	1.43982e-14	1.8937e-12	chr17	18658428	18682228	-	ZNF286B
ENSG00000145386.11	4920.57	0.878238	0.114406	7.67651	1.63486e-14	2.13588e-12	chr4	121816443	121823883	-	CCNA2
ENSG00000145911.6	359.315	-0.948989	0.123787	-7.66632	1.77006e-14	2.29721e-12	chr5	178113531	178126081	+	N4BP3
ENSG00000167553.17	26320.8	0.704724	0.0920659	7.65457	1.93965e-14	2.50075e-12	chr12	49227925	49274600	+	TUBA1C
ENSG00000123146.20	2597.28	0.77539	0.101504	7.63899	2.18929e-14	2.80415e-12	chr19	14381155	14408725	+	ADGRE5
ENSG00000100867.15	1239.87	2.1133	0.277133	7.62556	2.4297e-14	3.09187e-12	chr14	23636363	23645639	+	DHRS2
ENSG00000155158.20	203.661	-1.03344	0.135633	-7.61935	2.54957e-14	3.22348e-12	chr9	15163621	15307360	-	TTC39B
ENSG00000118276.12	472.823	-1.10597	0.145239	-7.61484	2.64023e-14	3.3167e-12	chr18	31622245	31684581	-	B4GALT6
ENSG00000132549.20	1555.67	-0.688456	0.0906852	-7.59171	3.15701e-14	3.94064e-12	chr8	99013273	99877580	+	VPS13B
ENSG00000106086.20	832.253	-0.773128	0.102074	-7.57418	3.61402e-14	4.48253e-12	chr7	30028360	30130483	+	PLEKHA8
ENSG00000169607.13	1708.86	0.735872	0.0973168	7.56162	3.98095e-14	4.90658e-12	chr2	112736348	112764609	-	CKAP2L
ENSG00000148200.17	578.701	-1.01242	0.134149	-7.54695	4.45572e-14	5.45742e-12	chr9	124517274	124771311	-	NR6A1
ENSG00000162490.7	112.646	-1.52939	0.202696	-7.54523	4.5149e-14	5.49555e-12	chr1	11691709	11725857	+	DRAXIN
ENSG00000164181.14	988.124	-0.873657	0.116314	-7.51119	5.85923e-14	7.08786e-12	chr5	60751790	60844274	-	ELOVL7
ENSG00000179178.11	238.591	1.0506	0.139977	7.50551	6.11909e-14	7.3568e-12	chr1	43269982	43274002	+	TMEM125
ENSG00000092929.13	458.904	1.17805	0.157156	7.49606	6.57622e-14	7.85818e-12	chr17	75827224	75844404	-	UNC13D
ENSG00000140807.7	402.744	-0.934141	0.124865	-7.48121	7.36433e-14	8.7466e-12	chr16	50548395	50649249	+	NKD1
ENSG00000182628.13	2441.61	0.693694	0.0928041	7.47482	7.73081e-14	9.12655e-12	chr17	59109856	59155248	-	SKA2
ENSG00000169914.6	2103.97	-0.779525	0.104326	-7.472	7.89862e-14	9.26882e-12	chr1	19882394	19912945	+	OTUD3
ENSG00000176022.7	376.583	0.927074	0.124284	7.45933	8.69659e-14	1.01445e-11	chr1	1232236	1235041	+	B3GALT6
ENSG00000089685.15	7354.65	0.727919	0.0975982	7.45833	8.76292e-14	1.01614e-11	chr17	78214185	78225636	+	BIRC5
ENSG00000158402.21	1035.36	0.782522	0.105147	7.44214	9.90692e-14	1.14203e-11	chr5	138285268	138338355	-	CDC25C
ENSG00000272068.1	338.249	-1.19458	0.160577	-7.43933	1.01196e-13	1.15973e-11	chr1	156637782	156641004	-	BCAN-AS1
ENSG00000033327.13	790.821	1.15758	0.155822	7.42884	1.0955e-13	1.24817e-11	chr11	78215292	78417820	-	GAB2
ENSG00000204406.14	234.738	-0.983305	0.132446	-7.42421	1.13454e-13	1.28518e-11	chr2	148021010	148516971	+	MBD5
ENSG00000258088.1	520.647	1.00368	0.135239	7.4215	1.15799e-13	1.3042e-11	chr12	75694009	75698816	-	ENSG00000258088
ENSG00000106089.12	718.135	-1.08919	0.146958	-7.41159	1.24799e-13	1.38174e-11	chr7	73699205	73719669	-	STX1A
ENSG00000138182.15	2877.5	0.85476	0.115318	7.4122	1.24218e-13	1.38174e-11	chr10	89701589	89774939	+	KIF20B
ENSG00000156500.16	332.252	1.06487	0.143672	7.4118	1.24601e-13	1.38174e-11	chrX	134796394	134854835	+	PABIR3
ENSG00000180667.11	1799.19	-0.7513	0.10155	-7.39836	1.37879e-13	1.51798e-11	chr1	207043848	207052980	-	YOD1
ENSG00000151338.21	254.945	-1.05131	0.142163	-7.3951	1.41298e-13	1.54693e-11	chr14	37197893	37564746	+	MIPOL1
ENSG00000187123.15	144.405	-1.10635	0.149763	-7.38735	1.49787e-13	1.63077e-11	chr2	149329984	149474138	+	LYPD6
ENSG00000081148.12	55.2191	-1.57156	0.212974	-7.37912	1.59337e-13	1.72515e-11	chr3	101222545	101320575	-	IMPG2
ENSG00000188647.13	1979.5	-0.877235	0.118921	-7.37663	1.62345e-13	1.74806e-11	chr9	69709521	69760011	-	PTAR1
ENSG00000258077.2	554.035	0.960099	0.130283	7.36935	1.71459e-13	1.83611e-11	chr12	75563201	75984015	-	ENSG00000258077
ENSG00000101236.17	357.136	-0.922608	0.125348	-7.36037	1.83404e-13	1.95335e-11	chr20	3927308	4015558	-	RNF24
ENSG00000187944.5	25.3519	-1.94071	0.263886	-7.35435	1.91859e-13	2.03235e-11	chr2	196804416	196809355	-	C2orf66
ENSG00000102057.10	394.424	-1.11161	0.151594	-7.33281	2.25381e-13	2.37462e-11	chrX	48961377	48971844	-	KCND1
ENSG00000118412.13	1661.67	-0.771897	0.105317	-7.32926	2.31433e-13	2.42534e-11	chr6	89829938	89871388	+	CASP8AP2
ENSG00000182700.5	198.316	-1.10782	0.15134	-7.32005	2.47876e-13	2.57017e-11	chr5	140125936	140129392	+	IGIP
ENSG00000171681.13	1998.19	0.874883	0.119513	7.32038	2.47269e-13	2.57017e-11	chr12	14365681	14502931	+	ATF7IP
ENSG00000178665.16	78.3133	-1.3982	0.191062	-7.31804	2.51628e-13	2.59534e-11	chr7	55887455	55942225	+	ZNF713
ENSG00000116675.16	615.465	-0.855768	0.116966	-7.31638	2.54746e-13	2.61375e-11	chr1	65264693	65415871	+	DNAJC6
ENSG00000134575.13	576.27	0.754383	0.103121	7.31554	2.56341e-13	2.61641e-11	chr11	47239301	47248906	-	ACP2
ENSG00000243635.1	107.405	1.62523	0.223122	7.28404	3.23978e-13	3.28964e-11	chr3	104502699	104503266	+	ENSG00000243635
ENSG00000180113.16	37.9687	-1.83463	0.251966	-7.28125	3.30743e-13	3.32388e-11	chr6	46687874	46704319	+	TDRD6
ENSG00000228649.11	1051.73	0.913556	0.125465	7.28136	3.30461e-13	3.32388e-11	chr7	22854125	22861580	+	SNHG26
ENSG00000278000.1	99.1903	-1.28894	0.177271	-7.27098	3.5688e-13	3.56825e-11	chr18	80161751	80162413	+	ENSG00000278000
ENSG00000080298.16	250.995	-1.17325	0.161506	-7.26445	3.7456e-13	3.72601e-11	chr9	3218296	3526001	-	RFX3
ENSG00000137460.10	219.406	-1.04926	0.144602	-7.2562	3.9812e-13	3.94038e-11	chr4	152936322	152979671	+	FHDC1
ENSG00000274750.3	79.6367	1.5229	0.210376	7.23892	4.52257e-13	4.45371e-11	chr6	26224198	26227473	+	H3C6
ENSG00000227308.2	122.023	1.42472	0.196942	7.23422	4.68227e-13	4.58792e-11	chr2	219685380	219737937	+	LINC02832
ENSG00000139117.14	500.924	-1.00493	0.139223	-7.21814	5.27052e-13	5.11319e-11	chr12	38652202	38907430	-	CPNE8
ENSG00000196227.11	627.956	-0.997936	0.13825	-7.21833	5.2629e-13	5.11319e-11	chr20	59933763	59948680	+	FAM217B
ENSG00000186185.14	4420.08	0.853497	0.118262	7.21701	5.31424e-13	5.13021e-11	chr17	44924708	44947773	-	KIF18B
ENSG00000151612.18	1527.91	0.726415	0.100721	7.21216	5.50712e-13	5.29034e-11	chr4	145757626	145938823	-	ZNF827
ENSG00000169155.10	1065.52	-0.816628	0.113691	-7.18287	6.82627e-13	6.52558e-11	chr9	126805005	126838210	+	ZBTB43
ENSG00000135541.22	1350.56	-0.756072	0.105301	-7.18009	6.96663e-13	6.62743e-11	chr6	135283406	135498434	-	AHI1
ENSG00000214357.9	813.261	1.16836	0.162913	7.17167	7.40871e-13	7.01394e-11	chr5	172641262	172691540	+	NEURL1B
ENSG00000100908.14	436.755	0.873646	0.121905	7.16661	7.68751e-13	7.24289e-11	chr14	24138964	24141591	-	EMC9
ENSG00000141655.18	85.2678	-1.33566	0.186412	-7.16509	7.7735e-13	7.28886e-11	chr18	62325286	62391288	+	TNFRSF11A
ENSG00000156869.14	370.659	-0.904747	0.12629	-7.16407	7.83172e-13	7.30849e-11	chr1	99703969	99766635	-	FRRS1
ENSG00000135365.17	808.064	-0.742706	0.104018	-7.14016	9.3219e-13	8.65788e-11	chr11	45929318	46121454	-	PHF21A
ENSG00000177181.15	241.818	-1.04958	0.147106	-7.13488	9.68692e-13	8.87078e-11	chr1	42380791	42424232	+	RIMKLA
ENSG00000158711.14	2184.02	-0.741043	0.103857	-7.13522	9.66313e-13	8.87078e-11	chr1	205607942	205632011	-	ELK4
ENSG00000179532.13	779.856	-0.768554	0.107699	-7.13614	9.59862e-13	8.87078e-11	chr11	6497279	6572020	+	DNHD1
ENSG00000135480.17	156.109	1.4433	0.202455	7.12898	1.01118e-12	9.21212e-11	chr12	52233242	52248921	+	KRT7
ENSG00000261335.1	42.5123	1.69026	0.237116	7.12841	1.01537e-12	9.21212e-11	chr17	76671941	76673658	+	ENSG00000261335
ENSG00000130600.21	105.921	1.58326	0.222136	7.12743	1.02259e-12	9.23491e-11	chr11	1995165	1997875	-	H19
ENSG00000177034.17	2570.04	-0.773463	0.108568	-7.12423	1.04664e-12	9.36576e-11	chr5	79976715	79991262	-	MTX3
ENSG00000173517.11	1571.08	-0.743418	0.104341	-7.12486	1.04189e-12	9.36576e-11	chr15	77100655	77420144	-	PEAK1
ENSG00000179041.4	1754.21	0.929684	0.130631	7.11687	1.10403e-12	9.83442e-11	chr8	66429013	66430733	+	RRS1
ENSG00000177169.10	722.393	-0.909943	0.128132	-7.10163	1.23293e-12	1.09329e-10	chr12	131894621	131923150	+	ULK1
ENSG00000010292.13	8542.22	0.815536	0.114905	7.0975	1.27031e-12	1.12136e-10	chr12	6494101	6531955	+	NCAPD2
ENSG00000154917.11	531.613	-0.856287	0.120672	-7.09599	1.28429e-12	1.12358e-10	chr3	133824234	133895882	-	RAB6B
ENSG00000261609.8	2689.22	-0.731762	0.103122	-7.09609	1.28337e-12	1.12358e-10	chr16	81314961	81390809	+	GAN
ENSG00000261087.1	82.7084	-1.38482	0.195234	-7.09313	1.31116e-12	1.14199e-10	chr8	101166804	101169629	-	ZNNT1
ENSG00000077157.23	693.038	-0.770882	0.10873	-7.08989	1.3422e-12	1.16385e-10	chr1	202348698	202592706	+	PPP1R12B
ENSG00000206530.11	571.373	-0.89398	0.126128	-7.08788	1.36181e-12	1.17565e-10	chr3	113286929	113441610	-	CFAP44
ENSG00000101928.13	2496.14	0.754257	0.106537	7.07974	1.44423e-12	1.24134e-10	chrX	134887631	134915257	-	MOSPD1
ENSG00000240891.8	1023.99	-0.822744	0.116661	-7.05241	1.75839e-12	1.50477e-10	chr3	111674675	111846447	+	PLCXD2
ENSG00000059588.10	346.59	-1.00236	0.142163	-7.05079	1.77904e-12	1.50926e-10	chr1	234391312	234479179	-	TARBP1
ENSG00000166897.16	2654.42	0.765943	0.108624	7.05134	1.77206e-12	1.50926e-10	chr22	37367959	37427479	-	ELFN2
ENSG00000071073.13	290.116	-0.84491	0.120257	-7.02589	2.12701e-12	1.79668e-10	chr2	98619105	98731132	-	MGAT4A
ENSG00000187583.11	262.631	1.44519	0.205784	7.02283	2.17425e-12	1.8287e-10	chr1	966481	975865	+	PLEKHN1
ENSG00000205476.9	1462.27	0.871044	0.124275	7.00899	2.40052e-12	2.01039e-10	chr14	99500189	99604207	-	CCDC85C
ENSG00000198373.13	1136.73	0.80237	0.114549	7.00463	2.47648e-12	2.06517e-10	chr16	69762331	69941741	+	WWP2
ENSG00000278811.4	21.895	2.00548	0.286565	6.99837	2.58965e-12	2.1504e-10	chr1	147258884	147517875	-	LINC00624
ENSG00000054654.20	1493.42	-0.827248	0.118244	-6.99609	2.63201e-12	2.17635e-10	chr14	63852982	64226433	+	SYNE2
ENSG00000268205.1	1333.29	-0.817532	0.116883	-6.99446	2.66278e-12	2.19254e-10	chr19	57304304	57308562	+	ENSG00000268205
ENSG00000113739.11	2137.6	1.24155	0.177979	6.97582	3.04086e-12	2.48299e-10	chr5	173314722	173328414	-	STC2
ENSG00000198231.14	8937.46	0.649997	0.0931737	6.97618	3.03314e-12	2.48299e-10	chr17	63773862	63819317	+	DDX42
ENSG00000113645.15	3325.39	0.719092	0.103234	6.96568	3.26812e-12	2.65748e-10	chr5	168291644	168472303	+	WWC1
ENSG00000138193.17	181.301	-1.1252	0.161912	-6.94948	3.66648e-12	2.96909e-10	chr10	93993930	94332823	+	PLCE1
ENSG00000228624.8	69.675	1.55468	0.224044	6.93919	3.9435e-12	3.18028e-10	chr6	113969700	114471705	+	HDAC2-AS2
ENSG00000188322.8	999.004	-1.08675	0.156659	-6.93705	4.00373e-12	3.21562e-10	chr16	28259245	28323849	+	SBK1
ENSG00000047617.17	26.6776	1.81565	0.262542	6.91565	4.65732e-12	3.72528e-10	chr12	5562650	5946232	-	ANO2
ENSG00000286122.1	460.758	1.0508	0.152149	6.90639	4.97149e-12	3.96042e-10	chr8	125648326	125955592	+	LINC02964
ENSG00000170775.3	91.4931	-1.17839	0.171298	-6.87916	6.02075e-12	4.77687e-10	chr7	124743884	124765792	-	GPR37
ENSG00000107960.12	441.881	-0.771575	0.112301	-6.87063	6.39192e-12	5.0509e-10	chr10	103856805	103918332	-	STN1
ENSG00000164104.12	11913.4	0.732705	0.106667	6.86906	6.46279e-12	5.0864e-10	chr4	173331375	173334391	-	HMGB2
ENSG00000162344.4	1105.32	-0.802918	0.116966	-6.86455	6.66999e-12	5.22724e-10	chr11	69698237	69704022	-	FGF19
ENSG00000267462.1	69.4239	1.61955	0.235948	6.86402	6.69509e-12	5.22724e-10	chr18	60010280	60014258	+	ENSG00000267462
ENSG00000186193.9	4263.97	0.832641	0.121417	6.85771	6.99729e-12	5.4415e-10	chr9	137062126	137070557	-	SAPCD2
ENSG00000119906.13	4514.94	-0.636088	0.0929277	-6.84498	7.64865e-12	5.92453e-10	chr10	100912962	100965134	+	SLF2
ENSG00000118513.20	148.531	-1.55912	0.2278	-6.84424	7.68828e-12	5.93178e-10	chr6	135181307	135219173	+	MYB
ENSG00000109674.4	843.084	0.749486	0.109681	6.83331	8.29781e-12	6.37695e-10	chr4	177309873	177362936	+	NEIL3
ENSG00000185436.12	507.123	-0.772298	0.113101	-6.82839	8.58712e-12	6.57351e-10	chr1	24154167	24187959	-	IFNLR1
ENSG00000164574.16	1143.56	-0.610251	0.0895951	-6.81121	9.67822e-12	7.37993e-10	chr5	154190729	154420984	+	GALNT10
ENSG00000167207.15	197.659	-0.941628	0.13836	-6.80565	1.00597e-11	7.64109e-10	chr16	50693605	50733077	+	NOD2
ENSG00000168282.6	847.045	0.779115	0.114528	6.80284	1.02573e-11	7.7611e-10	chr14	49620798	49623481	+	MGAT2
ENSG00000231721.8	467.744	0.71149	0.104601	6.80195	1.03213e-11	7.77945e-10	chr7	130791263	131110176	-	LINC-PINT
ENSG00000123636.19	782.86	-0.650585	0.095765	-6.79356	1.094e-11	8.20661e-10	chr2	159318978	159616569	-	BAZ2B
ENSG00000161800.13	5505	0.711143	0.104685	6.79314	1.09717e-11	8.20661e-10	chr12	49976922	50025494	-	RACGAP1
ENSG00000167363.14	98.0519	-1.12255	0.165315	-6.79039	1.1183e-11	8.33283e-10	chr17	82735614	82751196	+	FN3K
ENSG00000198924.8	837.86	-0.650925	0.0959832	-6.78166	1.18807e-11	8.81914e-10	chr10	113834724	113854383	-	DCLRE1A
ENSG00000131374.15	1444.92	-0.654917	0.0965848	-6.78074	1.19563e-11	8.84181e-10	chr3	17157161	17742631	-	TBC1D5
ENSG00000164941.14	2214.71	-0.655466	0.0967258	-6.77653	1.23096e-11	9.06881e-10	chr8	94823286	94881746	+	INTS8
ENSG00000151229.13	309.047	-1.03435	0.152735	-6.77221	1.26833e-11	9.30914e-10	chr12	39755024	40106089	-	SLC2A13
ENSG00000165271.17	2024.28	0.643944	0.0953537	6.75322	1.446e-11	1.05736e-09	chr9	33461352	33473930	-	NOL6
ENSG00000006634.8	1924.44	0.637194	0.0944451	6.74672	1.51228e-11	1.10171e-09	chr7	87876492	87909553	+	DBF4
ENSG00000132382.15	3594.78	0.835332	0.123834	6.74558	1.5242e-11	1.10628e-09	chr17	4538896	4555386	-	MYBBP1A
ENSG00000163535.18	1691.01	0.701169	0.104076	6.73708	1.61602e-11	1.16431e-09	chr2	200526166	200584096	+	SGO2
ENSG00000257335.8	39.3679	-1.79658	0.26666	-6.73734	1.61312e-11	1.16431e-09	chr7	141995837	142106747	+	MGAM
ENSG00000112893.10	1740.26	-0.692738	0.102967	-6.72778	1.72267e-11	1.2366e-09	chr5	109689926	109869625	+	MAN2A1
ENSG00000198081.11	267.046	-0.922472	0.137294	-6.71897	1.83016e-11	1.30896e-09	chr18	5289018	5297053	-	ZBTB14
ENSG00000140839.13	96.9798	-1.45097	0.216241	-6.70995	1.94689e-11	1.38739e-09	chr16	74408630	74421478	-	CLEC18B
ENSG00000144935.17	170.95	-0.977415	0.145803	-6.70369	2.03228e-11	1.44299e-09	chr3	142724033	142807888	+	TRPC1
ENSG00000204856.12	484.295	0.924982	0.138001	6.70271	2.04596e-11	1.44746e-09	chr12	110468844	110490385	+	FAM216A
ENSG00000159259.8	2051.12	-0.708171	0.105709	-6.69925	2.09494e-11	1.47678e-09	chr21	36385391	36419015	+	CHAF1B
ENSG00000034152.19	3286.36	0.745274	0.111396	6.69031	2.22705e-11	1.56428e-09	chr17	21284710	21315232	+	MAP2K3
ENSG00000228742.11	64.1056	1.46342	0.218966	6.68329	2.33644e-11	1.63526e-09	chr7	106774954	106838480	+	LINC02577
ENSG00000117650.13	1904.54	0.879847	0.131805	6.67535	2.46641e-11	1.71398e-09	chr1	211658656	211675630	-	NEK2
ENSG00000261150.3	568.498	1.03283	0.154714	6.67577	2.4593e-11	1.71398e-09	chr8	143857323	143878467	-	EPPK1
ENSG00000162591.17	1005.46	0.720401	0.108187	6.65884	2.76e-11	1.91123e-09	chr1	3487950	3611508	-	MEGF6
ENSG00000197191.7	111.713	1.37435	0.206906	6.64238	3.08667e-11	2.12991e-09	chr9	137225173	137226315	+	CYSRT1
ENSG00000234771.3	507.114	-0.945761	0.14256	-6.63411	3.26459e-11	2.23693e-09	chr9	128108580	128118693	-	SLC25A25-AS1
ENSG00000167182.16	751.456	0.713273	0.107515	6.63417	3.2633e-11	2.23693e-09	chr17	47896235	47928957	+	SP2
ENSG00000106031.9	102.805	-1.10138	0.166058	-6.63253	3.29976e-11	2.25315e-09	chr7	27194363	27200091	-	HOXA13
ENSG00000128510.12	9989.74	0.881255	0.13299	6.62649	3.43761e-11	2.33913e-09	chr7	130293133	130324180	+	CPA4
ENSG00000248019.3	63.6061	-1.44154	0.217739	-6.62052	3.57942e-11	2.41527e-09	chr4	88709788	88730103	+	FAM13A-AS1
ENSG00000164611.13	2406.62	0.735686	0.111125	6.62037	3.58311e-11	2.41527e-09	chr5	160421854	160428739	+	PTTG1
ENSG00000146410.12	788.229	0.673215	0.101691	6.62023	3.58648e-11	2.41527e-09	chr6	136231023	136250324	-	MTFR2
ENSG00000187024.15	170.905	1.03485	0.156466	6.61393	3.74245e-11	2.51167e-09	chr9	127692977	127724873	-	PTRH1
ENSG00000168743.13	957.021	-0.698946	0.105697	-6.61275	3.77251e-11	2.5232e-09	chr4	105895439	105971671	+	NPNT
ENSG00000140443.15	718.171	-0.714741	0.108114	-6.61099	3.81751e-11	2.54462e-09	chr15	98648538	98964530	+	IGF1R
ENSG00000125459.18	581.403	0.789354	0.11961	6.59942	4.12766e-11	2.74202e-09	chr1	155563234	155614951	+	MSTO1
ENSG00000268996.3	70.361	1.29143	0.195839	6.59435	4.27117e-11	2.82639e-09	chr9	137084945	137086817	-	MAN1B1-DT
ENSG00000188785.12	325.365	-0.788668	0.119605	-6.59392	4.28351e-11	2.82639e-09	chr19	57389849	57402992	+	ZNF548
ENSG00000114796.16	271.273	-1.08249	0.164277	-6.58942	4.41555e-11	2.90375e-09	chr3	183635622	183684519	+	KLHL24
ENSG00000163378.14	793.717	-0.634102	0.0962431	-6.58854	4.44163e-11	2.91113e-09	chr3	68975216	69013684	-	EOGT
ENSG00000173281.5	335.156	-0.843008	0.128305	-6.57032	5.0206e-11	3.27962e-09	chr8	9136254	9151574	-	PPP1R3B
ENSG00000204524.7	757.486	-0.763352	0.11642	-6.55687	5.49505e-11	3.57763e-09	chr19	57240631	57262728	+	ZNF805
ENSG00000241764.5	61.4432	1.35096	0.206283	6.54906	5.78993e-11	3.75713e-09	chr7	107739998	107743595	-	CBLL1-AS1
ENSG00000099812.9	3901.22	0.67473	0.103088	6.54517	5.9428e-11	3.8436e-09	chr19	751111	764318	+	MISP
ENSG00000256916.1	21.6	1.7847	0.272819	6.54171	6.08207e-11	3.90788e-09	chr11	102606915	102628070	+	ENSG00000256916
ENSG00000183955.14	2097.77	0.596071	0.0911154	6.54194	6.07252e-11	3.90788e-09	chr12	123384131	123409353	+	KMT5A
ENSG00000092470.12	1474.24	-0.739194	0.113122	-6.53449	6.3825e-11	4.08751e-09	chr15	43826979	43868412	+	WDR76
ENSG00000172123.13	14.9176	1.88193	0.288124	6.53164	6.50518e-11	4.15251e-09	chr17	35410921	35433283	-	SLFN12
ENSG00000010030.14	30.5515	1.80081	0.275749	6.53064	6.54911e-11	4.16698e-09	chr6	36354090	36387800	-	ETV7
ENSG00000061337.15	84.2405	-1.21251	0.185745	-6.52783	6.673e-11	4.23207e-09	chr8	20246164	20303963	-	LZTS1
ENSG00000205189.12	624.439	-0.696776	0.107093	-6.50627	7.70372e-11	4.87e-09	chr8	80485618	80526265	+	ZBTB10
ENSG00000100413.17	2030.6	0.739836	0.113785	6.50206	7.92274e-11	4.99234e-09	chr22	41525798	41544606	-	POLR3H
ENSG00000275318.1	78.7585	-1.21869	0.187461	-6.50107	7.97503e-11	5.00919e-09	chr9	92840954	92841688	-	ENSG00000275318
ENSG00000158882.15	441.499	0.845039	0.130144	6.49313	8.40691e-11	5.26359e-09	chr1	161225938	161230746	+	TOMM40L
ENSG00000179104.9	602.699	-1.07696	0.165961	-6.48924	8.62704e-11	5.3842e-09	chr12	82686905	83134866	+	TMTC2
ENSG00000198431.18	17437.7	0.560613	0.0864088	6.48792	8.70322e-11	5.41451e-09	chr12	104215778	104350307	+	TXNRD1
ENSG00000121753.13	384.327	-0.941089	0.145167	-6.4828	9.00342e-11	5.58355e-09	chr1	31727116	31764340	-	ADGRB2
ENSG00000106080.11	726.196	-0.707904	0.109237	-6.48042	9.14654e-11	5.6524e-09	chr7	30010586	30026702	-	FKBP14
ENSG00000165185.15	469.999	-0.970724	0.149803	-6.48	9.17213e-11	5.6524e-09	chr9	112486826	112669397	+	KIAA1958
ENSG00000164855.16	974.198	0.84355	0.130294	6.47421	9.53086e-11	5.85506e-09	chr7	1542234	1556205	-	TMEM184A
ENSG00000101298.15	385.244	-0.730113	0.113035	-6.45919	1.05264e-10	6.44646e-09	chr20	1266279	1309328	+	SNPH
ENSG00000130783.14	249.899	-0.993096	0.153866	-6.45429	1.08725e-10	6.63767e-09	chr12	122774525	122827528	+	CCDC62
ENSG00000274985.1	59.0146	1.45911	0.226243	6.44931	1.12363e-10	6.82728e-09	chr10	29421475	29422012	-	PTCHD3P1
ENSG00000140650.13	1248.43	0.636311	0.0986669	6.44908	1.12528e-10	6.82728e-09	chr16	8788822	8849325	+	PMM2
ENSG00000123353.10	390.789	0.977129	0.151596	6.4456	1.15143e-10	6.96439e-09	chr12	55818040	55821879	+	ORMDL2
ENSG00000169856.9	44.2004	-1.59576	0.247854	-6.4383	1.20818e-10	7.28515e-09	chr15	52755052	52790336	-	ONECUT1
ENSG00000119403.15	1995.5	0.716536	0.111369	6.43387	1.24393e-10	7.47769e-09	chr9	120855650	120894896	-	PHF19
ENSG00000177150.13	848.163	0.785327	0.122156	6.42891	1.28521e-10	7.70222e-09	chr18	13663346	13726592	-	FAM210A
ENSG00000099622.14	2974.59	0.85009	0.13233	6.42404	1.32704e-10	7.92867e-09	chr19	1259383	1274810	+	CIRBP
ENSG00000101384.12	1161.5	-0.858247	0.133691	-6.41963	1.36602e-10	8.13673e-09	chr20	10637683	10673999	-	JAG1
ENSG00000115112.8	942.969	-0.76253	0.118878	-6.41439	1.41391e-10	8.39648e-09	chr2	121216586	121285202	-	TFCP2L1
ENSG00000265190.7	50.3849	1.70683	0.266272	6.41008	1.45439e-10	8.61076e-09	chr10	47460161	47484158	-	ANXA8
ENSG00000125731.13	1771.63	0.697367	0.108843	6.40706	1.48351e-10	8.75674e-09	chr19	6752159	6767435	-	SH2D3A
ENSG00000128254.16	29.6164	1.76217	0.275123	6.40502	1.50354e-10	8.8483e-09	chr22	31925518	31945360	-	YWHAH-AS1
ENSG00000143228.13	1647.98	0.680944	0.106363	6.4021	1.53249e-10	8.9917e-09	chr1	163321899	163355764	+	NUF2
ENSG00000177628.16	762.254	0.7513	0.117388	6.40013	1.55248e-10	9.08176e-09	chr1	155234451	155244699	-	GBA1
ENSG00000198331.11	794.171	0.824967	0.128935	6.39832	1.57094e-10	9.16244e-09	chr11	125883613	125900646	+	HYLS1
ENSG00000213186.8	1374.57	0.785875	0.122855	6.39675	1.58723e-10	9.22994e-09	chr3	160432444	160449786	-	TRIM59
ENSG00000162782.16	55.6615	-1.43229	0.224001	-6.39414	1.61458e-10	9.36121e-09	chr1	179591612	179691272	+	TDRD5
ENSG00000108187.16	95.7188	1.14987	0.179976	6.389	1.66972e-10	9.65237e-09	chr10	68282659	68333049	-	PBLD
ENSG00000185305.12	281.186	-0.816939	0.127906	-6.38704	1.69126e-10	9.71954e-09	chr5	53883941	54310582	-	ARL15
ENSG00000156052.11	1183.28	-0.585063	0.0915979	-6.3873	1.68838e-10	9.71954e-09	chr9	77716096	78031811	-	GNAQ
ENSG00000037897.17	719.344	0.742166	0.116344	6.37907	1.78165e-10	1.01847e-08	chr12	57768470	57772119	-	METTL1
ENSG00000173875.14	1147.74	-0.692375	0.10854	-6.37899	1.7826e-10	1.01847e-08	chr19	12610917	12633840	+	ZNF791
ENSG00000273032.3	222.791	-0.871454	0.136634	-6.37803	1.7938e-10	1.02189e-08	chr22	18970483	19020665	+	DGCR5
ENSG00000080986.13	1903.93	0.781454	0.122681	6.36982	1.89247e-10	1.07498e-08	chr18	2571556	2616635	+	NDC80
ENSG00000155096.15	6916.34	0.528449	0.0829829	6.36817	1.91303e-10	1.08156e-08	chr8	102826110	102864193	-	AZIN1
ENSG00000122966.17	2865.13	0.883114	0.13868	6.368	1.9151e-10	1.08156e-08	chr12	119685790	119877320	-	CIT
ENSG00000272316.1	127.377	-1.02711	0.16171	-6.35158	2.1311e-10	1.20009e-08	chr6	57908559	57913911	-	ENSG00000272316
ENSG00000104154.7	252.881	-0.960029	0.151184	-6.35006	2.15226e-10	1.20854e-08	chr15	45479605	45522755	-	SLC30A4
ENSG00000226721.2	51.6207	-1.37992	0.217695	-6.33876	2.3162e-10	1.29687e-08	chr9	92836825	92837668	-	EEF1DP2
ENSG00000063978.17	2317.42	0.5285	0.0836688	6.31657	2.67437e-10	1.49315e-08	chr4	2469067	2515857	+	RNF4
ENSG00000158006.14	566.707	0.639138	0.101258	6.31198	2.75485e-10	1.5253e-08	chr1	25959766	25998063	-	PAFAH2
ENSG00000289609.2	647.496	1.63103	0.258403	6.31196	2.7553e-10	1.5253e-08	chr6	43990797	43999561	+	ENSG00000289609
ENSG00000156253.7	845.859	0.684392	0.108424	6.31219	2.75114e-10	1.5253e-08	chr21	29004383	29019349	-	RWDD2B
ENSG00000163961.4	1437.63	-0.607097	0.0962216	-6.30936	2.80193e-10	1.54674e-08	chr3	196468782	196503768	-	RNF168
ENSG00000165359.16	361.196	-0.837015	0.132673	-6.30885	2.81123e-10	1.54752e-08	chrX	135520658	135582510	+	INTS6L
ENSG00000290660.1	15.0462	1.84086	0.291843	6.30771	2.83198e-10	1.55457e-08	chr13	23939556	23946782	-	ENSG00000290660
ENSG00000185842.16	673.949	-0.656376	0.104317	-6.29211	3.13171e-10	1.71431e-08	chr1	224896261	225399286	+	DNAH14
ENSG00000119699.8	92.1907	-1.19299	0.189652	-6.29043	3.16598e-10	1.72823e-08	chr14	75958096	75983011	-	TGFB3
ENSG00000253250.3	17.0705	-1.76059	0.28078	-6.27037	3.60185e-10	1.96071e-08	chr8	90958470	90985238	-	C8orf88
ENSG00000095951.17	386.597	-1.038	0.165592	-6.2684	3.64765e-10	1.9796e-08	chr6	12012311	12164999	+	HIVEP1
ENSG00000166189.8	920.048	0.720875	0.115008	6.26802	3.65675e-10	1.9796e-08	chr10	102065348	102068036	+	HPS6
ENSG00000120334.16	561.509	0.646174	0.103297	6.25552	3.96196e-10	2.13891e-08	chr1	173799549	173824883	-	CENPL
ENSG00000126070.20	1962.46	-0.677809	0.108512	-6.24639	4.20045e-10	2.26143e-08	chr1	35930717	36072500	+	AGO3
ENSG00000251602.7	86.7277	1.11163	0.177996	6.24526	4.23085e-10	2.26535e-08	chr14	105416883	105419739	-	MTA1-DT
ENSG00000141858.12	1302.62	-0.724413	0.115993	-6.24533	4.22901e-10	2.26535e-08	chr19	14087850	14090751	-	SAMD1
ENSG00000116922.15	1288.1	0.62673	0.100415	6.24142	4.33627e-10	2.31547e-08	chr1	37681569	37690529	-	C1orf109
ENSG00000005810.20	2475.3	-0.588727	0.0943539	-6.23957	4.38786e-10	2.33665e-08	chr13	77042473	77327094	-	MYCBP2
ENSG00000146263.12	1716.03	-0.712674	0.114307	-6.23474	4.52531e-10	2.40332e-08	chr6	97142160	97283216	-	MMS22L
ENSG00000134256.13	69.0995	-1.3654	0.219266	-6.22717	4.74938e-10	2.5155e-08	chr1	117001749	117036552	+	CD101
ENSG00000163811.12	4405.51	0.62596	0.100568	6.22426	4.83826e-10	2.54784e-08	chr2	28894666	28948219	+	WDR43
ENSG00000185477.5	29.8328	-1.62876	0.261679	-6.22428	4.83786e-10	2.54784e-08	chr4	89236382	89307800	-	GPRIN3
ENSG00000147573.17	15.1822	1.81483	0.291591	6.2239	4.84943e-10	2.54784e-08	chr8	66126895	66175485	+	TRIM55
ENSG00000148773.14	32319.8	0.699752	0.112479	6.22121	4.93349e-10	2.58507e-08	chr10	128096658	128126423	-	MKI67
ENSG00000057704.13	258.096	-0.993354	0.159711	-6.2197	4.98113e-10	2.60307e-08	chr12	94567121	94650557	-	TMCC3
ENSG00000205922.5	2353.44	-0.651341	0.104797	-6.21525	5.1242e-10	2.67072e-08	chr19	1753505	1780988	+	ONECUT3
ENSG00000187210.14	224.018	-0.867335	0.139642	-6.21112	5.26082e-10	2.73465e-08	chr9	76441665	76507416	+	GCNT1
ENSG00000104369.5	624.508	-1.00495	0.161966	-6.20471	5.47991e-10	2.841e-08	chr8	74234699	74321540	-	JPH1
ENSG00000111348.9	143.552	1.11691	0.180041	6.20361	5.5182e-10	2.8533e-08	chr12	14942030	14961605	-	ARHGDIB
ENSG00000107984.10	15831.8	0.695512	0.112273	6.1948	5.83586e-10	3.00962e-08	chr10	52314280	52317657	+	DKK1
ENSG00000262877.5	94.8501	-1.34523	0.218011	-6.17047	6.80889e-10	3.5022e-08	chr17	81388125	81390256	-	ENSG00000262877
ENSG00000135476.12	4431.91	0.794848	0.128917	6.1656	7.02179e-10	3.60225e-08	chr12	53268298	53293638	+	ESPL1
ENSG00000164663.15	224.17	-0.819944	0.133018	-6.16415	7.0862e-10	3.6258e-08	chr6	41789895	41895375	-	USP49
ENSG00000141622.14	177.573	-0.899636	0.146163	-6.15502	7.50691e-10	3.83106e-08	chr18	46333967	46463140	+	RNF165
ENSG00000244055.2	62.6604	-1.28475	0.209032	-6.14621	7.93567e-10	4.03936e-08	chr7	92457563	92495601	+	ENSG00000244055
ENSG00000040633.13	2004.87	0.579864	0.0944942	6.1365	8.43593e-10	4.28287e-08	chr17	7235028	7239457	-	PHF23
ENSG00000165140.12	61.0262	1.29722	0.211413	6.13596	8.4647e-10	4.28638e-08	chr9	94603132	94640249	-	FBP1
ENSG00000106733.21	92.6519	-1.21128	0.197605	-6.1298	8.79911e-10	4.44423e-08	chr9	75060572	75088217	-	NMRK1
ENSG00000136144.12	948.082	-0.590564	0.096402	-6.12606	9.00828e-10	4.53818e-08	chr13	49531945	49585558	-	RCBTB1
ENSG00000137266.15	921.667	-0.677343	0.110752	-6.11584	9.60519e-10	4.82649e-08	chr6	3268961	3457050	-	SLC22A23
ENSG00000064102.15	2463.85	-0.590288	0.096537	-6.11463	9.67805e-10	4.85066e-08	chr12	26905180	26937981	-	INTS13
ENSG00000136153.20	799.434	0.818858	0.133953	6.11302	9.77623e-10	4.88737e-08	chr13	75620433	75859870	+	LMO7
ENSG00000113810.16	7292.3	0.590166	0.0965671	6.11147	9.87192e-10	4.91677e-08	chr3	160399649	160434953	+	SMC4
ENSG00000166263.13	1083.55	-0.764716	0.125132	-6.11125	9.88523e-10	4.91677e-08	chr17	54968764	55173632	+	STXBP4
ENSG00000064225.13	243.538	-0.911819	0.149241	-6.1097	9.98192e-10	4.9523e-08	chr3	98732254	98795861	+	ST3GAL6
ENSG00000152465.18	1148.82	0.733308	0.120042	6.10874	1.00418e-09	4.96944e-08	chr10	15105769	15168693	-	NMT2
ENSG00000196544.8	246.408	0.848957	0.138994	6.10788	1.00966e-09	4.98396e-08	chr17	8188344	8190180	-	BORCS6
ENSG00000127081.14	299.228	-0.883807	0.14471	-6.10745	1.01238e-09	4.98483e-08	chr9	92844181	92878038	-	ZNF484
ENSG00000231131.10	1548.37	1.01577	0.166349	6.10622	1.02021e-09	5.01077e-08	chr10	52450873	52755509	-	LNCAROD
ENSG00000156381.9	471.644	-0.687118	0.112568	-6.10402	1.03431e-09	5.06736e-08	chr14	102501766	102509799	-	ANKRD9
ENSG00000235750.10	345.789	-1.20085	0.196799	-6.10191	1.04809e-09	5.12207e-08	chr1	175156985	175192943	-	KIAA0040
ENSG00000181143.15	151.317	1.31018	0.214889	6.09702	1.08063e-09	5.26793e-08	chr19	8848843	8981342	-	MUC16
ENSG00000171456.21	3077.16	0.545991	0.0896276	6.09177	1.11671e-09	5.43032e-08	chr20	32358329	32439319	+	ASXL1
ENSG00000288612.1	99.4202	-1.16781	0.191831	-6.0877	1.14543e-09	5.5562e-08	chr6	3023471	3027426	+	ENSG00000288612
ENSG00000130558.20	43.3462	-1.3764	0.22611	-6.08729	1.14837e-09	5.55668e-08	chr9	135075421	135121180	+	OLFM1
ENSG00000168497.5	20.4511	1.72837	0.284349	6.07833	1.21437e-09	5.86159e-08	chr2	191834309	191847088	-	CAVIN2
ENSG00000258245.1	149.455	1.03638	0.170847	6.06615	1.31013e-09	6.30825e-08	chr12	75688793	75689096	-	RPL10P13
ENSG00000197813.6	136.933	-0.978844	0.161472	-6.06202	1.3442e-09	6.45643e-08	chr19	49331524	49340303	-	ENSG00000197813
ENSG00000188559.16	710.637	-0.614871	0.101443	-6.06123	1.35081e-09	6.47231e-08	chr20	20389529	20712644	-	RALGAPA2
ENSG00000118922.19	566.827	-0.774071	0.127723	-6.06057	1.35643e-09	6.48342e-08	chr13	73686088	74134404	-	KLF12
ENSG00000182240.16	490.234	-0.747019	0.12345	-6.0512	1.43769e-09	6.85511e-08	chr21	41167800	41282530	+	BACE2
ENSG00000089916.18	3271.72	-0.594431	0.0983671	-6.04298	1.51291e-09	7.19624e-08	chr14	76151921	76214343	+	GPATCH2L
ENSG00000113578.18	103.657	1.1735	0.19434	6.03836	1.55689e-09	7.3875e-08	chr5	142592177	142698070	-	FGF1
ENSG00000156011.18	997.989	-0.696695	0.115525	-6.03069	1.63256e-09	7.7013e-08	chr8	18527302	19013703	-	PSD3
ENSG00000137802.14	1036.36	-0.623692	0.103423	-6.03047	1.63481e-09	7.7013e-08	chr15	41774483	41827855	+	MAPKBP1
ENSG00000170191.5	409.982	-0.749956	0.124349	-6.03103	1.62913e-09	7.7013e-08	chr20	25612934	25624014	-	NANP
ENSG00000103740.10	42.5495	1.49674	0.248218	6.02993	1.64026e-09	7.70845e-08	chr15	78167467	78245688	-	ACSBG1
ENSG00000224424.8	44.0838	1.37172	0.227652	6.0255	1.68587e-09	7.90382e-08	chr3	48847850	48851976	+	PRKAR2A-AS1
ENSG00000172888.12	2261.77	-0.579588	0.0962051	-6.0245	1.69636e-09	7.93401e-08	chr3	40524877	40539794	+	ZNF621
ENSG00000144426.19	854.599	-0.779264	0.129379	-6.02313	1.71074e-09	7.98225e-08	chr2	203014874	203225194	+	NBEAL1
ENSG00000154359.13	338.332	-0.905345	0.150397	-6.01971	1.74735e-09	8.13366e-08	chr8	12721905	12755526	-	LONRF1
ENSG00000165959.12	773.935	-0.61686	0.102622	-6.01098	1.84402e-09	8.56335e-08	chr14	95181939	95319908	-	CLMN
ENSG00000132694.19	2266.42	-0.584154	0.0972101	-6.00919	1.8645e-09	8.63796e-08	chr1	156934839	157045742	-	ARHGEF11
ENSG00000209082.1	210.76	1.29291	0.215261	6.00624	1.8988e-09	8.77613e-08	chrM	3229	3304	+	MT-TL1
ENSG00000107742.14	61.5595	-1.29658	0.216052	-6.00121	1.95855e-09	9.03099e-08	chr10	72059033	72089032	-	SPOCK2
ENSG00000284946.1	254.341	0.838386	0.139787	5.99761	2.00242e-09	9.21159e-08	chr15	90966189	91022566	-	ENSG00000284946
ENSG00000035403.18	6897.36	0.663882	0.110715	5.99631	2.01855e-09	9.26407e-08	chr10	73998113	74121363	+	VCL
ENSG00000139618.18	2191.62	-0.737607	0.12307	-5.99341	2.05486e-09	9.40867e-08	chr13	32315085	32400268	+	BRCA2
ENSG00000183856.11	3046.69	0.771267	0.128759	5.99002	2.09816e-09	9.58451e-08	chr1	156525404	156572565	-	IQGAP3
ENSG00000166965.13	978.393	0.744188	0.124326	5.9858	2.15334e-09	9.8137e-08	chr15	90954880	90963125	+	RCCD1
ENSG00000170921.16	2093.18	-0.587007	0.0980823	-5.98485	2.16596e-09	9.84832e-08	chr17	62966234	63427703	+	TANC2
ENSG00000117643.15	64.7125	-1.18343	0.197762	-5.9841	2.17586e-09	9.87044e-08	chr1	25616790	25786206	+	MAN1C1
ENSG00000173611.18	989.945	-0.719355	0.12028	-5.98066	2.22236e-09	1.00581e-07	chr9	124942607	125143528	-	SCAI
ENSG00000135913.11	1631.98	-0.745361	0.124657	-5.97931	2.2409e-09	1.01187e-07	chr2	218450250	218568351	-	USP37
ENSG00000204758.8	60.7088	1.35183	0.226541	5.96724	2.41306e-09	1.0871e-07	chr5	172955153	172959392	-	RPL26L1-AS1
ENSG00000275880.1	22.107	1.59069	0.266854	5.9609	2.50846e-09	1.12748e-07	chr13	110613081	110616353	-	ENSG00000275880
ENSG00000229167.2	61.7306	1.25154	0.210067	5.9578	2.55649e-09	1.14644e-07	chr1	31571584	31577898	-	ENSG00000229167
ENSG00000175567.11	84.4514	1.35159	0.22707	5.9523	2.64401e-09	1.18029e-07	chr11	73974671	73982843	-	UCP2
ENSG00000103507.14	1147.21	0.643536	0.108109	5.95264	2.63852e-09	1.18029e-07	chr16	31106106	31112791	+	BCKDK
ENSG00000154122.14	698.164	-0.722699	0.121566	-5.94493	2.76581e-09	1.23185e-07	chr5	14704799	14871778	-	ANKH
ENSG00000178385.15	307.664	-0.881529	0.14834	-5.94262	2.805e-09	1.24647e-07	chr2	207821287	208025527	-	PLEKHM3
ENSG00000057468.7	213.123	-1.12466	0.189277	-5.94188	2.81766e-09	1.24927e-07	chr1	75796881	75913242	+	MSH4
ENSG00000118596.12	373.096	-0.883376	0.148743	-5.93893	2.8689e-09	1.26911e-07	chr12	59596028	59789855	+	SLC16A7
ENSG00000276007.1	73.003	-1.12733	0.189872	-5.93733	2.89695e-09	1.27864e-07	chr16	78123242	78124332	+	ENSG00000276007
ENSG00000174130.13	164.541	-0.879189	0.148266	-5.92981	3.03283e-09	1.3356e-07	chr4	38822896	38856817	-	TLR6
ENSG00000177595.19	1045.64	-0.818973	0.138145	-5.92836	3.05981e-09	1.34446e-07	chr11	799183	805231	-	PIDD1
ENSG00000069493.15	97.5784	-1.13084	0.190829	-5.9259	3.10585e-09	1.36164e-07	chr12	9669712	9699553	+	CLEC2D
ENSG00000116406.20	726.213	-0.742551	0.125351	-5.92377	3.14635e-09	1.37518e-07	chr1	184690236	184754907	-	EDEM3
ENSG00000147548.17	2927.48	-0.647268	0.10927	-5.92354	3.15076e-09	1.37518e-07	chr8	38269703	38382272	-	NSD3
ENSG00000177125.6	538.52	-0.755301	0.127621	-5.91831	3.25272e-09	1.41652e-07	chr9	126860638	126885878	+	ZBTB34
ENSG00000136485.16	4203.85	0.529906	0.0896091	5.91352	3.34864e-09	1.45506e-07	chr17	63550476	63594286	+	DCAF7
ENSG00000188229.6	25999.4	0.510448	0.086412	5.90714	3.48097e-09	1.50615e-07	chr9	137241286	137243707	+	TUBB4B
ENSG00000234494.8	93.8319	1.05822	0.179144	5.90711	3.48158e-09	1.50615e-07	chr17	47897329	47941392	-	SP2-AS1
ENSG00000162745.11	83.7274	-1.17511	0.198962	-5.90621	3.50057e-09	1.51103e-07	chr1	161983191	162023869	-	OLFML2B
ENSG00000047644.20	634.927	-0.917975	0.15558	-5.90034	3.62752e-09	1.56238e-07	chrX	10015253	10144474	+	WWC3
ENSG00000151502.11	1234.78	-0.571849	0.0969506	-5.89835	3.67157e-09	1.57789e-07	chr11	134224670	134247788	+	VPS26B
ENSG00000110237.5	755.396	0.870723	0.147703	5.89509	3.7447e-09	1.6058e-07	chr11	73308275	73369388	+	ARHGEF17
ENSG00000157240.4	333.99	-0.759192	0.128878	-5.89079	3.84364e-09	1.64463e-07	chr7	91264432	91271326	+	FZD1
ENSG00000270207.2	129.381	1.08571	0.184416	5.88726	3.92643e-09	1.67639e-07	chr3	7606889	7790482	-	ENSG00000270207
ENSG00000280202.1	234.242	-0.867983	0.147492	-5.88494	3.98206e-09	1.69644e-07	chr12	3610306	3612003	-	ENSG00000280202
ENSG00000163918.12	1656.04	-0.686711	0.116699	-5.88448	3.99314e-09	1.69747e-07	chr3	186789879	186806482	-	RFC4
ENSG00000068137.15	641.918	-0.630925	0.107243	-5.88314	4.02546e-09	1.70751e-07	chr17	42667913	42676994	-	PLEKHH3
ENSG00000182324.7	340.221	-0.887972	0.150951	-5.88253	4.04051e-09	1.71019e-07	chr19	48455573	48466980	+	KCNJ14
ENSG00000119681.12	323.594	1.01012	0.172069	5.87043	4.34665e-09	1.8358e-07	chr14	74498182	74612237	-	LTBP2
ENSG00000176208.9	1046.59	-0.673137	0.114682	-5.86962	4.36801e-09	1.84086e-07	chr17	30831965	30895869	+	ATAD5
ENSG00000273311.1	55.4736	1.23188	0.209948	5.86752	4.42366e-09	1.86031e-07	chr22	19046161	19048375	-	DGCR11
ENSG00000137825.11	355.041	-0.739095	0.125973	-5.86707	4.43574e-09	1.8614e-07	chr15	41493873	41503551	+	ITPKA
ENSG00000291194.1	133.231	-1.02117	0.174177	-5.86285	4.54995e-09	1.90524e-07	chr17	20408310	20434286	+	ENSG00000291194
ENSG00000064309.16	399.019	-0.767765	0.131135	-5.85477	4.77661e-09	1.99589e-07	chr11	125955795	126063335	-	CDON
ENSG00000268975.2	30.5195	-1.51608	0.259176	-5.84962	4.92705e-09	2.05437e-07	chr19	40771647	40796943	+	MIA-RAB4B
ENSG00000145332.14	1468.78	-0.523308	0.0894835	-5.8481	4.97229e-09	2.06883e-07	chr4	87160102	87220618	-	KLHL8
ENSG00000183091.21	64.315	-1.19709	0.204804	-5.84504	5.06456e-09	2.10276e-07	chr2	151485335	151734487	-	NEB
ENSG00000143457.11	1049.88	-0.536807	0.0918454	-5.84468	5.07531e-09	2.10277e-07	chr1	150646229	150697154	-	GOLPH3L
ENSG00000171403.10	70.9886	1.26867	0.217199	5.84107	5.18674e-09	2.1444e-07	chr17	41565835	41572059	-	KRT9
ENSG00000165240.22	451.762	-0.747113	0.127922	-5.84037	5.20835e-09	2.1488e-07	chrX	77910689	78050395	+	ATP7A
ENSG00000229563.7	52.7301	1.18145	0.202314	5.83968	5.23013e-09	2.15325e-07	chrX	45505387	45630202	+	LINC01204
ENSG00000254206.6	192.728	-0.895237	0.153351	-5.83781	5.28899e-09	2.17292e-07	chr16	29381309	29406711	-	NPIPB11
ENSG00000033867.17	3079.7	0.652812	0.111902	5.83376	5.41932e-09	2.22181e-07	chr3	27372720	27484420	-	SLC4A7
ENSG00000107731.12	865.917	-0.685379	0.117727	-5.82175	5.82338e-09	2.38248e-07	chr10	71212569	71302864	+	UNC5B
ENSG00000237813.4	94.2592	1.09411	0.188004	5.8196	5.89886e-09	2.40833e-07	chr7	116238259	116499465	-	ENSG00000237813
ENSG00000143933.20	10256.9	0.567592	0.097543	5.81889	5.92387e-09	2.41352e-07	chr2	47160083	47176921	-	CALM2
ENSG00000079156.17	577.387	-0.666536	0.114558	-5.81833	5.94391e-09	2.41666e-07	chr2	178194480	178402893	+	OSBPL6
ENSG00000151466.12	595.165	0.70205	0.120696	5.81669	6.00237e-09	2.43473e-07	chr4	128883992	129093563	-	SCLT1
ENSG00000185697.17	1364.02	-0.885805	0.152295	-5.81638	6.01361e-09	2.43473e-07	chr8	66562174	66613294	-	MYBL1
ENSG00000099954.19	179.969	-0.932097	0.160267	-5.8159	6.03097e-09	2.43473e-07	chr22	17359948	17558151	+	CECR2
ENSG00000268089.3	809.976	-0.726163	0.124862	-5.8157	6.03806e-09	2.43473e-07	chrX	152637894	152657542	+	GABRQ
ENSG00000188610.12	187.82	1.03574	0.178256	5.81038	6.23309e-09	2.50821e-07	chr1	121167645	121185539	-	FAM72B
ENSG00000095397.17	392.612	-0.739918	0.127385	-5.80853	6.30234e-09	2.52778e-07	chr9	114402079	114505473	-	WHRN
ENSG00000151233.11	920.989	-0.622349	0.107146	-5.80839	6.30752e-09	2.52778e-07	chr12	42081844	42144874	-	GXYLT1
ENSG00000141738.14	660.467	-0.90113	0.15525	-5.80438	6.46056e-09	2.58383e-07	chr17	39737937	39747291	+	GRB7
ENSG00000160055.20	152.89	0.959209	0.165279	5.80355	6.49235e-09	2.58601e-07	chr1	32216196	32222359	-	TMEM234
ENSG00000266714.11	411.404	0.910442	0.156877	5.80355	6.4924e-09	2.58601e-07	chr17	75587799	75626849	+	MYO15B
ENSG00000128881.18	790.568	-0.629934	0.108553	-5.803	6.514e-09	2.58935e-07	chr15	42738729	42920809	-	TTBK2
ENSG00000119599.17	243.815	0.761972	0.131541	5.79265	6.92826e-09	2.74844e-07	chr14	72926376	72959703	+	DCAF4
ENSG00000159917.17	173.726	-0.872873	0.15072	-5.79135	6.98221e-09	2.76425e-07	chr19	44236109	44305046	-	ZNF235
ENSG00000139163.16	2598.23	-0.564317	0.0974668	-5.78984	7.04528e-09	2.7836e-07	chr12	22625074	22690665	+	ETNK1
ENSG00000170325.16	533.509	-0.731903	0.126531	-5.78438	7.27816e-09	2.86982e-07	chr11	129899705	130002835	-	PRDM10
ENSG00000230359.5	39.561	1.30222	0.225144	5.78392	7.29775e-09	2.87177e-07	chr7	129055222	129057239	+	TPI1P2
ENSG00000088970.16	203.41	-0.893443	0.154818	-5.77094	7.88303e-09	3.09587e-07	chr20	21125982	21246622	+	KIZ
ENSG00000197989.15	1022.05	0.816459	0.141504	5.76987	7.93331e-09	3.10701e-07	chr1	28578537	28582986	-	SNHG12
ENSG00000288772.2	37.0234	1.46813	0.254456	5.76966	7.94311e-09	3.10701e-07	chr1	43368179	43368609	+	ENSG00000288772
ENSG00000104524.14	97.0955	1.25194	0.217191	5.76427	8.20142e-09	3.20166e-07	chr8	143603209	143609773	-	PYCR3
ENSG00000272405.1	2089.58	-0.728768	0.126536	-5.75938	8.44251e-09	3.28922e-07	chr1	156641665	156644887	-	ENSG00000272405
ENSG00000164626.9	452.872	0.650842	0.113025	5.75841	8.49091e-09	3.30152e-07	chr6	39188970	39229475	-	KCNK5
ENSG00000228437.5	23.3874	1.52663	0.265223	5.75602	8.61217e-09	3.34203e-07	chr1	221966409	221984964	+	LINC02474
ENSG00000104142.11	1206.34	0.615128	0.106891	5.75472	8.67844e-09	3.36109e-07	chr15	40894449	40903975	+	VPS18
ENSG00000197275.14	998.464	-0.650968	0.113168	-5.75226	8.80606e-09	3.40379e-07	chr8	94371959	94475115	-	RAD54B
ENSG00000116396.15	562.612	-0.642717	0.111815	-5.74803	9.02866e-09	3.48296e-07	chr1	110210313	110249124	+	KCNC4
ENSG00000162929.14	218.243	-0.791059	0.137728	-5.74362	9.26752e-09	3.56809e-07	chr2	61065870	61138034	+	SANBR
ENSG00000167601.12	4016.15	0.926421	0.161311	5.74308	9.29692e-09	3.57239e-07	chr19	41219222	41261766	+	AXL
ENSG00000278129.2	901.683	-0.663023	0.115469	-5.742	9.35641e-09	3.58821e-07	chr19	58278954	58302791	+	ZNF8
ENSG00000111203.13	278.113	0.807821	0.140735	5.74	9.46738e-09	3.62368e-07	chr12	2812667	2825076	+	ITFG2
ENSG00000163870.16	831.846	0.541154	0.0943193	5.73746	9.61043e-09	3.67126e-07	chr3	127571231	127598267	-	TPRA1
ENSG00000265458.3	85.7263	1.07888	0.188388	5.72691	1.02274e-08	3.89933e-07	chr17	82453180	82458521	-	NARF-AS2
ENSG00000154229.12	786.48	-0.589521	0.103113	-5.71725	1.0826e-08	4.11956e-07	chr17	66302612	66810743	+	PRKCA
ENSG00000126858.19	1056.26	-0.550637	0.0963468	-5.71516	1.09603e-08	4.1626e-07	chr17	32142453	32225770	+	RHOT1
ENSG00000259230.1	36.9683	1.37623	0.240836	5.71436	1.10116e-08	4.17399e-07	chr14	102545253	102555826	+	LINC02323
ENSG00000189159.16	7406.41	0.558082	0.0977015	5.71212	1.1158e-08	4.2213e-07	chr17	75135247	75154675	-	JPT1
ENSG00000203785.9	13.9679	1.65493	0.289796	5.71068	1.12525e-08	4.24885e-07	chr1	153093134	153106184	-	SPRR2E
ENSG00000040275.17	1572.13	0.671749	0.117637	5.71034	1.12748e-08	4.24908e-07	chr5	169583755	169604778	+	SPDL1
ENSG00000166166.13	588.701	0.76722	0.134377	5.70946	1.13332e-08	4.2629e-07	chr14	103529195	103537073	+	TRMT61A
ENSG00000116830.12	3046.68	0.698673	0.12242	5.70717	1.1487e-08	4.31247e-07	chr1	117060325	117107453	+	TTF2
ENSG00000196576.16	6746.63	0.500275	0.0877133	5.70353	1.17352e-08	4.39722e-07	chr22	50274978	50307646	-	PLXNB2
ENSG00000188761.13	168.77	1.10332	0.19352	5.70133	1.18877e-08	4.44585e-07	chr1	113876815	113887581	-	BCL2L15
ENSG00000164442.10	1384.49	0.92192	0.161751	5.69962	1.20076e-08	4.48214e-07	chr6	139371806	139374648	-	CITED2
ENSG00000099860.9	592.207	0.6153	0.107992	5.69763	1.21486e-08	4.52615e-07	chr19	2476126	2478257	+	GADD45B
ENSG00000171067.11	1303.27	0.605968	0.106366	5.69702	1.21917e-08	4.5336e-07	chr11	68261337	68271973	-	C11orf24
ENSG00000198695.2	18990.1	0.964025	0.169301	5.69415	1.23988e-08	4.60189e-07	chrM	14148	14673	-	MT-ND6
ENSG00000221926.13	678.58	0.616037	0.108292	5.68864	1.28053e-08	4.74379e-07	chr17	15627959	15684311	-	TRIM16
ENSG00000177570.15	245.511	-0.789143	0.138792	-5.6858	1.302e-08	4.81419e-07	chr8	118189454	118621963	-	SAMD12
ENSG00000163795.14	466.964	0.699414	0.123116	5.68093	1.33961e-08	4.94394e-07	chr2	27377234	27380734	-	ZNF513
ENSG00000169908.12	15.3419	1.64225	0.289113	5.6803	1.34462e-08	4.95312e-07	chr3	149369021	149377649	-	TM4SF1
ENSG00000096654.16	343.248	-0.683256	0.120306	-5.67933	1.3522e-08	4.96237e-07	chr6	27450742	27473118	-	ZNF184
ENSG00000160214.13	1755.86	0.714921	0.125879	5.67943	1.35148e-08	4.96237e-07	chr21	43789576	43805293	+	RRP1
ENSG00000117394.24	1583.68	0.81528	0.143595	5.67765	1.36559e-08	5.00214e-07	chr1	42925352	42958868	-	SLC2A1
ENSG00000106025.9	293.839	-0.825806	0.145499	-5.67566	1.38153e-08	5.05108e-07	chr7	120787319	120858323	-	TSPAN12
ENSG00000150722.11	251.704	0.918323	0.161979	5.66939	1.43304e-08	5.22966e-07	chr2	181985852	182131398	+	PPP1R1C
ENSG00000121957.15	1585.07	0.665138	0.117666	5.65275	1.57901e-08	5.75166e-07	chr1	108875349	108934545	+	GPSM2
ENSG00000163281.12	519.81	-0.730974	0.12933	-5.652	1.58588e-08	5.76595e-07	chr4	44701794	44726570	-	GNPDA2
ENSG00000187231.14	452.791	-0.764909	0.135376	-5.65027	1.60198e-08	5.81371e-07	chr2	179101677	179264832	-	SESTD1
ENSG00000183718.6	704.518	-0.588265	0.104237	-5.64354	1.66591e-08	6.03454e-07	chr5	181254076	181261150	-	TRIM52
ENSG00000254602.2	17.1214	1.6168	0.286524	5.64281	1.67296e-08	6.0489e-07	chr11	57638375	57652790	+	MIR130AHG
ENSG00000111554.15	436.382	-0.615859	0.109162	-5.64171	1.68365e-08	6.07634e-07	chr12	68294565	68332381	-	MDM1
ENSG00000233559.2	230.08	0.917639	0.162696	5.6402	1.69853e-08	6.11878e-07	chr7	130853719	130930680	+	LINC00513
ENSG00000091844.8	141.478	-0.944523	0.167502	-5.63887	1.7117e-08	6.15488e-07	chr6	153004458	153131282	-	RGS17
ENSG00000136877.15	873.757	0.560902	0.0994966	5.6374	1.72634e-08	6.19616e-07	chr9	127802857	127814081	+	FPGS
ENSG00000129484.14	2445.38	-0.677193	0.12016	-5.63574	1.74311e-08	6.24491e-07	chr14	20343614	20357904	+	PARP2
ENSG00000111266.9	506.603	-0.88824	0.157748	-5.63075	1.79433e-08	6.41669e-07	chr12	12473281	12562863	-	DUSP16
ENSG00000079435.10	194.13	0.810219	0.143969	5.62773	1.82601e-08	6.51808e-07	chr19	42401513	42427388	-	LIPE
ENSG00000148297.16	817.201	0.766689	0.136327	5.62387	1.86721e-08	6.65303e-07	chr9	133338311	133348131	-	MED22
ENSG00000157617.17	977.32	-0.615222	0.109631	-5.61176	2.00282e-08	7.12327e-07	chr21	41885111	41954018	-	C2CD2
ENSG00000139318.8	3726.56	-0.596479	0.106321	-5.61015	2.02155e-08	7.17686e-07	chr12	89347234	89352501	-	DUSP6
ENSG00000182057.5	145.95	0.892343	0.159203	5.60508	2.08157e-08	7.37659e-07	chr22	42269743	42279534	+	OGFRP1
ENSG00000287625.1	104.642	1.01102	0.1804	5.60434	2.0905e-08	7.39486e-07	chr2	84926018	84966685	+	ENSG00000287625
ENSG00000114331.16	2216.99	-0.595668	0.106355	-5.60074	2.13438e-08	7.53649e-07	chr3	195274744	195443025	-	ACAP2
ENSG00000112983.18	4207.12	0.676352	0.120794	5.59923	2.153e-08	7.58856e-07	chr5	138139769	138178669	-	BRD8
ENSG00000144893.13	276.843	-0.765466	0.136796	-5.59567	2.1977e-08	7.73219e-07	chr3	151085663	151437072	+	MED12L
ENSG00000103160.12	1450.62	-0.49416	0.0883512	-5.59313	2.23016e-08	7.83233e-07	chr16	84122140	84145177	-	HSDL1
ENSG00000260742.1	28.1149	1.45542	0.260342	5.59042	2.26527e-08	7.94142e-07	chr2	181887850	181891663	-	ITPRID2-DT
ENSG00000182810.7	404.146	0.670718	0.120005	5.58907	2.28288e-08	7.98885e-07	chr16	68020915	68023232	-	DDX28
ENSG00000104967.8	133.522	-0.970155	0.173654	-5.58671	2.31417e-08	8.08391e-07	chr19	45933733	45974044	-	NOVA2
ENSG00000172965.17	707.381	0.663516	0.118982	5.57659	2.45274e-08	8.55273e-07	chr2	111006014	111523376	-	MIR4435-2HG
ENSG00000110841.14	5482.52	0.523099	0.093865	5.57289	2.50555e-08	8.72135e-07	chr12	27524157	27695564	+	PPFIBP1
ENSG00000064989.13	24.7116	-1.45709	0.26151	-5.57183	2.52076e-08	8.74324e-07	chr2	187341963	187448460	-	CALCRL
ENSG00000260267.1	85.2315	1.02535	0.184014	5.57213	2.51647e-08	8.74324e-07	chr16	31456710	31459736	-	ENSG00000260267
ENSG00000152894.15	716.006	-0.54878	0.0985346	-5.56942	2.55596e-08	8.83406e-07	chr6	127968784	128520616	-	PTPRK
ENSG00000198420.10	1317.43	-0.572842	0.10285	-5.5697	2.55171e-08	8.83406e-07	chr7	143851374	143902176	-	TCAF1
ENSG00000135454.14	1529.92	-0.659873	0.118532	-5.56704	2.59099e-08	8.92472e-07	chr12	57623408	57633239	-	B4GALNT1
ENSG00000185065.6	30.2836	1.35103	0.242685	5.56702	2.5913e-08	8.92472e-07	chr22	19447892	19450105	+	UFD1-AS1
ENSG00000174233.12	879.135	-0.648771	0.116645	-5.56194	2.66795e-08	9.17261e-07	chr12	48766193	48789089	-	ADCY6
ENSG00000168300.14	347.323	-0.823143	0.14806	-5.55952	2.70514e-08	9.28418e-07	chr8	51817574	51899186	-	PCMTD1
ENSG00000175216.15	9888.04	0.542406	0.0975701	5.55914	2.71111e-08	9.28839e-07	chr11	46743047	46846308	-	CKAP5
ENSG00000113441.16	1015.47	-0.557759	0.100343	-5.55855	2.72031e-08	9.30364e-07	chr5	96936079	97037513	+	LNPEP
ENSG00000264343.7	122.498	0.884374	0.159311	5.55125	2.8363e-08	9.68343e-07	chr1	146146520	146229041	-	NOTCH2NLA
ENSG00000114933.16	1511.96	-0.569252	0.102551	-5.55094	2.84145e-08	9.68417e-07	chr2	205993720	206086174	-	INO80D
ENSG00000137834.15	194.667	-0.882972	0.159109	-5.54947	2.86543e-08	9.74893e-07	chr15	66702235	66782849	+	SMAD6
ENSG00000256628.4	111.973	0.89935	0.162116	5.54758	2.89651e-08	9.83759e-07	chr3	101676423	101679217	+	ZBTB11-AS1
ENSG00000198915.12	705.576	0.64098	0.115563	5.54659	2.91288e-08	9.87607e-07	chr10	43194534	43267065	-	RASGEF1A
ENSG00000165175.17	2186.84	0.614813	0.110903	5.54368	2.96176e-08	1.00245e-06	chrX	38801439	38806537	+	MID1IP1
ENSG00000101138.12	1658.6	0.503796	0.0908855	5.5432	2.97002e-08	1.00351e-06	chr20	56392644	56406362	+	CSTF1
ENSG00000240291.1	195.994	-0.850888	0.153517	-5.54263	2.97966e-08	1.00503e-06	chr10	18513114	18545651	-	ENSG00000240291
ENSG00000153291.16	124.812	-0.97596	0.176108	-5.54183	2.99319e-08	1.00613e-06	chr6	46652914	46678190	+	SLC25A27
ENSG00000089820.17	1464.56	0.652441	0.117728	5.54193	2.99159e-08	1.00613e-06	chrX	153907366	153926264	-	ARHGAP4
ENSG00000082126.18	66.8751	1.38279	0.249755	5.53658	3.08433e-08	1.03322e-06	chr2	201644869	201698694	-	MPP4
ENSG00000155666.12	99.2618	0.994307	0.179585	5.5367	3.08219e-08	1.03322e-06	chr16	27203525	27221768	+	KDM8
ENSG00000071575.12	450.203	-0.88329	0.159596	-5.53452	3.12074e-08	1.04364e-06	chr2	12716934	12742734	+	TRIB2
ENSG00000136982.6	3828.05	-0.601304	0.108664	-5.53361	3.13711e-08	1.04733e-06	chr8	119833975	119855894	-	DSCC1
ENSG00000152315.5	82.5036	-0.967844	0.174995	-5.53068	3.18995e-08	1.06315e-06	chr14	90061993	90185853	+	KCNK13
ENSG00000096968.14	353.462	-0.65966	0.119338	-5.52768	3.24498e-08	1.07966e-06	chr9	4985271	5129948	+	JAK2
ENSG00000110427.17	177.415	0.899795	0.162805	5.52684	3.26046e-08	1.08297e-06	chr11	33376107	33674102	+	KIAA1549L
ENSG00000166689.18	744.135	0.752088	0.136139	5.52441	3.30592e-08	1.09621e-06	chr11	16777296	17014415	-	PLEKHA7
ENSG00000152455.16	969.829	0.555321	0.100539	5.52342	3.32464e-08	1.10056e-06	chr10	14878862	14904315	+	SUV39H2
ENSG00000154370.16	1512.97	0.532098	0.0964044	5.51943	3.40095e-08	1.12392e-06	chr1	228393672	228406835	-	TRIM11
ENSG00000226314.9	45.2501	-1.16883	0.211843	-5.51742	3.4401e-08	1.13494e-06	chr6	28161768	28169594	+	ZKSCAN8P1
ENSG00000091527.17	6236.25	0.459618	0.0834318	5.5089	3.61079e-08	1.18809e-06	chr3	133573685	133590261	+	CDV3
ENSG00000251429.1	18.0179	-1.57168	0.285305	-5.50878	3.6133e-08	1.18809e-06	chr4	158270377	158278676	+	AIDAP2
ENSG00000166147.15	71.651	-1.04757	0.1902	-5.50775	3.63449e-08	1.19305e-06	chr15	48408312	48645721	-	FBN1
ENSG00000288787.1	16.622	1.54456	0.280657	5.50337	3.72607e-08	1.22107e-06	chr3	153152237	153155303	-	ENSG00000288787
ENSG00000002587.10	3004.32	0.819674	0.14895	5.50302	3.73342e-08	1.22143e-06	chr4	11393149	11428894	-	HS3ST1
ENSG00000162924.16	229.688	-0.949802	0.172681	-5.50032	3.79109e-08	1.23823e-06	chr2	60881490	60931612	+	REL
ENSG00000184378.3	71.5095	1.00243	0.18229	5.49912	3.81681e-08	1.24456e-06	chr3	169766920	169769561	-	ACTRT3
ENSG00000161179.14	917.373	0.609445	0.110974	5.49177	3.97934e-08	1.2954e-06	chr22	21628088	21630035	-	YDJC
ENSG00000178074.6	1141.95	0.515093	0.0938241	5.48998	4.01969e-08	1.3042e-06	chr2	199911292	199928273	+	C2orf69
ENSG00000231770.8	99.9215	0.965955	0.175948	5.49	4.01936e-08	1.3042e-06	chr3	194583990	194590260	+	TMEM44-AS1
ENSG00000177463.16	1895.94	-0.444025	0.0808957	-5.48886	4.04526e-08	1.31033e-06	chr3	14947582	15049273	+	NR2C2
ENSG00000105576.16	3283.42	0.61876	0.11289	5.48111	4.22661e-08	1.36681e-06	chr19	12699200	12724011	-	TNPO2
ENSG00000198890.9	216.246	0.845547	0.154371	5.47735	4.31741e-08	1.39158e-06	chr1	107056673	107059294	+	PRMT6
ENSG00000178917.17	232.301	-0.842801	0.153869	-5.4774	4.31626e-08	1.39158e-06	chr3	44498969	44510636	-	ZNF852
ENSG00000166483.12	1662.33	0.596655	0.108952	5.47631	4.34279e-08	1.39747e-06	chr11	9573669	9589985	+	WEE1
ENSG00000128694.12	186.693	-0.799521	0.146112	-5.47197	4.45049e-08	1.42978e-06	chr2	189746659	189763227	-	OSGEPL1
ENSG00000234694.2	60.5178	1.1282	0.206202	5.47134	4.4664e-08	1.43069e-06	chr1	43354683	43358676	-	CDC20-DT
ENSG00000248008.5	397.821	0.701727	0.128256	5.47128	4.46794e-08	1.43069e-06	chr12	120488078	120495932	-	NRAV
ENSG00000163141.20	85.1118	-1.08357	0.198079	-5.47039	4.49047e-08	1.43556e-06	chr1	151036320	151047720	+	BNIPL
ENSG00000115808.12	1665.06	-0.506974	0.0927243	-5.46754	4.56321e-08	1.45407e-06	chr2	36837697	36966536	-	STRN
ENSG00000278600.1	147.47	-0.811418	0.148406	-5.46757	4.56259e-08	1.45407e-06	chr15	79920194	79922455	-	ENSG00000278600
ENSG00000225733.8	2271.9	-0.484266	0.088616	-5.46477	4.63501e-08	1.47455e-06	chr3	14920346	14948424	-	FGD5-AS1
ENSG00000289294.2	44.6894	1.2019	0.220003	5.46311	4.67858e-08	1.486e-06	chr2	203237260	203239295	-	ENSG00000289294
ENSG00000247828.10	892.929	-0.672476	0.123168	-5.45983	4.76598e-08	1.51131e-06	chr5	88268870	88436922	+	TMEM161B-DT
ENSG00000106305.10	1456.2	0.520143	0.0952823	5.45897	4.78914e-08	1.5162e-06	chr7	6009254	6023834	+	AIMP2
ENSG00000072864.16	532.882	0.868654	0.159169	5.45743	4.83071e-08	1.52689e-06	chr16	15643266	15726353	+	NDE1
ENSG00000213640.3	29.6178	-1.42588	0.26134	-5.45603	4.86885e-08	1.53647e-06	chr7	64862998	64864370	+	EEF1DP4
ENSG00000107738.20	873.855	1.01393	0.185856	5.45544	4.88507e-08	1.53911e-06	chr10	71747555	71773520	-	VSIR
ENSG00000113638.14	515.016	-0.617568	0.113239	-5.45368	4.93393e-08	1.55048e-06	chr5	40512332	40755963	-	TTC33
ENSG00000197183.15	181.785	-0.810757	0.148665	-5.45357	4.93697e-08	1.55048e-06	chr20	32443058	32585333	-	NOL4L
ENSG00000143476.18	2502.5	-0.754424	0.138497	-5.44722	5.11638e-08	1.60402e-06	chr1	212035552	212105013	+	DTL
ENSG00000134109.11	1639.78	-0.688304	0.126365	-5.44696	5.12384e-08	1.60402e-06	chr3	5187706	5219958	+	EDEM1
ENSG00000164078.14	1904.04	0.773267	0.142083	5.44238	5.25728e-08	1.64317e-06	chr3	49887001	49903873	-	MST1R
ENSG00000165521.16	183.424	-0.83764	0.153933	-5.4416	5.28037e-08	1.64776e-06	chr14	88612430	88792953	-	EML5
ENSG00000289725.1	96.8887	-1.02198	0.18782	-5.44127	5.2903e-08	1.64823e-06	chr9	64411637	64469260	+	ENSG00000289725
ENSG00000179431.7	303.058	0.806548	0.148392	5.43524	5.47238e-08	1.70226e-06	chr11	35618459	35620865	+	FJX1
ENSG00000100425.19	1578.07	0.481932	0.0886815	5.43442	5.49763e-08	1.7074e-06	chr22	49773282	49827873	-	BRD1
ENSG00000167065.14	236.45	-0.76403	0.140647	-5.43226	5.56456e-08	1.72545e-06	chr22	30652050	30667875	-	DUSP18
ENSG00000255874.4	77.8815	1.11808	0.205855	5.4314	5.59145e-08	1.73105e-06	chr13	110863986	110870330	-	PRECSIT
ENSG00000115318.12	165.507	0.899102	0.165577	5.4301	5.63227e-08	1.7382e-06	chr2	74532257	74553961	-	LOXL3
ENSG00000176438.13	413.704	-0.674996	0.124304	-5.43019	5.62936e-08	1.7382e-06	chr14	95407265	95516650	-	SYNE3
ENSG00000010818.11	513.692	-0.995151	0.183339	-5.42793	5.70101e-08	1.75665e-06	chr6	142751468	142946365	-	HIVEP2
ENSG00000203872.7	68.7526	-1.18508	0.218367	-5.42701	5.73053e-08	1.76297e-06	chr6	87344812	87365463	+	C6orf163
ENSG00000066322.15	2445.06	0.660989	0.121865	5.42396	5.82932e-08	1.79055e-06	chr1	43363397	43368074	-	ELOVL1
ENSG00000257167.3	264.694	0.850657	0.157051	5.41644	6.07968e-08	1.86453e-06	chr12	98512972	98516422	-	TMPO-AS1
ENSG00000156504.17	5720.53	0.77488	0.143085	5.41551	6.11159e-08	1.87139e-06	chrX	134769565	134797232	-	PABIR2
ENSG00000197256.11	2030.71	-0.590786	0.109105	-5.41485	6.13415e-08	1.87536e-06	chr19	11164269	11197547	-	KANK2
ENSG00000177459.11	390.384	-0.690382	0.127588	-5.41104	6.26593e-08	1.91267e-06	chr8	98064521	98093610	+	ERICH5
ENSG00000255031.5	162.684	-1.07146	0.198105	-5.40857	6.35306e-08	1.93625e-06	chr11	68052092	68053762	+	ENSG00000255031
ENSG00000167767.14	1606.48	1.3599	0.251964	5.3972	6.76894e-08	2.0598e-06	chr12	52168995	52192014	-	KRT80
ENSG00000145743.18	257.705	-0.713979	0.132315	-5.39607	6.8116e-08	2.06957e-06	chr5	107859034	108382098	-	FBXL17
ENSG00000157741.15	1500	-0.661944	0.122784	-5.39112	7.00202e-08	2.12413e-06	chr7	139231236	139308236	+	UBN2
ENSG00000274211.6	483.934	-0.615444	0.114323	-5.38338	7.30996e-08	2.21412e-06	chr17	38351843	38405593	+	SOCS7
ENSG00000164187.7	117.953	-1.0173	0.188996	-5.38269	7.33813e-08	2.21922e-06	chr5	36098406	36151887	-	LMBRD2
ENSG00000074966.11	174.658	-0.869616	0.161593	-5.38151	7.38641e-08	2.23038e-06	chr4	48066392	48134250	-	TXK
ENSG00000165887.12	48.6016	1.21269	0.225463	5.37869	7.50317e-08	2.26215e-06	chr10	97572498	97583884	+	ANKRD2
ENSG00000245849.8	259.19	-0.829659	0.154326	-5.37603	7.61457e-08	2.28869e-06	chr15	40686182	40695101	-	RAD51-AS1
ENSG00000101335.10	2009	0.775911	0.144325	5.37614	7.60985e-08	2.28869e-06	chr20	36541496	36551447	+	MYL9
ENSG00000163251.4	487.4	-0.634404	0.118077	-5.37282	7.75168e-08	2.32393e-06	chr2	207762597	207769906	-	FZD5
ENSG00000107957.17	429.313	-0.972305	0.180971	-5.37273	7.75551e-08	2.32393e-06	chr10	103594026	103855584	-	SH3PXD2A
ENSG00000137968.17	239.14	-0.813418	0.151413	-5.37219	7.77874e-08	2.32733e-06	chr1	75202128	75611114	-	SLC44A5
ENSG00000111981.5	112.307	-0.892756	0.16623	-5.37061	7.84714e-08	2.34421e-06	chr6	149963942	149973715	+	ULBP1
ENSG00000134809.9	455.238	0.704696	0.131302	5.36698	8.00678e-08	2.38826e-06	chr11	57528463	57530803	-	TIMM10
ENSG00000013441.17	992.78	0.647317	0.120648	5.36535	8.07915e-08	2.40619e-06	chr2	200853008	200864658	-	CLK1
ENSG00000214756.8	98.1524	1.09513	0.204272	5.36115	8.26923e-08	2.45906e-06	chr11	62665311	62668108	+	CSKMT
ENSG00000183250.13	97.1778	0.996068	0.185806	5.3608	8.28524e-08	2.46009e-06	chr21	44932813	44939937	-	LINC01547
ENSG00000138180.16	5363.49	0.564243	0.105296	5.35862	8.38581e-08	2.48243e-06	chr10	93496611	93529092	+	CEP55
ENSG00000006534.17	671.808	0.917246	0.171163	5.3589	8.37321e-08	2.48243e-06	chr11	68008577	68029276	+	ALDH3B1
ENSG00000152766.6	28.4173	-1.4204	0.265116	-5.35765	8.43104e-08	2.49205e-06	chr10	88819895	88851844	-	ANKRD22
ENSG00000128408.9	107.513	-1.00709	0.187994	-5.35705	8.45895e-08	2.49654e-06	chr22	45413692	45432509	+	RIBC2
ENSG00000049089.15	84.979	0.989761	0.184806	5.35568	8.52351e-08	2.50804e-06	chr1	40300488	40317286	-	COL9A2
ENSG00000107679.15	1440.05	-0.482807	0.0901462	-5.35582	8.51684e-08	2.50804e-06	chr10	122374707	122432354	+	PLEKHA1
ENSG00000123104.12	417.824	-0.781952	0.146051	-5.35396	8.60518e-08	2.52827e-06	chr12	26335351	26833194	-	ITPR2
ENSG00000148680.16	428.552	-0.729709	0.136343	-5.35201	8.69826e-08	2.55179e-06	chr10	90740822	90858039	-	HTR7
ENSG00000115594.12	62.9691	-1.07968	0.201785	-5.35063	8.76468e-08	2.56743e-06	chr2	102070375	102179874	+	IL1R1
ENSG00000100625.9	1271.8	-0.597409	0.111796	-5.34372	9.10568e-08	2.66334e-06	chr14	60709538	60724351	-	SIX4
ENSG00000143127.13	183.044	-0.77448	0.14505	-5.3394	9.32545e-08	2.71971e-06	chr1	145891207	145910090	-	ITGA10
ENSG00000008277.15	541.955	-0.664203	0.124397	-5.33939	9.32615e-08	2.71971e-06	chr7	87934142	88202889	+	ADAM22
ENSG00000137502.10	183.85	-0.97605	0.182853	-5.3379	9.40295e-08	2.73803e-06	chr11	82973132	83071923	-	RAB30
ENSG00000171877.21	1891.41	0.51666	0.0968105	5.33682	9.45931e-08	2.75036e-06	chr15	43870760	44195271	-	FRMD5
ENSG00000101040.20	1472.13	0.548634	0.102885	5.33249	9.68767e-08	2.81258e-06	chr20	47209213	47356889	-	ZMYND8
ENSG00000232133.1	40.1566	1.29036	0.242153	5.3287	9.89183e-08	2.86761e-06	chr2	201137515	201140027	-	IMPDH1P10
ENSG00000128513.16	319.046	-0.670272	0.125839	-5.32641	1.00175e-07	2.89975e-06	chr7	124822385	124929983	-	POT1
ENSG00000231007.5	158.419	0.892771	0.167795	5.32062	1.03413e-07	2.98908e-06	chr9	87011651	87013151	+	CDC20P1
ENSG00000203867.8	107.755	-0.888592	0.167042	-5.31957	1.04012e-07	3.00196e-06	chr10	110644335	110839468	+	RBM20
ENSG00000115687.14	1423.57	-0.710535	0.133592	-5.31871	1.04506e-07	3.01177e-06	chr2	241106098	241150264	-	PASK
ENSG00000138346.15	1080.82	-0.684817	0.128812	-5.31641	1.05837e-07	3.04564e-06	chr10	68414063	68472121	-	DNA2
ENSG00000115902.11	165.302	-0.91357	0.171891	-5.31482	1.06764e-07	3.06783e-06	chr2	64988489	65023865	+	SLC1A4
ENSG00000179750.16	427.164	0.770288	0.145153	5.30674	1.11606e-07	3.20225e-06	chr22	38982346	38992804	+	APOBEC3B
ENSG00000159588.15	91.6578	-0.979566	0.18462	-5.30586	1.12144e-07	3.21298e-06	chr1	45620043	45624054	-	CCDC17
ENSG00000163406.11	66.2295	-1.08256	0.204071	-5.30483	1.12779e-07	3.22647e-06	chr3	121894400	121944188	+	SLC15A2
ENSG00000133069.17	218.986	-0.84192	0.158727	-5.30421	1.13161e-07	3.23267e-06	chr1	205227945	205273343	+	TMCC2
ENSG00000112406.5	550.742	-0.774975	0.146131	-5.30329	1.13734e-07	3.24432e-06	chr6	139135079	139180802	+	HECA
ENSG00000116906.13	1670.35	-0.474037	0.0894088	-5.30191	1.14597e-07	3.26418e-06	chr1	231241211	231277973	+	GNPAT
ENSG00000123473.17	3147.85	0.459332	0.0866465	5.30122	1.15032e-07	3.27182e-06	chr1	47250138	47314892	-	STIL
ENSG00000130066.17	1382.92	-0.696596	0.131429	-5.30017	1.15697e-07	3.28596e-06	chrX	23783172	23786210	+	SAT1
ENSG00000107937.19	6011.37	0.489267	0.0923303	5.2991	1.16377e-07	3.3005e-06	chr10	988433	1019932	+	GTPBP4
ENSG00000166860.3	1066.64	-0.724116	0.136746	-5.29533	1.188e-07	3.36435e-06	chr12	56998835	57006546	-	ZBTB39
ENSG00000206799.1	122.914	0.896984	0.169674	5.28651	1.24675e-07	3.52563e-06	chr11	93730978	93731099	-	SNORA32
ENSG00000141034.10	520.841	-0.579911	0.109703	-5.28618	1.24896e-07	3.52677e-06	chr17	18039407	18068405	+	GID4
ENSG00000137561.5	37.8077	-1.37245	0.259676	-5.28523	1.25544e-07	3.53999e-06	chr8	63059487	63086053	-	TTPA
ENSG00000290537.1	77.1445	-1.04639	0.197995	-5.28492	1.25757e-07	3.5409e-06	chr12	10588062	10599565	-	ENSG00000290537
ENSG00000203965.13	314.563	-0.765717	0.144993	-5.28106	1.28441e-07	3.61127e-06	chr1	63523524	63572693	+	EFCAB7
ENSG00000164294.14	980.891	-0.61793	0.117221	-5.2715	1.35316e-07	3.79912e-06	chr5	55160168	55167297	+	GPX8
ENSG00000147894.17	217.118	-0.847476	0.160868	-5.26814	1.3781e-07	3.86361e-06	chr9	27546545	27573866	-	C9orf72
ENSG00000064961.19	2951.8	0.673502	0.127889	5.26632	1.39186e-07	3.89662e-06	chr19	3572943	3579083	+	HMG20B
ENSG00000286373.1	26.8214	1.38134	0.262365	5.26496	1.40219e-07	3.91993e-06	chr10	63630671	63655769	+	ENSG00000286373
ENSG00000198934.5	107.146	-0.866034	0.164513	-5.26424	1.40771e-07	3.92975e-06	chrX	76427709	76431342	+	MAGEE1
ENSG00000170745.12	208.225	-0.76158	0.144736	-5.26187	1.42594e-07	3.97499e-06	chr2	17877846	17932958	+	KCNS3
ENSG00000197106.7	989.196	-0.598366	0.113757	-5.26006	1.44007e-07	4.00868e-06	chr1	110150493	110202202	+	SLC6A17
ENSG00000064042.18	324.554	-0.721192	0.137135	-5.25898	1.44858e-07	4.02665e-06	chr4	41359606	41700044	+	LIMCH1
ENSG00000027847.14	268.381	0.707891	0.134629	5.25807	1.45574e-07	4.04058e-06	chr5	177600131	177610330	+	B4GALT7
ENSG00000149716.13	706.375	0.551416	0.104875	5.25782	1.45772e-07	4.04058e-06	chr11	69653075	69675416	-	LTO1
ENSG00000196550.11	232.984	0.770955	0.146669	5.25643	1.4688e-07	4.06555e-06	chr1	206186178	206204093	-	FAM72A
ENSG00000250318.1	66.1515	-1.06745	0.203104	-5.25571	1.47455e-07	4.0757e-06	chr22	30653876	30654814	-	ENSG00000250318
ENSG00000170468.8	178.584	0.784963	0.149368	5.25522	1.47844e-07	4.0807e-06	chr14	73490932	73493394	+	RIOX1
ENSG00000111671.10	267.515	0.723126	0.137611	5.25487	1.4813e-07	4.08285e-06	chr12	6870934	6873336	-	SPSB2
ENSG00000197008.10	327.753	-0.766678	0.146126	-5.24668	1.54867e-07	4.25799e-06	chr7	64794387	64833681	+	ZNF138
ENSG00000176014.13	4274.69	0.551089	0.105037	5.24662	1.54919e-07	4.25799e-06	chr18	12308233	12337225	+	TUBB6
ENSG00000111816.8	146.847	-0.820341	0.156584	-5.23897	1.61476e-07	4.43201e-06	chr6	115931148	116060891	-	FRK
ENSG00000183196.10	661.874	-0.598245	0.114321	-5.23301	1.66775e-07	4.57104e-06	chr16	75472051	75495441	-	CHST6
ENSG00000141526.18	6620.6	0.611122	0.116794	5.23249	1.67238e-07	4.57732e-06	chr17	82217933	82240086	+	SLC16A3
ENSG00000204356.14	1574.77	0.545883	0.104368	5.23037	1.69167e-07	4.61721e-06	chr6	31952086	31958971	-	NELFE
ENSG00000110675.13	102.837	-0.895185	0.171146	-5.23052	1.69031e-07	4.61721e-06	chr11	107591090	107666779	+	ELMOD1
ENSG00000197142.11	3682.99	0.563608	0.10793	5.22198	1.77017e-07	4.82477e-06	chr10	112374115	112428379	+	ACSL5
ENSG00000116991.12	416.876	-0.657514	0.126	-5.21837	1.80506e-07	4.90491e-06	chr1	232397964	232630516	-	SIPA1L2
ENSG00000080200.10	754.684	-0.692949	0.132802	-5.2179	1.80959e-07	4.90491e-06	chr3	97822010	97944984	+	CRYBG3
ENSG00000031081.11	102.827	-1.0979	0.210404	-5.21807	1.80796e-07	4.90491e-06	chr3	119294382	119420714	+	ARHGAP31
ENSG00000113594.10	577.005	-0.607627	0.116434	-5.21865	1.80233e-07	4.90491e-06	chr5	38474667	38595404	-	LIFR
ENSG00000163297.18	492.871	0.819135	0.157102	5.21403	1.84779e-07	4.99463e-06	chr4	79901145	80073472	-	ANTXR2
ENSG00000253276.5	307.086	0.606819	0.116378	5.21421	1.84601e-07	4.99463e-06	chr7	106654359	106661158	-	CCDC71L
ENSG00000162378.13	1182.82	-0.501452	0.0961796	-5.21371	1.85105e-07	4.99655e-06	chr1	52726452	52827336	+	ZYG11B
ENSG00000166012.17	1746.17	0.495804	0.0951544	5.21052	1.88314e-07	5.07619e-06	chr11	93735566	93741495	-	TAF1D
ENSG00000112796.10	106.89	-0.885648	0.17001	-5.20937	1.89482e-07	5.09366e-06	chr6	46159184	46170980	-	ENPP5
ENSG00000112029.10	1584.7	0.523603	0.100509	5.20952	1.89325e-07	5.09366e-06	chr6	152970528	152983579	-	FBXO5
ENSG00000023608.5	620.382	0.694154	0.133277	5.20836	1.90518e-07	5.11451e-06	chr14	61762419	61796428	+	SNAPC1
ENSG00000213676.13	812.462	0.612327	0.117573	5.20805	1.90832e-07	5.11592e-06	chr6	32115263	32128253	-	ATF6B
ENSG00000147202.19	521.332	-0.617564	0.118648	-5.205	1.93992e-07	5.19352e-06	chrX	96684711	97604997	+	DIAPH2
ENSG00000092853.14	4652.22	-0.503581	0.096762	-5.20433	1.947e-07	5.20538e-06	chr1	35720217	35769978	-	CLSPN
ENSG00000198301.12	2279.91	0.531672	0.102165	5.20404	1.94998e-07	5.20623e-06	chr4	75949914	75990945	-	SDAD1
ENSG00000204315.4	53.6954	1.0664	0.20493	5.20371	1.95347e-07	5.20844e-06	chr6	32128706	32130288	-	FKBPL
ENSG00000100564.9	244.651	-0.694302	0.133454	-5.20255	1.96576e-07	5.23411e-06	chr14	67589317	67600268	-	PIGH
ENSG00000164576.12	699.858	-0.520589	0.100135	-5.19887	2.00507e-07	5.31225e-06	chr5	154445996	154461053	+	SAP30L
ENSG00000198887.9	2074.05	-0.559862	0.107676	-5.19952	1.99803e-07	5.31225e-06	chr9	70258977	70354873	+	SMC5
ENSG00000106701.13	402.943	-0.679072	0.130621	-5.19878	2.00595e-07	5.31225e-06	chr9	105447795	105552433	+	FSD1L
ENSG00000129680.16	1901.77	0.650008	0.125028	5.19891	2.00456e-07	5.31225e-06	chrX	136213219	136256482	-	MAP7D3
ENSG00000182459.5	289.719	0.854778	0.164485	5.19669	2.02871e-07	5.36527e-06	chr17	82359246	82363775	+	TEX19
ENSG00000141380.14	3206.97	0.429136	0.0825927	5.1958	2.03836e-07	5.38352e-06	chr18	26016252	26091217	-	SS18
ENSG00000186815.13	1222.25	0.694638	0.133724	5.19457	2.05196e-07	5.41215e-06	chr12	113221459	113298585	+	TPCN1
ENSG00000101695.9	683.643	-0.571416	0.110022	-5.19363	2.0623e-07	5.42482e-06	chr18	32018824	32073219	+	RNF125
ENSG00000101246.20	632.406	0.65636	0.126375	5.19374	2.06112e-07	5.42482e-06	chr20	63698641	63708025	-	ARFRP1
ENSG00000077514.9	903.299	-0.576477	0.111012	-5.19294	2.07004e-07	5.43789e-06	chr11	74592581	74643076	+	POLD3
ENSG00000123975.5	2550.01	0.816818	0.15754	5.18483	2.16209e-07	5.66756e-06	chr9	89311194	89316703	+	CKS2
ENSG00000170946.15	507.252	-0.58682	0.113182	-5.18473	2.16326e-07	5.66756e-06	chr11	31369859	31432835	+	DNAJC24
ENSG00000161692.18	985.746	0.547032	0.105556	5.18239	2.19056e-07	5.73142e-06	chr17	44708607	44752264	+	DBF4B
ENSG00000100401.21	8221.11	0.606873	0.117205	5.17787	2.24437e-07	5.86439e-06	chr22	41244778	41286187	-	RANGAP1
ENSG00000171241.9	2369.18	0.464028	0.0896383	5.17668	2.25872e-07	5.89402e-06	chr16	46578590	46621379	-	SHCBP1
ENSG00000272269.2	34.8857	1.19336	0.230667	5.17351	2.29739e-07	5.98697e-06	chr6	17706093	17707344	+	NUP153-AS1
ENSG00000222041.13	375.582	0.786415	0.152065	5.17156	2.32149e-07	6.04173e-06	chr2	87454780	87630751	+	CYTOR
ENSG00000162496.9	562.878	-0.791189	0.153036	-5.16996	2.34141e-07	6.08551e-06	chr1	12567909	12618210	-	DHRS3
ENSG00000249242.8	95.7878	-0.988166	0.191215	-5.16782	2.36843e-07	6.13462e-06	chr4	82483169	82562357	-	TMEM150C
ENSG00000227885.4	74.8159	-0.993255	0.192188	-5.16813	2.36447e-07	6.13462e-06	chr6	53739265	53794904	-	ENSG00000227885
ENSG00000125898.13	334.102	0.749173	0.144972	5.16772	2.36971e-07	6.13462e-06	chr20	833714	846279	+	FAM110A
ENSG00000114268.12	533.996	-0.692341	0.133988	-5.16718	2.37657e-07	6.14428e-06	chr3	48517683	48556890	-	PFKFB4
ENSG00000287114.1	31.5173	1.42688	0.276208	5.16596	2.39203e-07	6.17611e-06	chr17	17028359	17035057	+	ENSG00000287114
ENSG00000132510.11	913.494	-0.637542	0.123474	-5.16339	2.42511e-07	6.25327e-06	chr17	7834216	7854796	+	KDM6B
ENSG00000169193.12	157.94	-0.844573	0.163673	-5.16011	2.46808e-07	6.35572e-06	chr7	23597381	23644708	+	CCDC126
ENSG00000181264.9	613.091	-0.596004	0.115581	-5.1566	2.51475e-07	6.4674e-06	chr11	120325295	120333686	+	TLCD5
ENSG00000198825.15	967.501	-0.477497	0.0926178	-5.15556	2.52873e-07	6.49482e-06	chr10	119726049	119829147	+	INPP5F
ENSG00000150867.14	3503.67	0.71681	0.139052	5.15497	2.53672e-07	6.50683e-06	chr10	22534853	22714578	-	PIP4K2A
ENSG00000153815.18	1706.97	0.68909	0.133699	5.15402	2.54962e-07	6.52282e-06	chr16	81444807	81711762	+	CMIP
ENSG00000102081.16	1476.21	-0.464557	0.0901314	-5.15423	2.54682e-07	6.52282e-06	chrX	147911918	147951125	+	FMR1
ENSG00000166439.6	1885.51	-0.466819	0.0905844	-5.15341	2.55787e-07	6.53542e-06	chr11	74748848	74842413	+	RNF169
ENSG00000196584.4	2017.87	-0.720981	0.139924	-5.15265	2.56829e-07	6.5535e-06	chr7	152644775	152676193	-	XRCC2
ENSG00000174705.13	1534	-0.542407	0.10532	-5.15008	2.60375e-07	6.63534e-06	chr5	172325180	172454525	-	SH3PXD2B
ENSG00000177888.8	946.339	-0.607125	0.117916	-5.1488	2.62161e-07	6.67216e-06	chr1	197153681	197201293	-	ZBTB41
ENSG00000215784.6	164.179	0.921653	0.17908	5.14661	2.65237e-07	6.74169e-06	chr1	145095973	145112696	+	FAM72D
ENSG00000248015.7	166.045	-0.965939	0.187807	-5.14325	2.70028e-07	6.85458e-06	chr19	1392169	1396467	-	ENSG00000248015
ENSG00000123080.12	311.739	0.635347	0.123601	5.1403	2.74296e-07	6.95392e-06	chr1	50960744	50974634	+	CDKN2C
ENSG00000284458.1	108.584	0.915652	0.178185	5.13878	2.76528e-07	7.00146e-06	chr11	93733673	93733764	-	MIR1304
ENSG00000131788.16	1082.57	-0.520568	0.101361	-5.1358	2.80945e-07	7.09832e-06	chr1	145848521	145859081	-	PIAS3
ENSG00000143493.13	1711.86	-0.474467	0.0923897	-5.1355	2.81398e-07	7.09832e-06	chr1	211940402	212035557	-	INTS7
ENSG00000033100.17	680.568	0.746849	0.14543	5.13547	2.81441e-07	7.09832e-06	chr7	151232482	151238822	+	CHPF2
ENSG00000140104.14	446.611	0.666586	0.129819	5.13474	2.82528e-07	7.11658e-06	chr14	104985787	104995518	+	CLBA1
ENSG00000233967.7	99.2136	-0.963273	0.18763	-5.1339	2.83799e-07	7.13942e-06	chr6	80441294	80466674	+	ENSG00000233967
ENSG00000175106.17	147.241	0.839672	0.163591	5.13275	2.85534e-07	7.17386e-06	chr17	15502263	15563595	-	TVP23C
ENSG00000260219.4	37.6961	1.19213	0.23228	5.13229	2.86233e-07	7.1822e-06	chr16	30355440	30363621	+	CD2BP2-DT
ENSG00000178922.18	299.831	0.788489	0.153733	5.12897	2.91337e-07	7.2942e-06	chr1	43450988	43453989	-	HYI
ENSG00000128928.10	2370.18	0.496426	0.0967899	5.1289	2.9144e-07	7.2942e-06	chr15	40405484	40421313	+	IVD
ENSG00000087077.14	2648.64	0.500374	0.0976199	5.12574	2.96369e-07	7.39212e-06	chr7	100867386	100873454	+	TRIP6
ENSG00000140463.14	299.681	-0.772378	0.150681	-5.12591	2.96109e-07	7.39212e-06	chr15	72686178	72738475	+	BBS4
ENSG00000140743.8	1354.16	0.667812	0.130288	5.12567	2.96485e-07	7.39212e-06	chr16	22345935	22374619	-	CDR2
ENSG00000158062.21	398.244	0.728094	0.142112	5.12339	3.00084e-07	7.47236e-06	chr1	26281327	26318363	-	UBXN11
ENSG00000142686.8	1283.36	-0.520659	0.101659	-5.12163	3.0291e-07	7.53315e-06	chr1	35713876	35718884	-	C1orf216
ENSG00000101194.18	1001.28	0.551517	0.107692	5.12126	3.03506e-07	7.53841e-06	chr20	62952706	62969585	+	SLC17A9
ENSG00000127540.12	373.641	0.639302	0.124918	5.11777	3.09162e-07	7.66917e-06	chr19	1597168	1605473	-	UQCR11
ENSG00000274070.2	820.593	-0.590973	0.115484	-5.11735	3.09865e-07	7.67689e-06	chr7	74964704	75031528	+	CASTOR2
ENSG00000108960.9	350.785	-0.756505	0.147871	-5.11596	3.12148e-07	7.7237e-06	chr17	55392621	55421835	-	MMD
ENSG00000178057.15	794.048	0.63178	0.123672	5.10849	3.24735e-07	8.02502e-06	chr3	49020458	49023495	+	NDUFAF3
ENSG00000197093.11	54.2974	-1.16737	0.228624	-5.10606	3.28938e-07	8.11863e-06	chr7	100159243	100168617	-	GAL3ST4
ENSG00000196569.14	280.479	0.896761	0.175656	5.10522	3.30413e-07	8.14478e-06	chr6	128883137	129516566	+	LAMA2
ENSG00000145365.12	744.742	-0.51921	0.101938	-5.0934	3.51703e-07	8.6587e-06	chr4	112272967	112285955	-	TIFA
ENSG00000123836.15	1263.07	0.503277	0.0988267	5.09252	3.53339e-07	8.68488e-06	chr1	207053274	207081024	+	PFKFB2
ENSG00000140534.14	3136.61	0.713051	0.140024	5.09235	3.53653e-07	8.68488e-06	chr15	89575468	89628023	+	TICRR
ENSG00000147606.9	25.6681	-1.3605	0.26718	-5.09207	3.54174e-07	8.68679e-06	chr8	91209499	91398155	+	SLC26A7
ENSG00000145779.8	229.705	-0.707437	0.138968	-5.09065	3.56839e-07	8.74122e-06	chr5	119268691	119399688	+	TNFAIP8
ENSG00000159147.18	1117.22	-0.508877	0.0999782	-5.08988	3.58294e-07	8.76589e-06	chr21	33575476	33588706	-	DONSON
ENSG00000110318.15	129.457	-0.772654	0.151945	-5.08511	3.67418e-07	8.97792e-06	chr11	101915009	102001062	+	CEP126
ENSG00000197779.15	425.527	-0.72999	0.143724	-5.07911	3.792e-07	9.25427e-06	chrX	47836901	47925627	+	ZNF81
ENSG00000145390.12	1168.5	-0.575901	0.11342	-5.07759	3.82253e-07	9.31718e-06	chr4	119212712	119295518	+	USP53
ENSG00000231607.15	499.652	0.713802	0.140631	5.07571	3.8606e-07	9.39329e-06	chr13	49956669	50125720	-	DLEU2
ENSG00000011638.11	485.595	-0.537715	0.105942	-5.07557	3.86334e-07	9.39329e-06	chr16	21158660	21180616	+	LDAF1
ENSG00000006576.17	1145.97	-0.585278	0.115334	-5.07466	3.88198e-07	9.42692e-06	chr7	77798772	77957503	+	PHTF2
ENSG00000106070.20	936.971	-0.555439	0.109501	-5.07245	3.92735e-07	9.50175e-06	chr7	50590062	50793462	-	GRB10
ENSG00000177106.17	2994.14	0.55917	0.110235	5.07252	3.92584e-07	9.50175e-06	chr11	706116	727727	+	EPS8L2
ENSG00000167333.13	345.543	-0.560891	0.110571	-5.07266	3.92284e-07	9.50175e-06	chr11	4598671	4608231	-	TRIM68
ENSG00000161682.15	404.086	-0.773495	0.152499	-5.07212	3.93401e-07	9.50615e-06	chr17	44353214	44363853	-	FAM171A2
ENSG00000148803.12	81.7896	0.989986	0.195221	5.07112	3.95491e-07	9.54487e-06	chr10	133355157	133358025	-	FUOM
ENSG00000067191.17	485.138	0.713349	0.140745	5.06839	4.01204e-07	9.67085e-06	chr17	39173452	39197702	-	CACNB1
ENSG00000134986.14	86.3895	-1.15849	0.228609	-5.06755	4.02964e-07	9.70134e-06	chr5	111669190	111997464	-	NREP
ENSG00000169860.7	62.155	-1.03179	0.203621	-5.06719	4.03733e-07	9.70791e-06	chr3	152835130	152841439	+	P2RY1
ENSG00000072134.16	1525.85	-0.520178	0.102683	-5.06588	4.06509e-07	9.76269e-06	chr17	19237365	19336715	+	EPN2
ENSG00000182621.18	180.939	-0.915314	0.180698	-5.06543	4.07471e-07	9.77381e-06	chr20	8077250	8884900	+	PLCB1
ENSG00000229544.9	131.439	-0.81756	0.161536	-5.06115	4.16739e-07	9.98391e-06	chr10	124445242	124450035	-	NKX1-2
ENSG00000175920.18	25.1952	1.34527	0.265895	5.0594	4.20569e-07	1.00634e-05	chr4	3463305	3501473	+	DOK7
ENSG00000240476.1	142.19	0.851734	0.168384	5.05829	4.23033e-07	1.011e-05	chr3	98981057	98983096	+	LINC00973
ENSG00000280187.2	124.033	0.930808	0.184048	5.05743	4.24948e-07	1.01434e-05	chr5	69186358	69189511	-	ENSG00000280187
ENSG00000152359.15	702.908	0.561123	0.110995	5.05541	4.29463e-07	1.02387e-05	chr5	75674123	75717437	-	POC5
ENSG00000173852.16	3469.61	-0.492254	0.0974465	-5.05153	4.38279e-07	1.04362e-05	chr7	34928875	35038041	-	DPY19L1
ENSG00000151665.13	441.12	-0.559543	0.110853	-5.04761	4.47374e-07	1.06398e-05	chr2	46580936	46617051	-	PIGF
ENSG00000101417.12	464.634	0.652581	0.129318	5.04632	4.50401e-07	1.06988e-05	chr20	33702757	33720319	-	PXMP4
ENSG00000241852.11	313.027	0.797794	0.158109	5.04584	4.51542e-07	1.07129e-05	chr8	22599598	22604150	+	C8orf58
ENSG00000176463.14	68.7519	-0.931238	0.18463	-5.04381	4.56341e-07	1.08137e-05	chr15	91853707	92172435	+	SLCO3A1
ENSG00000102805.16	633.197	-0.637904	0.126528	-5.04158	4.61692e-07	1.0916e-05	chr13	76990659	77019143	+	CLN5
ENSG00000181027.11	597.972	0.515204	0.102191	5.04155	4.61774e-07	1.0916e-05	chr19	46746056	46758575	+	FKRP
ENSG00000164172.20	1000.6	-0.523504	0.103849	-5.04099	4.6313e-07	1.09282e-05	chr5	53095678	53110063	-	MOCS2
ENSG00000139679.16	12.8209	1.46336	0.290298	5.04088	4.63406e-07	1.09282e-05	chr13	48411044	48444704	-	LPAR6
ENSG00000139132.16	387.411	-0.594964	0.118159	-5.03527	4.77168e-07	1.12393e-05	chr12	32399557	32646050	+	FGD4
ENSG00000189057.11	77.3191	-1.09061	0.216638	-5.03426	4.79692e-07	1.12852e-05	chr11	59107184	59127412	+	FAM111B
ENSG00000290951.1	178.969	0.727002	0.144641	5.02624	5.00178e-07	1.1753e-05	chr7	75359193	75395368	+	ENSG00000290951
ENSG00000101849.18	1050.84	-0.555758	0.110605	-5.02469	5.04234e-07	1.18341e-05	chrX	9463328	9741037	+	TBL1X
ENSG00000184185.10	488.017	-0.540594	0.107615	-5.02343	5.07574e-07	1.18982e-05	chr17	21376356	21419870	+	KCNJ12
ENSG00000224660.2	373.226	-0.713944	0.142175	-5.0216	5.12429e-07	1.19977e-05	chr3	15254183	15264493	+	SH3BP5-AS1
ENSG00000186523.15	140.367	0.945941	0.188404	5.02081	5.14553e-07	1.20187e-05	chr8	12182105	12194127	-	FAM86B1
ENSG00000108590.11	363.919	-0.607655	0.121027	-5.02082	5.14508e-07	1.20187e-05	chr17	6643310	6651634	-	MED31
ENSG00000133302.13	509.117	-0.627444	0.125003	-5.01942	5.18265e-07	1.2091e-05	chr5	94618668	94697621	+	SLF1
ENSG00000198542.15	52.2516	1.23794	0.246643	5.01914	5.19032e-07	1.20945e-05	chr13	101452592	101720856	+	ITGBL1
ENSG00000235903.11	52.224	-1.07504	0.214294	-5.01666	5.2578e-07	1.22372e-05	chr13	46052496	46161379	+	CPB2-AS1
ENSG00000291223.1	126.619	0.850181	0.16948	5.01641	5.26446e-07	1.22381e-05	chr3	75421565	75435125	-	FAM86DP
ENSG00000172915.20	117.304	-0.874	0.174289	-5.01466	5.31261e-07	1.23355e-05	chr13	34942269	35672737	+	NBEA
ENSG00000092295.12	144.151	0.800955	0.159862	5.01028	5.43506e-07	1.26048e-05	chr14	24249113	24263180	-	TGM1
ENSG00000174373.17	937.942	-0.479862	0.0958012	-5.00894	5.47309e-07	1.2678e-05	chr14	35538351	35809304	-	RALGAPA1
ENSG00000128311.14	448.465	0.750591	0.149878	5.00802	5.49918e-07	1.27234e-05	chr22	37010858	37020183	-	TST
ENSG00000106723.17	2654.83	0.430478	0.0860563	5.00228	5.66554e-07	1.30929e-05	chr9	88388443	88478694	+	SPIN1
ENSG00000099814.17	2977.67	0.49422	0.0988045	5.002	5.67382e-07	1.30966e-05	chr14	104865267	104896747	+	CEP170B
ENSG00000175879.9	62.1337	-0.96144	0.192268	-5.00051	5.7179e-07	1.31828e-05	chr2	176129693	176132695	+	HOXD8
ENSG00000053254.16	580.033	-0.549499	0.109908	-4.99964	5.7438e-07	1.32269e-05	chr14	89156171	89619149	-	FOXN3
ENSG00000167700.9	217.893	0.760132	0.152049	4.99925	5.75542e-07	1.32381e-05	chr8	144509069	144511213	+	MFSD3
ENSG00000137124.8	1585.94	0.495752	0.0992268	4.99615	5.84872e-07	1.3437e-05	chr9	38392701	38398661	+	ALDH1B1
ENSG00000288852.1	41.2079	1.21649	0.243554	4.99474	5.89161e-07	1.34881e-05	chr11	64183352	64184738	-	ENSG00000288852
ENSG00000258101.2	52.404	1.10902	0.222036	4.99476	5.8909e-07	1.34881e-05	chr12	49232789	49264756	-	ENSG00000258101
ENSG00000137822.13	1937.35	-0.601816	0.120486	-4.99489	5.88691e-07	1.34881e-05	chr15	43371100	43409771	+	TUBGCP4
ENSG00000267919.1	24.9154	-1.35675	0.271672	-4.99409	5.91131e-07	1.35174e-05	chr2	219645089	219645631	+	ENSG00000267919
ENSG00000130052.14	162.627	0.845411	0.169401	4.99058	6.01974e-07	1.37493e-05	chrX	68647665	68725840	+	STARD8
ENSG00000154305.18	1506.01	-0.475957	0.0954164	-4.98822	6.09396e-07	1.39026e-05	chr1	222618096	222668007	+	MIA3
ENSG00000281026.1	144.202	-0.90032	0.180545	-4.98667	6.14284e-07	1.39978e-05	chr13	32504505	32509395	-	N4BP2L2-IT2
ENSG00000162688.17	1129.49	-0.538305	0.108046	-4.9822	6.28656e-07	1.43087e-05	chr1	99850360	99924023	+	AGL
ENSG00000279667.1	14.3097	-1.4164	0.284366	-4.98092	6.32812e-07	1.43866e-05	chr1	40473054	40474059	+	ENSG00000279667
ENSG00000179455.10	633.406	-0.59416	0.119344	-4.97856	6.40575e-07	1.45462e-05	chr15	23565673	23629841	+	MKRN3
ENSG00000116761.12	620.228	0.7203	0.144822	4.97369	6.56908e-07	1.48998e-05	chr1	70411217	70439851	+	CTH
ENSG00000133121.21	174.237	1.12187	0.225586	4.97312	6.58832e-07	1.49262e-05	chr13	33103136	33350630	-	STARD13
ENSG00000170917.14	150.375	0.760832	0.153046	4.97128	6.65126e-07	1.50514e-05	chr4	122892576	122922968	-	NUDT6
ENSG00000113356.13	2467.23	-0.552171	0.111093	-4.97034	6.6834e-07	1.50776e-05	chr5	90474863	90514557	+	POLR3G
ENSG00000099849.15	313.705	0.696524	0.140132	4.9705	6.67812e-07	1.50776e-05	chr11	560403	564025	+	RASSF7
ENSG00000288899.1	113.441	-0.928452	0.186801	-4.97027	6.68594e-07	1.50776e-05	chr19	57297510	57298391	+	ENSG00000288899
ENSG00000125618.18	213.938	0.890379	0.179241	4.96749	6.78254e-07	1.5275e-05	chr2	113215996	113278921	-	PAX8
ENSG00000250081.1	52.7367	-1.09041	0.219517	-4.9673	6.78908e-07	1.5275e-05	chr5	65486443	65487048	-	ENSG00000250081
ENSG00000106004.5	131.891	-0.724511	0.145923	-4.96502	6.8693e-07	1.54378e-05	chr7	27141051	27143681	-	HOXA5
ENSG00000204152.14	125.025	0.820293	0.165325	4.96169	6.98831e-07	1.56873e-05	chr10	49942052	49974850	+	TIMM23B
ENSG00000233098.10	19.3783	1.33621	0.26943	4.95941	7.07071e-07	1.58541e-05	chr17	20868432	21002276	+	CCDC144NL-AS1
ENSG00000105325.15	2186.27	0.539556	0.108822	4.95813	7.11743e-07	1.59406e-05	chr19	3506310	3538334	+	FZR1
ENSG00000155858.6	681.584	-0.525497	0.106047	-4.95534	7.22026e-07	1.6148e-05	chr5	157743711	157760709	+	LSM11
ENSG00000171310.11	888.856	0.813699	0.164212	4.95517	7.22653e-07	1.6148e-05	chr12	104456947	104762014	+	CHST11
ENSG00000291224.1	805.804	-0.611576	0.123435	-4.95463	7.24686e-07	1.6175e-05	chr3	9986907	10006990	+	ENSG00000291224
ENSG00000197961.12	6849.83	-0.649179	0.131069	-4.95296	7.30914e-07	1.62955e-05	chr19	9560328	9584504	-	ZNF121
ENSG00000185404.17	928.548	-0.558228	0.112717	-4.95248	7.32739e-07	1.63176e-05	chr2	230327183	230403732	+	SP140L
ENSG00000173261.9	118.071	-0.831938	0.168132	-4.94813	7.49314e-07	1.66678e-05	chr5	146084312	146105577	-	PLAC8L1
ENSG00000231365.7	546.342	-0.617708	0.124858	-4.94728	7.5257e-07	1.67212e-05	chr1	119140390	119275973	+	WARS2-AS1
ENSG00000181690.8	23.7203	-1.31347	0.26552	-4.94678	7.54498e-07	1.67451e-05	chr8	56160908	56211300	-	PLAG1
ENSG00000173166.18	1094.3	-0.547459	0.110675	-4.94655	7.55398e-07	1.67461e-05	chr2	203394344	203535335	-	RAPH1
ENSG00000141298.19	1152.82	-0.537657	0.108704	-4.94605	7.5734e-07	1.67702e-05	chr17	29625937	29930276	-	SSH2
ENSG00000213199.8	124.256	-0.896458	0.181295	-4.94474	7.62458e-07	1.68454e-05	chr7	151048291	151052754	+	ASIC3
ENSG00000173273.16	2115.47	-0.448897	0.0907816	-4.9448	7.62236e-07	1.68454e-05	chr8	9555911	9782346	+	TNKS
ENSG00000146242.9	1260.66	-0.503542	0.101841	-4.94439	7.63842e-07	1.6857e-05	chr6	82363205	82367420	+	TPBG
ENSG00000146223.16	6273.5	0.492836	0.0996904	4.94366	7.66685e-07	1.69007e-05	chr6	42879615	42889925	+	RPL7L1
ENSG00000246228.7	93.2232	0.976595	0.197636	4.94139	7.7568e-07	1.70798e-05	chr8	127289816	127482139	-	CASC8
ENSG00000162998.5	42.857	-1.26746	0.25654	-4.9406	7.78839e-07	1.71301e-05	chr2	182833274	182866637	-	FRZB
ENSG00000038382.23	3629.64	0.61476	0.124492	4.93816	7.88637e-07	1.73262e-05	chr5	14143341	14510204	+	TRIO
ENSG00000123066.9	4585.45	0.532987	0.107958	4.93701	7.93312e-07	1.74093e-05	chr12	115958575	116277693	-	MED13L
ENSG00000124181.15	2120.56	-0.559335	0.113315	-4.93611	7.96955e-07	1.74623e-05	chr20	41136959	41177626	+	PLCG1
ENSG00000186951.17	624.597	-0.536102	0.108611	-4.93598	7.97507e-07	1.74623e-05	chr22	46150525	46243755	+	PPARA
ENSG00000197021.9	386.116	0.652691	0.132339	4.93195	8.14113e-07	1.7806e-05	chrX	149929526	149938491	-	EOLA2
ENSG00000168297.16	332.531	-0.619414	0.125611	-4.9312	8.17242e-07	1.78545e-05	chr3	58332879	58426127	+	PXK
ENSG00000185621.11	453.103	0.559763	0.113546	4.92984	8.22988e-07	1.796e-05	chr3	197960199	198043720	+	LMLN
ENSG00000143333.7	92.9484	0.919838	0.186653	4.92807	8.30462e-07	1.8103e-05	chr1	182598622	182604389	-	RGS16
ENSG00000073605.19	676.028	-0.55097	0.111842	-4.92633	8.37891e-07	1.82446e-05	chr17	39904594	39918635	-	GSDMB
ENSG00000073756.13	39.2203	-1.25503	0.254812	-4.92531	8.42272e-07	1.83197e-05	chr1	186671790	186680922	-	PTGS2
ENSG00000138379.5	27.1098	-1.21489	0.246737	-4.92383	8.48675e-07	1.84385e-05	chr2	190055699	190062729	-	MSTN
ENSG00000142611.17	245.059	-0.686134	0.139368	-4.92319	8.51457e-07	1.84784e-05	chr1	3069167	3438621	+	PRDM16
ENSG00000144369.14	704.332	-0.692914	0.140755	-4.92283	8.52999e-07	1.84914e-05	chr2	186694059	186765959	+	FAM171B
ENSG00000119669.5	1436.44	-0.675457	0.137216	-4.92259	8.54084e-07	1.84945e-05	chr14	77024542	77028708	-	IRF2BPL
ENSG00000086300.17	670.842	-0.681116	0.138426	-4.92044	8.63506e-07	1.86778e-05	chr7	26291861	26374383	+	SNX10
ENSG00000183496.6	100.661	-0.951608	0.193424	-4.91981	8.66301e-07	1.87176e-05	chr15	82041777	82046119	-	MEX3B
ENSG00000164967.10	478.159	0.546482	0.111085	4.91948	8.67751e-07	1.87283e-05	chr9	34610485	34612104	-	RPP25L
ENSG00000101224.18	8359.48	0.553316	0.1125	4.91837	8.72698e-07	1.88144e-05	chr20	3786771	3806121	+	CDC25B
ENSG00000138709.20	1193.53	0.472714	0.0961499	4.91643	8.81359e-07	1.89178e-05	chr4	128061285	128211988	+	LARP1B
ENSG00000204237.5	657.188	0.570685	0.116071	4.91668	8.80252e-07	1.89178e-05	chr17	81665035	81666605	-	OXLD1
ENSG00000141448.11	298.369	-0.76132	0.154851	-4.91647	8.81167e-07	1.89178e-05	chr18	22169588	22202528	+	GATA6
ENSG00000160199.15	792.549	0.475854	0.0967773	4.917	8.78793e-07	1.89178e-05	chr21	42974509	43033931	+	PKNOX1
ENSG00000158079.16	291.243	-0.683193	0.139027	-4.9141	8.91921e-07	1.91236e-05	chr9	94030793	94109856	+	PTPDC1
ENSG00000134769.23	156.695	-0.805086	0.163909	-4.91177	9.02568e-07	1.93307e-05	chr18	34493290	34891844	+	DTNA
ENSG00000286285.1	122.15	-0.789605	0.160814	-4.91006	9.10468e-07	1.94786e-05	chr1	193457421	193465198	+	ENSG00000286285
ENSG00000170425.4	1385.32	0.637579	0.129859	4.90977	9.11828e-07	1.94865e-05	chr17	15945129	15975746	+	ADORA2B
ENSG00000184363.10	2601.82	0.434866	0.0885802	4.90929	9.14073e-07	1.95132e-05	chr11	394208	404908	+	PKP3
ENSG00000156970.13	3560.36	0.624762	0.12729	4.90817	9.19319e-07	1.96038e-05	chr15	40161066	40221123	+	BUB1B
ENSG00000116497.18	1357.18	-0.555619	0.113283	-4.90472	9.35625e-07	1.99082e-05	chr1	32817441	32858875	+	S100PBP
ENSG00000198315.11	1845.94	-0.479655	0.0977931	-4.9048	9.35243e-07	1.99082e-05	chr6	28141882	28159460	+	ZKSCAN8
ENSG00000162437.15	1718.55	-0.455314	0.0928411	-4.90423	9.37941e-07	1.99358e-05	chr1	64745074	64833232	+	RAVER2
ENSG00000101199.13	2011.1	0.438989	0.0895255	4.90351	9.41388e-07	1.99874e-05	chr20	63272784	63289790	+	ARFGAP1
ENSG00000064787.14	8.047	1.42739	0.291227	4.9013	9.5205e-07	2.01919e-05	chr20	53942303	54070594	-	BCAS1
ENSG00000012048.24	2893.66	-0.560711	0.114414	-4.90074	9.54769e-07	2.02277e-05	chr17	43044294	43125483	-	BRCA1
ENSG00000171316.14	760.961	-0.72329	0.147595	-4.90052	9.55856e-07	2.02288e-05	chr8	60678739	60868028	+	CHD7
ENSG00000124813.23	176.755	0.942633	0.192407	4.89917	9.62439e-07	2.03462e-05	chr6	45328316	45664349	+	RUNX2
ENSG00000084444.14	568.728	-0.625071	0.127651	-4.89671	9.74543e-07	2.05799e-05	chr12	13044380	13083449	+	FAM234B
ENSG00000004897.12	7741.17	0.430166	0.0879159	4.89292	9.93506e-07	2.09577e-05	chr17	47117702	47189295	-	CDC27
ENSG00000181396.13	882.303	0.51523	0.105378	4.88937	1.0116e-06	2.13166e-05	chr17	82389209	82418586	-	OGFOD3
ENSG00000087903.13	222.127	-0.768989	0.157344	-4.8873	1.02226e-06	2.15179e-05	chr19	5993163	6110532	-	RFX2
ENSG00000234741.10	3627.73	0.562268	0.115092	4.88536	1.03238e-06	2.17076e-05	chr1	173858558	173868882	-	GAS5
ENSG00000108439.11	1963.22	0.560161	0.114735	4.88223	1.04892e-06	2.20318e-05	chr17	47941566	47949308	+	PNPO
ENSG00000283033.1	31.047	1.30191	0.266726	4.8811	1.05497e-06	2.21352e-05	chr17	16861145	16864223	+	ENSG00000283033
ENSG00000173540.14	853.406	0.555716	0.113865	4.88048	1.05828e-06	2.21809e-05	chr3	49716843	49723973	-	GMPPB
ENSG00000289194.1	388.423	0.68458	0.140324	4.87857	1.06856e-06	2.23723e-05	chr11	62153729	62154783	+	ENSG00000289194
ENSG00000144048.11	1041.38	0.472369	0.0968623	4.87671	1.07872e-06	2.25609e-05	chr2	73762212	73780121	-	DUSP11
ENSG00000167264.18	909.981	0.577636	0.118471	4.87575	1.08395e-06	2.26463e-05	chr16	68023252	68079320	+	DUS2
ENSG00000142303.14	110.28	-0.988609	0.203005	-4.86987	1.11672e-06	2.3306e-05	chr19	8580239	8610715	-	ADAMTS10
ENSG00000249119.1	48.3641	1.0495	0.21556	4.86869	1.12339e-06	2.34156e-05	chr5	134924122	134924644	+	MTND6P4
ENSG00000204934.10	61.9345	0.980609	0.201418	4.86852	1.12436e-06	2.34156e-05	chr7	149867772	149873845	-	ATP6V0E2-AS1
ENSG00000169925.17	1150.18	-0.447875	0.0920184	-4.86723	1.13173e-06	2.35441e-05	chr9	134030304	134068535	-	BRD3
ENSG00000275074.2	133.58	0.826111	0.169976	4.86017	1.17288e-06	2.43742e-05	chr8	22106873	22109419	-	NUDT18
ENSG00000187678.10	2540.21	-0.690506	0.142083	-4.85989	1.17452e-06	2.43824e-05	chr5	142310426	142325021	-	SPRY4
ENSG00000076248.12	3278.32	-0.531465	0.109372	-4.85925	1.17829e-06	2.44349e-05	chr12	109097596	109126725	+	UNG
ENSG00000110066.16	959.088	0.551819	0.113593	4.85787	1.18654e-06	2.458e-05	chr11	68154862	68213828	-	KMT5B
ENSG00000171466.10	2156.56	-0.411679	0.0847573	-4.85715	1.19085e-06	2.46432e-05	chr19	9641806	9675100	-	ZNF562
ENSG00000242021.2	35.4795	-1.2528	0.257958	-4.8566	1.1942e-06	2.46865e-05	chrX	27042906	27176298	-	ENSG00000242021
ENSG00000110713.18	6458.74	0.434815	0.0895747	4.85422	1.20862e-06	2.49581e-05	chr11	3675010	3797792	-	NUP98
ENSG00000057294.17	997.239	0.601602	0.123957	4.85332	1.21414e-06	2.50458e-05	chr12	32790754	32896777	-	PKP2
ENSG00000169403.12	412.462	-0.687991	0.141945	-4.84687	1.25426e-06	2.58463e-05	chr1	28147165	28193936	-	PTAFR
ENSG00000185024.18	1231.45	0.45653	0.0941954	4.84662	1.25581e-06	2.58509e-05	chr14	105209285	105315589	-	BRF1
ENSG00000116711.10	226.982	-0.68332	0.141079	-4.84354	1.27547e-06	2.62007e-05	chr1	186828948	186988981	+	PLA2G4A
ENSG00000174276.7	204.052	0.761499	0.157218	4.84358	1.27522e-06	2.62007e-05	chr11	65116402	65117701	-	ZNHIT2
ENSG00000138448.13	2126.07	-0.641022	0.132386	-4.84205	1.28505e-06	2.63698e-05	chr2	186590009	186680901	+	ITGAV
ENSG00000136048.14	446.213	-0.627625	0.129647	-4.84104	1.2916e-06	2.6467e-05	chr12	101877579	101923612	+	DRAM1
ENSG00000149636.16	2009.48	-0.455126	0.0940167	-4.84091	1.29249e-06	2.6467e-05	chr20	36751790	36773818	-	DSN1
ENSG00000265407.1	20.468	-1.30594	0.269822	-4.84	1.29838e-06	2.65598e-05	chr19	49308796	49308868	-	MIR4324
ENSG00000040933.16	900.045	-0.453196	0.0936693	-4.83826	1.30981e-06	2.67387e-05	chr2	98444853	98594392	+	INPP4A
ENSG00000239653.1	80.3907	-1.01626	0.210054	-4.8381	1.31088e-06	2.67387e-05	chr3	64004021	64012148	+	PSMD6-AS2
ENSG00000179148.10	175.63	0.749065	0.154828	4.83805	1.31122e-06	2.67387e-05	chr17	8095899	8119047	-	ALOXE3
ENSG00000181544.16	494.398	-0.665798	0.13764	-4.83726	1.31644e-06	2.68173e-05	chrX	14795045	14873255	-	FANCB
ENSG00000185658.14	1685.06	-0.580265	0.120031	-4.83428	1.33631e-06	2.71938e-05	chr21	39184175	39313819	-	BRWD1
ENSG00000144320.14	1350.45	-0.532327	0.110159	-4.83235	1.34932e-06	2.743e-05	chr2	175923881	176002294	-	LNPK
ENSG00000176125.7	34.8971	1.26282	0.261365	4.83165	1.35407e-06	2.74982e-05	chr7	100888720	100889715	-	UFSP1
ENSG00000135540.12	759.562	-0.491142	0.101658	-4.8313	1.35642e-06	2.75174e-05	chr6	138422042	138572540	-	NHSL1
ENSG00000188112.10	1023.39	0.492473	0.102017	4.82738	1.38343e-06	2.80363e-05	chr6	42101118	42142620	-	C6orf132
ENSG00000162600.12	490.92	-0.635813	0.131783	-4.82469	1.40219e-06	2.83871e-05	chr1	58480718	58546726	-	OMA1
ENSG00000291035.1	487.838	0.653692	0.135558	4.82224	1.41954e-06	2.87087e-05	chr22	42555211	42582039	-	RRP7BP
ENSG00000266074.11	1140.13	-0.563953	0.116955	-4.82198	1.42143e-06	2.87122e-05	chr17	81395456	81466331	+	BAHCC1
ENSG00000267707.2	16.5912	-1.32284	0.274345	-4.82181	1.42264e-06	2.87122e-05	chr18	37243775	37247506	+	ENSG00000267707
ENSG00000184497.13	320.902	0.764652	0.158596	4.82138	1.42567e-06	2.87438e-05	chr13	113759225	113816995	+	TMEM255B
ENSG00000141198.16	1499.17	-0.453342	0.0941365	-4.81579	1.4662e-06	2.95304e-05	chr17	54899386	54961956	+	TOM1L1
ENSG00000204977.10	761.233	-0.484202	0.100552	-4.81543	1.46883e-06	2.9553e-05	chr13	49997018	50018467	+	TRIM13
ENSG00000149483.13	1413.12	0.510756	0.106082	4.81475	1.47384e-06	2.96235e-05	chr11	61361963	61377890	+	TMEM138
ENSG00000135637.14	813.101	0.548025	0.113897	4.81158	1.49739e-06	3.0066e-05	chr2	74472831	74482998	-	CCDC142
ENSG00000289486.2	40.1179	1.11994	0.232795	4.81083	1.50308e-06	3.01493e-05	chr11	64184891	64185716	-	ENSG00000289486
ENSG00000135334.9	1099.14	0.482665	0.100345	4.81007	1.5088e-06	3.0233e-05	chr6	87674859	87702233	-	AKIRIN2
ENSG00000123159.16	2441.95	0.46599	0.0969276	4.80761	1.52744e-06	3.05754e-05	chr19	14477759	14496149	-	GIPC1
ENSG00000288983.2	96.1448	0.929111	0.193322	4.80602	1.53966e-06	3.07884e-05	chr16	30634506	30635572	+	ENSG00000288983
ENSG00000177200.18	794.916	-0.54353	0.113124	-4.80471	1.54976e-06	3.09588e-05	chr16	53054990	53329150	+	CHD9
ENSG00000187730.9	234.546	-0.62794	0.130714	-4.80391	1.55597e-06	3.10513e-05	chr1	2019344	2030758	+	GABRD
ENSG00000106123.12	138.912	-0.730446	0.152352	-4.79447	1.63108e-06	3.2517e-05	chr7	142855060	142871094	+	EPHB6
ENSG00000157895.11	744.984	0.492523	0.102752	4.79334	1.64029e-06	3.26675e-05	chr12	121000485	121016502	-	C12orf43
ENSG00000103257.9	16102.4	0.536059	0.111846	4.79283	1.64445e-06	3.27171e-05	chr16	87830022	87869507	-	SLC7A5
ENSG00000154153.15	118.981	-0.823763	0.172218	-4.78326	1.72474e-06	3.42797e-05	chr5	16473052	16617101	-	RETREG1
ENSG00000135740.17	267.724	-0.601036	0.125677	-4.7824	1.73212e-06	3.43915e-05	chr16	67248978	67272191	+	SLC9A5
ENSG00000150637.9	84.0476	-0.921513	0.192748	-4.78094	1.74481e-06	3.46084e-05	chr18	69853273	69956996	-	CD226
ENSG00000213047.13	234.458	-0.643807	0.134728	-4.77857	1.76549e-06	3.49802e-05	chr1	197504747	197775480	-	DENND1B
ENSG00000130024.15	1550.57	-0.503437	0.105357	-4.77838	1.76713e-06	3.49802e-05	chr6	169703901	169725566	-	PHF10
ENSG00000197405.8	330.294	-0.62125	0.130068	-4.77635	1.78508e-06	3.52998e-05	chr19	47309860	47322066	+	C5AR1
ENSG00000165732.14	13647.9	0.497578	0.104199	4.77528	1.79453e-06	3.54511e-05	chr10	68956134	68985068	+	DDX21
ENSG00000101049.18	59.2474	-0.981277	0.205614	-4.77243	1.82015e-06	3.59209e-05	chr20	43559026	43585632	+	SGK2
ENSG00000083844.10	1618.93	-0.493004	0.103321	-4.77157	1.82798e-06	3.60392e-05	chr19	57191499	57222846	+	ZNF264
ENSG00000234261.6	9.83707	1.39764	0.2931	4.76848	1.8562e-06	3.65587e-05	chr6	14660284	15090170	-	ENSG00000234261
ENSG00000168904.15	334.11	-0.544366	0.11418	-4.76759	1.86442e-06	3.66838e-05	chr15	99251361	99390729	+	LRRC28
ENSG00000169871.13	1904.48	-0.493515	0.103535	-4.76664	1.87326e-06	3.67869e-05	chr7	101085480	101097967	+	TRIM56
ENSG00000141086.18	111.032	1.06077	0.22255	4.76642	1.87529e-06	3.67869e-05	chr16	67929573	67931862	-	CTRL
ENSG00000210112.1	39.6373	1.18316	0.248219	4.7666	1.87365e-06	3.67869e-05	chrM	4401	4469	+	MT-TM
ENSG00000176597.12	644.596	-0.635156	0.133274	-4.76578	1.88128e-06	3.68494e-05	chr3	183253252	183273385	+	B3GNT5
ENSG00000165115.15	180.308	-0.688564	0.144484	-4.76567	1.88224e-06	3.68494e-05	chr9	83834098	83921465	-	KIF27
ENSG00000185946.16	649.192	-0.699516	0.146866	-4.76294	1.90789e-06	3.73144e-05	chr1	103525690	103555239	+	RNPC3
ENSG00000198554.12	2044.81	-0.476832	0.100117	-4.76273	1.90988e-06	3.7316e-05	chr14	54938948	55027105	-	WDHD1
ENSG00000047365.13	556.564	-0.766333	0.16094	-4.76161	1.92053e-06	3.74867e-05	chr4	36066003	36244514	-	ARAP2
ENSG00000177238.14	1481.06	0.519319	0.109086	4.76065	1.92969e-06	3.76279e-05	chr16	31214090	31231537	+	TRIM72
ENSG00000188993.4	29.7397	-1.29039	0.271132	-4.75928	1.94282e-06	3.78465e-05	chr4	51993651	52020363	-	LRRC66
ENSG00000257261.7	140.969	0.741096	0.155748	4.7583	1.95232e-06	3.79936e-05	chr12	46383651	46876784	+	SLC38A4-AS1
ENSG00000243244.7	30.3557	-1.16021	0.243914	-4.75664	1.96841e-06	3.8193e-05	chr2	48529545	48598513	+	STON1
ENSG00000164309.15	63.0767	-1.0984	0.230912	-4.75677	1.96715e-06	3.8193e-05	chr5	79689835	79800222	+	CMYA5
ENSG00000102890.16	1062.06	0.584054	0.122783	4.75681	1.96676e-06	3.8193e-05	chr16	67199110	67204029	+	ELMO3
ENSG00000175215.11	2076.9	-0.467991	0.0984283	-4.75464	1.98801e-06	3.85352e-05	chr12	57819926	57846729	-	CTDSP2
ENSG00000198053.12	1051.89	-0.520524	0.109495	-4.75387	1.99563e-06	3.86447e-05	chr20	1894166	1940592	+	SIRPA
ENSG00000104375.17	943.511	-0.497048	0.104567	-4.75338	2.00046e-06	3.86618e-05	chr8	98454630	98942571	-	STK3
ENSG00000147044.23	964.077	-0.49418	0.103962	-4.75348	1.99942e-06	3.86618e-05	chrX	41514933	41923554	-	CASK
ENSG00000074181.9	537.899	-0.567793	0.119457	-4.75312	2.00302e-06	3.8673e-05	chr19	15159037	15200995	-	NOTCH3
ENSG00000165917.10	37.8503	-1.21412	0.255618	-4.74975	2.03666e-06	3.92839e-05	chr11	47437763	47449143	-	RAPSN
ENSG00000205133.12	230.37	-0.671663	0.141422	-4.74935	2.04075e-06	3.9324e-05	chr8	92883531	93017673	-	TRIQK
ENSG00000076555.16	299.784	-0.627756	0.132205	-4.74835	2.05085e-06	3.948e-05	chr12	109116586	109268226	+	ACACB
ENSG00000188064.10	278.99	-0.98998	0.208507	-4.74795	2.05486e-06	3.95182e-05	chr22	45920365	45977162	-	WNT7B
ENSG00000280239.1	210.163	-0.7302	0.153886	-4.74508	2.08427e-06	4.00446e-05	chr19	4448809	4450836	+	ENSG00000280239
ENSG00000130749.10	1626.25	0.485374	0.102335	4.743	2.10571e-06	4.04169e-05	chr19	47064186	47113776	-	ZC3H4
ENSG00000164535.15	997.05	0.549579	0.115957	4.73951	2.14237e-06	4.10802e-05	chr7	6409128	6484190	-	DAGLB
ENSG00000137962.13	6394	0.537612	0.113521	4.73579	2.18205e-06	4.18003e-05	chr1	94168904	94237633	-	ARHGAP29
ENSG00000122257.20	5192.74	-0.52891	0.111759	-4.73262	2.21644e-06	4.24176e-05	chr16	24539565	24572863	+	RBBP6
ENSG00000254656.3	13.6028	1.37776	0.291207	4.73121	2.2319e-06	4.26717e-05	chr14	100879752	100903722	-	RTL1
ENSG00000116747.13	2836.53	-0.567651	0.120073	-4.72756	2.27237e-06	4.34031e-05	chr1	193059453	193091777	+	RO60
ENSG00000111276.12	1877.9	0.527111	0.111522	4.72651	2.28407e-06	4.35841e-05	chr12	12717367	12722369	+	CDKN1B
ENSG00000185104.21	1689.14	-0.461692	0.0977957	-4.72099	2.34703e-06	4.47419e-05	chr1	50437027	50960267	-	FAF1
ENSG00000214595.13	452.989	-0.705083	0.149373	-4.72029	2.35507e-06	4.48517e-05	chr2	54723661	54972025	+	EML6
ENSG00000112511.18	908.663	-0.534592	0.113285	-4.71899	2.37017e-06	4.50438e-05	chr6	33410960	33416453	+	PHF1
ENSG00000165113.13	156.225	-0.734726	0.155699	-4.7189	2.37124e-06	4.50438e-05	chr9	83739424	83817769	-	GKAP1
ENSG00000167123.20	577.716	0.594046	0.125888	4.71883	2.37206e-06	4.50438e-05	chr9	128411765	128437351	+	CERCAM
ENSG00000158292.7	418.422	-0.688272	0.145864	-4.71857	2.37508e-06	4.50576e-05	chr1	6247352	6261098	-	GPR153
ENSG00000286019.2	52.6663	0.977181	0.207124	4.71787	2.38331e-06	4.51264e-05	chr1	148600284	148679746	-	NOTCH2NLB
ENSG00000215241.4	89.5875	0.838537	0.177732	4.718	2.3818e-06	4.51264e-05	chr12	8235414	8242525	+	LINC02449
ENSG00000240498.9	97.615	-0.889894	0.188939	-4.70996	2.4776e-06	4.68664e-05	chr9	21994138	22121097	+	CDKN2B-AS1
ENSG00000109911.19	645.852	-0.512344	0.108785	-4.70969	2.48097e-06	4.68849e-05	chr11	31509754	31790324	+	ELP4
ENSG00000067113.17	286.032	0.706105	0.149938	4.70931	2.48551e-06	4.69255e-05	chr5	55424853	55534969	-	PLPP1
ENSG00000150756.14	247.863	0.6083	0.129183	4.7088	2.49176e-06	4.6998e-05	chr5	10225506	10249897	-	ATPSCKMT
ENSG00000161653.11	451.105	0.536948	0.114083	4.70665	2.51823e-06	4.74517e-05	chr17	44004621	44009068	+	NAGS
ENSG00000221886.4	307.853	-0.589586	0.125359	-4.70317	2.56149e-06	4.82204e-05	chr5	160393147	160400054	-	ZBED8
ENSG00000289234.2	152.287	0.782163	0.166316	4.70288	2.56517e-06	4.82433e-05	chr1	247332350	247393789	+	ZNF496-DT
ENSG00000159023.23	1875.85	-0.460453	0.097983	-4.69931	2.6104e-06	4.9047e-05	chr1	28887090	29120046	+	EPB41
ENSG00000279662.1	172.424	-0.775419	0.165022	-4.69887	2.61606e-06	4.91063e-05	chr16	10445308	10449747	-	ENSG00000279662
ENSG00000226742.4	452.461	0.579795	0.123525	4.69375	2.68241e-06	5.03036e-05	chr18	79964642	79970822	+	HSBP1L1
ENSG00000151553.15	728.865	-0.557567	0.118817	-4.69264	2.69703e-06	5.05294e-05	chr10	114821743	114899832	+	FHIP2A
ENSG00000239332.7	39.8975	1.08725	0.231792	4.69065	2.72341e-06	5.09749e-05	chr2	46845875	46859006	+	LINC01119
ENSG00000166578.10	272.349	0.721203	0.153832	4.68827	2.75531e-06	5.15227e-05	chr12	113195440	113221094	-	IQCD
ENSG00000127084.19	151.618	0.846305	0.180608	4.68586	2.78784e-06	5.20813e-05	chr9	92947522	93036236	+	FGD3
ENSG00000105974.13	13054.1	0.722221	0.154139	4.68551	2.79263e-06	5.21212e-05	chr7	116524993	116561179	+	CAV1
ENSG00000144824.21	7576.25	0.49077	0.104758	4.68478	2.80258e-06	5.22571e-05	chr3	111732496	111976517	+	PHLDB2
ENSG00000279265.1	87.5383	-0.858403	0.18334	-4.68203	2.84051e-06	5.2914e-05	chr7	127349832	127350293	-	ENSG00000279265
ENSG00000105613.10	519.095	-0.54037	0.115455	-4.68037	2.86358e-06	5.3293e-05	chr19	12833950	12874952	+	MAST1
ENSG00000065060.18	1349.34	-0.441033	0.0942391	-4.67994	2.86964e-06	5.33551e-05	chr6	34792082	34877514	+	BLTP3A
ENSG00000122877.18	25.8355	-1.33917	0.286704	-4.67091	2.99868e-06	5.57015e-05	chr10	62811995	62818659	-	EGR2
ENSG00000170955.10	658.198	0.880413	0.188555	4.66926	3.02293e-06	5.60988e-05	chr11	6318945	6320532	-	CAVIN3
ENSG00000146247.15	2134.24	-0.536504	0.114917	-4.66861	3.03244e-06	5.62221e-05	chr6	78934418	79078269	-	PHIP
ENSG00000162676.13	219.164	-0.67743	0.145149	-4.66715	3.05407e-06	5.65695e-05	chr1	92473042	92486925	-	GFI1
ENSG00000109794.14	146.762	-0.685934	0.147008	-4.66595	3.07192e-06	5.68465e-05	chr4	186104418	186175337	+	FAM149A
ENSG00000131773.15	299.359	-0.6508	0.139515	-4.66474	3.09001e-06	5.71273e-05	chr8	135457455	135647610	+	KHDRBS3
ENSG00000290807.1	42.1415	1.07592	0.230705	4.66363	3.10686e-06	5.73847e-05	chr13	110945477	110971586	-	ENSG00000290807
ENSG00000104267.10	727.555	-0.463169	0.0993782	-4.66067	3.15178e-06	5.81596e-05	chr8	85464006	85481493	+	CA2
ENSG00000141425.18	2399	-0.445418	0.0955786	-4.66023	3.1586e-06	5.82305e-05	chr18	35989823	36067559	-	RPRD1A
ENSG00000204682.9	135.382	0.951636	0.204227	4.65969	3.16682e-06	5.83272e-05	chr10	21492657	21497260	-	MIR1915HG
ENSG00000197182.16	119.331	0.804491	0.172734	4.6574	3.20231e-06	5.89255e-05	chr22	46085996	46113928	+	MIRLET7BHG
ENSG00000112599.9	234.729	-0.690092	0.148244	-4.65511	3.23815e-06	5.94812e-05	chr6	42183283	42194956	-	GUCA1B
ENSG00000147804.10	449.357	0.510888	0.109749	4.65508	3.23858e-06	5.94812e-05	chr8	144412413	144416844	-	SLC39A4
ENSG00000250682.6	125.598	-0.860126	0.184844	-4.65326	3.26723e-06	5.99512e-05	chr5	102604219	102636450	-	LINC00491
ENSG00000226688.9	952.379	-0.614655	0.132109	-4.65265	3.27701e-06	6.00182e-05	chr10	95732975	96090239	-	ENTPD1-AS1
ENSG00000178802.18	1417.15	0.505288	0.108601	4.65271	3.27603e-06	6.00182e-05	chr15	74890038	74902219	+	MPI
ENSG00000173264.15	495.262	-0.597533	0.128441	-4.65219	3.28422e-06	6.0038e-05	chr11	64284338	64289500	+	GPR137
ENSG00000183530.14	3632.29	-0.453343	0.0974453	-4.65228	3.28288e-06	6.0038e-05	chr22	31681346	31750132	-	PRR14L
ENSG00000151150.22	150.751	-0.877722	0.188724	-4.65083	3.30607e-06	6.03355e-05	chr10	60026297	60733490	-	ANK3
ENSG00000090889.12	3448.65	0.446532	0.0960121	4.65079	3.30665e-06	6.03355e-05	chrX	70290103	70420886	+	KIF4A
ENSG00000196208.14	154.296	0.948881	0.20405	4.65024	3.31546e-06	6.04401e-05	chr2	11534044	11642788	+	GREB1
ENSG00000136603.15	559.3	-0.766558	0.164962	-4.64687	3.37017e-06	6.13232e-05	chr3	170357341	170396835	+	SKIL
ENSG00000031003.11	1151.08	0.832529	0.179157	4.64692	3.36929e-06	6.13232e-05	chr5	137937959	138033086	-	FAM13B
ENSG00000128923.11	1394.51	-0.534531	0.115052	-4.64601	3.38413e-06	6.15201e-05	chr15	58771301	58861900	+	MINDY2
ENSG00000291186.1	147.533	0.764076	0.164465	4.64582	3.38729e-06	6.15206e-05	chr11	71787483	71801237	+	ENSG00000291186
ENSG00000124217.5	361.444	0.704344	0.151617	4.64554	3.39181e-06	6.15457e-05	chr20	50958817	50963929	+	MOCS3
ENSG00000138439.12	293.518	-0.68088	0.146646	-4.64303	3.43343e-06	6.22432e-05	chr2	202634968	202769757	+	FAM117B
ENSG00000143669.16	454.178	-0.591436	0.127422	-4.64154	3.45826e-06	6.25775e-05	chr1	235661040	235883724	-	LYST
ENSG00000180773.15	530.476	-0.647297	0.139455	-4.64162	3.45686e-06	6.25775e-05	chr11	93144173	93197991	-	SLC36A4
ENSG00000023041.12	2640.05	-0.533878	0.115073	-4.63945	3.49335e-06	6.31542e-05	chr10	112424427	112447572	-	ZDHHC6
ENSG00000151779.14	774.866	-0.452769	0.0976334	-4.63744	3.52749e-06	6.3654e-05	chr2	15166915	15561334	-	NBAS
ENSG00000166002.7	206.033	-0.735094	0.158511	-4.6375	3.5265e-06	6.3654e-05	chr11	93478471	93543391	-	SMCO4
ENSG00000149573.9	435.194	-0.631209	0.136129	-4.63685	3.5376e-06	6.37777e-05	chr11	118253415	118264536	-	MPZL2
ENSG00000134297.8	143.229	-0.775204	0.167206	-4.63621	3.54849e-06	6.39152e-05	chr12	45139781	45216047	-	PLEKHA8P1
ENSG00000287530.1	6.93552	1.3482	0.290959	4.63365	3.5927e-06	6.46522e-05	chr13	23954492	23970188	+	ENSG00000287530
ENSG00000074621.14	449.51	0.553669	0.119551	4.63125	3.63459e-06	6.5346e-05	chr15	65611404	65660995	+	SLC24A1
ENSG00000028310.18	1417.88	0.515969	0.111432	4.63034	3.65073e-06	6.55159e-05	chr5	863740	892801	-	BRD9
ENSG00000137709.10	29.2802	1.16375	0.251323	4.6305	3.64789e-06	6.55159e-05	chr11	120236639	120319945	+	POU2F3
ENSG00000058091.17	360.555	-0.638157	0.137915	-4.62717	3.70693e-06	6.64637e-05	chr7	90596320	91210590	+	CDK14
ENSG00000179820.16	4582.1	0.551271	0.119186	4.6253	3.74062e-06	6.70064e-05	chr19	53866152	53876435	+	MYADM
ENSG00000149269.10	1520.51	-0.423133	0.091509	-4.62395	3.76495e-06	6.73191e-05	chr11	77322016	77474094	-	PAK1
ENSG00000186812.13	1051.75	-0.608023	0.131492	-4.62402	3.7638e-06	6.73191e-05	chr18	35241033	35259227	+	ZNF397
ENSG00000183813.7	12.8204	1.34351	0.29062	4.62291	3.78398e-06	6.75977e-05	chr3	32951643	32956349	+	CCR4
ENSG00000125266.8	979.547	-0.654914	0.14168	-4.62249	3.79165e-06	6.7673e-05	chr13	106489744	106535662	-	EFNB2
ENSG00000180953.11	68.4817	-0.936696	0.202684	-4.62147	3.81037e-06	6.79453e-05	chr15	79898839	79915256	-	ST20
ENSG00000263786.1	129.197	0.785702	0.170021	4.62121	3.81507e-06	6.79673e-05	chr17	75145260	75146546	-	ENSG00000263786
ENSG00000150760.13	2234.63	-0.40272	0.0871536	-4.62081	3.82253e-06	6.80383e-05	chr10	126905408	127452517	+	DOCK1
ENSG00000277232.2	40.4481	1.0885	0.23564	4.61934	3.84955e-06	6.8457e-05	chr22	46295142	46296660	-	GTSE1-DT
ENSG00000288009.1	15.7318	-1.31993	0.286046	-4.61439	3.9425e-06	7.00464e-05	chr6	89130935	89145896	-	ENSG00000288009
ENSG00000198841.4	106.435	0.727949	0.157773	4.61389	3.95199e-06	7.01514e-05	chr1	52032102	52033810	-	KTI12
ENSG00000168763.16	1268.56	-0.446341	0.096745	-4.61358	3.95793e-06	7.0181e-05	chr2	96816244	96835382	+	CNNM3
ENSG00000108784.10	250.803	0.610569	0.132346	4.61343	3.96082e-06	7.0181e-05	chr17	42536240	42544449	+	NAGLU
ENSG00000176244.7	126.53	0.799875	0.173533	4.60934	4.03948e-06	7.15101e-05	chr10	15075474	15088776	-	ACBD7
ENSG00000143479.18	745.103	-0.646415	0.140299	-4.60742	4.07701e-06	7.21094e-05	chr1	206635535	206655158	+	DYRK3
ENSG00000152527.14	427.796	-0.626852	0.13611	-4.60547	4.11544e-06	7.27234e-05	chr2	43637259	43767987	+	PLEKHH2
ENSG00000104884.17	1724.49	0.606159	0.131657	4.60407	4.14315e-06	7.3147e-05	chr19	45349836	45370588	-	ERCC2
ENSG00000101773.19	1650.71	-0.457597	0.0994461	-4.60146	4.19537e-06	7.40025e-05	chr18	22933327	23026488	+	RBBP8
ENSG00000166979.13	609.017	0.521358	0.113321	4.60073	4.21018e-06	7.41969e-05	chr21	32412684	32515397	+	EVA1C
ENSG00000164615.6	1073.41	-0.424447	0.0922691	-4.6001	4.22286e-06	7.42686e-05	chr5	134738494	134752157	+	CAMLG
ENSG00000175283.8	406.611	0.633987	0.137824	4.59996	4.22562e-06	7.42686e-05	chr9	128945529	128947603	-	DOLK
ENSG00000111087.10	96.6178	-0.97357	0.211636	-4.60021	4.22061e-06	7.42686e-05	chr12	57459784	57472268	+	GLI1
ENSG00000178826.11	65.1931	1.16937	0.254307	4.59825	4.26059e-06	7.48161e-05	chr7	143279956	143288048	+	TMEM139
ENSG00000170653.19	1481.78	-0.483039	0.105087	-4.59657	4.29513e-06	7.5355e-05	chr12	53507855	53626410	-	ATF7
ENSG00000135951.16	197.986	-0.611501	0.133079	-4.59502	4.32715e-06	7.5849e-05	chr2	98997260	99154942	-	TSGA10
ENSG00000135336.16	1536.32	-0.46675	0.101665	-4.59105	4.4102e-06	7.72357e-05	chr6	87590066	87667453	+	ORC3
ENSG00000197121.15	668.677	-0.554725	0.120854	-4.59006	4.43128e-06	7.75024e-05	chr2	196833003	196927795	-	PGAP1
ENSG00000130193.8	240.488	-0.669372	0.145834	-4.58996	4.43334e-06	7.75024e-05	chr8	142727222	142736927	+	THEM6
ENSG00000134250.21	3659.8	0.503782	0.109771	4.58941	4.44503e-06	7.75829e-05	chr1	119911552	120069662	-	NOTCH2
ENSG00000136842.14	239.087	-0.589415	0.12843	-4.58937	4.44586e-06	7.75829e-05	chr9	97501179	97601743	+	TMOD1
ENSG00000037280.16	8.53598	1.34519	0.293149	4.58875	4.45914e-06	7.77454e-05	chr5	180601505	180649624	-	FLT4
ENSG00000079616.14	3641.55	0.446478	0.097317	4.58787	4.47785e-06	7.80022e-05	chr16	29790726	29805385	+	KIF22
ENSG00000213139.8	89.5356	-0.785711	0.171268	-4.58761	4.48359e-06	7.80327e-05	chr3	186538440	186546702	-	CRYGS
ENSG00000151458.12	1208.7	-0.444406	0.0968812	-4.58712	4.49406e-06	7.81457e-05	chr4	124664047	124712732	-	ANKRD50
ENSG00000272512.1	75.641	-0.909955	0.198429	-4.5858	4.52255e-06	7.85588e-05	chr1	995965	998051	-	ENSG00000272512
ENSG00000101265.16	96.13	-0.836033	0.182315	-4.58565	4.52584e-06	7.85588e-05	chr20	4780022	4823608	-	RASSF2
ENSG00000170577.8	17.8383	-1.27598	0.278454	-4.58238	4.59721e-06	7.97192e-05	chr2	45005181	45009452	-	SIX2
ENSG00000241839.10	583.306	0.523548	0.114257	4.58221	4.60083e-06	7.97192e-05	chr15	64841882	64868002	+	PLEKHO2
ENSG00000157978.12	1295.88	-0.520778	0.113696	-4.58043	4.64027e-06	8.03316e-05	chr1	25543605	25568886	+	LDLRAP1
ENSG00000121964.15	153.249	-0.652595	0.14249	-4.57993	4.65135e-06	8.03815e-05	chr2	143938067	144332534	-	GTDC1
ENSG00000100580.8	2572.24	-0.576195	0.125806	-4.58003	4.64913e-06	8.03815e-05	chr14	77335028	77377094	-	TMED8
ENSG00000081386.13	432.34	-0.526974	0.115081	-4.57915	4.66864e-06	8.06091e-05	chr9	96754552	96778087	-	ZNF510
ENSG00000160813.7	539.381	0.535455	0.116964	4.57795	4.69561e-06	8.10033e-05	chr7	100435281	100436497	-	PPP1R35
ENSG00000130810.20	474.269	-0.802585	0.175494	-4.5733	4.80105e-06	8.27494e-05	chr19	10106361	10112012	+	PPAN
ENSG00000109436.8	342.734	-0.629295	0.137779	-4.56741	4.93785e-06	8.50325e-05	chr4	140620781	140756385	-	TBC1D9
ENSG00000069869.17	485.73	-0.537084	0.117596	-4.56721	4.94269e-06	8.50412e-05	chr15	55826921	55993612	-	NEDD4
ENSG00000093217.11	403.902	-0.561214	0.122901	-4.56639	4.96189e-06	8.52967e-05	chr3	38346759	38420651	+	XYLB
ENSG00000050405.14	2774.97	0.624975	0.136992	4.56211	5.06411e-06	8.69775e-05	chr12	50175787	50283520	-	LIMA1
ENSG00000093167.18	2930.27	0.529559	0.11611	4.56083	5.09524e-06	8.74355e-05	chr3	37052625	37176360	-	LRRFIP2
ENSG00000138622.4	156.21	-0.810707	0.177822	-4.5591	5.13732e-06	8.80805e-05	chr15	73319858	73368958	-	HCN4
ENSG00000118557.16	85.6428	-0.904056	0.198309	-4.55883	5.14402e-06	8.80949e-05	chr16	72112156	72172155	-	PMFBP1
ENSG00000157540.22	1762.93	0.495058	0.108596	4.5587	5.14715e-06	8.80949e-05	chr21	37365789	37526358	+	DYRK1A
ENSG00000242082.2	97.5548	-0.778711	0.170905	-4.5564	5.2038e-06	8.89868e-05	chr22	32205114	32278382	+	SLC5A4-AS1
ENSG00000181467.5	2183.13	0.398664	0.0875028	4.55602	5.2133e-06	8.90275e-05	chr3	153162225	153170627	+	RAP2B
ENSG00000170871.12	1538.36	-0.447958	0.098324	-4.55594	5.21527e-06	8.90275e-05	chr4	6782726	6884170	+	KIAA0232
ENSG00000157470.12	193.164	-0.772593	0.169656	-4.55389	5.26624e-06	8.98193e-05	chr15	59438185	59523555	+	FAM81A
ENSG00000108528.14	1378.21	0.481447	0.10573	4.55353	5.27523e-06	8.98944e-05	chr17	4937129	4940053	-	SLC25A11
ENSG00000178234.13	851.94	-0.46848	0.10289	-4.55323	5.28283e-06	8.99317e-05	chr7	152025673	152122340	+	GALNT11
ENSG00000138160.7	3285.54	0.471234	0.103502	4.5529	5.29118e-06	8.99317e-05	chr10	92574104	92655395	+	KIF11
ENSG00000189319.14	628.445	-0.518356	0.11385	-4.55298	5.28922e-06	8.99317e-05	chr10	124619291	124744378	-	FAM53B
ENSG00000203711.16	203.692	0.745729	0.16383	4.55186	5.31745e-06	9.02937e-05	chr6	158869847	158919105	+	LINC02901
ENSG00000150477.15	138.169	-0.706711	0.155264	-4.55169	5.3217e-06	9.02937e-05	chr18	36829126	37229885	+	KIAA1328
ENSG00000163029.16	3187.51	-0.389446	0.0855752	-4.55092	5.34115e-06	9.05455e-05	chr2	17663811	17800195	-	SMC6
ENSG00000179387.10	733.863	-0.488616	0.107405	-4.54929	5.38279e-06	9.10807e-05	chr4	140524167	140553770	+	ELMOD2
ENSG00000107929.16	4165.84	0.394003	0.0866072	4.54931	5.38226e-06	9.10807e-05	chr10	809496	931705	-	LARP4B
ENSG00000176920.13	136.107	0.808058	0.177629	4.54914	5.38667e-06	9.10807e-05	chr19	48695970	48705951	+	FUT2
ENSG00000153721.19	534.238	-0.498121	0.109522	-4.54815	5.41202e-06	9.14304e-05	chr6	154387514	154510685	-	CNKSR3
ENSG00000161509.14	225.402	-0.775441	0.170581	-4.54589	5.47031e-06	9.22562e-05	chr17	74842022	74860535	-	GRIN2C
ENSG00000261342.1	107.125	-0.898312	0.197605	-4.54601	5.46735e-06	9.22562e-05	chr19	2727742	2729327	-	ENSG00000261342
ENSG00000174165.8	238.073	0.599127	0.131871	4.54329	5.53831e-06	9.33227e-05	chr11	66521081	66546235	-	ZDHHC24
ENSG00000197063.11	3536.94	-0.43124	0.0949303	-4.5427	5.55383e-06	9.35038e-05	chr17	81918269	81927735	-	MAFG
ENSG00000129993.15	392.584	-0.580306	0.127751	-4.54246	5.56004e-06	9.35279e-05	chr16	88874857	88977207	-	CBFA2T3
ENSG00000117625.14	729.334	-0.459824	0.101276	-4.54029	5.61779e-06	9.44184e-05	chr1	211259278	211316385	+	RCOR3
ENSG00000112972.15	6981.7	0.603173	0.13286	4.53991	5.62779e-06	9.45054e-05	chr5	43287469	43313512	-	HMGCS1
ENSG00000180644.8	256.178	0.827681	0.182322	4.53968	5.63406e-06	9.45296e-05	chr10	70597347	70602759	-	PRF1
ENSG00000270441.1	63.2643	-1.08223	0.238477	-4.53809	5.6767e-06	9.51637e-05	chr3	49140085	49160851	-	LAMB2P1
ENSG00000135116.9	92.3181	-0.830533	0.183027	-4.53776	5.6856e-06	9.52314e-05	chr12	116856143	116881441	-	HRK
ENSG00000203875.13	766.779	0.564207	0.124343	4.5375	5.69248e-06	9.52652e-05	chr6	85659496	85678932	-	SNHG5
ENSG00000105778.20	1536.1	-0.412984	0.0910826	-4.53417	5.78293e-06	9.66964e-05	chr7	32495488	32588726	+	AVL9
ENSG00000116141.17	132.881	-0.831819	0.183586	-4.53094	5.87219e-06	9.80873e-05	chr1	220528135	220664461	+	MARK1
ENSG00000070047.13	1406.84	0.494208	0.109077	4.5308	5.87613e-06	9.80873e-05	chr11	576469	612222	+	PHRF1
ENSG00000135828.11	120.224	-0.769965	0.170016	-4.52878	5.9324e-06	9.89423e-05	chr1	182573633	182589256	-	RNASEL
ENSG00000146094.16	445.653	-0.767932	0.169595	-4.52804	5.95335e-06	9.92073e-05	chr5	177501903	177510385	-	DOK3
ENSG00000106459.15	586.136	0.551374	0.121837	4.52552	6.02485e-06	0.000100314	chr7	129611719	129757082	+	NRF1
ENSG00000010319.7	185.683	0.716151	0.158324	4.52334	6.08723e-06	0.000101198	chr3	52433034	52445103	-	SEMA3G
ENSG00000230316.8	158.11	-0.833903	0.184357	-4.5233	6.08831e-06	0.000101198	chr7	122303657	122310119	+	FEZF1-AS1
ENSG00000197265.9	1607.12	-0.469151	0.103731	-4.52275	6.10408e-06	0.000101374	chr8	30578317	30658236	-	GTF2E2
ENSG00000291054.1	67.1195	-0.890466	0.197001	-4.5201	6.18104e-06	0.000102565	chrX	136909394	137022141	+	ENSG00000291054
ENSG00000119397.19	340.693	0.907892	0.200992	4.51706	6.27032e-06	0.000103959	chr9	121074954	121177610	+	CNTRL
ENSG00000121671.12	554.523	-0.565423	0.125253	-4.51425	6.35407e-06	0.000105258	chr11	45847117	45883248	+	CRY2
ENSG00000086289.13	388.37	-0.740551	0.164054	-4.51406	6.35973e-06	0.000105263	chr7	37920639	37951936	+	EPDR1
ENSG00000119950.21	686.246	-0.486407	0.107889	-4.5084	6.53196e-06	0.000107986	chr10	110207604	110287365	+	MXI1
ENSG00000212694.8	236.85	-0.676518	0.150061	-4.50829	6.53528e-06	0.000107986	chr12	121795266	121803906	-	LINC01089
ENSG00000125633.11	1822.95	-0.416315	0.0923727	-4.5069	6.57803e-06	0.000108601	chr2	117915477	118014133	-	CCDC93
ENSG00000196247.13	1109.58	-0.603211	0.133918	-4.50435	6.65765e-06	0.000109823	chr7	64666132	64711577	+	ZNF107
ENSG00000229619.6	23.4474	1.2196	0.270845	4.50294	6.70191e-06	0.00011046	chr3	152262615	152269590	-	MBNL1-AS1
ENSG00000047346.13	190.317	-0.805264	0.178937	-4.50026	6.7871e-06	0.00011177	chr15	52581320	52679388	-	ATOSA
ENSG00000128591.16	5246.26	0.520096	0.11563	4.49792	6.86223e-06	0.000112913	chr7	128830405	128859274	+	FLNC
ENSG00000067141.17	1405.94	-0.48508	0.107855	-4.49751	6.87549e-06	0.000113036	chr15	73051709	73305205	+	NEO1
ENSG00000260630.9	127.438	0.734264	0.163294	4.49657	6.90588e-06	0.000113441	chr16	88663334	88687191	+	SNAI3-AS1
ENSG00000285584.4	25.2393	1.17845	0.262111	4.49598	6.9249e-06	0.000113658	chr14	97180524	97219421	+	ENSG00000285584
ENSG00000125122.18	29.8769	1.10553	0.246112	4.49199	7.05607e-06	0.000115714	chr16	67207138	67227048	-	FBXL9P
ENSG00000177706.9	538.793	-0.581582	0.129546	-4.4894	7.14229e-06	0.00011703	chr7	192570	260772	+	FAM20C
ENSG00000177946.7	283.449	0.628223	0.140077	4.48483	7.29726e-06	0.000119469	chr16	89969790	89972534	-	CENPBD1P
ENSG00000116001.17	2112	-0.560964	0.125185	-4.48106	7.42716e-06	0.000121494	chr2	70209443	70248660	-	TIA1
ENSG00000204624.8	80.2276	-0.81702	0.18243	-4.47853	7.51572e-06	0.00012284	chr1	11479154	11537551	+	DISP3
ENSG00000260063.1	12.7539	1.28382	0.28674	4.47729	7.55976e-06	0.000123452	chr1	26692131	26694131	-	ENSG00000260063
ENSG00000151849.16	1075.15	-0.512053	0.114371	-4.47712	7.56573e-06	0.000123452	chr13	24882278	24922861	-	CENPJ
ENSG00000156042.19	131.632	-0.673756	0.150502	-4.47673	7.57953e-06	0.000123574	chr10	73253761	73358864	-	CFAP70
ENSG00000120942.14	904.711	0.529272	0.118247	4.476	7.60534e-06	0.000123789	chr1	11273197	11295164	+	UBIAD1
ENSG00000130675.15	243.217	-0.701691	0.156766	-4.47604	7.60412e-06	0.000123789	chr7	156994050	157010663	-	MNX1
ENSG00000122550.18	828.321	-0.443332	0.0991306	-4.4722	7.74195e-06	0.000125827	chr7	23105784	23177914	+	KLHL7
ENSG00000167202.12	851.404	-0.49918	0.11162	-4.47216	7.74341e-06	0.000125827	chr15	77994984	78077724	-	TBC1D2B
ENSG00000136997.22	5911.82	0.791404	0.176998	4.47125	7.77634e-06	0.000126258	chr8	127735433	127742951	+	MYC
ENSG00000090316.16	3212.67	0.434749	0.097236	4.47107	7.78289e-06	0.000126259	chr4	1289886	1340137	+	MAEA
ENSG00000142634.13	3523.57	0.520602	0.116458	4.47031	7.81073e-06	0.000126606	chr1	15409887	15430339	+	EFHD2
ENSG00000160688.19	1180.93	0.43398	0.0970859	4.47006	7.81969e-06	0.000126647	chr1	154983343	154993111	+	FLAD1
ENSG00000275832.5	943.451	0.463201	0.103636	4.46948	7.84088e-06	0.000126885	chr17	38419279	38512385	+	ARHGAP23
ENSG00000260743.1	36.3697	-1.07731	0.241083	-4.46863	7.8724e-06	0.00012729	chr3	179340321	179341887	+	ENSG00000260743
ENSG00000122547.11	191.201	-0.645559	0.144476	-4.46828	7.88505e-06	0.000127389	chr7	36153253	36301538	+	EEPD1
ENSG00000150764.14	357.089	-0.67821	0.15182	-4.4672	7.92493e-06	0.000127928	chr11	111927143	112022653	+	DIXDC1
ENSG00000213160.10	1301.18	-0.524806	0.117516	-4.46584	7.97547e-06	0.000128519	chr2	169694490	169751878	+	KLHL23
ENSG00000231056.1	8.99743	1.29644	0.290312	4.46569	7.98123e-06	0.000128519	chr6	10474499	10478502	-	LINC02522
ENSG00000132004.13	410.734	0.548365	0.122794	4.46574	7.97927e-06	0.000128519	chr19	12688915	12696631	-	FBXW9
ENSG00000165282.15	697.366	0.516549	0.115695	4.46473	8.01685e-06	0.000128987	chr9	35087236	35096619	-	PIGO
ENSG00000171714.13	148.839	-0.704468	0.157804	-4.46418	8.03756e-06	0.000129214	chr11	22193032	22283567	+	ANO5
ENSG00000142959.5	24.1794	1.15888	0.259674	4.46284	8.08813e-06	0.000129814	chr1	44783584	44788170	-	BEST4
ENSG00000124789.12	3455.61	0.418316	0.0937314	4.46292	8.085e-06	0.000129814	chr6	17615034	17706925	-	NUP153
ENSG00000049323.16	424.182	-0.56719	0.127137	-4.46127	8.14753e-06	0.000130661	chr2	32946952	33399509	+	LTBP1
ENSG00000137478.15	517.788	-0.580752	0.130372	-4.45458	8.40569e-06	0.00013469	chr11	72836744	73142318	-	FCHSD2
ENSG00000104936.20	905.648	-0.452379	0.10156	-4.4543	8.41667e-06	0.000134756	chr19	45769716	45782496	-	DMPK
ENSG00000142185.18	978.564	0.458492	0.103051	4.44918	8.62003e-06	0.000137899	chr21	44350162	44443081	+	TRPM2
ENSG00000245532.11	7415.57	0.553349	0.124379	4.44889	8.63151e-06	0.00013797	chr11	65422773	65445540	+	NEAT1
ENSG00000139668.9	658.643	-0.494639	0.111199	-4.44822	8.65862e-06	0.000138291	chr13	51584454	51767709	+	WDFY2
ENSG00000143847.16	140.579	-0.975842	0.219412	-4.44753	8.68653e-06	0.000138624	chr1	203026490	203078740	+	PPFIA4
ENSG00000114861.24	28.806	-1.12298	0.252761	-4.44285	8.87754e-06	0.000141442	chr3	70954692	71583978	-	FOXP1
ENSG00000106266.11	723.583	0.460674	0.103687	4.44293	8.87426e-06	0.000141442	chr7	2251769	2314441	-	SNX8
ENSG00000238113.7	78.0579	-0.854385	0.192382	-4.44109	8.95057e-06	0.000142384	chr9	62801464	62813486	+	LINC01410
ENSG00000198707.17	1090.53	-0.449066	0.101117	-4.44107	8.95125e-06	0.000142384	chr12	88049015	88142099	-	CEP290
ENSG00000224870.9	524.601	0.550046	0.123943	4.43788	9.08513e-06	0.000144397	chr1	1399574	1402032	+	MRPL20-AS1
ENSG00000168389.18	370.856	0.622565	0.140312	4.43701	9.12191e-06	0.000144864	chr1	39955111	39969968	+	MFSD2A
ENSG00000155304.6	1041.49	-0.478371	0.107863	-4.435	9.20741e-06	0.000146103	chr21	14371114	14383146	-	HSPA13
ENSG00000135046.14	11260.5	0.491988	0.110954	4.43416	9.24334e-06	0.000146555	chr9	73151864	73170393	+	ANXA1
ENSG00000189320.9	13.8495	1.27113	0.286736	4.43311	9.28851e-06	0.000147152	chr7	135729591	135748813	-	FAM180A
ENSG00000118454.13	1250.22	0.410078	0.0925245	4.4321	9.33198e-06	0.000147684	chr1	70258998	70354734	-	ANKRD13C
ENSG00000272209.1	11.8092	-1.29099	0.291289	-4.43198	9.3372e-06	0.000147684	chr6	13825431	13826574	+	ENSG00000272209
ENSG00000287721.1	45.3212	-1.03737	0.234168	-4.43004	9.4215e-06	0.000148898	chr17	28204615	28223735	+	ENSG00000287721
ENSG00000107951.15	1276.03	0.476428	0.10755	4.42982	9.43112e-06	0.00014893	chr10	30309800	30349278	-	MTPAP
ENSG00000133138.20	750.889	-0.439454	0.0992287	-4.4287	9.48029e-06	0.000149585	chrX	106802672	106876150	+	TBC1D8B
ENSG00000196220.17	208.563	-0.605027	0.136628	-4.42827	9.49929e-06	0.000149765	chr3	8980590	9249646	-	SRGAP3
ENSG00000170113.16	1899.13	-0.493273	0.111407	-4.42766	9.5261e-06	0.000150067	chr15	22773062	22829789	+	NIPA1
ENSG00000137054.16	3007.17	0.4496	0.101574	4.42634	9.58447e-06	0.000150865	chr9	37485947	37503697	+	POLR1E
ENSG00000120253.14	2041.32	-0.452591	0.102307	-4.42387	9.69492e-06	0.000152359	chr6	149724314	149746529	-	NUP43
ENSG00000265939.1	18.6407	-1.24332	0.281044	-4.42396	9.69098e-06	0.000152359	chr18	22900485	22900995	-	UBE2CP2
ENSG00000168476.12	1784.38	0.448488	0.101458	4.42043	9.85056e-06	0.000154577	chr8	22138019	22141907	-	REEP4
ENSG00000198105.16	320.418	-0.545319	0.123364	-4.4204	9.85185e-06	0.000154577	chr10	37776525	37858084	-	ZNF248
ENSG00000106638.18	1245.23	0.524064	0.118568	4.41995	9.87216e-06	0.000154772	chr7	73567536	73578579	-	TBL2
ENSG00000164051.14	1142.09	0.613795	0.138919	4.41838	9.94449e-06	0.000155657	chr3	48432163	48440119	-	CCDC51
ENSG00000102053.13	43.5514	-1.04565	0.236652	-4.41853	9.93756e-06	0.000155657	chrX	65034787	65507887	+	ZC3H12B
ENSG00000184863.11	3130.31	-0.398067	0.0901533	-4.41545	1.00802e-05	0.000157539	chr7	155644450	155781485	+	RBM33
ENSG00000265800.1	103.719	0.82911	0.187775	4.41543	1.00808e-05	0.000157539	chr17	75138415	75141350	-	ENSG00000265800
ENSG00000207280.1	16.5547	1.22534	0.277537	4.41505	1.00987e-05	0.000157693	chr2	231456443	231456523	-	SNORD20
ENSG00000171105.14	712.945	-0.45855	0.103865	-4.41487	1.01073e-05	0.000157701	chr19	7112254	7294414	-	INSR
ENSG00000188994.14	1650.33	-0.569993	0.129183	-4.41228	1.02286e-05	0.000159467	chr6	87152326	87265943	+	ZNF292
ENSG00000221740.1	34.7273	1.10138	0.249653	4.41164	1.0259e-05	0.000159814	chr7	22856612	22856686	+	SNORD93
ENSG00000143013.13	509.282	-0.549396	0.124551	-4.41103	1.0288e-05	0.000160086	chr1	87328879	87348923	+	LMO4
ENSG00000178202.14	1349.39	-0.488766	0.110808	-4.41093	1.02928e-05	0.000160086	chr11	108472111	108498405	-	POGLUT3
ENSG00000196876.19	405.639	-0.591738	0.13416	-4.41068	1.03047e-05	0.000160144	chr12	51590878	51812864	+	SCN8A
ENSG00000105479.16	91.8365	-0.791373	0.179628	-4.40562	1.05481e-05	0.000163797	chr19	48296456	48321971	-	ODAD1
ENSG00000075891.24	121.243	-0.712946	0.161897	-4.40369	1.06425e-05	0.000165132	chr10	100735395	100829944	+	PAX2
ENSG00000119004.17	852.019	-0.468145	0.106329	-4.4028	1.06864e-05	0.000165681	chr2	203238981	203306026	+	CYP20A1
ENSG00000280693.2	141.169	0.754538	0.171391	4.40243	1.07046e-05	0.000165701	chr10	103745965	103755423	+	SH3PXD2A-AS1
ENSG00000176102.13	1355.18	-0.47383	0.107628	-4.40249	1.07018e-05	0.000165701	chr11	33084583	33161531	-	CSTF3
ENSG00000171431.4	39.2892	1.03898	0.236069	4.40117	1.07668e-05	0.000166533	chr17	40875888	40885242	-	KRT20
ENSG00000167785.9	452.23	-0.508098	0.115483	-4.39976	1.0837e-05	0.000167486	chr19	8806169	8832304	-	ZNF558
ENSG00000001084.13	2394.15	-0.441678	0.100414	-4.39859	1.08957e-05	0.000168261	chr6	53497340	53548206	-	GCLC
ENSG00000111912.20	663.252	-0.681977	0.155071	-4.39783	1.09336e-05	0.000168713	chr6	125781160	125932034	+	NCOA7
ENSG00000164494.12	566.497	-0.527054	0.119868	-4.39695	1.09784e-05	0.000169237	chr6	107152561	107459564	-	PDSS2
ENSG00000148296.7	2030.49	0.545465	0.124059	4.39682	1.09848e-05	0.000169237	chr9	133328775	133336188	-	SURF6
ENSG00000275734.2	154.974	-0.640596	0.145778	-4.39431	1.11124e-05	0.000171068	chr16	89671567	89685304	+	ENSG00000275734
ENSG00000163291.14	961.47	-0.467692	0.106436	-4.39413	1.11217e-05	0.000171076	chr4	78911877	78939438	-	PAQR3
ENSG00000006740.18	284.17	-0.591725	0.134672	-4.39382	1.11374e-05	0.000171185	chr17	12789497	12991643	+	ARHGAP44
ENSG00000111052.8	42.5901	-1.0005	0.227734	-4.39327	1.1166e-05	0.000171489	chr12	80792519	80937934	-	LIN7A
ENSG00000222881.1	35.318	1.04204	0.237231	4.39253	1.12042e-05	0.00017194	chr17	40391231	40391338	-	Y_RNA
ENSG00000197808.13	51.5443	-0.927981	0.211311	-4.39155	1.12548e-05	0.000172582	chr19	36636617	36666841	-	ZNF461
ENSG00000246089.5	186.228	0.658638	0.150028	4.3901	1.13296e-05	0.000173594	chr8	6403550	6407142	-	MCPH1-DT
ENSG00000054598.9	1217.29	-0.77766	0.177212	-4.38831	1.14232e-05	0.000174892	chr6	1609914	1613897	+	FOXC1
ENSG00000131876.18	1737.89	0.439616	0.100301	4.38297	1.17071e-05	0.000179097	chr15	101281509	101295248	-	SNRPA1
ENSG00000197714.9	221.493	-0.81461	0.185876	-4.38254	1.17304e-05	0.000179314	chr19	57280050	57294069	+	ZNF460
ENSG00000232732.11	15.0623	1.27152	0.290322	4.37968	1.18855e-05	0.000181544	chr2	199867579	199911106	-	ENSG00000232732
ENSG00000108423.15	739.68	0.504749	0.11526	4.37923	1.19101e-05	0.000181778	chr17	59859478	59892945	-	TUBD1
ENSG00000264112.1	4532.87	-0.475189	0.108619	-4.37484	1.21522e-05	0.000185329	chr17	57989041	57994850	-	ENSG00000264112
ENSG00000114739.14	614.315	-0.596644	0.136423	-4.37348	1.22282e-05	0.000186236	chr3	38453889	38493142	+	ACVR2B
ENSG00000225655.7	18.4654	1.2427	0.284147	4.37343	1.22308e-05	0.000186236	chr9	41073709	41076392	+	ENSG00000225655
ENSG00000260916.8	53.7314	-0.908885	0.2079	-4.37175	1.23257e-05	0.000187536	chr15	55355238	55408510	-	CCPG1
ENSG00000064666.15	10412	0.442397	0.101201	4.37146	1.23417e-05	0.000187632	chr19	1026607	1039068	+	CNN2
ENSG00000087589.17	102.007	-0.974991	0.223044	-4.3713	1.23511e-05	0.000187632	chr20	56412111	56460387	+	CASS4
ENSG00000268460.2	50.6147	1.07832	0.2467	4.37099	1.23685e-05	0.00018775	chr19	46201551	46214838	+	ENSG00000268460
ENSG00000122741.16	1143.89	-0.493177	0.112846	-4.37037	1.24038e-05	0.00018814	chr9	37800553	37867666	+	DCAF10
ENSG00000164125.16	36.2501	1.04186	0.238536	4.36775	1.25534e-05	0.000190263	chr4	158124473	158173050	-	GASK1B
ENSG00000168264.11	1570.96	-0.579499	0.132714	-4.36654	1.26229e-05	0.000191157	chr1	234604268	234610178	-	IRF2BP2
ENSG00000255363.3	10.2017	1.28001	0.293151	4.36639	1.26319e-05	0.000191157	chr11	76607852	76630427	-	LINC02757
ENSG00000138399.18	1219.81	-0.459598	0.105297	-4.36477	1.27259e-05	0.00019243	chr2	169528507	169573865	-	FASTKD1
ENSG00000104899.8	435.835	-0.739094	0.169355	-4.36418	1.27602e-05	0.000192801	chr19	2249322	2252073	+	AMH
ENSG00000187676.8	279.175	-0.660558	0.151382	-4.36353	1.27982e-05	0.000193225	chr13	31199974	31332276	+	B3GLCT
ENSG00000089775.12	926.018	-0.542031	0.124239	-4.36281	1.28405e-05	0.000193714	chr14	64449105	64505213	-	ZBTB25
ENSG00000117318.9	1862.52	-0.669157	0.153423	-4.36151	1.29168e-05	0.000194579	chr1	23557925	23559501	-	ID3
ENSG00000101190.13	690.643	-0.485963	0.111421	-4.3615	1.29177e-05	0.000194579	chr20	62841004	62861822	-	TCFL5
ENSG00000169826.8	691.907	-0.596896	0.136888	-4.36048	1.29775e-05	0.000195331	chr10	43138444	43185302	+	CSGALNACT2
ENSG00000112183.15	597.928	0.658017	0.15098	4.35829	1.31081e-05	0.000197145	chr6	17281360	17293871	+	RBM24
ENSG00000258056.3	120.759	0.757769	0.173881	4.35798	1.31271e-05	0.000197278	chr12	55729093	55730857	+	CD63-AS1
ENSG00000105227.16	199.866	-0.738643	0.16955	-4.3565	1.32161e-05	0.000198464	chr19	40393765	40414793	-	PRX
ENSG00000115514.12	600.258	0.525828	0.120706	4.35626	1.32305e-05	0.000198529	chr2	99318981	99336385	-	TXNDC9
ENSG00000148926.10	181.851	0.652044	0.149794	4.35293	1.34333e-05	0.000201263	chr11	10305072	10307397	+	ADM
ENSG00000123892.12	300.846	-0.551988	0.126808	-4.35294	1.34321e-05	0.000201263	chr11	88113250	88175443	-	RAB38
ENSG00000064933.19	1090.67	-0.471874	0.108429	-4.35191	1.34958e-05	0.000202045	chr2	189784084	189877629	+	PMS1
ENSG00000183688.4	1359.03	-0.542034	0.124573	-4.35112	1.35443e-05	0.000202617	chr17	439977	445939	-	RFLNB
ENSG00000101868.13	1628.1	-0.528528	0.12149	-4.35038	1.35901e-05	0.000203147	chrX	24693917	24996986	+	POLA1
ENSG00000111877.18	437.37	-0.543153	0.124893	-4.34895	1.3679e-05	0.000204164	chr6	118813441	118935162	-	MCM9
ENSG00000177425.11	2149.52	0.380034	0.087384	4.34901	1.36753e-05	0.000204164	chr12	79584878	79690964	-	PAWR
ENSG00000198205.7	124.728	-0.700967	0.161219	-4.34791	1.3744e-05	0.000204977	chrX	57905429	57910458	-	ZXDA
ENSG00000137486.17	875.938	-0.454121	0.104493	-4.34596	1.38668e-05	0.000206652	chr11	75260121	75351705	-	ARRB1
ENSG00000136114.17	67.0437	-1.01547	0.233817	-4.34302	1.40538e-05	0.00020928	chr13	52377166	52416373	-	THSD1
ENSG00000239195.1	69.421	0.880372	0.202727	4.34264	1.40778e-05	0.000209478	chr11	93733227	93733300	-	SNORD5
ENSG00000139116.19	2070.1	-0.361936	0.0833622	-4.34172	1.41369e-05	0.000210199	chr12	39293227	39443390	-	KIF21A
ENSG00000053108.17	48.7633	1.05087	0.242053	4.34147	1.4153e-05	0.000210278	chr5	133196454	133612541	-	FSTL4
ENSG00000181982.20	158.993	-0.746619	0.171992	-4.34101	1.41829e-05	0.000210562	chr4	24803513	24980148	-	CCDC149
ENSG00000156650.14	1053.74	0.4663	0.107429	4.34053	1.42139e-05	0.000210862	chr10	74824935	75032624	+	KAT6B
ENSG00000169519.21	792.831	-0.537791	0.123953	-4.33866	1.43356e-05	0.000212507	chr11	28108247	28333507	+	METTL15
ENSG00000172175.16	2766.11	-0.421748	0.0972176	-4.33819	1.43663e-05	0.000212802	chr18	58671464	58754477	+	MALT1
ENSG00000100147.14	1579.51	-0.440262	0.101513	-4.33701	1.44434e-05	0.000213782	chr22	41800678	41832164	+	CCDC134
ENSG00000118007.13	1954.06	-0.409915	0.0945228	-4.33668	1.44651e-05	0.000213941	chr3	136336235	136752403	-	STAG1
ENSG00000279631.1	12.8668	1.25758	0.290019	4.3362	1.44966e-05	0.000214246	chr10	22252071	22254589	+	ENSG00000279631
ENSG00000109255.11	1051.08	0.518783	0.119647	4.33593	1.45142e-05	0.000214344	chr4	55595228	55636298	-	NMU
ENSG00000255248.11	1800.15	0.412246	0.0951647	4.33192	1.47812e-05	0.000218122	chr11	122028360	122556721	-	MIR100HG
ENSG00000183963.19	5485.8	0.41187	0.0951556	4.32838	1.50207e-05	0.000221491	chr22	31081307	31104624	+	SMTN
ENSG00000270055.1	82.1084	-0.842141	0.19472	-4.32489	1.52605e-05	0.000224858	chr15	30487962	30490313	+	ENSG00000270055
ENSG00000175294.6	23.4373	1.23968	0.286801	4.32243	1.54319e-05	0.000227212	chr11	66016751	66026479	-	CATSPER1
ENSG00000169018.6	2147.11	-0.403305	0.0933271	-4.32141	1.55032e-05	0.00022809	chr15	68277744	68295862	+	FEM1B
ENSG00000239440.6	124.186	-0.684084	0.158336	-4.32046	1.55702e-05	0.000228904	chr3	81986137	82463675	+	LINC02008
ENSG00000130826.19	4538.86	0.499596	0.115675	4.31897	1.56757e-05	0.000230283	chrX	154762852	154777689	+	DKC1
ENSG00000173905.9	1075.4	0.526254	0.121892	4.31737	1.57898e-05	0.000231784	chr3	168008688	168095924	-	GOLIM4
ENSG00000076716.9	569.271	-0.454066	0.105192	-4.31654	1.58493e-05	0.000232484	chrX	133300102	133415489	-	GPC4
ENSG00000166819.12	15.9352	-1.21054	0.28055	-4.31486	1.59704e-05	0.000234085	chr15	89664366	89679427	-	PLIN1
ENSG00000165197.5	14.7818	-1.21015	0.280625	-4.31235	1.61531e-05	0.000236586	chrX	15345595	15384413	-	VEGFD
ENSG00000287526.1	13.2422	1.24037	0.287981	4.30712	1.65397e-05	0.000242068	chr19	33997288	34066283	-	ENSG00000287526
ENSG00000095002.15	2759.37	-0.510645	0.118616	-4.30503	1.66961e-05	0.000244175	chr2	47403066	47567156	+	MSH2
ENSG00000092871.17	1047.63	-0.502844	0.116811	-4.30478	1.67152e-05	0.000244272	chr17	35005989	35089319	-	RFFL
ENSG00000142065.14	89.2117	-0.748023	0.173801	-4.30392	1.67805e-05	0.000245042	chr19	36334452	36379201	-	ZFP14
ENSG00000139734.19	1471.5	-0.382108	0.0888038	-4.30284	1.68626e-05	0.000246059	chr13	59665582	60163928	-	DIAPH3
ENSG00000228697.6	21.019	1.21218	0.281774	4.30196	1.69294e-05	0.000246792	chr1	168400828	168495692	-	ENSG00000228697
ENSG00000139083.11	555.743	-0.592533	0.137739	-4.30185	1.69381e-05	0.000246792	chr12	11649673	11895377	+	ETV6
ENSG00000172007.7	310.085	-0.556425	0.129352	-4.30165	1.6953e-05	0.000246826	chr4	139453422	139476609	+	RAB33B
ENSG00000131471.7	316.354	-0.705291	0.163973	-4.30125	1.69837e-05	0.000247089	chr17	42851183	42858130	+	AOC3
ENSG00000291071.1	114.022	0.721041	0.167644	4.30102	1.70013e-05	0.000247162	chr3	125916611	125930010	+	FAM86JP
ENSG00000162694.14	771.472	-0.505819	0.117702	-4.29747	1.7276e-05	0.000250915	chr1	100872371	100895179	-	EXTL2
ENSG00000090060.19	8634.84	-0.389618	0.0906646	-4.29735	1.7285e-05	0.000250915	chr14	96502381	96567116	+	PAPOLA
ENSG00000134014.18	1573.04	0.384907	0.0896088	4.29541	1.74367e-05	0.00025293	chr8	28090230	28191156	+	ELP3
ENSG00000272669.1	40.8638	-0.944722	0.219964	-4.2949	1.74774e-05	0.000253332	chr22	38742624	38743115	+	ENSG00000272669
ENSG00000281327.4	64.7122	0.882038	0.205452	4.29316	1.76149e-05	0.000255137	chr5	82808248	82859962	-	LINC01338
ENSG00000267534.4	257.903	-0.640941	0.149323	-4.29231	1.76826e-05	0.000255927	chr19	10221432	10231331	-	S1PR2
ENSG00000266278.1	134.927	0.74827	0.174416	4.29015	1.78555e-05	0.000258239	chr18	70380139	70384591	-	LINC01910
ENSG00000175104.15	610.326	-0.458506	0.106878	-4.28997	1.78694e-05	0.00025825	chr11	36483768	36510272	-	TRAF6
ENSG00000134444.15	931.491	0.475451	0.110846	4.28931	1.79232e-05	0.000258836	chr18	62187254	62310249	+	RELCH
ENSG00000132467.4	2042.54	0.525178	0.122458	4.28862	1.79783e-05	0.000259441	chr4	70688531	70690551	+	UTP3
ENSG00000276390.1	46.5322	0.913204	0.212968	4.28799	1.80294e-05	0.000259986	chr12	47699400	47699917	-	ENSG00000276390
ENSG00000127124.16	279.44	-0.562415	0.131166	-4.28781	1.80446e-05	0.000260014	chr1	41506364	41918922	-	HIVEP3
ENSG00000196323.14	1116.74	-0.41999	0.0979573	-4.28748	1.80713e-05	0.000260208	chr11	130226676	130314917	-	ZBTB44
ENSG00000198478.8	274.61	-0.620736	0.144857	-4.28517	1.82601e-05	0.000262734	chr6	79631328	79703655	+	SH3BGRL2
ENSG00000152127.9	2342.07	-0.428956	0.100114	-4.28469	1.82996e-05	0.000263108	chr2	134120181	134454621	+	MGAT5
ENSG00000158615.10	3549.01	-0.414061	0.0966524	-4.28402	1.83547e-05	0.000263514	chr1	204398889	204411817	-	PPP1R15B
ENSG00000231210.3	30.4961	1.14316	0.266841	4.28407	1.83505e-05	0.000263514	chr7	116563593	116663829	-	COMETT
ENSG00000229953.1	355.254	-0.709174	0.165582	-4.28291	1.84469e-05	0.000264644	chr1	156646506	156661424	-	BCAN-AS2
ENSG00000132763.15	674.837	0.545767	0.127497	4.28063	1.86362e-05	0.000267165	chr1	45500299	45513382	+	MMACHC
ENSG00000184292.7	10.0691	1.25291	0.292853	4.27829	1.88336e-05	0.000269797	chr1	58575432	58577252	-	TACSTD2
ENSG00000052723.12	1608.1	-0.473006	0.110586	-4.27727	1.89196e-05	0.000270831	chr1	114769478	114780685	-	SIKE1
ENSG00000198455.5	458.249	-0.527278	0.123286	-4.27688	1.89527e-05	0.000271107	chrX	57592010	57597477	+	ZXDB
ENSG00000154309.9	215.381	-0.633961	0.148251	-4.27627	1.90047e-05	0.000271454	chr1	222815038	223005995	+	DISP1
ENSG00000207112.1	62.009	0.853463	0.199579	4.27631	1.90013e-05	0.000271454	chr11	93730512	93730646	-	SNORA25
ENSG00000153294.12	13.2817	1.24527	0.291228	4.27594	1.90335e-05	0.000271667	chr6	47685863	47722021	+	ADGRF4
ENSG00000198055.11	1585.6	0.462752	0.108286	4.27343	1.92489e-05	0.000274542	chr5	177426675	177442901	+	GRK6
ENSG00000178764.8	380.616	0.74313	0.173933	4.27249	1.93299e-05	0.000275497	chr8	122781654	122974510	+	ZHX2
ENSG00000136944.19	736.303	-0.408592	0.0956494	-4.27177	1.93929e-05	0.000276193	chr9	126613927	126701032	+	LMX1B
ENSG00000121940.17	780.262	-0.538735	0.126139	-4.27098	1.9462e-05	0.000276956	chr1	108881884	108963527	-	CLCC1
ENSG00000110172.12	5712.84	-0.452474	0.105945	-4.27083	1.94747e-05	0.000276956	chr11	90200428	90223077	-	CHORDC1
ENSG00000262691.1	94.7711	-0.785286	0.183934	-4.2694	1.96002e-05	0.000278539	chr16	67261107	67263784	+	ENSG00000262691
ENSG00000189227.6	225.339	-0.592852	0.138896	-4.26831	1.9696e-05	0.000279697	chr15	67521130	67530146	+	C15orf61
ENSG00000114859.16	878.724	0.448948	0.105195	4.26778	1.97429e-05	0.000280097	chr3	184346184	184361605	-	CLCN2
ENSG00000132640.15	684.806	-0.447796	0.104928	-4.26767	1.97527e-05	0.000280097	chr20	11890722	11926609	+	BTBD3
ENSG00000181323.8	15.6376	-1.22034	0.286003	-4.26688	1.98224e-05	0.000280882	chr17	7420323	7421632	+	SPEM1
ENSG00000163214.21	972.633	0.431505	0.101149	4.26605	1.98965e-05	0.000281728	chr2	38797728	38875934	-	DHX57
ENSG00000140563.16	290.244	-0.502186	0.117825	-4.26213	2.02489e-05	0.000286511	chr15	94231537	94483952	+	MCTP2
ENSG00000165209.19	1176.81	-0.387408	0.090909	-4.26149	2.03065e-05	0.000287119	chr9	123121616	123268586	-	STRBP
ENSG00000144959.11	1153.35	0.651004	0.152784	4.26095	2.03556e-05	0.000287605	chr3	172630248	172711218	-	NCEH1
ENSG00000152464.15	562.465	0.459044	0.107744	4.26052	2.03947e-05	0.000287951	chr10	15097179	15104257	+	RPP38
ENSG00000137558.9	9.10431	-1.24526	0.292352	-4.25946	2.04922e-05	0.000289119	chr8	74824533	74855029	+	PI15
ENSG00000144724.20	1539.9	-0.469873	0.110344	-4.25826	2.06024e-05	0.000290464	chr3	61561570	62297609	+	PTPRG
ENSG00000109805.10	5879.28	0.392888	0.0922716	4.25795	2.06312e-05	0.000290661	chr4	17810978	17844865	+	NCAPG
ENSG00000068028.18	699.974	0.528684	0.12425	4.255	2.09045e-05	0.000294088	chr3	50329781	50340936	-	RASSF1
ENSG00000213809.9	8.67532	-1.24536	0.292679	-4.25502	2.09028e-05	0.000294088	chr12	10372352	10390041	-	KLRK1
ENSG00000160256.13	746.581	0.520972	0.122448	4.25464	2.09386e-05	0.000294357	chr21	44940011	44976989	+	SLX9
ENSG00000106211.10	5882.49	0.425723	0.100098	4.25306	2.1087e-05	0.000296019	chr7	76302672	76304295	+	HSPB1
ENSG00000105173.14	1534.83	-0.472387	0.111068	-4.25312	2.1081e-05	0.000296019	chr19	29811990	29824312	+	CCNE1
ENSG00000221817.12	178.177	0.602756	0.141735	4.2527	2.11205e-05	0.000296276	chr10	73495524	73507309	+	PPP3CB-AS1
ENSG00000069702.11	298.018	-0.666252	0.156691	-4.25202	2.11854e-05	0.000296974	chr1	91680342	91906335	-	TGFBR3
ENSG00000010165.20	1845.82	0.401425	0.094475	4.24901	2.14718e-05	0.000300531	chr1	171781659	171797717	+	METTL13
ENSG00000144583.5	147.875	0.811268	0.190934	4.24895	2.14777e-05	0.000300531	chr2	216257864	216372483	-	MARCHF4
ENSG00000277972.2	272.75	0.562613	0.132415	4.24887	2.14851e-05	0.000300531	chr17	38730340	38735605	+	CISD3
ENSG00000146457.16	2855.49	0.421553	0.0992329	4.24812	2.15572e-05	0.000301325	chr6	159725584	159756319	+	WTAP
ENSG00000147912.13	296.773	-0.560902	0.132062	-4.24727	2.16396e-05	0.00030226	chr9	37510891	37576380	-	FBXO10
ENSG00000165338.17	122.807	-0.743352	0.175116	-4.24491	2.18683e-05	0.000305237	chr10	91410284	91514829	+	HECTD2
ENSG00000134909.19	866.832	-0.420277	0.0990268	-4.24408	2.19495e-05	0.000306153	chr11	128965059	129192325	-	ARHGAP32
ENSG00000139718.12	1829.93	-0.479235	0.113001	-4.24098	2.22542e-05	0.000310182	chr12	121804008	121832656	+	SETD1B
ENSG00000121716.21	112.651	0.784814	0.185115	4.23961	2.23907e-05	0.000311862	chr7	100352175	100367831	+	PILRB
ENSG00000189241.8	2862.89	0.373562	0.0881313	4.23869	2.24826e-05	0.00031292	chr6	116274857	116279930	-	TSPYL1
ENSG00000111962.8	436.45	-0.654225	0.154433	-4.2363	2.27232e-05	0.000316044	chr6	148747029	149076990	+	UST
ENSG00000168237.18	89.6324	0.798341	0.188474	4.2358	2.27736e-05	0.000316521	chr3	52287088	52295257	+	GLYCTK
ENSG00000109458.10	180.577	-0.688427	0.162572	-4.23459	2.28964e-05	0.000317552	chr4	143336875	143474565	+	GAB1
ENSG00000155189.12	3205.02	0.439223	0.103718	4.23477	2.28781e-05	0.000317552	chr8	6708641	6761503	+	AGPAT5
ENSG00000174672.16	405.463	-0.585142	0.138179	-4.23468	2.28876e-05	0.000317552	chr11	1389898	1462689	+	BRSK2
ENSG00000154743.19	587.58	0.535148	0.126425	4.23293	2.30665e-05	0.000319684	chr3	12484420	12539644	+	TSEN2
ENSG00000070444.15	547.505	-0.529157	0.12504	-4.23189	2.31736e-05	0.000320942	chr17	2384072	2401104	-	MNT
ENSG00000069966.19	1046.76	-0.425467	0.100569	-4.23058	2.33092e-05	0.000322592	chr15	52115099	52191392	-	GNB5
ENSG00000197557.7	43.9401	0.932403	0.220573	4.22718	2.36639e-05	0.00032727	chr2	177612998	177618742	-	TTC30A
ENSG00000231566.4	58.6088	0.96292	0.227835	4.2264	2.37463e-05	0.000328179	chrX	45847041	45851541	-	LINC02595
ENSG00000172572.7	28.866	-1.15128	0.272412	-4.22623	2.37637e-05	0.000328186	chr12	20368536	20688583	+	PDE3A
ENSG00000169967.17	1897.43	-0.478	0.113128	-4.2253	2.38627e-05	0.000329322	chr2	127298667	127388465	-	MAP3K2
ENSG00000185989.11	637.094	0.541269	0.128125	4.22455	2.39414e-05	0.000330176	chr13	113977782	114132623	-	RASA3
ENSG00000173209.23	1947.32	-0.603604	0.142892	-4.22419	2.39802e-05	0.000330478	chr2	61177417	61191203	+	AHSA2P
ENSG00000145833.16	9203.96	-0.403083	0.0954267	-4.22401	2.39997e-05	0.000330514	chr5	134758770	134831121	+	DDX46
ENSG00000103024.8	640.626	0.446697	0.10581	4.22169	2.42477e-05	0.000333696	chr16	1770319	1771561	-	NME3
ENSG00000156273.16	592.887	-0.423244	0.10033	-4.21851	2.45927e-05	0.000338205	chr21	29298921	29346148	+	BACH1
ENSG00000288076.1	187.087	0.901356	0.213699	4.21788	2.46608e-05	0.000338904	chr8	6572570	6576219	-	ENSG00000288076
ENSG00000204344.16	183.372	-0.665912	0.157911	-4.21702	2.47556e-05	0.000339969	chr6	31971830	31981451	+	STK19
ENSG00000112249.14	2058.92	-0.402905	0.0955533	-4.21655	2.48069e-05	0.000340434	chr6	100508193	100881364	-	ASCC3
ENSG00000111012.10	124.055	-0.662342	0.157143	-4.21489	2.49897e-05	0.000342647	chr12	57762333	57767078	-	CYP27B1
ENSG00000170684.10	296.751	0.552919	0.131186	4.21477	2.50031e-05	0.000342647	chr19	45071499	45076478	-	ZNF296
ENSG00000183943.6	609.52	-0.548323	0.130101	-4.2146	2.50221e-05	0.000342669	chrX	3604339	3713649	-	PRKX
ENSG00000172935.9	47.695	0.947607	0.224896	4.21353	2.51415e-05	0.000344063	chr11	69004394	69013382	-	MRGPRF
ENSG00000109670.17	743.88	0.491447	0.116646	4.21317	2.51816e-05	0.000344371	chr4	152320543	152536092	-	FBXW7
ENSG00000182253.15	258.85	-0.557995	0.132551	-4.20968	2.55733e-05	0.000349484	chr15	99098216	99135593	+	SYNM
ENSG00000168883.20	2924.73	-0.414734	0.0985282	-4.2093	2.56166e-05	0.000349831	chr2	85612102	85649283	+	USP39
ENSG00000264230.9	13.5402	1.23073	0.292413	4.20887	2.5665e-05	0.000350249	chr10	46375626	46391784	+	ANXA8L1
ENSG00000136279.21	1754.8	0.456876	0.108666	4.20441	2.6177e-05	0.000356987	chr7	44044639	44069456	+	DBNL
ENSG00000188895.12	4331.08	-0.429581	0.102237	-4.2018	2.64797e-05	0.000360864	chr17	40121970	40136917	+	MSL1
ENSG00000270629.7	511.938	0.595097	0.141751	4.19818	2.69073e-05	0.000366305	chr1	148531384	148596011	-	NBPF14
ENSG00000122778.10	466.851	-0.482638	0.114966	-4.1981	2.69163e-05	0.000366305	chr7	138831380	138981389	-	KIAA1549
ENSG00000131791.8	1058.54	-0.426682	0.101662	-4.19706	2.704e-05	0.000367733	chr1	147155105	147172470	-	PRKAB2
ENSG00000052795.13	204.616	-0.694729	0.165546	-4.19658	2.70976e-05	0.000367832	chr4	158769025	158908050	+	FNIP2
ENSG00000260400.1	58.3055	-0.919807	0.219181	-4.19657	2.70992e-05	0.000367832	chr10	68698499	68700794	+	ENSG00000260400
ENSG00000175155.11	98.8095	-0.87587	0.208713	-4.19653	2.71036e-05	0.000367832	chr17	59331654	59401729	+	YPEL2
ENSG00000169129.16	7.07525	1.22824	0.292758	4.1954	2.72394e-05	0.000369419	chr10	114294823	114404756	-	AFAP1L2
ENSG00000081059.20	1324.3	-0.448838	0.106992	-4.19506	2.72803e-05	0.000369718	chr5	134114680	134148229	+	TCF7
ENSG00000146072.6	1698.7	0.520804	0.124165	4.19445	2.73539e-05	0.000370459	chr6	47231531	47309905	-	TNFRSF21
ENSG00000134686.21	2423.89	-0.494161	0.117818	-4.19428	2.73745e-05	0.000370482	chr1	33323622	33431095	-	PHC2
ENSG00000148057.16	83.6346	0.836352	0.199422	4.19387	2.74233e-05	0.000370887	chr9	83623048	83644129	+	IDNK
ENSG00000147180.17	421.245	-0.52157	0.124408	-4.19242	2.75992e-05	0.000373008	chrX	85243990	85273362	+	ZNF711
ENSG00000185339.10	26.1838	1.0615	0.253223	4.19196	2.76552e-05	0.000373507	chr22	30607082	30627271	+	TCN2
ENSG00000138119.17	23789.9	0.575862	0.137382	4.19169	2.76883e-05	0.000373697	chr10	93306428	93482334	-	MYOF
ENSG00000083223.18	1399.78	-0.363121	0.0866614	-4.19011	2.78822e-05	0.000376055	chr9	86287732	86354454	-	TUT7
ENSG00000141540.11	626.11	0.513452	0.122544	4.18994	2.79026e-05	0.000376071	chr17	74213570	74262020	+	TTYH2
ENSG00000165171.11	196.139	0.58483	0.139593	4.18953	2.79532e-05	0.000376494	chr7	73834589	73842516	-	METTL27
ENSG00000164237.9	2315.97	-0.377619	0.0901986	-4.18653	2.83257e-05	0.000380964	chr5	10277594	10307902	-	CMBL
ENSG00000136854.25	1831.03	-0.465328	0.111149	-4.18652	2.83265e-05	0.000380964	chr9	127579369	127696027	+	STXBP1
ENSG00000174010.10	780.227	-0.621431	0.148441	-4.18638	2.83434e-05	0.000380964	chrX	23983715	24027186	-	KLHL15
ENSG00000213995.12	1014.61	0.430787	0.102907	4.18617	2.83704e-05	0.000381066	chr13	110615544	110639996	+	NAXD
ENSG00000184949.18	459.05	-0.692163	0.165444	-4.18366	2.86853e-05	0.000385032	chr22	38578117	38656629	-	FAM227A
ENSG00000132603.15	3121.17	0.403749	0.0965362	4.18236	2.88504e-05	0.000386983	chr16	69339567	69343106	+	NIP7
ENSG00000126822.18	1666.87	0.518577	0.124002	4.182	2.88951e-05	0.000387317	chr14	64704423	64750249	+	PLEKHG3
ENSG00000196693.15	743.182	0.531069	0.127033	4.18056	2.90791e-05	0.00038925	chr10	42589106	42638570	-	ZNF33B
ENSG00000166133.18	501.232	0.505883	0.121008	4.18057	2.90783e-05	0.00038925	chr15	40569298	40574949	+	RPUSD2
ENSG00000102780.17	859.846	-0.595356	0.142456	-4.17924	2.9249e-05	0.000391258	chr13	42040035	42242896	+	DGKH
ENSG00000159873.10	1578.67	-0.382872	0.0916295	-4.17848	2.93467e-05	0.000392297	chr22	28772673	28789301	+	CCDC117
ENSG00000204634.13	1356.25	0.377775	0.0904941	4.17458	2.98536e-05	0.000398801	chr2	101007227	101151382	-	TBC1D8
ENSG00000103994.18	2672.6	-0.420847	0.100847	-4.17313	3.00447e-05	0.00040108	chr15	42412822	42491141	-	ZNF106
ENSG00000172469.17	423.025	-0.657515	0.157602	-4.172	3.01942e-05	0.000402528	chr6	95577484	95609470	+	MANEA
ENSG00000197847.12	73.5335	-0.76198	0.182637	-4.17209	3.0182e-05	0.000402528	chr11	65213839	65242757	+	SLC22A20P
ENSG00000100379.18	406.867	0.458646	0.11	4.1695	3.05264e-05	0.00040668	chr22	37051738	37063390	+	KCTD17
ENSG00000146414.17	536.858	-0.498551	0.119645	-4.16693	3.08731e-05	0.000411019	chr6	145884806	145964389	-	SHPRH
ENSG00000136167.15	75.6016	1.02876	0.246902	4.16668	3.09062e-05	0.00041118	chr13	46125919	46211348	-	LCP1
ENSG00000022976.16	671.594	0.590444	0.141716	4.16638	3.09469e-05	0.000411442	chr14	102317376	102342367	+	ZNF839
ENSG00000142619.4	36.0498	1.0302	0.247411	4.16394	3.12809e-05	0.000415601	chr1	17249097	17284233	+	PADI3
ENSG00000114166.8	164.424	-0.64419	0.154744	-4.16295	3.14158e-05	0.000417111	chr3	20040445	20154404	+	KAT2B
ENSG00000141556.22	3185.5	0.373923	0.0898303	4.16255	3.14714e-05	0.000417566	chr17	82752041	82945914	+	TBCD
ENSG00000182791.5	13.9902	1.19085	0.286135	4.16184	3.1569e-05	0.000418577	chr11	66590175	66593063	-	CCDC87
ENSG00000288816.1	415.814	0.67891	0.16314	4.16153	3.16127e-05	0.000418873	chr1	8191691	8194926	+	ENSG00000288816
ENSG00000106868.17	235.047	0.552311	0.132746	4.16066	3.17335e-05	0.00042019	chr9	112040782	112175297	-	SUSD1
ENSG00000127955.17	1418.34	0.580459	0.139556	4.15932	3.1919e-05	0.000422361	chr7	79768049	80226181	+	GNAI1
ENSG00000090989.18	1473.69	0.454366	0.109283	4.1577	3.21471e-05	0.000425092	chr4	55853647	55905086	+	EXOC1
ENSG00000171368.12	224.685	-0.714397	0.171968	-4.15424	3.26368e-05	0.000431276	chr5	659861	693352	-	TPPP
ENSG00000123219.13	745.464	-0.518485	0.12485	-4.15286	3.28341e-05	0.000433592	chr5	65517765	65563168	-	CENPK
ENSG00000289494.2	16.5047	1.15087	0.277166	4.15226	3.2921e-05	0.000434447	chr20	3208024	3209476	-	ENSG00000289494
ENSG00000142621.21	277.979	0.835141	0.201142	4.152	3.2958e-05	0.000434641	chr1	15236520	15398328	+	FHAD1
ENSG00000141644.19	2494.42	0.385572	0.0929041	4.15021	3.32164e-05	0.000437755	chr18	50266881	50281774	-	MBD1
ENSG00000012963.15	654.435	-0.53809	0.129745	-4.1473	3.36422e-05	0.000443068	chr14	93207255	93229215	+	UBR7
ENSG00000178184.16	338.659	-0.502028	0.121083	-4.14616	3.38096e-05	0.000444974	chr18	80157231	80247514	-	PARD6G
ENSG00000134255.16	724.916	-0.411142	0.0991722	-4.14574	3.38713e-05	0.000445487	chr1	111139478	111185104	+	CEPT1
ENSG00000135932.12	3681.02	0.50188	0.121108	4.14406	3.41212e-05	0.000448473	chr2	230712841	230821075	+	CAB39
ENSG00000164038.16	430.368	-0.479342	0.115711	-4.14258	3.43424e-05	0.000450776	chr4	103019867	103077282	-	SLC9B2
ENSG00000160703.17	431.101	0.551513	0.133132	4.1426	3.43397e-05	0.000450776	chr11	119168724	119184016	+	NLRX1
ENSG00000162415.7	75.4173	-0.790422	0.190836	-4.14189	3.44459e-05	0.000451832	chr1	45016398	45206605	-	ZSWIM5
ENSG00000261126.7	48.1754	-0.864584	0.20888	-4.13914	3.48611e-05	0.000456972	chr18	80046899	80081293	+	RBFADN
ENSG00000198786.2	166762	-0.463672	0.112061	-4.13769	3.50813e-05	0.000459551	chrM	12336	14148	+	MT-ND5
ENSG00000173013.6	15.735	1.14449	0.276692	4.13632	3.52916e-05	0.000461997	chr4	7040848	7043001	-	CCDC96
ENSG00000166845.15	957.989	-0.448306	0.108394	-4.1359	3.53572e-05	0.000462547	chr18	54357905	54382034	+	C18orf54
ENSG00000134982.17	1989.16	-0.45932	0.111077	-4.13517	3.54697e-05	0.000463708	chr5	112737884	112846239	+	APC
ENSG00000048392.13	1481.84	-0.538022	0.130186	-4.13274	3.58471e-05	0.000467707	chr8	102204501	102238961	-	RRM2B
ENSG00000139154.16	1204.03	0.432236	0.104585	4.13285	3.58286e-05	0.000467707	chr12	19404065	19522239	+	AEBP2
ENSG00000198182.13	279.802	-0.542138	0.131177	-4.13288	3.58249e-05	0.000467707	chr19	37696370	37719761	-	ZNF607
ENSG00000164808.17	1444.08	-0.418839	0.101351	-4.13255	3.58757e-05	0.000467768	chr8	47260877	47736306	+	SPIDR
ENSG00000123415.16	543.28	0.551362	0.133442	4.13184	3.59864e-05	0.0004689	chr12	54180357	54188994	-	SMUG1
ENSG00000164983.9	826.801	-0.501376	0.121411	-4.12959	3.63408e-05	0.000473204	chr8	124306188	124372701	-	TMEM65
ENSG00000183674.12	13.7831	1.18359	0.286677	4.12867	3.6487e-05	0.000474791	chr6	10429262	10434957	-	LINC00518
ENSG00000090339.9	14.236	1.17135	0.283856	4.12655	3.68248e-05	0.000478869	chr19	10271092	10286615	+	ICAM1
ENSG00000242802.9	615.124	0.436199	0.10572	4.12597	3.69175e-05	0.000479756	chr7	4775622	4794397	+	AP5Z1
ENSG00000146828.18	776.366	0.524158	0.127064	4.12514	3.70507e-05	0.000481168	chr7	100852712	100867010	+	SLC12A9
ENSG00000197168.14	45.9558	-0.900813	0.218399	-4.12463	3.71337e-05	0.000481926	chr13	52033610	52129078	-	NEK5
ENSG00000257743.9	16.1069	-1.16145	0.281631	-4.12401	3.72338e-05	0.000482906	chr7	142111717	142222324	+	MGAM2
ENSG00000100941.9	17814.1	-0.476059	0.115462	-4.12309	3.73818e-05	0.000484504	chr14	39175182	39183220	+	PNN
ENSG00000197841.15	172.053	-0.61498	0.149163	-4.12287	3.74173e-05	0.000484645	chr19	34734155	34745378	+	ZNF181
ENSG00000164465.19	778.551	-0.539172	0.130803	-4.12202	3.75562e-05	0.000486122	chr6	117482656	117569858	+	DCBLD1
ENSG00000128602.11	435.271	-0.605405	0.146885	-4.12163	3.76201e-05	0.000486628	chr7	129188632	129213545	+	SMO
ENSG00000180535.4	174.493	0.760824	0.184646	4.12045	3.7814e-05	0.000488814	chr7	98211438	98215457	+	BHLHA15
ENSG00000107815.10	2236.32	0.583323	0.141599	4.11954	3.7963e-05	0.000490092	chr10	100987366	100994403	+	TWNK
ENSG00000247675.8	17.7681	1.12804	0.273818	4.11966	3.79425e-05	0.000490092	chr11	46846411	46874421	+	LRP4-AS1
ENSG00000232931.6	1074.64	-0.412982	0.100276	-4.11847	3.81394e-05	0.000492046	chr2	95807051	95818459	-	LINC00342
ENSG00000133065.11	2680.22	-0.385366	0.0935949	-4.11738	3.83204e-05	0.000494055	chr1	205789094	205813198	-	SLC41A1
ENSG00000153898.13	342.56	-0.516038	0.12534	-4.11712	3.83642e-05	0.000494295	chr1	84925582	84997113	-	MCOLN2
ENSG00000214106.9	116.631	-0.690338	0.167718	-4.11607	3.85382e-05	0.000495965	chr7	154928463	154952188	+	PAXIP1-AS2
ENSG00000178209.17	36878.7	0.570798	0.138677	4.11604	3.85444e-05	0.000495965	chr8	143915152	143976734	-	PLEC
ENSG00000116852.15	157.125	-0.573878	0.139475	-4.11454	3.87946e-05	0.000498857	chr1	200969389	201023714	-	KIF21B
ENSG00000188342.13	2274.66	0.453686	0.110286	4.11373	3.89317e-05	0.000499963	chr13	45120509	45284893	+	GTF2F2
ENSG00000063587.15	744.581	-0.412154	0.100187	-4.11383	3.8915e-05	0.000499963	chrX	153334146	153352926	+	ZNF275
ENSG00000206560.12	1854.77	0.461565	0.112248	4.11201	3.92231e-05	0.000503375	chr3	15667235	15859771	-	ANKRD28
ENSG00000180914.11	114.916	-0.6877	0.167315	-4.11021	3.95302e-05	0.000506986	chr3	8750380	8769613	-	OXTR
ENSG00000213888.3	60.2643	0.876253	0.213214	4.10974	3.96112e-05	0.000507692	chr22	31346776	31348719	+	LINC01521
ENSG00000143771.12	987.012	0.364372	0.0886811	4.10878	3.97748e-05	0.000508977	chr1	224356857	224379452	+	CNIH4
ENSG00000136936.11	437.128	0.506142	0.123188	4.1087	3.97894e-05	0.000508977	chr9	97674908	97697340	-	XPA
ENSG00000182175.15	131.162	-0.702523	0.170974	-4.10895	3.97465e-05	0.000508977	chr15	93035270	93089211	-	RGMA
ENSG00000163002.13	719.098	0.458034	0.111526	4.10695	4.00913e-05	0.000512504	chr2	183117513	183161680	+	NUP35
ENSG00000159733.14	442.84	-0.60965	0.148496	-4.10549	4.03452e-05	0.000515414	chr4	2269581	2418651	-	ZFYVE28
ENSG00000275342.5	1489.39	0.581064	0.141543	4.10522	4.03933e-05	0.000515692	chr8	8317735	8386439	-	PRAG1
ENSG00000290671.1	17.7449	-1.12086	0.273073	-4.1046	4.05016e-05	0.000516739	chr17	28226562	28228065	+	PYY2
ENSG00000232233.1	61.8728	-0.931956	0.227074	-4.10419	4.05735e-05	0.000517318	chr3	186810879	186825521	-	LINC02043
ENSG00000278175.6	43.7113	0.934878	0.227838	4.10325	4.07378e-05	0.000518739	chr9	39748340	39810116	-	GLIDR
ENSG00000240996.1	20.8773	1.07859	0.262856	4.10335	4.07212e-05	0.000518739	chr10	89694294	89697928	-	ENSG00000240996
ENSG00000277782.1	23.0842	1.09657	0.26727	4.10287	4.08062e-05	0.000519273	chr15	80999592	80999981	-	ENSG00000277782
ENSG00000145882.11	396.669	0.613873	0.149701	4.10065	4.11991e-05	0.000523932	chr5	149358045	149369653	+	PCYOX1L
ENSG00000182685.8	98.3635	-0.763692	0.186245	-4.10047	4.12309e-05	0.000523997	chr16	2209252	2210905	-	BRICD5
ENSG00000120756.13	996.84	-0.419105	0.102232	-4.09956	4.13938e-05	0.000525726	chr3	142596392	142713664	+	PLS1
ENSG00000273382.1	26.5478	1.07615	0.262575	4.09844	4.1595e-05	0.000527938	chr1	109087970	109090858	-	TMEM167B-DT
ENSG00000232956.10	1036.82	0.519652	0.126851	4.09654	4.19366e-05	0.000531904	chr7	44983018	44986961	-	SNHG15
ENSG00000245680.11	373.426	-0.475408	0.116055	-4.0964	4.19617e-05	0.000531904	chr19	37181578	37210536	-	ZNF585B
ENSG00000103351.13	607.356	0.474863	0.115936	4.0959	4.20527e-05	0.000532713	chr16	3501003	3539048	+	CLUAP1
ENSG00000204128.6	127.173	-0.62142	0.151761	-4.09472	4.2268e-05	0.000535094	chr2	231037522	231049719	+	C2orf72
ENSG00000130147.16	2453.71	0.648104	0.158305	4.09403	4.23948e-05	0.000536008	chr2	234952016	235055714	+	SH3BP4
ENSG00000230513.4	76.1546	0.778533	0.190159	4.09412	4.23769e-05	0.000536008	chr22	21001885	21010342	+	THAP7-AS1
ENSG00000160062.15	322.198	-0.534541	0.13058	-4.09357	4.24775e-05	0.000536707	chr1	32539426	32605941	+	ZBTB8A
ENSG00000203727.4	753.269	-0.57395	0.140221	-4.09318	4.25494e-05	0.000537269	chr6	147508689	147570021	+	SAMD5
ENSG00000104756.16	2349.66	0.425571	0.10399	4.09242	4.26896e-05	0.000538691	chr8	25427846	25458433	-	KCTD9
ENSG00000272636.5	201.46	-0.645244	0.15771	-4.09134	4.28882e-05	0.00054085	chr17	142788	181650	-	DOC2B
ENSG00000287260.2	37.2897	-0.962108	0.235218	-4.09029	4.3084e-05	0.000542969	chr6	154510769	154522307	+	ENSG00000287260
ENSG00000075391.18	1380.54	0.550495	0.134596	4.08997	4.31428e-05	0.000543361	chr1	178094103	178484147	+	RASAL2
ENSG00000165757.9	1030.56	0.383456	0.0937835	4.08873	4.33741e-05	0.000545923	chr10	30012802	30059586	-	JCAD
ENSG00000241878.12	1473.91	0.456679	0.111705	4.08827	4.34599e-05	0.000546652	chr22	31618490	31662215	-	PISD
ENSG00000165288.11	1191.22	-0.508147	0.124306	-4.08788	4.35326e-05	0.000547216	chrX	80669502	80809877	-	BRWD3
ENSG00000157107.14	551.43	-0.48464	0.11856	-4.08773	4.35606e-05	0.000547216	chr5	72956040	73090522	+	FCHO2
ENSG00000115363.14	141.735	0.928051	0.227101	4.08652	4.37897e-05	0.000549742	chr2	75492317	75569722	-	EVA1A
ENSG00000132680.11	3318.37	-0.398326	0.097481	-4.08619	4.3852e-05	0.000550171	chr1	155913044	155934413	-	KHDC4
ENSG00000162779.22	135.531	-0.627373	0.153547	-4.08586	4.39135e-05	0.000550238	chr1	179365719	179554735	+	AXDND1
ENSG00000169258.7	1127.41	-0.450566	0.110273	-4.08592	4.39019e-05	0.000550238	chr5	176595801	176610156	-	GPRIN1
ENSG00000106780.9	408.054	-0.510934	0.125147	-4.08266	4.45223e-05	0.000557511	chr9	120600810	120714470	-	MEGF9
ENSG00000162775.17	1545.74	-0.491573	0.120446	-4.08126	4.47917e-05	0.000560526	chr1	110338505	110346681	+	RBM15
ENSG00000169136.13	1970.88	0.515795	0.126401	4.08064	4.49122e-05	0.000561674	chr19	49928701	49933935	+	ATF5
ENSG00000130940.15	217.864	-0.607009	0.14881	-4.07909	4.52129e-05	0.000565074	chr1	10636603	10796650	-	CASZ1
ENSG00000197852.12	217.878	-0.747064	0.183176	-4.07839	4.53481e-05	0.000566262	chr1	111722063	111739395	-	INKA2
ENSG00000007376.8	1723.14	0.428152	0.104983	4.0783	4.53657e-05	0.000566262	chr16	784973	788397	-	RPUSD1
ENSG00000164659.15	632.348	-0.45678	0.112042	-4.07687	4.56468e-05	0.000569408	chr7	86876905	87059654	-	ELAPOR2
ENSG00000184009.13	137840	0.408362	0.100182	4.0762	4.57776e-05	0.000570677	chr17	81509412	81523847	-	ACTG1
ENSG00000103145.11	814.973	0.496319	0.121842	4.07346	4.63201e-05	0.000577073	chr16	3022624	3024273	-	HCFC1R1
ENSG00000100726.15	1454.99	0.508065	0.124763	4.07224	4.65634e-05	0.000579735	chr16	1493359	1510454	+	TELO2
ENSG00000265728.1	85.2943	-0.739068	0.181672	-4.06815	4.73877e-05	0.000589623	chr18	10594589	10604798	+	ENSG00000265728
ENSG00000007237.19	257.98	-0.543435	0.133613	-4.06722	4.75765e-05	0.000591222	chr17	9910605	10198606	-	GAS7
ENSG00000154640.15	1303.75	-0.393612	0.0967746	-4.0673	4.756e-05	0.000591222	chr21	17593652	17612901	-	BTG3
ENSG00000119042.18	533.59	-0.539859	0.132747	-4.06682	4.76598e-05	0.000591882	chr2	199269504	199471266	-	SATB2
ENSG00000180448.11	778.51	0.498965	0.122699	4.06659	4.77066e-05	0.000592088	chr19	1065922	1086628	+	ARHGAP45
ENSG00000055483.20	2910.81	0.504355	0.124038	4.06614	4.7799e-05	0.000592859	chr17	78795651	78840887	-	USP36
ENSG00000288736.2	22.676	1.03634	0.254936	4.06511	4.80108e-05	0.000594734	chr1	94541939	94554520	+	ENSG00000288736
ENSG00000075292.19	3598.01	-0.322396	0.0793075	-4.06514	4.80039e-05	0.000594734	chr2	71276592	71435061	+	ZNF638
ENSG00000102524.12	19.6332	-1.09715	0.269926	-4.06463	4.81096e-05	0.00059558	chr13	108269628	108308484	+	TNFSF13B
ENSG00000257893.3	5.84645	1.16641	0.287276	4.06024	4.90225e-05	0.000606499	chr12	91876923	91880659	+	LINC02404
ENSG00000135709.14	739.566	-0.499479	0.123042	-4.05942	4.91941e-05	0.000608238	chr16	85027781	85094230	+	KIAA0513
ENSG00000166169.17	1126.37	0.481279	0.1186	4.058	4.94955e-05	0.000611579	chr10	101578881	101588270	-	POLL
ENSG00000166343.10	99.6844	-0.842355	0.207631	-4.05698	4.97118e-05	0.000613864	chr10	73423578	73433561	-	MSS51
ENSG00000087299.12	915.372	-0.404291	0.0996971	-4.05519	5.00928e-05	0.000618179	chr14	50237562	50312229	-	L2HGDH
ENSG00000267321.4	313.624	-0.497964	0.12285	-4.05343	5.04713e-05	0.000622458	chr17	35568108	35574843	+	SNHG30
ENSG00000184470.21	570.935	0.421929	0.104134	4.05179	5.08281e-05	0.000626464	chr22	19875516	19941820	-	TXNRD2
ENSG00000078246.17	1623.32	-0.436115	0.10765	-4.05124	5.09464e-05	0.000627528	chr12	2890890	2941138	+	TULP3
ENSG00000205464.13	437.114	-0.484734	0.119684	-4.05013	5.11899e-05	0.000630131	chr5	82279461	82386977	+	ATP6AP1L
ENSG00000120137.7	4172.6	-0.362874	0.0896523	-4.04757	5.17528e-05	0.00063666	chr5	168548494	168579368	-	PANK3
ENSG00000207118.1	22.6306	1.08745	0.268729	4.04665	5.19565e-05	0.000638765	chr11	123058908	123058995	-	SNORD14D
ENSG00000184560.8	12.3459	-1.17373	0.290118	-4.04569	5.21691e-05	0.000640977	chr17	7425615	7427568	+	SPEM2
ENSG00000162894.12	21.4763	1.11139	0.274737	4.04527	5.22625e-05	0.000641533	chr1	206903316	206921998	-	FCMR
ENSG00000178597.7	13.3407	1.15576	0.285712	4.04519	5.22798e-05	0.000641533	chr4	7430284	7434930	-	PSAPL1
ENSG00000048028.12	853.693	-0.427817	0.105782	-4.04432	5.24758e-05	0.000643535	chr11	113797873	113875572	-	USP28
ENSG00000173681.17	395.62	-0.466004	0.115232	-4.04404	5.25383e-05	0.000643898	chrX	19912859	19991061	-	BCLAF3
ENSG00000180628.15	1119.71	-0.4516	0.111683	-4.04359	5.26381e-05	0.000644719	chr10	91163011	91284337	+	PCGF5
ENSG00000119125.17	4749.57	0.482399	0.119306	4.04338	5.26863e-05	0.000644906	chr9	72114594	72253560	+	GDA
ENSG00000127952.17	746.344	0.415502	0.102769	4.04308	5.27528e-05	0.000645317	chr7	75996337	76048003	-	STYXL1
ENSG00000242086.8	209.242	-0.567459	0.140374	-4.04247	5.28906e-05	0.000646598	chr3	195658061	195733506	+	MUC20-OT1
ENSG00000183935.5	112.367	0.655436	0.162153	4.0421	5.29756e-05	0.000647089	chr12	13000419	13004830	+	HTR7P1
ENSG00000126804.14	1190.4	-0.507508	0.125558	-4.042	5.29968e-05	0.000647089	chr14	64503984	64533690	+	ZBTB1
ENSG00000144730.19	253.281	-0.618523	0.15312	-4.03945	5.35767e-05	0.000653763	chr3	57089981	57170306	-	IL17RD
ENSG00000188157.15	3983.91	0.465131	0.115159	4.03902	5.36743e-05	0.000654545	chr1	1020119	1056118	+	AGRN
ENSG00000152284.5	411.662	-0.507418	0.125642	-4.0386	5.37711e-05	0.000655319	chr2	85133391	85310387	+	TCF7L1
ENSG00000110108.10	1127.5	-0.464105	0.114946	-4.03757	5.40073e-05	0.000656971	chr11	60914157	60923443	+	TMEM109
ENSG00000166575.17	878.083	-0.425988	0.105503	-4.03768	5.39826e-05	0.000656971	chr11	87037843	87328824	+	TMEM135
ENSG00000141401.12	489.285	-0.410193	0.101594	-4.03758	5.4005e-05	0.000656971	chr18	11981036	12030877	+	IMPA2
ENSG00000100167.21	379.192	-0.471144	0.116756	-4.03529	5.45351e-05	0.00066298	chr22	41969442	41998221	+	SEPTIN3
ENSG00000233966.1	145.963	0.580562	0.143912	4.03415	5.47999e-05	0.000665564	chr17	15704231	15704900	-	UBE2SP1
ENSG00000197566.10	45.6214	-0.89866	0.222767	-4.03408	5.48156e-05	0.000665564	chr17	16620733	16653850	-	ZNF624
ENSG00000280734.3	79.8257	0.852415	0.211418	4.03191	5.53265e-05	0.000671352	chr13	99486961	99499306	-	LINC01232
ENSG00000172361.6	176.865	-0.750595	0.18621	-4.03091	5.55615e-05	0.000673787	chr18	50227192	50266495	-	CFAP53
ENSG00000237523.2	438.884	-0.452208	0.112192	-4.03065	5.56227e-05	0.000674112	chr10	80207371	80219617	+	LINC00857
ENSG00000162461.8	22.4175	-1.07037	0.265616	-4.02977	5.58311e-05	0.000676219	chr1	15736257	15741392	+	SLC25A34
ENSG00000233485.1	9.14711	1.17898	0.292914	4.025	5.69754e-05	0.000689652	chr1	15326679	15343876	-	FHAD1-AS1
ENSG00000158813.18	176.014	-0.590969	0.147057	-4.01864	5.85343e-05	0.000708084	chrX	69616066	70039472	+	EDA
ENSG00000204217.16	957.035	-0.494915	0.123169	-4.01818	5.86495e-05	0.00070904	chr2	202376326	202567751	+	BMPR2
ENSG00000257038.1	8.45447	1.17536	0.292589	4.0171	5.89191e-05	0.000711861	chr11	73307234	73309361	-	ARHGEF17-AS1
ENSG00000173545.5	1225.82	0.427808	0.106517	4.01635	5.91074e-05	0.000713695	chr5	16451518	16465800	-	ZNF622
ENSG00000159784.18	7.40949	1.16872	0.291044	4.0156	5.92941e-05	0.000715509	chr7	143353399	143362725	-	FAM131B
ENSG00000180881.21	129.617	-0.640113	0.159435	-4.01489	5.9473e-05	0.000717226	chr12	75275978	75330324	-	CAPS2
ENSG00000166268.11	14.0077	-1.17438	0.292589	-4.01377	5.97554e-05	0.000720189	chr12	69825226	69959097	+	MYRFL
ENSG00000287349.1	6.27275	1.12889	0.281332	4.01267	6.0036e-05	0.000723126	chr4	183725829	183732570	+	ENSG00000287349
ENSG00000254860.7	168.725	-0.543035	0.135361	-4.01174	6.02722e-05	0.000725524	chr11	8964501	8976283	+	TMEM9B-AS1
ENSG00000128191.17	2201.85	0.430511	0.107327	4.01121	6.04089e-05	0.000726724	chr22	20080220	20111872	+	DGCR8
ENSG00000196812.6	82.6089	0.775256	0.193576	4.00491	6.20405e-05	0.000745895	chr6	28107688	28130082	+	ZSCAN16
ENSG00000129514.8	91.9905	-0.91192	0.227734	-4.00432	6.21957e-05	0.000747302	chr14	37589551	37595249	-	FOXA1
ENSG00000117877.11	1611.77	0.553251	0.138171	4.0041	6.22527e-05	0.000747529	chr19	45406643	45410737	+	POLR1G
ENSG00000148331.12	1346.69	0.427328	0.106731	4.00378	6.23384e-05	0.000748098	chr9	129634603	129642169	-	ASB6
ENSG00000072195.15	1348.84	-0.4346	0.108617	-4.00121	6.30193e-05	0.00075561	chr2	219434842	219493629	+	SPEG
ENSG00000121749.16	1058.05	-0.412017	0.102975	-4.00113	6.30414e-05	0.00075561	chr12	71839717	71927248	+	TBC1D15
ENSG00000123684.13	1940.52	-0.433132	0.108346	-3.99768	6.39676e-05	0.000766242	chr1	211743456	211830763	-	LPGAT1
ENSG00000011260.14	2956.96	-0.433507	0.108561	-3.99322	6.51812e-05	0.000780303	chr17	51260545	51297933	+	UTP18
ENSG00000095209.12	1026.56	-0.549753	0.137744	-3.99112	6.57609e-05	0.000786762	chr9	105694540	105776629	+	TMEM38B
ENSG00000126790.12	151.076	0.574625	0.143982	3.99096	6.58054e-05	0.000786814	chr14	59472605	59484408	-	L3HYPDH
ENSG00000184436.12	535.12	0.437005	0.109546	3.98923	6.62894e-05	0.000792118	chr22	20999103	21002196	-	THAP7
ENSG00000131115.16	483.296	-0.492394	0.123497	-3.98709	6.6889e-05	0.000798795	chr19	44212527	44237268	+	ZNF227
ENSG00000210825.1	231.127	0.584309	0.146582	3.98621	6.71357e-05	0.000801254	chr11	93735110	93735236	-	SNORA40
ENSG00000284691.1	22.2112	-1.05352	0.264306	-3.986	6.71964e-05	0.00080149	chr7	150405145	150412470	+	ENSG00000284691
ENSG00000204186.10	618.153	-0.460763	0.115707	-3.98215	6.8296e-05	0.00081411	chr2	206274662	206314427	+	ZDBF2
ENSG00000170390.16	184.136	-0.621644	0.15616	-3.98082	6.86773e-05	0.000817661	chr4	150078444	150257438	+	DCLK2
ENSG00000124313.19	662.346	-0.471165	0.118355	-3.98094	6.86447e-05	0.000817661	chrX	53232873	53321350	-	IQSEC2
ENSG00000116793.16	463.208	-0.640144	0.160889	-3.9788	6.92641e-05	0.000824146	chr1	113696830	113759486	-	PHTF1
ENSG00000203761.5	201.831	0.647901	0.162932	3.97652	6.99312e-05	0.000831578	chr1	155745828	155750137	+	MSTO2P
ENSG00000243902.6	29.9849	0.996616	0.250666	3.97587	7.01211e-05	0.000833331	chr22	37339582	37385283	-	ELFN2
ENSG00000265688.2	173.186	0.685134	0.172475	3.97237	7.1161e-05	0.000845176	chr17	81927828	81930753	+	MILIP
ENSG00000127483.19	6773.59	0.363436	0.0915559	3.96956	7.20067e-05	0.000854703	chr1	20740265	20787307	-	HP1BP3
ENSG00000145022.5	832.489	0.560336	0.141178	3.96899	7.2177e-05	0.000855688	chr3	49412422	49416476	+	TCTA
ENSG00000095637.23	227.455	-0.613646	0.154607	-3.96908	7.21506e-05	0.000855688	chr10	95311770	95561414	-	SORBS1
ENSG00000150281.7	87.1216	0.700688	0.176603	3.9676	7.26005e-05	0.000860188	chr16	30896613	30903547	+	CTF1
[truncated: 22,092 more rows]

## Sheet: WT6h vs WT0h AS p<0.05
GeneID	geneSymbol	coordinates	PValue	FDR	IncWT6	IncWT0	IncLevelDifference	event
[truncated: 7,726 more rows]

[truncated: 1 more sheets: CR6h vs CR0h AS p<0.05]
