# Supplementary material for: Separate transcription and splicing gene networks are linked and coordinated by the pRb–E2F pathway
Source: Nucleic Acids Res. 2026 Jan 30;54(3):gkag016. doi: 10.1093/nar/gkag016 (PMC12856215; doi:10.1093/nar/gkag016)
Supplement: gkag016_Supplemental_Files [file gkag016_supplemental_files.zip › Table S6new.xlsx]

## Sheet: Sheet1
set1	FULLSET
FP	LFQ workflow (nombr)
																						STATS: 2 SAMPLE STUDENT T-TEST COMBINED WITH PERMUTATION FDR (5%)
										Intensities (log2; 3VN 1 group; Median substracted; imputation)													CR vs WT				CR vs WT+44				WT vs WT+44				Intensites (3 VN1 group; not normalised; not imputated)
Protein	Protein ID	Entry Name	Gene	Description	Protein Probability	Combined Total Peptides	Combined Spectral Count	Combined Unique Spectral Count	Combined Total Spectral Count	1_CR	2_CR	3_CR	4_WT	5_WT	6_WTI	7_WT_44	8_WT_44	9_WT_44	Student's T-test Significant CR_WT	Student's T-test Significant CR_WT+44	Student's T-test Significant WT_WT+44	Student's T-test significant	-Log Student's T-test p-value CR_WT	Student's T-test q-value CR_WT	Student's T-test Difference CR_WT	Student's T-test Test statistic CR_WT	-Log Student's T-test p-value CR_WT+44	Student's T-test q-value CR_WT+44	Student's T-test Difference CR_WT+44	Student's T-test Test statistic CR_WT+44	-Log Student's T-test p-value WT_WT+44	Student's T-test q-value WT_WT+44	Student's T-test Difference WT_WT+44	Student's T-test Test statistic WT_WT+44	Dupl_FL1340_MSQ2146_20210528_SCarr_E2F1_1_CR_2ul Intensity	Dupl_FL1340_MSQ2146_20210528_SCarr_E2F1_2_CR_2ul Intensity	Dupl_FL1340_MSQ2146_20210528_SCarr_E2F1_3_CR_2ul Intensity	Dupl_FL1340_MSQ2146_20210528_SCarr_E2F1_4_WT Intensity	Dupl_FL1340_MSQ2146_20210528_SCarr_E2F1_5_WT Intensity	Dupl_FL1340_MSQ2146_20210528_SCarr_E2F1_6_WT Intensity	Dupl_FL1340_MSQ2146_20210528_SCarr_E2F1_7_WT_44 Intensity	Dupl_FL1340_MSQ2146_20210528_SCarr_E2F1_8_WT_44 Intensity	Dupl_FL1340_MSQ2146_20210528_SCarr_E2F1_9_WT_44 Intensity	FL1340_MSQ2146_20210528_SCarr_E2F1_1_CR_2ul Spectral Count	FL1340_MSQ2146_20210528_SCarr_E2F1_2_CR_2ul Spectral Count	FL1340_MSQ2146_20210528_SCarr_E2F1_3_CR_2ul Spectral Count	FL1340_MSQ2146_20210528_SCarr_E2F1_4_WT Spectral Count	FL1340_MSQ2146_20210528_SCarr_E2F1_5_WT Spectral Count	FL1340_MSQ2146_20210528_SCarr_E2F1_6_WT Spectral Count
sp|Q01094|E2F1_HUMAN	Q01094	E2F1_HUMAN	E2F1	Transcription factor E2F1	1	17	172	172	172	-3.79472	-3.23371	-4.18359	4.72329	4.19604	4.4851	3.64887	4.10352	3.86132		+		CR_WT+44	4.88906	0.062	-8.20548	-26.0458	4.8123	0	-7.60858	-24.9144	1.38419	0.71725	0.596906	2.96652	0	5.91584e+06	2.67454e+06	1260000000	1020000000	1160000000	1080000000	985000000	779000000	0	1	1	31	27	29
sp|P06493|CDK1_HUMAN	P06493	CDK1_HUMAN	CDK1	Cyclin-dependent kinase 1	1	6	27	16	27	-1.52068	-1.4478	-0.953268	-0.594065	-1.20138	-0.477582	-2.81913	-1.19661	-0.866417					0.894187	0.398889	-0.549575	-1.91784	0.195394	0.994788	0.320136	0.508782	0.605381	0.942136	0.869712	1.35087	21800000	20400000	25100000	31600000	24200000	37200000	12200000	25000000	29400000	4	2	4	3	3	5
sp|P06400|RB_HUMAN	P06400	RB_HUMAN	RB1	Retinoblastoma-associated protein	1	41	335	335	335	-4.82195	-2.04341	-3.79648	5.8121	5.60043	5.6158	4.71416	5.31435	5.39795		+		CR_WT+44	3.46222	0.156	-9.23005	-11.3382	3.30996	0.0413333	-8.6961	-10.361	1.11166	1	0.533957	2.36396	0	13500000	3.4977e+06	2680000000	2700000000	2540000000	2260000000	2280000000	2260000000	1	3	1	56	55	60
sp|Q14186|TFDP1_HUMAN	Q14186	TFDP1_HUMAN	TFDP1	Transcription factor Dp-1	1	11	90	79	90	-4.91929	-5.50102	-5.11784	3.33697	3.24881	3.22405	2.16825	2.66336	2.71527	+	+		CR_WT;CR_WT+44	5.96687	0	-8.44933	-48.523	5.21998	0	-7.69501	-31.5359	1.87928	0.424	0.754318	4.24559	0	0	0	482000000	529000000	484000000	387000000	363000000	352000000	0	0	0	14	19	17
sp|Q14188|TFDP2_HUMAN	Q14188	TFDP2_HUMAN	TFDP2	Transcription factor Dp-2	1	7	24	24	35	-4.4528	-4.80947	-7.1508	-0.430241	0.22849	-0.787923	-1.50194	-0.623232	-1.09455					2.33827	0.186	-5.14114	-5.73143	2.11872	0.262222	-4.39779	-4.97801	0.885257	1	0.743348	1.89999	0	0	0	35400000	65200000	30000000	30400000	37200000	25100000	0	0	0	3	7	4
sp|Q01130|SRSF2_HUMAN	Q01130	SRSF2_HUMAN	SRSF2	Serine/arginine-rich splicing factor 2	1	4	20	7	20	-2.16992	-2.43372	-4.92757	-0.881037	-1.76269	-1.086	-2.05638	-1.49706	-2.2332					0.98758	0.370189	-1.93383	-2.10645	0.619041	0.784319	-1.24819	-1.37749	0.924075	0.924364	0.685637	1.97778	13900000	10300000	0	25900000	16400000	24400000	20700000	20300000	11400000	2	1	1	3	2	4
sp|P07910|HNRPC_HUMAN	P07910	HNRPC_HUMAN	HNRNPC	Heterogeneous nuclear ribonucleoproteins C1/C2	1	8	54	10	54	-1.11394	-0.30324	-0.837349	0.694611	0.651252	-0.121924	0.741983	0.701796	0.572346					1.50505	0.281333	-1.15949	-3.25402	2.37046	0.205714	-1.42355	-5.84923	0.416043	0.909284	-0.264062	-0.977502	28900000	45100000	27200000	77200000	87400000	47600000	144000000	93200000	79700000	3	5	4	7	6	5
sp|P36578|RL4_HUMAN	P36578	RL4_HUMAN	RPL4	Large ribosomal subunit protein uL4	1	13	113	113	113	2.54482	2.38161	2.58694	3.22174	3.26509	3.14754	2.06391	3.38112	3.25584					3.23361	0.117	-0.706999	-9.90146	0.393863	0.925704	-0.395835	-0.932704	0.300153	0.937896	0.311164	0.738841	365000000	290000000	292000000	445000000	535000000	459000000	360000000	597000000	512000000	13	11	10	14	11	13
sp|P53367|ARFP1_HUMAN	P53367	ARFP1_HUMAN	ARFIP1	Arfaptin-1	0.5268	1	8	8	8	-0.998846	0.203957	-0.580517	-4.82807	-3.79934	-4.39598	-1.09523	-4.89619	-1.0831					2.96056	0.0936	3.88266	8.40827	0.652352	0.78	1.89971	1.44237	0.692789	0.909161	-1.98296	-1.52115	31300000	64100000	32500000	0	0	0	40300000	0	25300000	1	1	1	1	0	1
sp|P20700|LMNB1_HUMAN	P20700	LMNB1_HUMAN	LMNB1	Lamin-B1	1	6	17	17	28	-3.89785	-3.70706	-3.58913	-1.38215	-1.95031	-0.994374	-2.41895	-2.24353	-1.91634					2.84581	0.094	-2.28907	-7.84476	3.05784	0.144	-1.53841	-8.91462	1.12341	1	0.750663	2.38882	4196214	4261124	4.0383e+06	18300000	14400000	26000000	16100000	12100000	14200000	1	1	1	2	2	2
sp|Q04637|IF4G1_HUMAN	Q04637	IF4G1_HUMAN	EIF4G1	Eukaryotic translation initiation factor 4 gamma 1	0.4076	1	6	6	6	-4.17018	-5.56849	-5.60137	-0.967108	-1.62838	-1.06254	-1.79567	-1.62323	-1.04928					2.7857	0.127429	-3.894	-7.56339	2.64302	0.1552	-3.62395	-6.93098	0.369558	0.938246	0.270049	0.883201	0	0	0	24400000	18000000	24800000	24800000	18600000	25900000	0	0	0	1	1	1
sp|O95816|BAG2_HUMAN	O95816	BAG2_HUMAN	BAG2	BAG family molecular chaperone regulator 2	1	4	15	15	15	-5.37294	-5.79076	-5.68401	-1.87548	-3.07773	-1.69481	-5.35228	-2.44814	-4.68655					2.77762	0.1115	-3.3999	-7.52624	0.75274	0.736621	-1.45358	-1.63826	0.928436	0.960571	1.94632	1.98656	0	0	0	13000000	6591378	16000000	0	10500000	0	3	0	0	3	1	3
sp|P83731|RL24_HUMAN	P83731	RL24_HUMAN	RPL24	Large ribosomal subunit protein eL24	1	4	22	22	22	0.666784	0.66931	0.415037	1.55337	1.31021	1.25938	0.417549	1.20393	1.11382					2.50982	0.147556	-0.790611	-6.38279	0.553827	0.860368	-0.328056	-1.25022	0.808952	1	0.462554	1.74868	99300000	88500000	64800000	140000000	138000000	124000000	115000000	132000000	116000000	3	2	2	2	3	3
sp|Q04837|SSBP_HUMAN	Q04837	SSBP_HUMAN	SSBP1	Single-stranded DNA-binding protein, mitochondrial	1	7	77	77	77	2.65877	3.15881	2.71904	3.99014	4.54599	4.29954	2.64887	3.83726	3.99055					2.50523	0.1328	-1.43301	-6.36462	0.64583	0.773863	-0.646686	-1.42967	0.801533	1	0.786328	1.73406	395000000	497000000	320000000	758000000	1300000000	1020000000	540000000	819000000	852000000	7	8	7	8	14	11
sp|P12004|PCNA_HUMAN	P12004	PCNA_HUMAN	PCNA	Proliferating cell nuclear antigen	1	9	56	56	56	0.572222	0.468491	0.559004	0.818115	0.874116	0.991687	-0.37266	0.225626	0.746088					2.3999	0.150545	-0.361401	-5.9587	0.440623	0.943447	0.333554	1.02678	0.996022	1	0.694955	2.12371	93000000	77000000	71600000	84100000	102000000	103000000	66500000	67000000	89900000	6	4	6	7	8	7
sp|Q15149|PLEC_HUMAN	Q15149	PLEC_HUMAN	PLEC	Plectin	1	89	267	228	267	0.160282	-1.12587	-0.146734	2.19887	1.87412	1.76462	2.85977	2.45874	1.83327					2.31909	0.171692	-2.31664	-5.66217	2.30946	0.18	-2.7547	-5.62763	0.601936	0.933388	-0.438059	-1.34416	69900000	25500000	43900000	219000000	204000000	176000000	625000000	315000000	191000000	11	4	7	42	32	29
sp|Q9NVI7|ATD3A_HUMAN	Q9NVI7	ATD3A_HUMAN	ATAD3A	ATPase family AAA domain-containing protein 3A	1	16	77	12	77	-0.48151	0.172098	-0.255926	1.16555	1.44962	0.911036	-1.15368	0.940897	0.854263					2.28053	0.166	-1.36385	-5.52498	0.220728	0.982784	-0.402273	-0.566141	0.615406	0.944667	0.961575	1.37041	44800000	62700000	40700000	107000000	152000000	97400000	38700000	110000000	96900000	6	6	4	9	13	11
sp|Q9BQG0|MBB1A_HUMAN	Q9BQG0	MBB1A_HUMAN	MYBBP1A	Myb-binding protein 1A	1	9	26	26	26	-3.64888	-4.00885	-4.9971	-2.28247	-1.70239	-2.03946	-4.82528	-0.472393	-3.38922					2.14409	0.207733	-2.21017	-5.06081	0.419876	0.93393	-1.32265	-0.985209	0.275931	0.945083	0.887524	0.687165	4986600	3.45683e+06	0	9804521	17100000	12600000	3.03703e+06	41300000	5.11574e+06	1	2	0	3	5	3
sp|P04264|K2C1_HUMAN	P04264	K2C1_HUMAN	KRT1	Keratin, type II cytoskeletal 1	1	65	2002	1627	2393	11.0541	10.9357	10.8009	10.351	10.2947	10.549	11.2103	10.4472	10.7777					2.12709	0.20825	0.531995	5.00519	0.195513	0.997567	0.118467	0.509055	0.818397	1	-0.413528	-1.76731	133000000000	109000000000	86700000000	62300000000	69900000000	77600000000	204000000000	80000000000	94100000000	261	209	152	171	211	224
sp|P54136|SYRC_HUMAN	P54136	SYRC_HUMAN	RARS1	Arginine--tRNA ligase, cytoplasmic	1	9	20	20	20	-3.71184	-3.99369	-3.81346	-2.66205	-1.38553	-1.85687	-4.68351	-1.6155	-5.10324					2.09557	0.203294	-1.87151	-4.90333	0.0116486	0.99618	-0.038911	-0.0352964	0.722317	0.991846	1.8326	1.57877	4.77367e+06	0	0	7536339	21300000	14300000	3350640	18700000	0	1	1	0	3	4	4
sp|Q8TEM1|PO210_HUMAN	Q8TEM1	PO210_HUMAN	NUP210	Nuclear pore membrane glycoprotein 210	1	4	7	7	7	-4.63735	-4.44039	-5.22793	-2.44376	-3.31134	-1.88746	-5.45837	-1.62323	-4.13139					2.01665	0.247556	-2.22104	-4.65521	0.376373	0.93791	-1.03089	-0.89713	0.423824	0.914178	1.19015	0.993139	0	0	0	8767482	5.60601e+06	14000000	0	18600000	0	0	0	0	1	1	1
sp|P38646|GRP75_HUMAN	P38646	GRP75_HUMAN	HSPA9	Stress-70 protein, mitochondrial	1	64	3247	3238	3247	10.7268	10.9357	10.6127	11.4122	11.3374	11.1658	10.3192	11.114	11.1524					1.99149	0.249684	-0.54675	-4.57814	0.132431	0.984607	-0.103465	-0.359823	0.721162	0.982228	0.443285	1.57651	106000000000	109000000000	76100000000	130000000000	144000000000	119000000000	110000000000	127000000000	122000000000	356	333	243	363	443	415
sp|P26639|SYTC_HUMAN	P26639	SYTC_HUMAN	TARS1	Threonine--tRNA ligase 1, cytoplasmic	1	5	10	9	10	-5.18741	-4.63635	-4.68017	-2.57924	-3.43288	-3.62198	-2.69459	-2.69125	-4.82452					1.94294	0.2632	-1.62328	-4.43202	0.912551	0.773125	-1.43119	-1.95462	0.0875112	0.965514	0.192086	0.246399	0	0	0	7.98162e+06	5.15307e+06	4207118	13300000	8871734	0	0	0	1	2	1	1
sp|P10515|ODP2_HUMAN	P10515	ODP2_HUMAN	DLAT	Dihydrolipoyllysine-residue acetyltransferase component of pyruvate dehydrogenase complex, mitochondrial	1	5	20	20	20	-4.85351	-4.97637	-3.95067	-2.93134	-1.39232	-1.17125	-5.07432	-0.972567	-1.25873					1.90087	0.267048	-2.76188	-4.30819	0.725864	0.739156	-2.15831	-1.5857	0.15781	0.96191	0.60357	0.421094	0	0	0	6.25313e+06	21200000	23000000	0	29200000	22400000	0	0	0	2	4	3
sp|P62269|RS18_HUMAN	P62269	RS18_HUMAN	RPS18	Small ribosomal subunit protein uS13	1	11	115	115	115	4.87855	5.03933	5.5004	4.03879	4.16314	4.43447	4.18861	3.9572	4.8257					1.86899	0.254909	0.927296	4.216	1.19936	0.8112	0.815596	2.55175	0.145785	0.948794	-0.111699	-0.392289	1840000000	1830000000	2200000000	784000000	997000000	1120000000	1570000000	890000000	1520000000	12	15	12	10	12	15
sp|P42766|RL35_HUMAN	P42766	RL35_HUMAN	RPL35	Large ribosomal subunit protein uL29	1	4	23	23	23	0.238611	-0.00648117	0.579014	1.51155	1.02187	1.08655	0.964376	1.51709	0.873489					1.82457	0.277739	-0.936272	-4.08982	1.49185	0.58019	-0.847937	-3.22193	0.128064	0.953776	0.0883357	0.349093	73800000	55400000	72600000	136000000	113000000	110000000	168000000	164000000	98200000	2	1	1	3	3	3
sp|P11021|BIP_HUMAN	P11021	BIP_HUMAN	HSPA5	Endoplasmic reticulum chaperone BiP	1	47	942	864	942	7.90574	7.98511	8.12844	8.61483	8.39244	8.33275	7.41559	8.13431	8.17582					1.82297	0.266167	-0.440244	-4.08533	0.142102	0.998207	0.0978565	0.383386	0.964493	1	0.538101	2.05946	15000000000	14100000000	13600000000	18700000000	18700000000	16700000000	14700000000	16100000000	15500000000	94	97	73	105	126	133
sp|Q8NDN9|RCBT1_HUMAN	Q8NDN9	RCBT1_HUMAN	RCBTB1	RCC1 and BTB domain-containing protein 1	1	5	30	30	30	-5.44778	-4.50942	-4.9618	-0.708021	-3.08933	-0.0596399	-5.76183	-0.377756	1.1262					1.73403	0.27792	-3.68734	-3.84068	0.715806	0.718226	-3.30187	-1.56606	0.0583824	0.970902	0.385463	0.168708	0	0	0	29200000	6538596	49700000	0	44100000	117000000	1	1	1	4	4	4
sp|P14868|SYDC_HUMAN	P14868	SYDC_HUMAN	DARS1	Aspartate--tRNA ligase, cytoplasmic	1	14	46	46	46	-1.31732	-2.36534	-2.40674	-0.875479	-0.120238	-0.20617	-0.784086	-0.179398	-2.69492					1.71801	0.276154	-1.62917	-3.79767	0.410986	0.934627	-0.810331	-0.967317	0.442363	0.910812	0.818838	1.03025	25100000	10800000	9165077	26000000	51200000	44900000	50000000	50600000	8277780	4	2	1	5	8	7
sp|P06899|H2B1J_HUMAN	P06899	H2B1J_HUMAN	H2BC11	Histone H2B type 1-J	0.9893	6	8	0	61	-3.27991	-3.18515	-2.81452	-1.62172	-2.39232	-2.22233	-1.94897	-2.60793	-2.93594					1.68465	0.287852	-1.01441	-3.70908	0.856856	0.749387	-0.595582	-1.84345	0.489567	0.959952	0.418825	1.12397	0	6.11835e+06	6.90844e+06	15500000	10600000	11100000	22300000	9399183	7004195	0	1	1	1	1	1
sp|O15479|MAGB2_HUMAN	O15479	MAGB2_HUMAN	MAGEB2	Melanoma-associated antigen B2	1	4	25	24	25	-1.52732	-2.20136	-3.05326	-0.434322	-0.830218	-0.620137	-3.19526	-0.646692	-0.813423					1.63485	0.291143	-1.63242	-3.57932	0.309645	0.940947	-0.708855	-0.758888	0.483171	0.94	0.923566	1.11133	21700000	12100000	5854794	35300000	31300000	33700000	9400130	36600000	30500000	2	2	1	4	3	4
sp|P42704|LPPRC_HUMAN	P42704	LPPRC_HUMAN	LRPPRC	Leucine-rich PPR motif-containing protein, mitochondrial	1	28	80	70	80	-1.00809	-2.23758	-1.45721	-0.446634	0.172084	0.637895	-2.41895	1.15954	-0.827684					1.61921	0.297655	-1.68874	-3.53913	0.327247	0.943088	-0.871927	-0.79579	0.307846	0.932225	0.816815	0.755096	31100000	11800000	17700000	35000000	62700000	80600000	16100000	128000000	30200000	4	4	4	9	15	14
sp|Q8NC51|SERB1_HUMAN	Q8NC51	SERB1_HUMAN	SERBP1	SERPINE1 mRNA-binding protein 1	1	4	19	19	19	-3.55005	-4.77503	-3.86574	-2.3431	-2.8248	-1.53293	-2.04943	-2.15116	-3.31961					1.59504	0.2992	-1.83	-3.47761	1.32835	0.739333	-1.55687	-2.83824	0.188107	0.952289	0.273127	0.492036	0	0	0	9401039	7.85444e+06	17900000	20800000	12900000	5368619	1	1	0	3	2	4
sp|P35232|PHB1_HUMAN	P35232	PHB1_HUMAN	PHB1	Prohibitin 1	1	13	70	70	70	0.474346	0.0916653	0.509817	1.00302	1.03458	0.739816	-0.557577	1.20393	0.0580311					1.59377	0.289548	-0.567196	-3.47439	0.0820886	1	0.123814	0.232208	0.588226	0.912124	0.69101	1.31742	86900000	59300000	69200000	95600000	114000000	86500000	58500000	132000000	55800000	7	5	4	9	11	9
sp|P61247|RS3A_HUMAN	P61247	RS3A_HUMAN	RPS3A	Small ribosomal subunit protein eS1	1	12	118	118	118	2.54876	2.58541	2.74584	3.09651	2.85274	2.91621	2.26554	2.87034	2.98035					1.58958	0.284375	-0.328482	-3.46378	0.12515	0.990183	-0.0787423	-0.341899	0.461166	0.930989	0.24974	1.06771	366000000	334000000	326000000	408000000	402000000	391000000	414000000	419000000	423000000	12	14	11	13	13	15
sp|P40429|RL13A_HUMAN	P40429	RL13A_HUMAN	RPL13A	Large ribosomal subunit protein uL13	1	6	52	10	52	1.49249	1.10859	1.11136	1.78163	1.78665	1.59981	1.15702	1.66733	1.62216					1.57534	0.279515	-0.485214	-3.42791	0.51899	0.879583	-0.244687	-1.18193	0.620331	0.943107	0.240526	1.38	176000000	120000000	105000000	164000000	192000000	157000000	192000000	182000000	165000000	6	4	4	7	5	7
sp|P52597|HNRPF_HUMAN	P52597	HNRPF_HUMAN	HNRNPF	Heterogeneous nuclear ribonucleoprotein F	1	6	14	14	35	-2.71954	-2.64491	-3.83122	-1.72792	-1.40599	-0.405717	-2.87951	-2.2555	-1.24591					1.56834	0.271294	-1.88535	-3.41037	0.699833	0.737504	-0.938252	-1.53489	0.695488	0.917187	0.947096	1.52642	9496524	8897388	0	14400000	21000000	39100000	11700000	12000000	22600000	1	2	0	2	2	2
sp|O77727|K1C15_SHEEP	O77727	K1C15_SHEEP	KRT15	Keratin, type I cytoskeletal 15	0.9685	16	25	0	207	5.46351	4.66318	4.9285	4.3666	3.91937	3.87314	5.82176	3.94907	4.05025					1.56809	0.263543	0.965363	3.40975	0.249988	0.976097	0.411369	0.630902	0.368981	0.934416	-0.553994	-0.88202	2760000000	1410000000	1480000000	984000000	842000000	759000000	4870000000	885000000	888000000	4	1	3	2	3	1
sp|P18124|RL7_HUMAN	P18124	RL7_HUMAN	RPL7	Large ribosomal subunit protein uL30	1	10	78	78	78	2.34595	2.33613	2.56202	2.755	2.67337	2.63162	1.81523	2.77056	2.62216					1.5283	0.289111	-0.271961	-3.31096	0.0130206	0.99754	0.0120481	0.0393941	0.402305	0.910561	0.284009	0.949795	318000000	281000000	287000000	322000000	355000000	321000000	303000000	391000000	330000000	9	7	7	7	8	8
sp|P62906|RL10A_HUMAN	P62906	RL10A_HUMAN	RPL10A	Large ribosomal subunit protein uL1	1	9	74	74	74	1.71956	1.94317	2.14531	2.46848	2.29972	2.34958	1.74198	2.431	2.1262					1.51922	0.283892	-0.436579	-3.28865	0.281448	0.955796	-0.163715	-0.699004	0.593451	0.931424	0.272865	1.32761	206000000	214000000	215000000	264000000	274000000	264000000	288000000	309000000	234000000	9	6	7	7	12	8
sp|Q9C0D3|ZY11B_HUMAN	Q9C0D3	ZY11B_HUMAN	ZYG11B	Protein zyg-11 homolog B	1	11	42	42	42	-3.01296	-2.99011	-1.68641	-1.398	-0.498187	-0.20617	-3.34914	-1.30441	-0.586309					1.5189	0.276421	-1.86237	-3.28788	0.364002	0.943895	-0.816538	-0.871816	0.507561	0.957544	1.04583	1.15945	7748839	7004024	15100000	18100000	39400000	44900000	8449109	23200000	35700000	2	1	4	3	7	10
sp|P35613|BASI_HUMAN	P35613	BASI_HUMAN	BSG	Basigin	1	5	28	28	28	-4.51675	-2.61392	-2.76323	-1.02133	-0.652633	-1.6417	-5.53424	-0.867771	-0.842087					1.50152	0.2774	-2.19275	-3.2454	0.2035	0.994344	-0.883269	-0.527275	0.341541	0.939477	1.30948	0.825513	0	9090582	7158499	23500000	35400000	16600000	0	31400000	29900000	2	1	1	3	5	2
sp|Q14974|IMB1_HUMAN	Q14974	IMB1_HUMAN	KPNB1	Importin subunit beta-1	1	8	23	23	23	-2.67468	-4.0991	-4.10039	-0.805088	-2.14296	-1.8978	-1.68917	-1.74454	-2.96256					1.48206	0.292683	-2.00944	-3.19824	1.11217	0.813622	-1.49264	-2.36504	0.369949	0.940642	0.516809	0.884	9796404	3.2472e+06	2.83332e+06	27300000	12600000	13900000	26700000	17100000	6.87616e+06	2	1	1	4	2	2
sp|P57088|TMM33_HUMAN	P57088	TMM33_HUMAN	TMEM33	Transmembrane protein 33	0.9996	2	7	7	7	-4.79129	-4.77017	-5.87042	-2.60643	-4.1787	-2.86488	-5.2205	-3.04418	-1.77147					1.47163	0.303333	-1.92729	-3.17309	0.774097	0.767914	-1.79858	-1.68013	0.0390883	0.977475	0.128712	0.11508	0	0	0	7832599	3072910	7110390	0	6946466	15700000	0	0	0	2	1	1
sp|P31943|HNRH1_HUMAN	P31943	HNRH1_HUMAN	HNRNPH1	Heterogeneous nuclear ribonucleoprotein H	1	8	52	12	52	0.827478	0.629646	0.665775	0.919138	0.98305	0.873523	0.502796	0.303175	0.629139					1.47085	0.296279	-0.217604	-3.17122	0.952004	0.712066	0.229263	2.03414	1.95429	0.816	0.446867	4.46587	111000000	86100000	77100000	90200000	110000000	94900000	122000000	70700000	82900000	7	4	5	6	10	7
sp|P20042|IF2B_HUMAN	P20042	IF2B_HUMAN	EIF2S2	Eukaryotic translation initiation factor 2 subunit 2	1	2	13	13	13	-4.16352	-3.87782	-5.09732	-3.06787	-2.46203	-3.35866	-2.83101	-2.30441	-2.17127					1.45208	0.292364	-1.4167	-3.12628	2.00896	0.313333	-1.94399	-4.63155	0.726783	1	-0.527288	-1.58749	3490459	3.78549e+06	0	5688509	10100000	5.04954e+06	12100000	11600000	11900000	1	1	0	2	2	1
sp|P46776|RL27A_HUMAN	P46776	RL27A_HUMAN	RPL27A	Large ribosomal subunit protein uL15	1	5	34	34	34	1.78126	1.58541	1.51606	1.82496	1.97648	1.93454	0.947098	1.89425	2.07602					1.44667	0.290756	-0.284419	-3.11338	0.0106063	0.995709	-0.0115465	-0.0321751	0.316497	0.923265	0.272873	0.773295	215000000	167000000	139000000	169000000	219000000	198000000	166000000	213000000	226000000	4	4	2	4	4	4
sp|Q92522|H1X_HUMAN	Q92522	H1X_HUMAN	H1-10	Histone H1.10	1	6	26	26	26	-1.66681	-2.61361	-2.46177	-1.03366	-0.240655	-1.39469	-5.64258	-0.313768	-2.6602					1.40637	0.304609	-1.35773	-3.01824	0.148174	1	0.624785	0.398043	0.556483	0.914582	1.98252	1.25542	19700000	9092567	8822026	23300000	47100000	19700000	0	46100000	8479400	2	1	1	4	5	5
sp|P05388|RLA0_HUMAN	P05388	RLA0_HUMAN	RPLP0	Large ribosomal subunit protein uL10	1	10	87	31	87	2.04429	2.39153	2.33375	2.59901	2.53261	2.65833	1.74198	2.28882	2.67369					1.39839	0.304681	-0.340125	-2.99957	0.0249678	0.993246	0.0216929	0.0745784	0.592934	0.924032	0.361818	1.3266	258000000	292000000	245000000	289000000	322000000	327000000	288000000	280000000	342000000	9	9	6	10	11	12
sp|P08243|ASNS_HUMAN	P08243	ASNS_HUMAN	ASNS	Asparagine synthetase [glutamine-hydrolyzing]	1	6	26	26	26	-3.5118	-4.74864	-3.86624	-1.41403	-2.32582	-3.04653	-2.60012	-1.30441	-3.34726					1.3873	0.298333	-1.7801	-2.97375	1.08991	0.764585	-1.62496	-2.31817	0.0713856	0.971517	0.155139	0.203843	5483670	0	3332596	17900000	11100000	6.26922e+06	14200000	23200000	5266692	2	0	3	3	3	3
sp|P32322|P5CR1_HUMAN	P32322	P5CR1_HUMAN	PYCR1	Pyrroline-5-carboxylate reductase 1, mitochondrial	1	6	23	23	23	-2.45598	-2.62224	-2.32625	-0.669027	0.0965071	-1.81707	-3.76233	-0.0855751	-2.39366					1.38617	0.292245	-1.67163	-2.97111	0.132567	0.986946	-0.387633	-0.360157	0.458568	0.928936	1.28399	1.06254	11400000	9038331	9690906	30000000	59500000	14700000	6344962	54000000	10200000	2	1	2	3	4	2
sp|P46777|RL5_HUMAN	P46777	RL5_HUMAN	RPL5	Large ribosomal subunit protein uL18	1	7	48	48	48	0.0487556	-1.36534	-0.924812	0.816401	0.479674	0.349582	-0.0809841	0.590826	0.360176					1.37388	0.29488	-1.29568	-2.94263	1.05499	0.749217	-1.03714	-2.24526	0.463237	0.930811	0.258546	1.07182	64700000	21600000	25600000	84000000	77600000	66000000	81400000	86300000	68800000	6	3	2	6	5	5
sp|O43143|DHX15_HUMAN	O43143	DHX15_HUMAN	DHX15	ATP-dependent RNA helicase DHX15	1	10	35	34	35	-3.68785	-2.97001	-1.80587	-0.10343	-1.58886	-0.582112	-2.37483	-0.890928	-1.69977					1.37291	0.291216	-2.06311	-2.94038	0.771446	0.750542	-1.16607	-1.67493	0.663287	0.92216	0.897042	1.46366	4853697	7.10232e+06	13900000	44400000	18500000	34600000	16600000	30900000	16500000	2	1	3	8	4	5
sp|Q15366|PCBP2_HUMAN	Q15366	PCBP2_HUMAN	PCBP2	Poly(rC)-binding protein 2	1	8	18	18	29	-3.57463	-4.61596	-2.04217	-0.758295	-1.54281	-1.14022	-1.66772	-1.45503	-1.40075					1.3547	0.285615	-2.26381	-2.89843	1.18979	0.777875	-1.90309	-2.531	0.681244	0.924758	0.360726	1.49865	0	0	11800000	28200000	19100000	23500000	27100000	20900000	20300000	1	0	2	2	2	2
sp|Q15758|AAAT_HUMAN	Q15758	AAAT_HUMAN	SLC1A5	Neutral amino acid transporter B(0)	1	8	45	45	45	-2.63065	-0.740845	-1.86953	-0.382147	-0.0541487	0.109963	-3.32131	-0.744539	-0.827684					1.34914	0.28634	-1.63823	-2.88568	0.0390292	0.994776	-0.115833	-0.114913	0.822289	1	1.5224	1.77499	10100000	33300000	13300000	36600000	53600000	55900000	8613720	34200000	30200000	3	6	3	5	7	9
sp|Q5SSJ5|HP1B3_HUMAN	Q5SSJ5	HP1B3_HUMAN	HP1BP3	Heterochromatin protein 1-binding protein 3	1	13	51	51	51	-0.61998	-2.71149	-2.39164	0.143814	-0.240655	0.0943937	-1.07039	0.249119	0.133583					1.34771	0.281037	-1.90689	-2.88239	1.01613	0.700151	-1.67847	-2.16495	0.200519	0.955668	0.228414	0.520489	40700000	8496148	9261483	52700000	47100000	55300000	41000000	68100000	58800000	5	1	2	7	4	9
sp|P60709|ACTB_HUMAN	P60709	ACTB_HUMAN	ACTB	Actin, cytoplasmic 1	1	20	17	17	372	-1.63781	-1.30644	-1.06683	-2.34477	-1.79831	-1.8978	-3.58139	-2.26757	-1.89616					1.34157	0.280145	0.676596	2.86836	1.08905	0.746381	1.24468	2.31636	0.455119	0.928758	0.568085	1.05568	20100000	22500000	23200000	9390166	16000000	13900000	7192772	11900000	14400000	2	2	2	1	2	2
sp|P62304|RUXE_HUMAN	P62304	RUXE_HUMAN	SNRPE	Small nuclear ribonucleoprotein E	0.7692	1	5	5	5	-4.22139	-5.48861	-5.34401	-3.04082	-4.19157	-3.17172	-3.5327	-3.37462	-3.06473					1.34007	0.2785	-1.54997	-2.86494	1.79264	0.459143	-1.69399	-4.00076	0.136752	0.945925	-0.144019	-0.370385	0	0	0	5796169	0	5748122	7439668	5.52449e+06	6.40603e+06	0	0	0	1	0	1
sp|O76021|RL1D1_HUMAN	O76021	RL1D1_HUMAN	RSL1D1	Ribosomal L1 domain-containing protein 1	1	7	24	24	24	-4.64749	-4.69708	-3.59263	-1.54912	-1.44076	-3.48655	-3.26858	-0.923986	-1.0831					1.33305	0.275789	-2.15358	-2.84893	1.41919	0.677273	-2.55384	-3.04834	0.147952	0.958299	-0.400255	-0.39751	0	0	0	16300000	20500000	4621175	8934328	30200000	25300000	0	0	1	4	4	1
sp|O00159|MYO1C_HUMAN	O00159	MYO1C_HUMAN	MYO1C	Unconventional myosin-Ic	1	5	13	13	13	-5.46936	-3.8465	-3.94465	-3.01927	-2.51667	-3.01993	-3.16891	-2.15116	-3.9286					1.33078	0.274759	-1.56822	-2.84376	0.843986	0.76374	-1.33728	-1.81792	0.160072	0.968075	0.230935	0.426469	0	0	0	5883379	9724625	6.38589e+06	9573417	12900000	3.51997e+06	1	0	0	1	2	2
sp|P62829|RL23_HUMAN	P62829	RL23_HUMAN	RPL23	Large ribosomal subunit protein uL14	1	7	52	52	52	1.99306	2.12652	2.13183	2.5789	2.22406	2.40322	1.71672	2.36411	2.43575					1.32933	0.272203	-0.318256	-2.84046	0.140345	0.997047	-0.0883878	-0.379125	0.386317	0.926145	0.229868	0.917384	249000000	243000000	213000000	285000000	260000000	274000000	283000000	295000000	290000000	6	5	6	5	5	7
sp|P04792|HSPB1_HUMAN	P04792	HSPB1_HUMAN	HSPB1	Heat shock protein beta-1	1	13	69	69	69	-0.00115395	0.430523	0.711813	1.2185	0.859902	1.01943	4.17939	0.887457	1.46529					1.31735	0.2864	-0.652217	-2.81328	0.801971	0.766233	-1.79698	-1.73492	0.488681	0.951762	-1.14477	-1.12222	62500000	75000000	79600000	111000000	101000000	105000000	1560000000	106000000	148000000	6	4	3	4	6	6
sp|P35998|PRS7_HUMAN	P35998	PRS7_HUMAN	PSMC2	26S proteasome regulatory subunit 7	1	7	19	12	19	-4.29443	-3.1074	-3.59507	-2.92873	-2.49547	-2.35853	-4.29633	-1.905	-4.32185					1.30398	0.292721	-1.07139	-2.78309	0.0629071	0.997148	-0.157904	-0.181021	0.484791	0.939649	0.913486	1.11453	0	6457131	4.02173e+06	6.26445e+06	9868574	10100000	4.38206e+06	15300000	2680142	0	2	1	1	3	3
sp|P62750|RL23A_HUMAN	P62750	RL23A_HUMAN	RPL23A	Large ribosomal subunit protein uL23	1	6	59	59	59	2.22782	1.91595	2.26748	2.72329	2.41114	2.4851	1.90745	2.57739	2.55962					1.29573	0.293484	-0.402759	-2.76453	0.355833	0.955532	-0.211068	-0.85503	0.329145	0.932632	0.19169	0.79975	293000000	210000000	234000000	315000000	296000000	290000000	323000000	342000000	316000000	6	6	6	8	6	6
sp|P35030|TRY3_HUMAN	P35030	TRY3_HUMAN	PRSS3	Trypsin-3	0.93	1	8	8	8	-2.38198	-2.26224	-2.04217	-2.56074	-2.50536	-2.46997	-5.95295	-3.26291	-2.46423					1.2897	0.296	0.283229	2.751	0.718025	0.725982	1.66456	1.57039	0.583682	0.91087	1.38133	1.30855	12000000	11600000	11800000	8084601	9801147	9349185	0	5.96928e+06	9713123	1	1	1	1	1	1
sp|P35908|K22E_HUMAN	P35908	K22E_HUMAN	KRT2	Keratin, type II cytoskeletal 2 epidermal	1	60	1289	892	1477	9.04761	8.40015	8.51671	8.27739	7.57347	7.64948	8.32444	7.74591	7.60013					1.28757	0.293063	0.821374	2.74623	1.20711	0.823724	0.764661	2.5686	0.0627318	0.978547	-0.0567137	-0.180546	33100000000	18800000000	17800000000	14800000000	10600000000	10400000000	27600000000	12300000000	10400000000	206	136	120	127	113	128
sp|P55060|XPO2_HUMAN	P55060	XPO2_HUMAN	CSE1L	Exportin-2	1	10	30	30	30	-2.5474	-4.03806	-4.17685	-1.7481	-1.21335	-2.53276	-3.67018	-0.943222	-3.18045					1.27287	0.295015	-1.75603	-2.7134	0.427891	0.947771	-0.989484	-1.0013	0.34409	0.943486	0.766548	0.830792	10700000	0	2.68708e+06	14200000	24000000	8951033	6.76347e+06	29800000	5912275	2	0	1	5	8	2
sp|O75477|ERLN1_HUMAN	O75477	ERLN1_HUMAN	ERLIN1	Erlin-1	1	5	30	17	30	-2.91987	-2.31287	-1.82678	-1.54912	-1.55038	-1.02806	-4.58429	-1.23165	-1.48866					1.2706	0.292182	-0.97732	-2.70834	0.024345	0.992403	0.0816949	0.0727657	0.412562	0.908471	1.05902	0.970493	8265311	11200000	13700000	16300000	19000000	25400000	0	24400000	19100000	3	3	4	3	4	4
sp|P27708|PYR1_HUMAN	P27708	PYR1_HUMAN	CAD	CAD protein	1	18	54	52	54	-0.220087	-3.35117	-3.78607	0.43531	0.529017	0.835008	-4.66798	0.36117	0.278206					1.26768	0.289194	-3.05222	-2.70184	0.214863	0.984634	-1.10958	-0.552975	0.510526	0.972545	1.94265	1.16528	53700000	0	3523034	64500000	80300000	92400000	0	73600000	65000000	3	1	2	8	9	11
sp|P11940|PABP1_HUMAN	P11940	PABP1_HUMAN	PABPC1	Polyadenylate-binding protein 1	1	17	106	8	106	0.307323	-0.216341	0.495148	1.77281	0.98305	0.798642	0.616453	0.992426	0.251324					1.26557	0.286529	-0.989457	-2.69716	0.634262	0.78191	-0.424691	-1.40714	0.700863	0.945701	0.564767	1.5369	77400000	47900000	68500000	163000000	110000000	90100000	132000000	114000000	63800000	12	6	9	11	17	12
sp|Q5D862|FILA2_HUMAN	Q5D862	FILA2_HUMAN	FLG2	Filaggrin-2	1	15	92	92	92	2.52492	2.0026	1.78082	1.58395	1.16747	1.50486	2.36322	1.12532	1.70705					1.25957	0.287304	0.684018	2.68384	0.369401	0.941168	0.370916	0.882879	0.341116	0.938483	-0.313101	-0.824633	360000000	223000000	167000000	143000000	125000000	147000000	443000000	125000000	175000000	15	10	8	9	11	7
sp|P0DOY2|IGLC2_HUMAN	P0DOY2	IGLC2_HUMAN	IGLC2	Immunoglobulin lambda constant 2	1	4	11	0	27	-0.980526	-1.20136	-0.630192	-5.15659	-1.71936	-4.84699	2.63815	-2.23165	-1.78996					1.25566	0.284971	2.97029	2.67519	0.110186	1	-0.476203	-0.304525	0.840359	1	-3.44649	-1.81073	31700000	24200000	31400000	0	16900000	0	536000000	12200000	15500000	1	1	1	0	1	0
sp|P32119|PRDX2_HUMAN	P32119	PRDX2_HUMAN	PRDX2	Peroxiredoxin-2	1	7	44	44	55	0.733501	0.748598	0.265013	0.162849	0.0193129	0.219274	1.10344	-0.295113	0.293661					1.24239	0.295155	0.448559	2.64588	0.188926	0.996135	0.215041	0.493924	0.222409	0.961982	-0.233517	-0.569902	104000000	93500000	58400000	53400000	56400000	60300000	185000000	46700000	65700000	5	5	4	4	5	5
sp|Q9H0A0|NAT10_HUMAN	Q9H0A0	NAT10_HUMAN	NAT10	RNA cytidine acetyltransferase	1	3	12	12	12	-3.94214	-5.1384	-3.5267	-2.91154	-2.43374	-3.11067	-2.22631	-3.88484	-3.49302					1.2419	0.291056	-1.38376	-2.64478	0.650637	0.777953	-1.00102	-1.43903	0.286457	0.954816	0.382743	0.709715	4.06934e+06	0	4.21691e+06	6.33953e+06	10300000	5996599	18400000	3.87882e+06	4.76058e+06	1	0	1	1	2	1
sp|O43707|ACTN4_HUMAN	O43707	ACTN4_HUMAN	ACTN4	Alpha-actinin-4	1	30	52	30	52	-2.46869	-4.18981	-4.97168	-1.69817	-2.35205	-1.28882	2.23384	-0.919218	-3.8224					1.22894	0.294137	-2.09704	-2.61629	0.733984	0.729074	-3.0408	-1.60157	0.205316	0.962093	-0.943754	-0.531399	11300000	3049323	0	14700000	10900000	21200000	405000000	30300000	3.78884e+06	2	1	0	5	2	5
sp|P62847|RS24_HUMAN	P62847	RS24_HUMAN	RPS24	Small ribosomal subunit protein eS24	1	3	33	33	33	-0.0965729	0.291286	0.038084	1.3189	0.341241	0.991687	0.215914	0.803392	0.879354					1.22586	0.292865	-0.806343	-2.60954	1.09479	0.7779	-0.555288	-2.32842	0.284655	0.951757	0.251055	0.705866	58500000	68100000	49900000	119000000	70500000	103000000	100000000	100000000	98600000	4	3	4	4	4	4
sp|Q8N1F7|NUP93_HUMAN	Q8N1F7	NUP93_HUMAN	NUP93	Nuclear pore complex protein Nup93	1	12	31	31	31	-3.40733	-1.58106	-2.9791	-1.03366	-0.444282	-1.54101	-6.8151	0.0664272	-2.18345					1.21858	0.29392	-1.64952	-2.59362	0.0527155	0.989104	0.321538	0.153149	0.407996	0.90576	1.97106	0.961287	5895458	18600000	6163629	23300000	40900000	17800000	0	60000000	11800000	1	3	1	4	8	3
sp|P08195|4F2_HUMAN	P08195	4F2_HUMAN	SLC3A2	Amino acid transporter heavy chain SLC3A2	1	13	57	57	57	-1.61644	-0.469172	-2.80523	-0.0872746	1.08433	0.0627432	-2.78409	0.41881	0.822655					1.21312	0.294211	-1.98355	-2.5817	0.349567	0.942684	-1.11607	-0.842112	0.292975	0.948838	0.867474	0.723607	20400000	40200000	6953074	44900000	118000000	54100000	12500000	76600000	94800000	3	4	1	6	14	8
sp|O00567|NOP56_HUMAN	O00567	NOP56_HUMAN	NOP56	Nucleolar protein 56	1	10	39	39	39	-2.34635	-5.99575	-2.93701	-0.732939	-0.901069	-0.882316	-1.60012	-0.690716	-0.785318					1.21228	0.29039	-2.92093	-2.57987	1.10154	0.782769	-2.73432	-2.34261	0.252211	0.934417	0.186611	0.635762	12300000	0	0	28700000	29800000	28100000	28400000	35500000	31100000	2	0	0	5	6	5
sp|P27635|RL10_HUMAN	P27635	RL10_HUMAN	RPL10	Large ribosomal subunit protein uL16	1	4	31	30	31	0.250294	0.819355	0	1.30672	1.02187	0.865901	0.313524	-0.0356865	0.914051					1.21189	0.288051	-0.708282	-2.57902	0.037513	0.996036	-0.0407467	-0.110617	1.0245	1	0.667535	2.18218	74400000	98200000	48600000	118000000	113000000	94400000	107000000	55900000	101000000	4	4	3	3	4	3
sp|P13645|K1C10_HUMAN	P13645	K1C10_HUMAN	KRT10	Keratin, type I cytoskeletal 10	1	53	1533	1302	1596	9.94604	9.24644	9.54877	9.21768	8.56665	8.85593	10.5036	8.85868	8.97651					1.19024	0.299494	0.700329	2.53197	0.0837289	1	0.134146	0.236513	0.430734	0.911981	-0.566183	-1.007	61700000000	33800000000	36400000000	28400000000	21100000000	24000000000	125000000000	26600000000	27000000000	203	151	130	155	135	151
sp|P55786|PSA_HUMAN	P55786	PSA_HUMAN	NPEPPS	Puromycin-sensitive aminopeptidase	1	23	125	59	125	0.358593	0.113396	0.65827	0.62179	1.25697	1.17555	1.49092	1.06643	0.480804					1.18589	0.3002	-0.641352	-2.52255	0.891536	0.785333	-0.635965	-1.91254	0.00497988	0.996371	0.00538699	0.0152022	80200000	60200000	76700000	73400000	133000000	117000000	242000000	120000000	74800000	11	10	8	9	20	16
sp|P49207|RL34_HUMAN	P49207	RL34_HUMAN	RPL34	Large ribosomal subunit protein eL34	1	5	26	26	26	0.719563	-0.462011	-0.401251	0.641314	1.39151	1.18783	0.721806	-0.0202847	0.970085					1.18566	0.296494	-1.12145	-2.52205	0.551364	0.85932	-0.605102	-1.24541	0.62371	0.953055	0.51635	1.38658	103000000	40400000	36800000	74400000	146000000	118000000	142000000	56500000	105000000	3	2	2	2	3	2
sp|O00299|CLIC1_HUMAN	O00299	CLIC1_HUMAN	CLIC1	Chloride intracellular channel protein 1	1	5	16	16	16	-3.23322	-5.47527	-5.0131	-2.68841	-2.95098	-2.89525	-0.816179	-1.28587	-6.28033					1.18129	0.292878	-1.72899	-2.51262	0.401454	0.944425	-1.77974	-0.948075	0.00954748	0.996979	-0.0507504	-0.0289971	6651681	0	0	7.39991e+06	7196680	6.96232e+06	48900000	23500000	0	2	0	0	3	1	1
sp|P35268|RL22_HUMAN	P35268	RL22_HUMAN	RPL22	Large ribosomal subunit protein eL22	1	2	14	14	14	-3.96378	-2.17771	-6.11352	-0.937843	-1.15445	-1.5738	-0.755516	-1.86777	-1.78996					1.16757	0.29894	-2.86297	-2.48307	1.02887	0.736327	-2.61392	-2.19118	0.243285	0.938679	0.249052	0.616196	0	12300000	0	24900000	25000000	17400000	51000000	15700000	15500000	1	2	1	1	1	3
sp|P62258|1433E_HUMAN	P62258	1433E_HUMAN	YWHAE	14-3-3 protein epsilon	1	13	20	20	42	-3.07817	-5.68942	-5.10046	-2.87341	-2.2376	-2.74937	1.39861	-2.2555	-2.80813					1.15641	0.30281	-2.00256	-2.45911	1.03822	0.733833	-3.40101	-2.21049	0.451384	0.925575	-1.39845	-1.04825	7.40638e+06	0	0	6.50932e+06	11800000	7.70312e+06	227000000	12000000	7.65301e+06	1	0	0	1	2	2
sp|Q9HAV7|GRPE1_HUMAN	Q9HAV7	GRPE1_HUMAN	GRPEL1	GrpE protein homolog 1, mitochondrial	1	5	30	30	30	-1.54067	-1.49817	-4.55491	-0.410006	0.265624	0.148166	-1.88568	0.184122	0.755684					1.15274	0.3016	-2.53251	-2.45127	0.792326	0.781931	-2.21596	-1.71594	0.141474	0.944121	0.316554	0.381864	21500000	19700000	0	35900000	66900000	57400000	23300000	65100000	90500000	3	2	0	4	4	4
sp|Q02878|RL6_HUMAN	Q02878	RL6_HUMAN	RPL6	Large ribosomal subunit protein eL6	1	12	132	132	132	2.61802	2.54156	3.0766	3.55337	3.03458	3.29671	2.31015	2.82842	3.23312					1.15172	0.300605	-0.549493	-2.44908	0.0491852	0.990618	-0.0451717	-0.143378	0.757136	1	0.504321	1.64687	384000000	324000000	410000000	560000000	456000000	509000000	427000000	407000000	504000000	17	14	14	16	15	17
sp|P62263|RS14_HUMAN	P62263	RS14_HUMAN	RPS14	Small ribosomal subunit protein uS11	1	5	49	49	49	1.52492	1.39153	1.69174	2.23144	1.70154	1.9634	1.09562	1.8669	1.8257					1.14798	0.302851	-0.429397	-2.44109	0.0798587	1	-0.0600096	-0.226338	0.558041	0.916914	0.369387	1.25847	180000000	146000000	157000000	224000000	181000000	202000000	184000000	209000000	190000000	6	4	6	7	5	6
sp|P51114|FXR1_HUMAN	P51114	FXR1_HUMAN	FXR1	RNA-binding protein FXR1	1	7	29	13	29	-1.96694	-1.26224	-1.75489	0.371281	-0.1836	-1.28882	-3.03562	-0.596336	-0.678072					1.14694	0.300455	-1.29431	-2.43886	0.0973323	0.995262	-0.224679	-0.271807	0.498535	0.958321	1.06963	1.14167	16000000	23200000	14400000	61700000	49000000	21200000	10500000	37900000	33500000	2	2	1	7	5	2
sp|P47914|RL29_HUMAN	P47914	RL29_HUMAN	RPL29	Large ribosomal subunit protein eL29	1	2	19	19	19	0.267641	-0.171856	0.421701	0.650976	0.505471	0.704358	-0.492481	0.409361	0.625654					1.12311	0.31591	-0.447773	-2.38818	0.00710555	0.997461	-0.0083491	-0.0216395	0.561097	0.914072	0.439424	1.26444	75300000	49400000	65100000	74900000	79000000	84400000	61200000	76100000	82700000	3	2	2	2	2	2
sp|P37108|SRP14_HUMAN	P37108	SRP14_HUMAN	SRP14	Signal recognition particle 14 kDa protein	1	3	18	18	18	-2.30018	-5.35496	-2.45093	-0.903492	-1.35205	-0.553218	-2.20298	-0.997484	-0.623146					1.12081	0.316222	-2.43244	-2.3833	0.885034	0.772529	-2.09415	-1.89955	0.2535	0.938909	0.338281	0.638579	12700000	0	8888604	25500000	21800000	35300000	18700000	28700000	34800000	2	0	1	2	2	3
sp|P04406|G3P_HUMAN	P04406	G3P_HUMAN	GAPDH	Glyceraldehyde-3-phosphate dehydrogenase	1	13	137	128	137	2.66969	2.36158	2.89297	2.3006	2.02824	2.322	3.52625	1.97972	1.55962					1.10424	0.329407	0.424466	2.3483	0.175815	0.990012	0.286215	0.46352	0.0806297	0.971009	-0.138252	-0.22837	398000000	286000000	361000000	235000000	227000000	259000000	992000000	226000000	158000000	14	11	13	13	14	11
sp|P00761|TRYP_PIG	P00761	TRYP_PIG		Trypsin	1	9	1369	1360	1369	11.767	11.7144	12.0908	11.6936	11.1217	11.3154	10.6359	10.9957	11.2216					1.10173	0.330739	0.480518	2.34301	1.92327	0.382769	0.906351	4.37383	0.824294	1	0.425833	1.77895	218000000000	187000000000	212000000000	158000000000	124000000000	132000000000	137000000000	117000000000	128000000000	170	153	141	153	152	163
sp|P06748|NPM_HUMAN	P06748	NPM_HUMAN	NPM1	Nucleophosmin	1	10	111	111	111	3.30686	3.28651	3.59679	4.06433	3.6047	3.6932	3.01293	3.65539	3.6287					1.06245	0.363398	-0.390692	-2.26076	0.0527269	0.991405	-0.0356216	-0.153181	0.633206	0.949333	0.35507	1.40508	619000000	543000000	588000000	798000000	677000000	670000000	695000000	722000000	663000000	10	10	12	11	13	13
sp|P46779|RL28_HUMAN	P46779	RL28_HUMAN	RPL28	Large ribosomal subunit protein eL28	1	7	55	55	55	0.774529	1.49632	1.41948	1.85871	1.59401	1.93454	0.272497	1.70643	1.9632					1.05868	0.362	-0.565642	-2.25293	0.0502411	0.990605	-0.0839297	-0.146307	0.377108	0.934383	0.481712	0.898629	107000000	157000000	130000000	173000000	168000000	198000000	104000000	187000000	209000000	4	6	6	7	6	7
sp|P51991|ROA3_HUMAN	P51991	ROA3_HUMAN	HNRNPA3	Heterogeneous nuclear ribonucleoprotein A3	1	4	22	22	22	-2.35813	-2.50068	-1.11746	-0.864424	-1.24987	-0.690312	-0.798586	-1.35504	-0.780687					1.05853	0.358189	-1.05722	-2.25261	0.994848	0.674138	-1.01399	-2.1213	0.0597393	0.975297	0.0432332	0.172411	12200000	9832857	22400000	26200000	23400000	32100000	49500000	22400000	31200000	1	1	2	2	3	3
sp|P01893|HLAH_HUMAN	P01893	HLAH_HUMAN	HLA-H	Putative HLA class I histocompatibility antigen, alpha chain H	0.9991	2	20	0	20	-1.94902	-1.35867	-1.28096	-2.23963	-2.13155	-1.84682	-3.4861	-1.64669	-1.77147					1.05774	0.354458	0.543119	2.25096	0.541234	0.869744	0.771873	1.22557	0.139954	0.943739	0.228755	0.378176	16200000	21700000	20000000	10100000	12700000	14400000	7683886	18300000	15700000	2	4	3	2	1	2
sp|P41252|SYIC_HUMAN	P41252	SYIC_HUMAN	IARS1	Isoleucine--tRNA ligase, cytoplasmic	1	17	54	54	54	-0.5474	-1.40598	-2.2666	-0.514141	0.377614	-0.285422	-1.4972	0.092638	-1.06046					1.0552	0.350804	-1.26601	-2.2457	0.35446	0.950644	-0.584982	-0.852204	0.55418	0.913521	0.681027	1.25091	42800000	21000000	10100000	33400000	72300000	42500000	30500000	61100000	25700000	7	2	1	5	8	8
sp|P46977|STT3A_HUMAN	P46977	STT3A_HUMAN	STT3A	Dolichyl-diphosphooligosaccharide--protein glycosyltransferase subunit STT3A	1	8	22	22	22	-3.27358	-1.27473	-2.91762	-1.47999	-0.867572	-0.73597	-5.84638	-1.54768	-1.22688					1.04465	0.351388	-1.4608	-2.22381	0.0846458	1	0.385002	0.238914	0.540939	0.941462	1.8458	1.22499	6468155	23000000	6.43197e+06	17100000	30500000	31100000	0	19600000	22900000	1	4	1	2	4	5
sp|P61353|RL27_HUMAN	P61353	RL27_HUMAN	RPL27	Large ribosomal subunit protein eL27	1	6	67	67	67	1.77453	1.7174	1.87285	2.37245	1.83105	2.31641	1.4547	1.59417	2.46529					1.01654	0.370505	-0.385043	-2.16578	0.0537041	0.99186	-0.049792	-0.155875	0.39328	0.925766	0.335251	0.931522	214000000	183000000	178000000	247000000	198000000	258000000	236000000	173000000	296000000	7	5	6	7	7	8
sp|P26641|EF1G_HUMAN	P26641	EF1G_HUMAN	EEF1G	Elongation factor 1-gamma	1	16	95	95	95	0.00115395	0.0769939	0.43054	1.20544	0.759345	0.353946	1.20868	1.14822	-0.0660896					1.01407	0.36896	-0.603348	-2.16071	0.611682	0.797286	-0.594042	-1.36315	0.00632668	0.996347	0.00930595	0.0192843	62600000	58700000	65500000	110000000	94200000	66200000	199000000	127000000	51200000	10	7	9	9	13	9
sp|P11413|G6PD_HUMAN	P11413	G6PD_HUMAN	G6PD	Glucose-6-phosphate 1-dehydrogenase	1	5	14	14	14	-3.56024	-4.72044	-5.1402	-2.62444	-3.64501	-3.48236	-2.42794	-2.03311	-2.78677					1.00904	0.367168	-1.22302	-2.15037	1.77621	0.428533	-2.05769	-3.95545	1.01984	1	-0.834662	-2.17258	5302606	0	0	7735390	4448458	4634619	16000000	14000000	0	1	0	1	1	2	2
sp|P29692|EF1D_HUMAN	P29692	EF1D_HUMAN	EEF1D	Elongation factor 1-delta	1	3	13	13	13	-2.2665	-6.20333	-4.66302	-1.47999	-2.4198	-1.67689	-2.60012	-1.88627	-2.11189					1.00078	0.372667	-2.51872	-2.13344	0.870375	0.764563	-2.17819	-1.87033	0.406532	0.900758	0.340532	0.958332	13000000	0	0	17100000	10400000	16200000	14200000	15500000	12400000	2	0	0	2	1	2
sp|P63104|1433Z_HUMAN	P63104	1433Z_HUMAN	YWHAZ	14-3-3 protein zeta/delta	1	15	62	36	62	-0.291687	0.127705	-0.816288	0.378279	0.32891	0.122809	3.33361	0.247	-0.0354214					0.996311	0.371184	-0.603423	-2.1243	0.607645	0.797078	-1.50849	-1.35528	0.34689	0.954714	-0.905063	-0.836583	51100000	60800000	27600000	62000000	69900000	56400000	868000000	68000000	52300000	4	4	2	6	5	6
sp|Q03135|CAV1_HUMAN	Q03135	CAV1_HUMAN	CAV1	Caveolin-1	1	4	28	21	28	-2.01274	-1.07583	-1.14345	-0.257601	-0.79831	-0.887458	-2.99498	-2.00252	0.121264					0.993278	0.370615	-0.762885	-2.11809	0.078209	0.998347	0.214738	0.221982	0.447282	0.914182	0.977623	1.04007	15500000	26400000	22000000	39900000	32000000	28000000	10800000	14300000	58300000	2	3	2	4	3	4
sp|Q9NZ01|TECR_HUMAN	Q9NZ01	TECR_HUMAN	TECR	Very-long-chain enoyl-CoA reductase	1	7	30	30	30	-2.38198	-1.35204	-0.528208	0.464098	-0.689786	-0.0394621	-1.94897	-0.451586	-0.436733					0.98883	0.371352	-1.33236	-2.10901	0.257297	0.971427	-0.474977	-0.646856	0.642254	0.966019	0.85738	1.4227	12000000	21800000	33700000	65800000	34500000	50400000	22300000	41900000	39600000	1	2	3	5	4	5
sp|Q96P70|IPO9_HUMAN	Q96P70	IPO9_HUMAN	IPO9	Importin-9	1	2	4	4	4	-5.04138	-4.52339	-5.07495	-4.73918	-3.91844	-3.70855	-5.12476	-4.02682	-5.24074					0.982382	0.368748	-0.757851	-2.09585	0.0675623	0.998625	-0.082465	-0.193592	0.607468	0.939453	0.675386	1.35494	0	0	0	1.78601e+06	3.68043e+06	3.96209e+06	0	3.51528e+06	0	0	0	0	1	1	1
sp|P07384|CAN1_HUMAN	P07384	CAN1_HUMAN	CAPN1	Calpain-1 catalytic subunit	1	15	46	46	46	-2.05046	-2.79954	-1.53249	-3.77718	-2.82009	-2.81162	1.22311	0.568928	-1.11772					0.968713	0.373519	1.0088	2.06803	1.39161	0.679826	-2.35227	-2.98377	1.92528	0.636	-3.36107	-4.37974	15100000	7993108	16800000	0	7.88012e+06	7.37781e+06	201000000	85000000	24700000	4	2	4	1	2	6
sp|P12277|KCRB_HUMAN	P12277	KCRB_HUMAN	CKB	Creatine kinase B-type	1	6	22	21	22	-2.57462	-5.26653	-5.18704	-2.82522	-2.32582	-2.33024	-3.59441	-1.79607	-6.13372					0.962288	0.374092	-1.84897	-2.05498	0.118739	0.998048	-0.501332	-0.325976	0.45823	0.925249	1.34764	1.06187	10500000	1.44569e+06	1.33408e+06	6730417	11100000	10300000	7128174	16500000	763363	2	2	1	2	4	2
sp|P12429|ANXA3_HUMAN	P12429	ANXA3_HUMAN	ANXA3	Annexin A3	1	8	22	22	22	-2.07941	-4.39391	-3.30186	-1.67868	-2.1895	-1.65042	-1.81323	-0.800447	-4.50058					0.96139	0.372945	-1.41886	-2.05316	0.27597	0.960491	-0.886974	-0.687249	0.181104	0.965075	0.531888	0.475831	14800000	0	4928086	14900000	12200000	16500000	24500000	32900000	0	2	0	1	3	3	4
sp|P07237|PDIA1_HUMAN	P07237	PDIA1_HUMAN	P4HB	Protein disulfide-isomerase	1	13	45	45	45	-1.82126	-1.36534	-2.60277	-1.36646	-0.740859	-1.20296	1.34685	-0.400841	-1.33817					0.950168	0.385117	-0.826361	-2.03042	0.973611	0.694915	-1.79907	-2.07799	0.529568	0.960838	-0.972706	-1.2027	17700000	21600000	8.00063e+06	18500000	33300000	22500000	219000000	43400000	21200000	3	3	1	5	5	4
sp|P62266|RS23_HUMAN	P62266	RS23_HUMAN	RPS23	Small ribosomal subunit protein uS12	1	4	30	30	30	0.294216	0.472233	1.35131	1.41277	1.29972	1.40322	0.526255	1.20393	0.604567					0.947849	0.386071	-0.665982	-2.02573	0.0644385	1	-0.0723305	-0.185167	1.28244	0.787579	0.593651	2.73476	76700000	77200000	124000000	127000000	137000000	137000000	124000000	132000000	81500000	4	4	4	3	3	4
sp|P05787|K2C8_HUMAN	P05787	K2C8_HUMAN	KRT8	Keratin, type II cytoskeletal 8	1	36	694	244	865	6.48169	6.19606	6.4806	6.19309	5.93301	6.22703	6.87412	6.21278	6.12851					0.945024	0.383752	0.268406	2.02002	0.0250597	0.994919	-0.0190245	-0.0748459	0.494838	0.952049	-0.28743	-1.13437	5590000000	4080000000	4340000000	3490000000	3400000000	3880000000	10100000000	4250000000	3750000000	90	76	63	67	74	76
sp|P61313|RL15_HUMAN	P61313	RL15_HUMAN	RPL15	Large ribosomal subunit protein eL15	1	11	87	87	87	1.05543	1.77156	2.14531	2.56874	2.04718	2.55311	1.92079	2.231	2.51793					0.944311	0.382561	-0.732246	-2.01858	0.711416	0.719276	-0.565806	-1.55749	0.27482	0.944842	0.16644	0.684775	130000000	190000000	215000000	283000000	230000000	304000000	326000000	269000000	307000000	4	8	9	10	12	12
sp|P05023|AT1A1_HUMAN	P05023	AT1A1_HUMAN	ATP1A1	Sodium/potassium-transporting ATPase subunit alpha-1	1	24	149	90	149	0.787951	1.44011	1.1653	1.33097	1.67742	1.82089	-0.716448	1.63527	1.63954					0.938532	0.386191	-0.478641	-2.00691	0.126351	0.992183	0.278331	0.344866	0.401719	0.910341	0.756972	0.948609	108000000	151000000	109000000	120000000	178000000	183000000	52400000	178000000	167000000	17	14	10	13	21	22
sp|Q5M775|CYTSB_HUMAN	Q5M775	CYTSB_HUMAN	SPECC1	Cytospin-B	0.5096	1	14	0	14	4.47393	4.35652	-2.05445	-1.43841	-4.66345	-1.54914	-2.29044	4.13968	4.6758					0.936171	0.388759	4.809	2.00215	0.00885503	0.997552	0.0836563	0.0269147	0.889825	1	-4.72535	-1.90912	1390000000	1140000000	11700000	17600000	0	17700000	17600000	1010000000	1370000000	3	2	2	1	0	1
sp|Q02543|RL18A_HUMAN	Q02543	RL18A_HUMAN	RPL18A	Large ribosomal subunit protein eL20	1	7	62	62	62	1.31846	1.39153	1.69174	1.91594	1.67742	1.65391	0.938381	1.73697	1.78722					0.930397	0.391145	-0.281848	-1.99051	0.0227495	0.991085	-0.0202789	-0.0681117	0.382732	0.930447	0.261569	0.91009	156000000	146000000	157000000	180000000	178000000	163000000	165000000	191000000	185000000	8	6	5	8	6	8
sp|Q86VP6|CAND1_HUMAN	Q86VP6	CAND1_HUMAN	CAND1	Cullin-associated NEDD8-dissociated protein 1	1	10	27	27	27	-5.57664	-2.61445	-4.39865	-3.0453	-2.17772	-1.82692	-3.45625	-0.943222	-1.85664					0.923625	0.393051	-1.8466	-1.97688	0.867949	0.745315	-2.11121	-1.8655	0.11761	0.958844	-0.264611	-0.323158	0	9087235	2304140	5778180	12300000	14600000	7.84454e+06	29800000	14800000	0	4	1	2	3	4
sp|P41250|GARS_HUMAN	P41250	GARS_HUMAN	GARS1	Glycine--tRNA ligase	1	16	103	103	103	0.516878	-0.693958	0.478201	0.870338	0.969874	0.817729	-0.00840378	0.979715	0.896807					0.91767	0.396303	-0.785607	-1.9649	0.441392	0.946973	-0.522333	-1.02831	0.340709	0.935313	0.263275	0.823788	89500000	34400000	67700000	87200000	109000000	91300000	85600000	113000000	99800000	9	4	6	12	13	13
sp|Q07020|RL18_HUMAN	Q07020	RL18_HUMAN	RPL18	Large ribosomal subunit protein eL18	1	6	55	55	55	1.20299	0.859917	1.32785	1.79041	1.21292	1.789	1.03149	1.72939	1.87789					0.917658	0.393	-0.467189	-1.96488	0.633226	0.779437	-0.416005	-1.40512	0.0544469	0.972054	0.0511837	0.15792	144000000	101000000	122000000	165000000	129000000	179000000	176000000	190000000	197000000	7	6	6	6	4	6
sp|P04181|OAT_HUMAN	P04181	OAT_HUMAN	OAT	Ornithine aminotransferase, mitochondrial	1	6	37	37	37	-1.94014	-0.399124	-1.16992	-0.562456	-0.0595427	-0.103852	-2.84298	0.0421791	-0.68671					0.915943	0.393388	-0.927778	-1.96144	0.00242354	0.999443	-0.00722504	-0.00741989	0.449718	0.925402	0.920553	1.04492	16300000	42200000	21600000	32300000	53400000	48200000	12000000	59000000	33300000	3	3	5	3	6	4
sp|P22087|FBRL_HUMAN	P22087	FBRL_HUMAN	FBL	rRNA 2'-O-methyltransferase fibrillarin	1	7	31	26	31	-2.76178	-4.96357	-1.15663	-0.82103	-0.644504	-0.913453	-1.86723	-0.650639	-1.04372					0.914941	0.390951	-2.16766	-1.95942	0.696586	0.73405	-1.77346	-1.52856	0.464348	0.938361	0.394201	1.07403	9222516	0	21800000	27000000	35600000	27500000	23600000	36500000	26000000	1	0	2	4	6	3
sp|P62910|RL32_HUMAN	P62910	RL32_HUMAN	RPL32	Large ribosomal subunit protein eL32	1	4	23	23	23	-2.49445	-3.91004	-1.22437	1.20544	-1.31288	-1.02806	-1.96851	0.520603	-0.73966					0.908835	0.398049	-2.16446	-1.94717	0.792045	0.7745	-1.81377	-1.71539	0.11914	0.958277	0.35069	0.326976	11100000	0	20800000	110000000	22400000	25400000	22000000	82200000	32100000	2	1	2	4	2	3
sp|P46782|RS5_HUMAN	P46782	RS5_HUMAN	RPS5	Small ribosomal subunit protein uS7	1	6	39	39	39	1.04429	0.791168	1.58694	-1.398	0.306027	0.62531	-0.44153	0.615686	0.825695					0.902033	0.399258	1.29635	1.93354	0.818216	0.78685	0.807516	1.76695	0.263461	0.950374	-0.488838	-0.660247	129000000	96300000	146000000	18100000	68800000	79900000	63400000	87800000	95000000	6	4	4	2	4	4
sp|Q9NX58|LYAR_HUMAN	Q9NX58	LYAR_HUMAN	LYAR	Cell growth-regulating nucleolar protein	1	4	20	20	20	-1.97598	-4.64982	-5.54942	-1.1836	-2.1895	-2.26185	-3.70056	-1.68666	-3.44231					0.901513	0.396832	-2.18009	-1.9325	0.375451	0.937202	-1.11523	-0.895246	0.668984	0.926531	1.06486	1.47476	15900000	0	0	21000000	12200000	10800000	6.62252e+06	17800000	4930900	4	0	0	3	4	2
sp|A0A0J9YX35|HV64D_HUMAN	A0A0J9YX35	HV64D_HUMAN	IGHV3-64D	Immunoglobulin heavy variable 3-64D	1	1	7	7	7	-3.39803	-4.84951	-5.45613	-0.743029	-4.4158	-0.966893	-4.01389	-1.56993	-0.827684					0.880353	0.412472	-2.52598	-1.89021	1.00032	0.673404	-2.43072	-2.13251	0.0207583	0.991602	0.0952613	0.0622815	0	0	0	28500000	0	26500000	5.32969e+06	19300000	30200000	0	1	1	1	0	1
sp|Q14103|HNRPD_HUMAN	Q14103	HNRPD_HUMAN	HNRNPD	Heterogeneous nuclear ribonucleoprotein D0	1	5	44	36	44	0.261881	0.78817	0.974545	-0.0586414	0.199433	0.43447	-0.104212	0.335461	0.397434					0.876835	0.411719	0.483111	1.8832	0.811067	0.775614	0.465304	1.75285	0.0281299	0.989899	-0.017807	-0.0837465	75000000	96100000	95500000	45800000	63900000	70000000	80100000	72300000	70600000	4	5	4	5	5	5
sp|P06737|PYGL_HUMAN	P06737	PYGL_HUMAN	PYGL	Glycogen phosphorylase, liver form	1	7	17	13	17	-0.0267715	-4.2806	-4.7746	-0.22896	-0.134397	-0.209386	-0.898121	-0.662546	-0.21434					0.876117	0.409271	-2.83641	-1.88176	0.734238	0.735888	-2.43565	-1.60206	0.924182	0.94586	0.400755	1.978	61400000	0	0	40700000	50700000	44800000	46200000	36200000	46200000	5	0	0	1	1	3
sp|P62917|RL8_HUMAN	P62917	RL8_HUMAN	RPL8	Large ribosomal subunit protein uL2	1	6	53	53	53	2.02175	2.07822	2.44151	2.59901	2.36156	2.42413	1.86208	2.29909	2.52262					0.875339	0.408769	-0.281073	-1.88022	0.0708492	1	-0.0474364	-0.202409	0.493117	0.952994	0.233636	1.13098	254000000	235000000	264000000	289000000	286000000	278000000	313000000	282000000	308000000	6	5	6	5	7	6
sp|P26583|HMGB2_HUMAN	P26583	HMGB2_HUMAN	HMGB2	High mobility group protein B2	1	2	15	15	15	-4.70936	-2.0117	-1.78526	-1.22542	-1.21937	-0.65919	-2.69459	-1.44814	-1.0217					0.875275	0.405649	-1.80078	-1.88009	0.450284	0.933677	-1.11396	-1.04605	0.56994	0.914059	0.686816	1.28172	0	13800000	14100000	20400000	23900000	32800000	13300000	21000000	26400000	0	1	1	2	2	3
sp|P61513|RL37A_HUMAN	P61513	RL37A_HUMAN	RPL37A	Large ribosomal subunit protein eL43	1	4	19	18	19	-2.0697	-2.06494	-1.25948	-0.626383	-1.68561	-0.443093	-1.73306	-0.674551	-0.75775					0.867693	0.409333	-0.879676	-1.86499	0.791059	0.772854	-0.742917	-1.71345	0.0948584	0.959167	0.136759	0.265441	14900000	13300000	20300000	30900000	17300000	38100000	25900000	35900000	31700000	1	1	2	2	2	3
sp|Q9Y3U8|RL36_HUMAN	Q9Y3U8	RL36_HUMAN	RPL36	Large ribosomal subunit protein eL36	1	2	19	19	19	-0.510788	-0.342146	-0.150024	0	-0.0622454	-0.238664	-0.775455	-0.148371	-0.0660896					0.86106	0.410226	-0.234016	-1.8518	0.00576942	0.998627	-0.00434748	-0.0175968	0.415678	0.906995	0.229669	0.976768	43900000	43900000	43800000	47700000	53300000	43900000	50300000	51700000	51200000	2	2	2	3	2	2
sp|O14980|XPO1_HUMAN	O14980	XPO1_HUMAN	XPO1	Exportin-1	1	7	11	11	11	-4.45109	-3.87708	-3.67114	-3.75998	-2.96258	-1.65042	-3.8649	-2.54796	-3.44313					0.853948	0.412955	-1.20878	-1.83767	0.72148	0.733874	-0.71444	-1.57714	0.272458	0.944918	0.494338	0.679689	0	0	3.81516e+06	3.5209e+06	7.13904e+06	16500000	0	9798103	4.92809e+06	0	0	1	1	2	2
sp|Q13200|PSMD2_HUMAN	Q13200	PSMD2_HUMAN	PSMD2	26S proteasome non-ATPase regulatory subunit 2	1	9	17	17	17	-4.37306	-5.01813	-5.39351	-3.78263	-1.35205	-4.34807	-2.22631	-2.02284	-4.57601					0.849698	0.412563	-1.76731	-1.82924	1.07106	0.733156	-1.98651	-2.27872	0.0618073	0.974957	-0.219197	-0.178037	0	0	0	3466041	21800000	0	18400000	14100000	2.24723e+06	0	0	1	1	3	1
sp|P07477|TRY1_HUMAN	P07477	TRY1_HUMAN	PRSS1	Serine protease 1	1	3	103	47	112	-4.64832	-5.91162	6.10706	5.54043	5.67844	5.26374	-6.49322	-0.134485	0.376854					0.849665	0.409529	-6.97849	-1.82917	0.0465304	0.988943	0.599323	0.135988	1.57381	0.569091	7.57782	3.42408	0	0	3350000000	2220000000	2850000000	1990000000	0	52200000	69600000	11	9	10	11	17	12
sp|P12235|ADT1_HUMAN	P12235	ADT1_HUMAN	SLC25A4	ADP/ATP translocase 1	1	13	13	7	79	-2.13912	-1.23148	-2.32932	-3.24649	-2.26226	-2.61984	-6.20258	-1.69479	-2.49705					0.845926	0.413606	0.809553	1.82176	0.474925	0.931792	1.56483	1.09501	0.205891	0.963977	0.755281	0.532704	14200000	23700000	9670290	0	11600000	8426755	0	17700000	9494608	2	2	1	0	2	2
sp|P62318|SMD3_HUMAN	P62318	SMD3_HUMAN	SNRPD3	Small nuclear ribonucleoprotein Sm D3	1	2	16	16	16	-2.58843	-1.67728	-2.23831	-1.43024	-1.71085	-1.79757	-2.10601	-1.87699	-1.69977					0.84219	0.417768	-0.521786	-1.81436	0.399019	0.93579	-0.27375	-0.943148	0.699804	0.925528	0.248037	1.53483	10400000	17400000	10300000	17700000	17000000	14900000	20000000	15600000	16500000	1	2	1	2	2	2
sp|Q07021|C1QBP_HUMAN	Q07021	C1QBP_HUMAN	C1QBP	Complement component 1 Q subcomponent-binding protein, mitochondrial	1	5	33	33	33	-1.09904	-0.592747	-0.469484	0	0.0892153	-0.637362	-1.88568	-0.377756	-0.669485					0.833894	0.421122	-0.537708	-1.79793	0.197717	1	0.257217	0.514095	0.703762	0.980627	0.794926	1.54255	29200000	36900000	35100000	47700000	59200000	33300000	23300000	44100000	33700000	2	3	4	4	7	3
sp|Q3ZCQ8|TIM50_HUMAN	Q3ZCQ8	TIM50_HUMAN	TIMM50	Mitochondrial import inner membrane translocase subunit TIM50	1	3	8	8	8	-5.32953	-4.29469	-3.29073	-3.30825	-3.27271	-3.14972	-4.34635	-1.94322	-3.29618					0.833629	0.418114	-1.06143	-1.79741	0.537337	0.867215	-1.10974	-1.21793	0.0231531	0.99073	-0.0483101	-0.0692904	0	0	4.96624e+06	4815443	5758131	5.83646e+06	0	14900000	5.45653e+06	0	0	1	1	1	1
sp|Q02978|M2OM_HUMAN	Q02978	M2OM_HUMAN	SLC25A11	Mitochondrial 2-oxoglutarate/malate carrier protein	1	5	18	18	18	-1.96694	-4.84259	-4.22408	-2.8888	-0.905919	-1.65042	-3.48752	-1.63883	-1.5192					0.823631	0.428624	-1.86282	-1.77764	0.606208	0.795014	-1.46269	-1.35248	0.176468	0.970204	0.400135	0.465043	16000000	0	0	6440237	29700000	16500000	0	18400000	18700000	2	1	0	2	4	3
sp|P19338|NUCL_HUMAN	P19338	NUCL_HUMAN	NCL	Nucleolin	1	25	200	200	200	3.90343	3.85992	4.19153	4.21198	5.25154	4.32755	3.19959	4.11809	4.29201					0.8218	0.427239	-0.612067	-1.77403	0.118173	0.996171	0.11506	0.324565	0.702236	0.947674	0.727127	1.53958	936000000	808000000	888000000	884000000	2120000000	1040000000	791000000	995000000	1050000000	21	21	21	22	26	23
sp|P02666|CASB_BOVIN	P02666	CASB_BOVIN	CSN2	Beta-casein	1	4	29	29	29	0.286674	1.2461	0.809898	0.455301	0.00129604	0.284755	-1.20298	-5.62539	0.864649					0.80294	0.44593	0.533773	1.73683	0.646782	0.776431	2.7688	1.43152	0.510296	0.967071	2.23502	1.16483	76300000	132000000	85200000	65400000	55700000	63100000	37400000	1.16076e+06	97600000	2	6	3	3	3	2
sp|Q96HS1|PGAM5_HUMAN	Q96HS1	PGAM5_HUMAN	PGAM5	Serine/threonine-protein phosphatase PGAM5, mitochondrial	1	10	52	52	52	0.0509834	0.197189	0.0808125	0.208063	0.956578	0.369121	-1.27819	0.409361	0.345421					0.800752	0.447278	-0.401592	-1.73252	0.197196	0.999609	0.284133	0.512904	0.50188	0.967975	0.685725	1.14826	64800000	63800000	51400000	55100000	108000000	66900000	35500000	76100000	68100000	5	6	4	4	10	6
sp|P35527|K1C9_HUMAN	P35527	K1C9_HUMAN	KRT9	Keratin, type I cytoskeletal 9	1	49	1826	1788	1826	10.0476	10.1854	9.60703	9.35796	9.61373	9.76922	9.41067	9.71028	9.9845					0.799987	0.444193	0.366379	1.73102	0.436119	0.945016	0.244864	1.01777	0.233287	0.947782	-0.121515	-0.59412	66200000000	64800000000	37900000000	31300000000	43600000000	45200000000	58600000000	48000000000	54300000000	225	229	152	154	204	226
sp|Q7L5D6|GET4_HUMAN	Q7L5D6	GET4_HUMAN	GET4	Golgi to ER traffic protein 4 homolog	1	2	13	13	13	-3.36357	-2.65096	-2.50342	-2.68506	-2.04342	-1.99437	-3.35232	-2.15116	0					0.798001	0.443178	-0.598365	-1.72711	0.4218	0.946154	-1.00482	-0.989076	0.150748	0.959117	-0.406458	-0.404225	6.07705e+06	8860169	8570990	7.41713e+06	13500000	13000000	8430540	12900000	53600000	1	1	1	1	2	1
sp|P05387|RLA2_HUMAN	P05387	RLA2_HUMAN	RPLP2	Large ribosomal subunit protein P2	1	7	51	50	51	0.840418	1.62797	0.87285	1.37828	1.58539	2.0996	1.72688	1.33945	1.87789					0.791273	0.450803	-0.574013	-1.71387	0.815964	0.779852	-0.534325	-1.76251	0.0509342	0.96962	0.0396881	0.148227	112000000	172000000	89000000	124000000	167000000	222000000	285000000	145000000	197000000	3	6	5	7	6	6
sp|Q07666|KHDR1_HUMAN	Q07666	KHDR1_HUMAN	KHDRBS1	KH domain-containing, RNA-binding, signal transduction-associated protein 1	1	4	17	15	17	-3.15086	-4.10808	-2.32732	-1.43841	-2.48486	-2.48273	-2.18001	-2.43447	-3.33309					0.787204	0.452838	-1.06009	-1.70587	0.366999	0.946026	-0.54623	-0.877961	0.447651	0.922878	0.513856	1.04081	7042465	0	9683728	17600000	9941421	9266868	19000000	10600000	5.3187e+06	1	0	1	4	2	2
sp|P05386|RLA1_HUMAN	P05386	RLA1_HUMAN	RPLP1	Large ribosomal subunit protein P1	0.9876	2	12	12	13	-2.74831	-1.74518	-4.13365	-1.69817	-2.15445	-0.0919294	-0.407795	-1.55506	-1.06609					0.77034	0.464966	-1.56086	-1.67276	1.14257	0.781943	-1.86607	-2.42954	0.161935	0.978216	-0.305204	-0.430885	9309038	16600000	0	14700000	12500000	48600000	64900000	19500000	25600000	1	1	2	2	1	1
sp|P60842|IF4A1_HUMAN	P60842	IF4A1_HUMAN	EIF4A1	Eukaryotic initiation factor 4A-I	1	16	77	35	77	0.17874	-1.65262	-0.51967	0.515781	-0.100648	0.419971	1.62734	0.695589	-1.60666					0.765434	0.467253	-0.942884	-1.66313	0.339691	0.944628	-0.903274	-0.821678	0.0133642	0.995829	0.0396105	0.0404186	70800000	17700000	33900000	68200000	51900000	69300000	266000000	92800000	17600000	9	3	7	9	7	10
sp|P14618|KPYM_HUMAN	P14618	KPYM_HUMAN	PKM	Pyruvate kinase PKM	1	23	161	152	161	2.64777	2.98634	3.68944	2.72786	2.35144	2.6226	3.98145	2.44956	2.16873					0.761253	0.470781	0.54055	1.65494	0.139121	0.990862	0.241272	0.376153	0.200774	0.961176	-0.299278	-0.521071	392000000	441000000	627000000	316000000	284000000	319000000	1360000000	313000000	241000000	19	12	12	19	15	22
sp|P26599|PTBP1_HUMAN	P26599	PTBP1_HUMAN	PTBP1	Polypyrimidine tract-binding protein 1	1	10	54	44	54	0.358593	-1.4478	-0.351164	0.835169	0.490787	0.0654078	0.299978	0.337454	-1.0831					0.760828	0.467684	-0.943911	-1.65411	0.179236	0.992805	-0.331568	-0.471491	0.519435	0.957046	0.612342	1.1828	80200000	20400000	38100000	85100000	78200000	54200000	106000000	72400000	25300000	8	2	3	8	7	5
sp|P62899|RL31_HUMAN	P62899	RL31_HUMAN	RPL31	Large ribosomal subunit protein eL31	1	4	37	37	37	1.70549	1.60258	1.91282	2.06794	1.82374	1.9051	1.0719	1.76687	1.98376					0.760561	0.465464	-0.191964	-1.65358	0.173564	0.985333	0.132786	0.458258	0.498969	0.962708	0.32475	1.14252	204000000	169000000	183000000	200000000	197000000	194000000	181000000	195000000	212000000	4	4	4	4	4	4
sp|P01834|IGKC_HUMAN	P01834	IGKC_HUMAN	IGKC	Immunoglobulin kappa constant	0.9985	4	14	14	34	-0.352228	-0.437229	-0.252386	-4.40391	-1.26226	-0.897799	2.79847	-5.05926	-1.32462					0.759757	0.463143	1.84071	1.65201	0.13804	0.989884	0.847856	0.373524	0.146006	0.951214	-0.992851	-0.392822	49000000	41100000	40800000	0	23200000	27800000	599000000	0	21400000	2	1	1	1	2	1
sp|P29401|TKT_HUMAN	P29401	TKT_HUMAN	TKT	Transketolase	1	12	51	51	51	-0.533978	-0.512894	-0.302761	-1.41403	-0.433738	-0.950652	-0.528282	-0.134485	-1.37959					0.759006	0.461652	0.482929	1.65054	0.243257	0.971132	0.230908	0.616133	0.210578	0.969841	-0.252021	-0.543314	43200000	39000000	39400000	17900000	41200000	26800000	59700000	52200000	20600000	6	3	4	4	6	5
sp|P39656|OST48_HUMAN	P39656	OST48_HUMAN	DDOST	Dolichyl-diphosphooligosaccharide--protein glycosyltransferase 48 kDa subunit	1	7	22	22	22	-1.60939	-4.76203	-3.12663	-2.14296	-0.807355	-1.65042	-2.89189	-0.765787	-2.82733					0.757921	0.460282	-1.63244	-1.64841	0.365779	0.944263	-1.00435	-0.87546	0.322274	0.923297	0.628092	0.7854	20500000	0	5564496	10800000	31800000	16500000	11600000	33700000	7551859	3	0	2	4	5	2
sp|P68032|ACTC_HUMAN	P68032	ACTC_HUMAN	ACTC1	Actin, alpha cardiac muscle 1	1	15	72	0	308	2.27624	2.87766	3.48192	-1.4549	2.03458	2.04665	3.4699	2.56468	2.46041					0.757339	0.458828	2.00316	1.64727	0.0335091	0.991123	0.046943	0.0992109	0.74278	1	-1.95622	-1.61877	303000000	409000000	543000000	17400000	228000000	214000000	954000000	339000000	295000000	5	7	10	8	9	9
sp|P23528|COF1_HUMAN	P23528	COF1_HUMAN	CFL1	Cofilin-1	1	5	30	13	30	-0.637814	-0.970476	-0.63941	-0.335604	-0.505528	-0.676892	1.67535	-1.28587	-2.0217					0.754608	0.460785	-0.243225	-1.64192	0.0627943	0.995513	-0.205159	-0.180715	0.0110698	0.998957	0.0380662	0.0335638	40200000	28400000	31200000	37800000	39200000	32400000	275000000	23500000	13200000	3	2	3	4	3	4
sp|Q01650|LAT1_HUMAN	Q01650	LAT1_HUMAN	SLC7A5	Large neutral amino acids transporter small subunit 1	1	5	23	22	23	-2.52068	-2.17771	-5.54888	-1.84256	-1.04878	-1.91871	-3.73932	-0.778687	-1.90622					0.752457	0.459447	-1.81241	-1.63771	0.39083	0.929806	-1.27435	-0.926551	0.233049	0.945952	0.53806	0.593591	10900000	12300000	0	13300000	26900000	13700000	6446955	33400000	14300000	2	2	1	2	3	2
sp|Q13547|HDAC1_HUMAN	Q13547	HDAC1_HUMAN	HDAC1	Histone deacetylase 1	0.9993	2	9	1	9	-2.89209	-4.37793	-4.9295	-3.27394	-2.4198	-3.22266	-4.4287	-3.48398	-3.49638					0.752345	0.456575	-1.09437	-1.63749	0.142823	1	-0.263485	-0.385133	0.930043	0.978537	0.830887	1.98979	8426017	0	0	4931334	10400000	5548697	0	5121191	4.74951e+06	1	1	0	1	3	1
sp|Q12905|ILF2_HUMAN	Q12905	ILF2_HUMAN	ILF2	Interleukin enhancer-binding factor 2	1	6	32	32	32	-1.14931	-4.46083	-2.1304	-1.37428	-0.246795	-1.02806	-2.25802	-2.3169	-1.63146					0.751787	0.453739	-1.69713	-1.6364	0.195146	0.993146	-0.511387	-0.508214	1.38608	0.765067	1.18575	2.9709	28200000	2.52707e+06	11100000	18400000	46900000	25400000	18000000	11500000	17300000	5	2	2	4	6	4
sp|P18621|RL17_HUMAN	P18621	RL17_HUMAN	RPL17	Large ribosomal subunit protein uL22	1	5	77	77	77	1.84042	1.25699	0.610464	1.57383	2.31021	1.85978	0.85746	1.65139	1.55046					0.751493	0.452272	-0.678651	-1.63582	0.0965758	0.993442	-0.117147	-0.269863	0.787772	0.998523	0.561504	1.70699	224000000	133000000	74200000	142000000	276000000	188000000	156000000	180000000	157000000	10	8	6	9	11	10
sp|P09874|PARP1_HUMAN	P09874	PARP1_HUMAN	PARP1	Poly [ADP-ribose] polymerase 1	1	62	889	889	889	6.96601	6.73065	7.35748	5.58521	6.5789	6.83169	5.35751	6.22966	6.60567					0.746267	0.454748	0.686113	1.62559	1.08728	0.731535	0.953767	2.31266	0.193557	0.957514	0.267654	0.504572	7820000000	5910000000	7970000000	2290000000	5320000000	5900000000	3530000000	4300000000	5220000000	127	100	110	65	115	104
sp|P0DOX8|IGL1_HUMAN	P0DOX8	IGL1_HUMAN		Immunoglobulin lambda-1 light chain	1	7	53	0	53	6.6724	6.85902	7.69918	5.6102	6.68349	6.64114	6.16311	6.59521	6.64386					0.743933	0.454073	0.765261	1.62102	0.80321	0.772894	0.609476	1.73736	0.151919	0.968577	-0.155785	-0.40703	6380000000	6460000000	10100000000	2330000000	5720000000	5170000000	6170000000	5540000000	5360000000	6	6	6	3	8	4
sp|E9PAV3|NACAM_HUMAN	E9PAV3	NACAM_HUMAN	NACA	Nascent polypeptide-associated complex subunit alpha, muscle-specific form	1	2	8	0	8	-2.99411	-3.15831	-4.76226	-2.65564	-2.92184	-2.56003	-2.51147	-3.11733	-4.8018					0.739265	0.457285	-0.925721	-1.61189	0.0632029	0.998935	-0.161358	-0.181823	0.478417	0.949434	0.764363	1.10192	7850755	6233259	0	7.56992e+06	7.34349e+06	8783431	15100000	6603029	0	1	1	0	1	1	1
sp|P02662|CASA1_BOVIN	P02662	CASA1_BOVIN	CSN1S1	Alpha-S1-casein	1	6	87	87	87	2.28099	3.19039	2.73251	2.47393	2.29445	2.00563	0.761883	1.19296	2.18065					0.738836	0.455277	0.476627	1.61105	1.28403	0.750769	1.35613	2.73831	0.931092	1	0.879503	1.99191	304000000	508000000	323000000	265000000	273000000	208000000	146000000	131000000	243000000	10	11	7	10	11	11
sp|P16615|AT2A2_HUMAN	P16615	AT2A2_HUMAN	ATP2A2	Sarcoplasmic/endoplasmic reticulum calcium ATPase 2	1	22	124	73	124	0.327682	1.12057	1.13858	1.34295	1.1442	1.46506	0.514572	1.06643	1.08873					0.736729	0.453293	-0.455125	-1.60693	0.0284174	0.993221	-0.0276318	-0.0845772	0.953874	0.988108	0.427493	2.03793	78500000	121000000	107000000	121000000	123000000	143000000	123000000	120000000	114000000	9	11	11	14	16	14
sp|P22392|NDKB_HUMAN	P22392	NDKB_HUMAN	NME2	Nucleoside diphosphate kinase B	1	6	26	0	26	-2.25544	-1.58106	-3.56599	-1.73797	-1.37204	-1.43178	-0.735849	-1.2982	-4.69683					0.7364	0.450595	-0.953565	-1.60629	0.0565484	0.993653	-0.223871	-0.16369	0.23021	0.946551	0.729695	0.587291	13100000	18600000	0	14300000	21500000	19200000	51700000	23300000	0	1	2	0	1	4	4
sp|O00767|SCD_HUMAN	O00767	SCD_HUMAN	SCD	Stearoyl-CoA desaturase	1	2	14	14	14	-1.08919	-1.23758	-0.0919228	-1.398	-1.29369	-1.47758	-3.62196	-1.47589	-1.36565					0.735589	0.449112	0.583525	1.6047	0.758064	0.728078	1.34827	1.64869	0.446527	0.913347	0.764743	1.03856	29400000	23600000	45600000	18100000	22700000	18600000	6993354	20600000	20800000	3	2	2	1	2	1
sp|Q02413|DSG1_HUMAN	Q02413	DSG1_HUMAN	DSG1	Desmoglein-1	1	21	140	140	140	2.48839	1.91595	1.5264	1.3189	1.19038	1.80503	3.11702	1.22563	1.23312					0.734345	0.447788	0.538811	1.60227	0.0595409	0.99763	0.118324	0.17187	0.254393	0.940465	-0.420487	-0.640526	351000000	210000000	140000000	119000000	127000000	181000000	747000000	134000000	126000000	24	17	11	11	14	12
sp|P46778|RL21_HUMAN	P46778	RL21_HUMAN	RPL21	Large ribosomal subunit protein eL21	1	6	45	45	45	0.492495	0.832518	1.06954	1.20544	0.969874	1.08655	0.605482	1.05435	1.15066					0.732943	0.445895	-0.289103	-1.59953	0.228959	0.98856	-0.138646	-0.584509	0.343799	0.940729	0.150457	0.830189	88000000	99100000	102000000	110000000	109000000	110000000	131000000	119000000	119000000	4	4	5	5	7	6
sp|P60660|MYL6_HUMAN	P60660	MYL6_HUMAN	MYL6	Myosin light polypeptide 6	1	5	27	18	27	-4.37489	-2.17771	-0.982298	-0.418066	-1.66903	-0.261853	0.981449	-1.2555	-1.04928					0.726928	0.449372	-1.72865	-1.58778	0.780431	0.769783	-2.07052	-1.69256	0.151642	0.963802	-0.341871	-0.406367	0	12300000	24600000	35700000	17500000	43200000	170000000	24000000	25900000	1	1	3	4	2	4
sp|P50454|SERPH_HUMAN	P50454	SERPH_HUMAN	SERPINH1	Serpin H1	1	5	13	13	13	-3.77673	-2.96674	-2.93862	-3.36243	-1.77151	-1.4545	-4.45609	-3.09582	-4.68862					0.724881	0.450104	-1.03122	-1.58378	0.683105	0.743639	0.852813	1.50228	1.14846	1	1.88403	2.44211	4563705	0	6339040	4637935	16300000	18900000	3.9227e+06	6.70222e+06	0	1	1	1	1	4	3
sp|P63261|ACTG_HUMAN	P63261	ACTG_HUMAN	ACTG1	Actin, cytoplasmic 2	1	20	376	21	376	6.05543	6.29182	7.3115	5.5789	6.06665	6.03651	6.69812	6.03989	5.89065					0.724086	0.448782	0.658899	1.58223	0.305049	0.942167	0.343365	0.749195	0.463968	0.933848	-0.315533	-1.07327	4160000000	4360000000	7720000000	2280000000	3730000000	3400000000	8940000000	3770000000	3180000000	44	39	39	34	39	38
sp|P14923|PLAK_HUMAN	P14923	PLAK_HUMAN	JUP	Junction plakoglobin	1	26	218	198	218	2.78795	3.12948	2.04817	2.26957	1.90905	2.21208	4.38584	1.85302	2.63522					0.708834	0.465691	0.524967	1.55245	0.137436	0.988066	-0.302827	-0.372053	0.474124	0.948983	-0.827794	-1.09342	432000000	487000000	201000000	230000000	209000000	240000000	1800000000	207000000	333000000	26	27	17	19	19	23
sp|P14625|ENPL_HUMAN	P14625	ENPL_HUMAN	HSP90B1	Endoplasmin	1	24	101	82	110	-0.031477	0.377628	-0.0179214	0.13006	0.49631	0.67151	0.286304	1.45416	-0.189571					0.70793	0.463045	-0.323217	-1.55068	0.331561	0.935486	-0.407553	-0.804783	0.0567242	0.971701	-0.0843366	-0.164171	61200000	72300000	48000000	52200000	78500000	82500000	105000000	157000000	47000000	9	8	6	10	14	10
sp|P62424|RL7A_HUMAN	P62424	RL7A_HUMAN	RPL7A	Large ribosomal subunit protein eL8	1	12	85	85	85	2.38179	2.85634	3.0589	3.49554	3.03141	2.97407	2.46384	2.72939	3.1262					0.704773	0.46339	-0.401335	-1.54452	0.00884072	0.99543	-0.00747108	-0.0268717	0.709265	0.981463	0.393864	1.55329	326000000	403000000	405000000	538000000	455000000	407000000	475000000	380000000	468000000	9	10	9	8	11	10
sp|P04083|ANXA1_HUMAN	P04083	ANXA1_HUMAN	ANXA1	Annexin A1	1	14	50	50	50	-0.719009	-2.31287	-3.38267	-0.805088	-1.08682	-0.929278	3.10539	-0.566202	-2.05486					0.702074	0.462517	-1.19779	-1.53926	0.599205	0.794372	-2.29962	-1.33883	0.290123	0.951058	-1.10184	-0.717534	38000000	11200000	4659640	27300000	26200000	27200000	741000000	38700000	12900000	5	2	1	4	5	6
sp|Q9NSD9|SYFB_HUMAN	Q9NSD9	SYFB_HUMAN	FARSB	Phenylalanine--tRNA ligase beta subunit	1	3	10	10	10	-3.69228	-3.17391	-2.48684	-4.7864	-3.74611	-3.36056	-3.06337	-3.05521	-2.78243					0.701231	0.459933	0.846677	1.53762	0.156194	0.999631	-0.150673	-0.417245	1.07598	1	-0.99735	-2.28899	4.83882e+06	6166209	8670066	0	4.14738e+06	5042902	10300000	6893573	7790559	1	2	1	0	1	1
sp|P56192|SYMC_HUMAN	P56192	SYMC_HUMAN	MARS1	Methionine--tRNA ligase, cytoplasmic	1	7	21	21	21	-3.192	-1.67728	-1.54977	-1.50553	-0.839467	-1.46215	-3.18357	-1.4075	-1.33138					0.696504	0.464644	-0.870634	-1.5284	0.0722736	0.999725	-0.165532	-0.206215	0.476391	0.948966	0.705102	1.09791	0	17400000	16600000	16800000	31100000	18800000	9476612	21600000	21300000	0	2	2	2	5	2
sp|P22234|PUR6_HUMAN	P22234	PUR6_HUMAN	PAICS	Bifunctional phosphoribosylaminoimidazole carboxylase/phosphoribosylaminoimidazole succinocarboxamide synthetase	1	4	15	15	15	-1.50096	-1.61243	-2.45631	-2.3062	-2.15445	-2.62359	-3.31787	-2.06436	-2.69064					0.693091	0.463978	0.504846	1.52174	0.820416	0.788759	0.834388	1.77129	0.353756	0.950008	0.329542	0.850752	22100000	18200000	8855489	9644592	12500000	8404862	8634274	13700000	8302349	3	2	1	1	3	1
sp|P62857|RS28_HUMAN	P62857	RS28_HUMAN	RPS28	Small ribosomal subunit protein eS28	1	2	17	17	17	-1.00346	-0.784834	-0.095089	-2.11649	-2.61954	-0.405717	-1.42344	-0.7236	-0.586309					0.682252	0.474132	1.08612	1.50061	0.306163	0.943011	0.283321	0.751547	0.48627	0.949562	-0.802799	-1.11745	31200000	32300000	45500000	11000000	9055323	39100000	32100000	34700000	35700000	2	2	2	1	2	2
sp|P22102|PUR2_HUMAN	P22102	PUR2_HUMAN	GART	Trifunctional purine biosynthetic protein adenosine-3	1	10	54	54	54	-0.998846	-0.749537	-1.1901	-1.23251	0.373618	0.458993	-5.10389	-0.355036	0.0107269					0.681093	0.473749	-0.846195	-1.49836	0.194324	0.992112	0.836572	0.506329	0.411783	0.902726	1.68277	0.968922	31300000	33100000	21300000	20300000	72100000	71200000	2.50368e+06	44800000	54000000	6	4	4	3	7	11
sp|O15427|MOT4_HUMAN	O15427	MOT4_HUMAN	SLC16A3	Monocarboxylate transporter 4	1	7	45	45	45	-1.75748	-0.985798	0.0836163	-0.335604	0.98305	-0.255191	-1.54042	0.780123	0.572346					0.676052	0.47613	-1.01731	-1.48853	0.378723	0.936833	-0.823906	-0.901923	0.0797677	0.970729	0.193401	0.226098	18500000	28100000	51500000	37800000	110000000	43400000	29600000	98400000	79700000	3	3	4	5	8	5
sp|Q6P5R6|RL22L_HUMAN	Q6P5R6	RL22L_HUMAN	RPL22L1	Ribosomal protein eL22-like	1	3	31	31	31	-1.23902	-3.48363	-6.08922	-1.89785	-1.97049	-0.152555	-2.10601	-2.4075	-2.17127					0.675311	0.473557	-2.26366	-1.48709	0.41706	0.935244	-1.37569	-0.979548	0.670056	0.932742	0.887966	1.47685	26500000	4.97491e+06	0	12800000	14200000	46600000	20000000	10800000	11900000	4	4	2	3	4	5
sp|P24534|EF1B_HUMAN	P24534	EF1B_HUMAN	EEF1B2	Elongation factor 1-beta	1	5	21	21	21	-0.854237	-3.2098	-4.6587	-0.875479	-1.26226	-1.56553	-0.810291	-1.02284	-5.91065					0.674417	0.472753	-1.67316	-1.48535	0.0563249	0.991803	-0.326316	-0.163077	0.330592	0.938201	1.34684	0.802764	34600000	0	0	26000000	23200000	17500000	49100000	28200000	0	5	0	1	4	2	2
sp|Q969Q0|RL36L_HUMAN	Q969Q0	RL36L_HUMAN	RPL36AL	Ribosomal protein eL42-like	0.997	3	18	9	18	0.827478	-2.41978	-2.10463	0.52632	0.379607	0.0139265	-0.819132	-0.225754	-0.242722					0.667854	0.477155	-1.53893	-1.47256	0.311746	0.941073	-0.803111	-0.763312	1.38709	0.819714	0.73582	2.97326	111000000	10400000	11300000	68700000	72400000	52300000	48800000	49000000	45300000	3	2	1	2	2	2
sp|Q71U36|TBA1A_HUMAN	Q71U36	TBA1A_HUMAN	TUBA1A	Tubulin alpha-1A chain	0.995	20	70	0	313	3.83881	4.27852	4.14195	4.48748	4.11906	4.40847	3.34355	4.22293	4.39795					0.665814	0.47817	-0.251912	-1.46859	0.100485	0.992535	0.0982838	0.279886	0.434883	0.909692	0.350196	1.0153	895000000	1080000000	858000000	1070000000	967000000	1100000000	874000000	1070000000	1130000000	9	7	6	9	7	9
sp|P78527|PRKDC_HUMAN	P78527	PRKDC_HUMAN	PRKDC	DNA-dependent protein kinase catalytic subunit	1	100	489	489	489	2.26188	3.37912	2.64978	3.33097	3.7904	2.95265	0.902975	3.76316	3.18362					0.661019	0.479302	-0.594412	-1.45925	0.0543562	0.992346	0.147011	0.15767	0.338101	0.923101	0.741423	0.818379	300000000	579000000	305000000	480000000	770000000	401000000	161000000	778000000	487000000	38	53	39	61	77	52
sp|P02533|K1C14_HUMAN	P02533	K1C14_HUMAN	KRT14	Keratin, type I cytoskeletal 14	1	48	635	322	768	6.66333	6.50377	6.66741	6.60088	6.16386	6.46001	8.30867	6.18882	6.3819					0.659347	0.478674	0.203255	1.45599	0.197257	1	-0.348295	-0.513045	0.329575	0.934273	-0.551549	-0.800646	6340000000	5050000000	4940000000	4630000000	3990000000	4560000000	27300000000	4180000000	4470000000	64	58	46	51	64	64
sp|P61254|RL26_HUMAN	P61254	RL26_HUMAN	RPL26	Large ribosomal subunit protein uL24	1	9	76	10	76	1.79461	1.90214	2.06245	2.26329	1.9364	2.09309	1.57206	2.13108	2.22162					0.658261	0.476168	-0.177856	-1.45388	0.0903192	0.997076	-0.055184	-0.253701	0.212517	0.973104	0.122672	0.547689	217000000	208000000	203000000	229000000	213000000	221000000	256000000	251000000	250000000	8	7	7	9	9	8
sp|P04075|ALDOA_HUMAN	P04075	ALDOA_HUMAN	ALDOA	Fructose-bisphosphate aldolase A	1	12	90	9	90	1.09915	-0.0169353	0.237579	1.34295	2.42086	0.440639	2.82236	0.783052	-0.126511					0.654651	0.481563	-0.961549	-1.44685	0.314818	0.939523	-0.719701	-0.769769	0.0819675	0.972863	0.241848	0.231889	134000000	55000000	57300000	121000000	298000000	70300000	609000000	98600000	49100000	12	8	6	12	12	8
sp|P53985|MOT1_HUMAN	P53985	MOT1_HUMAN	SLC16A1	Monocarboxylate transporter 1	1	3	27	27	27	-1.49445	-0.546576	-1.27376	-0.698174	-0.392318	-0.851834	-2.7275	-0.770073	-0.610762					0.653694	0.481016	-0.457486	-1.44498	0.131787	0.985092	0.264517	0.358244	0.447533	0.918193	0.722004	1.04057	22200000	38100000	20100000	29400000	42400000	28700000	13000000	33600000	35100000	2	4	2	3	4	3
sp|P34897|GLYM_HUMAN	P34897	GLYM_HUMAN	SHMT2	Serine hydroxymethyltransferase, mitochondrial	1	7	25	25	25	-0.998846	-3.76225	-6.68567	-2.4589	-0.881833	-0.603114	-4.29775	-0.694786	-3.34355					0.649537	0.483691	-2.50098	-1.43688	0.203799	0.996422	-1.0369	-0.527955	0.526801	0.960993	1.46408	1.19727	31300000	4101186	0	8675947	30200000	34100000	4.37777e+06	35400000	5280279	5	1	0	2	5	5
sp|P30837|AL1B1_HUMAN	P30837	AL1B1_HUMAN	ALDH1B1	Aldehyde dehydrogenase X, mitochondrial	1	7	21	11	21	-4.34438	-2.15444	-2.01792	-2.11649	-1.02748	-1.86699	-1.79567	-0.694786	-1.42946					0.641187	0.489887	-1.16859	-1.42062	0.869152	0.755667	-1.53227	-1.86789	0.323284	0.923741	-0.363679	-0.787513	0	12500000	12000000	11000000	27300000	14200000	24800000	35400000	19900000	1	2	1	2	3	1
sp|Q12931|TRAP1_HUMAN	Q12931	TRAP1_HUMAN	TRAP1	Heat shock protein 75 kDa, mitochondrial	1	7	22	22	31	-1.53398	-4.04264	-5.75973	-1.64992	-2.27475	-2.1341	-3.96031	-0.943222	-2.61484					0.639327	0.48851	-1.75919	-1.417	0.351088	0.945464	-1.27266	-0.845253	0.211267	0.971503	0.486533	0.544869	21600000	3.37679e+06	0	15200000	11500000	11800000	5.53137e+06	29800000	8750259	3	1	0	2	3	3
sp|P01861|IGHG4_HUMAN	P01861	IGHG4_HUMAN	IGHG4	Immunoglobulin heavy constant gamma 4	1	8	10	10	27	-4.23289	-6.0788	-4.42026	-3.1708	-4.46216	-4.11905	-1.04597	-2.05387	-2.0774					0.63799	0.488244	-0.993315	-1.4144	2.03039	0.333091	-3.18491	-4.69772	1.88415	0.5088	-2.19159	-4.25966	0	0	0	5.29678e+06	0	0	41700000	13800000	12700000	0	1	1	1	0	1
sp|P61619|S61A1_HUMAN	P61619	S61A1_HUMAN	SEC61A1	Protein transport protein Sec61 subunit alpha isoform 1	1	9	41	28	41	-1.46869	-0.930399	-0.13365	-0.810383	0.337142	0.178016	-1.86113	-0.276695	-0.911272					0.636485	0.486889	-0.745837	-1.41147	0.102854	1	0.172119	0.285935	0.719072	0.9768	0.917956	1.57243	22600000	29200000	44300000	27200000	70300000	58600000	23700000	47300000	28500000	3	2	4	3	6	8
sp|P39023|RL3_HUMAN	P39023	RL3_HUMAN	RPL3	Large ribosomal subunit protein uL3	1	13	126	116	126	2.03306	2.07207	2.40834	2.40708	2.35651	2.27673	1.57206	2.55186	2.44071					0.632985	0.487216	-0.175613	-1.40465	0.0170564	0.998803	-0.0170504	-0.0513784	0.195105	0.955728	0.158562	0.50812	256000000	234000000	258000000	253000000	285000000	251000000	256000000	336000000	291000000	14	12	11	14	12	17
sp|P53396|ACLY_HUMAN	P53396	ACLY_HUMAN	ACLY	ATP-citrate synthase	1	22	53	53	53	-0.879475	-3.50289	-0.994074	-0.0244026	-1.20735	-0.309382	-0.858086	0.831963	-0.614878					0.619676	0.50572	-1.27843	-1.37873	0.717751	0.719614	-1.57848	-1.56985	0.17915	0.96853	-0.300044	-0.471291	34000000	4.90892e+06	24400000	46900000	24100000	41800000	47500000	102000000	35000000	5	1	4	8	5	5
sp|Q9ULL4|PLXB3_HUMAN	Q9ULL4	PLXB3_HUMAN	PLXNB3	Plexin-B3	0.3751	1	4	4	4	-2.64501	-4.10117	-4.01302	-2.07767	-2.71713	-3.43264	-6.27007	-4.28824	-3.77015					0.619027	0.503204	-0.843924	-1.37746	0.593698	0.794932	1.18975	1.32809	1.11669	1	2.03368	2.37459	10000000	0	0	11300000	8463092	4797128	0	0	0	1	0	0	1	1	1
sp|P62841|RS15_HUMAN	P62841	RS15_HUMAN	RPS15	Small ribosomal subunit protein uS19	1	5	44	44	44	-0.177731	0.00648117	-0.515421	-0.25399	0.308122	0.21448	-0.537981	0.370939	0.306776					0.618057	0.502574	-0.318427	-1.37557	0.345591	0.942326	-0.275468	-0.833898	0.0430087	0.971398	0.0429592	0.12613	55300000	55900000	34000000	40000000	68900000	60100000	59300000	74100000	66300000	5	4	4	4	6	5
sp|P62753|RS6_HUMAN	P62753	RS6_HUMAN	RPS6	Small ribosomal subunit protein eS6	1	5	41	41	41	1.70549	2.0026	1.6545	2.39563	1.97648	1.82089	1.74198	2.22023	1.97009					0.61164	0.510148	-0.276798	-1.36307	0.467917	0.928723	-0.189901	-1.08111	0.146682	0.952061	0.0868963	0.394452	204000000	223000000	153000000	251000000	219000000	183000000	288000000	267000000	210000000	5	5	4	4	5	4
sp|Q6NZI2|CAVN1_HUMAN	Q6NZI2	CAVN1_HUMAN	CAVIN1	Caveolae-associated protein 1	1	14	135	135	135	1.98143	2.92962	2.92068	2.53782	3.43291	4.13491	2.26554	3.09323	4.54355					0.6079	0.512373	-0.757971	-1.35578	0.396157	0.923665	-0.690197	-0.937354	0.0280886	0.987738	0.0677745	0.0836273	247000000	424000000	368000000	277000000	601000000	910000000	414000000	489000000	1250000000	15	13	13	13	18	15
sp|Q8IYB1|M21D2_HUMAN	Q8IYB1	M21D2_HUMAN	MB21D2	Nucleotidyltransferase MB21D2	1	21	254	254	254	4.20048	4.69356	4.70773	4.7347	4.87235	4.70393	3.28459	4.58999	4.58899					0.60687	0.512449	-0.236401	-1.35377	0.336202	0.943148	0.3794	0.814435	0.633581	0.957047	0.615801	1.40581	1150000000	1440000000	1270000000	1270000000	1630000000	1350000000	839000000	1380000000	1290000000	23	24	25	27	38	32
sp|Q09666|AHNK_HUMAN	Q09666	AHNK_HUMAN	AHNAK	Neuroblast differentiation-associated protein AHNAK	1	45	78	78	78	-2.2014	-0.0195618	-2.99806	-0.442518	-0.501853	-0.650418	2.96438	-0.690716	-0.252308					0.60684	0.509961	-1.20808	-1.35371	0.762535	0.752204	-2.41346	-1.65745	0.449551	0.92121	-1.20538	-1.04459	13600000	54900000	6.08315e+06	35100000	39300000	33000000	672000000	35500000	45000000	2	3	1	4	7	2
sp|Q00325|S25A3_HUMAN	Q00325	S25A3_HUMAN	SLC25A3	Solute carrier family 25 member 3	1	12	126	126	126	2.96084	3.57021	3.4766	2.74601	3.05656	3.24182	1.92961	3.22563	3.2975					0.603422	0.512271	0.321087	1.34705	0.463696	0.925756	0.518306	1.07273	0.158165	0.966769	0.197219	0.421938	487000000	661000000	541000000	320000000	463000000	490000000	328000000	536000000	527000000	13	14	14	13	15	15
sp|A0A075B6K5|LV39_HUMAN	A0A075B6K5	LV39_HUMAN	IGLV3-9	Immunoglobulin lambda variable 3-9	0.9138	1	7	7	7	-2.46869	-1.46917	-1.70564	-2.26171	-2.05415	-3.40817	-6.22185	-2.64638	-2.85878					0.599329	0.513769	0.693508	1.33907	0.781448	0.776879	2.02784	1.69456	0.468805	0.942838	1.33433	1.08287	11300000	20100000	14900000	9946627	13400000	0	0	9152001	7.38899e+06	1	1	1	1	1	0
sp|P16403|H12_HUMAN	P16403	H12_HUMAN	H1-2	Histone H1.2	1	7	48	9	48	3.03869	2.65703	3.152	2.75051	2.83105	2.61353	2.12665	2.7445	2.86686					0.598619	0.511904	0.217546	1.33769	0.605773	0.79021	0.369904	1.35164	0.254569	0.946418	0.152358	0.640912	514000000	351000000	432000000	321000000	396000000	317000000	376000000	384000000	391000000	6	4	4	5	4	6
sp|Q96PK6|RBM14_HUMAN	Q96PK6	RBM14_HUMAN	RBM14	RNA-binding protein 14	0.9997	2	5	5	5	-3.13717	-3.72851	-3.14496	-3.11844	-4.37148	-4.32628	-4.57434	-3.40452	-4.08369					0.591425	0.518705	0.601852	1.32366	0.807819	0.774143	0.683968	1.74644	0.0531129	0.971441	0.0821162	0.154246	7.10961e+06	4198234	5494242	0	0	0	3.614e+06	0	0	1	1	1	0	0	0
sp|P33176|KINH_HUMAN	P33176	KINH_HUMAN	KIF5B	Kinesin-1 heavy chain	1	41	242	179	242	2.13635	2.8847	1.71904	2.64325	2.95991	2.56258	0.721806	1.50826	1.36436					0.586005	0.520986	-0.475216	-1.31309	1.17938	0.767273	1.04855	2.5085	2.31118	1	1.52377	5.63379	275000000	411000000	160000000	298000000	433000000	306000000	142000000	163000000	138000000	29	30	16	31	37	36
sp|P09651|ROA1_HUMAN	P09651	ROA1_HUMAN	HNRNPA1	Heterogeneous nuclear ribonucleoprotein A1	1	8	44	0	47	0.158218	-2.59448	-0.200298	0.494473	-0.231494	0.664496	0.751966	0.223471	-0.75775					0.584582	0.522226	-1.18801	-1.31031	0.417371	0.93822	-0.951417	-0.980172	0.171912	0.972459	0.236596	0.454391	69800000	9213909	42300000	67200000	47400000	82100000	145000000	66900000	31700000	6	1	4	6	4	7
sp|P23526|SAHH_HUMAN	P23526	SAHH_HUMAN	AHCY	Adenosylhomocysteinase	1	12	46	40	46	-0.277637	-1.96035	-3.24462	0.399071	-1.33888	-0.654798	-0.214594	0.136816	-0.952347					0.579421	0.525408	-1.296	-1.30024	0.74259	0.726906	-1.48416	-1.6184	0.114053	0.960521	-0.18816	-0.314253	51600000	14300000	5.12755e+06	62900000	22000000	32900000	74200000	63000000	27700000	5	2	1	7	5	6
sp|Q13643|FHL3_HUMAN	Q13643	FHL3_HUMAN	FHL3	Four and a half LIM domains protein 3	1	4	30	30	30	-0.471882	-0.604525	-0.734987	-0.580433	0.261306	-0.439313	-4.03329	-0.840464	-0.22374					0.57651	0.525794	-0.350985	-1.29456	0.390518	0.926128	1.09537	0.925919	0.526362	0.955413	1.44635	1.19641	45100000	36600000	29200000	31900000	66700000	38200000	5.2585e+06	32000000	45900000	3	2	4	4	5	3
sp|P51571|SSRD_HUMAN	P51571	SSRD_HUMAN	SSR4	Translocon-associated protein subunit delta	1	3	26	26	26	-3.34513	-0.388905	-1.37022	-0.522806	-0.479993	-0.726722	-1.78409	-0.719448	-0.598484					0.573717	0.526902	-1.12491	-1.2891	0.284001	0.955328	-0.667414	-0.704468	0.523378	0.950368	0.457499	1.19055	6.1552e+06	42500000	18800000	33200000	39900000	31300000	25000000	34800000	35400000	1	4	3	3	3	3
sp|P00338|LDHA_HUMAN	P00338	LDHA_HUMAN	LDHA	L-lactate dehydrogenase A chain	1	16	103	93	110	2.26188	1.45909	2.30401	2.56363	2.2185	2.37128	3.49687	2.57316	1.55046					0.572199	0.525037	-0.376143	-1.28614	0.353362	0.947521	-0.531837	-0.84994	0.097683	0.965646	-0.155695	-0.272708	300000000	153000000	240000000	282000000	259000000	268000000	972000000	341000000	157000000	11	6	10	15	11	13
sp|P20930|FILA_HUMAN	P20930	FILA_HUMAN	FLG	Filaggrin	1	19	55	55	55	0.390614	0.347382	-0.0824623	0.107779	-0.811898	0.0680666	1.88494	-0.577429	-0.397203					0.569736	0.523189	0.430529	1.28133	0.0356331	0.991371	-0.0849253	-0.105272	0.239689	0.938286	-0.515454	-0.608275	82000000	70800000	45900000	51400000	31700000	54300000	318000000	38400000	40700000	6	4	4	9	3	7
sp|P06733|ENOA_HUMAN	P06733	ENOA_HUMAN	ENO1	Alpha-enolase	1	18	129	120	129	1.23273	1.37163	1.51606	1.52211	1.39151	1.58131	3.76435	1.7445	1.55962					0.558264	0.538367	-0.124839	-1.2589	0.621576	0.789118	-0.982683	-1.38243	0.533832	0.953479	-0.857843	-1.21106	147000000	144000000	139000000	137000000	146000000	155000000	1170000000	192000000	158000000	11	9	10	11	10	18
sp|P23490|LORI_HUMAN	P23490	LORI_HUMAN	LORICRIN	Loricrin	0.8017	1	8	8	8	-1.55416	-1.73652	-2.8689	-2.05236	-5.48399	-2.82248	-2.12051	-2.83858	-2.56553					0.554765	0.543562	1.39975	1.25206	0.420332	0.936182	0.455016	0.986126	0.373323	0.935471	-0.944733	-0.890899	21300000	16700000	6652899	11500000	0	7322508	19800000	8.01043e+06	9054498	1	1	1	1	0	1
sp|P62249|RS16_HUMAN	P62249	RS16_HUMAN	RPS16	Small ribosomal subunit protein uS9	1	10	81	81	81	2.60671	2.65292	2.90887	2.16555	2.10256	2.89015	1.90298	2.78159	2.98376					0.553245	0.543982	0.336747	1.24909	0.184433	0.999293	0.166724	0.483548	0.152204	0.970884	-0.170023	-0.407713	381000000	350000000	365000000	214000000	239000000	384000000	322000000	394000000	424000000	8	7	7	7	8	11
sp|Q00610|CLH1_HUMAN	Q00610	CLH1_HUMAN	CLTC	Clathrin heavy chain 1	1	34	132	91	132	1.47601	0.335104	0.143967	1.74601	1.37162	0.741483	1.76188	1.29909	-0.2946					0.552449	0.543222	-0.634677	-1.24753	0.132951	0.988403	-0.270432	-0.361099	0.20432	0.961925	0.364246	0.52914	174000000	70200000	53700000	160000000	144000000	86600000	292000000	141000000	43700000	16	9	7	19	19	10
sp|A6NHL2|TBAL3_HUMAN	A6NHL2	TBAL3_HUMAN	TUBAL3	Tubulin alpha chain-like 3	0.9985	3	11	11	41	-4.94615	-1.42674	-4.33978	-2.68532	-1.80735	-2.03946	-3.10684	-2.21988	-2.0217					0.55213	0.541207	-1.39351	-1.2469	0.420696	0.944714	-1.12142	-0.986858	0.254519	0.943432	0.272093	0.640802	2029024	20700000	0	7.41579e+06	15900000	12600000	9994256	12300000	13200000	3	1	0	1	1	1
sp|P07814|SYEP_HUMAN	P07814	SYEP_HUMAN	EPRS1	Bifunctional glutamate/proline--tRNA ligase	1	21	75	71	75	0.147846	-1.81644	-1.28819	0.0358448	-0.34216	-0.405717	3.38102	0.774246	0.0107269					0.549215	0.542655	-0.74825	-1.2412	0.943616	0.715161	-2.37426	-2.01718	0.722619	1	-1.62601	-1.57936	69300000	15800000	19900000	48900000	43900000	39100000	897000000	98000000	54000000	10	3	3	7	10	8
sp|P32969|RL9_HUMAN	P32969	RL9_HUMAN	RPL9	Large ribosomal subunit protein uL6	1	4	35	35	35	-1.54067	-0.219357	0.201893	0.0210171	0.151225	0.219274	-0.00671768	0.307251	-0.911272					0.543759	0.548518	-0.649884	-1.23052	0.188879	0.993374	-0.315799	-0.493816	0.379372	0.930527	0.334085	0.903247	21500000	47800000	55900000	48400000	61800000	60300000	85700000	70900000	28500000	1	3	3	5	5	3
sp|Q9Y285|SYFA_HUMAN	Q9Y285	SYFA_HUMAN	FARSA	Phenylalanine--tRNA ligase alpha subunit	1	4	12	12	12	-2.33467	-3.91471	-2.34132	-4.20664	-5.3029	-2.56854	-4.59285	-1.71945	-1.78069					0.538543	0.554578	1.16246	1.2203	0.0526931	0.986815	-0.165906	-0.153088	0.464387	0.943516	-1.32836	-1.07411	12400000	0	9590192	0	0	8731781	3.56794e+06	17400000	15600000	2	0	2	0	1	1
sp|P0DMV8|HS71A_HUMAN	P0DMV8	HS71A_HUMAN	HSPA1A	Heat shock 70 kDa protein 1A	1	33	491	0	580	6.29163	6.43652	7.13901	6.07244	6.4154	6.35163	5.47141	6.09985	6.12851					0.535562	0.557027	0.342563	1.21445	1.00181	0.697891	0.72246	2.13555	0.728223	1	0.379897	1.59031	4900000000	4820000000	6850000000	3210000000	4750000000	4230000000	3820000000	3930000000	3750000000	53	51	52	49	63	56
sp|Q13247|SRSF6_HUMAN	Q13247	SRSF6_HUMAN	SRSF6	Serine/arginine-rich splicing factor 6	1	5	26	7	26	-1.37598	-4.97709	-1.41702	-1.12306	-1.16604	-1.22884	-1.80736	-0.876989	-1.60666					0.521624	0.579013	-1.41738	-1.1871	0.400156	0.943808	-1.15969	-0.94545	0.380859	0.932017	0.257688	0.906276	24100000	0	18200000	21900000	24800000	22100000	24600000	31200000	17600000	3	0	2	3	4	4
sp|P38159|RBMX_HUMAN	P38159	RBMX_HUMAN	RBMX	RNA-binding motif protein, X chromosome	1	4	11	7	11	-2.94501	-4.71303	-1.38565	-3.14578	-4.73009	-5.23131	-3.64771	-1.76151	-2.96266					0.517726	0.582281	1.3545	1.17944	0.0707364	0.999561	-0.223938	-0.202107	0.879272	1	-1.57843	-1.88805	8.12253e+06	0	18600000	5389445	0	0	6.86965e+06	16900000	6875670	2	0	1	2	0	0
sp|P11142|HSP7C_HUMAN	P11142	HSP7C_HUMAN	HSPA8	Heat shock cognate 71 kDa protein	1	42	680	519	748	7.36342	7.20311	8.09625	7.32909	7.08777	7.25099	6.65388	7.0011	7.27647					0.511861	0.589345	0.331643	1.16791	0.812607	0.785073	0.577112	1.75588	0.562709	0.919217	0.245469	1.26759	10300000000	8200000000	13300000000	7670000000	7570000000	7890000000	8670000000	7340000000	8310000000	78	68	76	69	81	86
sp|Q99729|ROAA_HUMAN	Q99729	ROAA_HUMAN	HNRNPAB	Heterogeneous nuclear ribonucleoprotein A/B	1	2	9	9	9	-3.52793	-4.83119	-4.15341	-4.00254	-3.73276	-3.27406	-3.79426	-3.73485	-3.57677					0.507441	0.597791	-0.501058	-1.15921	0.542393	0.874658	-0.468883	-1.22784	0.0496705	0.969393	0.0321757	0.144725	5.42268e+06	0	0	2.97601e+06	4.18592e+06	5354512	6.20607e+06	4.3038e+06	4492094	1	0	0	1	2	1
sp|P07737|PROF1_HUMAN	P07737	PROF1_HUMAN	PFN1	Profilin-1	1	7	60	60	60	1.20299	0.22629	1.47393	2.24426	0.915936	1.61807	1.64352	1.96689	0.720181					0.5074	0.595203	-0.625019	-1.15913	0.374972	0.935589	-0.475794	-0.894268	0.100014	0.966087	0.149225	0.278683	144000000	65100000	135000000	226000000	105000000	159000000	269000000	224000000	88300000	9	3	5	8	5	7
sp|P10809|CH60_HUMAN	P10809	CH60_HUMAN	HSPD1	60 kDa heat shock protein, mitochondrial	1	23	253	253	253	3.4081	3.58325	3.68483	4.12105	3.5789	3.62937	2.90521	3.50161	3.31112					0.497998	0.605293	-0.217713	-1.14061	0.758873	0.734059	0.31941	1.65027	1.02236	1	0.537123	2.17776	664000000	667000000	625000000	830000000	665000000	641000000	645000000	649000000	532000000	29	24	23	30	27	30
sp|Q96P63|SPB12_HUMAN	Q96P63	SPB12_HUMAN	SERPINB12	Serpin B12	1	9	64	64	64	0.0420513	-0.23148	-0.449078	-0.176746	-0.0649557	0.27558	1.74698	-0.276695	0.516993					0.497407	0.604103	-0.224128	-1.13944	0.653851	0.787143	-0.875263	-1.44529	0.466183	0.940619	-0.651134	-1.07767	64400000	47400000	35600000	42200000	53200000	62700000	289000000	47300000	76700000	7	6	5	4	7	9
sp|Q16891|MIC60_HUMAN	Q16891	MIC60_HUMAN	IMMT	MICOS complex subunit MIC60	1	19	108	108	108	2.45513	2.13244	-0.769995	2.7141	2.46848	2.16937	-0.260021	2.04828	2.35913					0.495418	0.604872	-1.17813	-1.13552	0.028039	0.991029	-0.109937	-0.0834838	0.564005	0.924234	1.06819	1.27013	343000000	244000000	28500000	313000000	308000000	233000000	71900000	237000000	275000000	13	10	8	12	18	14
sp|Q5T9A4|ATD3B_HUMAN	Q5T9A4	ATD3B_HUMAN	ATAD3B	ATPase family AAA domain-containing protein 3B	1	12	8	8	68	-3.89129	-4.29464	-3.26848	-3.56758	-2.39232	-3.73391	-6.06806	-3.12926	-5.23118					0.495155	0.603779	-0.586866	-1.135	0.463948	0.930235	0.991363	1.07323	0.746333	1	1.57823	1.62572	4215347	0	5043418	4.02318e+06	10600000	3.89305e+06	0	6.54867e+06	1.42699e+06	1	0	1	1	2	1
sp|P84085|ARF5_HUMAN	P84085	ARF5_HUMAN	ARF5	ADP-ribosylation factor 5	1	6	11	11	33	-4.83884	-3.62629	-2.88654	-4.86477	-5.08124	-3.77191	-3.98922	-3.91682	-3.51529					0.492146	0.604085	0.78875	1.12906	0.0130562	0.99969	0.0232199	0.0395002	0.822491	1	-0.765531	-1.77539	0	4506505	6.57204e+06	0	0	3.79185e+06	5.4216e+06	3793796	4.68769e+06	0	1	2	0	1	2
sp|Q14764|MVP_HUMAN	Q14764	MVP_HUMAN	MVP	Major vault protein	1	31	187	187	187	1.45091	2.30499	1.99703	0.687117	1.55042	1.97761	1.19411	2.59417	3.3486					0.491717	0.601536	0.512596	1.12821	0.27242	0.952826	-0.461313	-0.679608	0.590734	0.913	-0.973909	-1.32231	171000000	275000000	194000000	76800000	163000000	204000000	197000000	346000000	546000000	15	21	16	14	17	22
sp|P40939|ECHA_HUMAN	P40939	ECHA_HUMAN	HADHA	Trifunctional enzyme subunit alpha, mitochondrial	1	7	16	16	16	-3.9119	-4.48336	-3.65362	-3.6444	-3.98077	0.440639	-4.67649	-1.62323	-1.63146					0.489788	0.601378	-1.62145	-1.1244	0.585853	0.795757	-1.37256	-1.31279	0.0488524	0.965511	0.248885	0.142454	0	0	3.86178e+06	3.81456e+06	3524799	70300000	3.36696e+06	18600000	17300000	0	0	1	1	1	3
sp|O96013|PAK4_HUMAN	O96013	PAK4_HUMAN	PAK4	Serine/threonine-protein kinase PAK 4	0.8279	1	6	6	6	-4.68927	-2.59757	-2.57397	-4.74337	-6.16779	-2.89086	-3.88342	-3.22833	-2.54336					0.484344	0.60564	1.31374	1.11365	0.0287767	0.994971	-0.0685639	-0.0856147	0.604541	0.929067	-1.3823	-1.34923	0	9194196	8161951	0	0	6.98352e+06	5834154	6.11406e+06	9194673	0	1	1	0	0	1
sp|P62854|RS26_HUMAN	P62854	RS26_HUMAN	RPS26	Small ribosomal subunit protein eS26	1	4	31	11	31	1.26188	1.14422	1.72803	2.07513	1.47781	1.47511	0.902975	1.49939	1.50377					0.484314	0.603633	-0.297976	-1.11359	0.102113	0.993664	0.0760008	0.284044	0.592215	0.917732	0.373977	1.3252	150000000	123000000	161000000	201000000	155000000	144000000	161000000	162000000	152000000	3	3	3	3	3	3
sp|P25398|RS12_HUMAN	P25398	RS12_HUMAN	RPS12	Small ribosomal subunit protein eS12	1	3	17	17	17	-0.328863	-0.784834	-1.10463	-4.26827	-1.44781	-0.383746	-1.06688	-0.592535	-0.519196					0.475381	0.618871	1.29383	1.09591	0.015503	0.99714	-0.0132414	-0.0467777	0.485355	0.944612	-1.30707	-1.11564	49800000	32300000	22600000	0	20400000	39700000	41100000	38000000	37400000	3	1	1	0	2	3
sp|P43686|PRS6B_HUMAN	P43686	PRS6B_HUMAN	PSMC4	26S proteasome regulatory subunit 6B	1	4	11	11	18	-3.11427	-3.24311	-3.20031	-3.18668	-3.22023	-3.52449	-3.13244	-3.63627	-4.011					0.4741	0.618314	0.12457	1.09337	0.72445	0.736582	0.407338	1.58294	0.43898	0.903767	0.282769	1.0235	7223321	5877428	5.28745e+06	5.2388e+06	5.97142e+06	4501241	9818463	4.60816e+06	3.32456e+06	2	1	1	1	1	1
sp|P62081|RS7_HUMAN	P62081	RS7_HUMAN	RPS7	Small ribosomal subunit protein eS7	1	5	67	67	67	1.22289	0.246099	1.47393	1.70021	1.16747	1.39265	0.902975	1.30928	1.0372					0.469393	0.626979	-0.439137	-1.08404	0.0927188	0.994982	-0.10218	-0.259917	0.797306	0.981714	0.336957	1.72574	146000000	66000000	135000000	155000000	125000000	136000000	161000000	142000000	110000000	10	5	7	6	6	7
sp|P84098|RL19_HUMAN	P84098	RL19_HUMAN	RPL19	Large ribosomal subunit protein eL19	1	4	25	25	25	0.733501	0.754757	0.923811	1.24426	0.844104	0.814567	0.490921	0.873783	0.956278					0.468851	0.624803	-0.163621	-1.08297	0.0681859	1	0.0303624	0.195268	0.41376	0.909073	0.193983	0.972906	104000000	93900000	92200000	113000000	99900000	91100000	121000000	105000000	104000000	4	2	2	3	3	3
sp|A2NJV5|KV229_HUMAN	A2NJV5	KV229_HUMAN	IGKV2-29	Immunoglobulin kappa variable 2-29	1	3	47	0	47	4.09646	5.27852	5.82757	4.37245	4.77155	4.34136	3.38584	4.33945	5.10133					0.468186	0.623216	0.572397	1.08165	0.483578	0.923294	0.791978	1.11213	0.159956	0.9655	0.219581	0.426193	1070000000	2160000000	2760000000	988000000	1520000000	1050000000	900000000	1160000000	1840000000	5	7	6	4	6	5
sp|P62861|RS30_HUMAN	P62861	RS30_HUMAN	FAU	Ubiquitin-like FUBI-ribosomal protein eS30 fusion protein	0.9294	1	9	9	9	-0.00115395	-4.79972	0.267481	0.575859	0.0671148	0.182931	-0.839977	0.015028	0.219313					0.467619	0.622	-1.78643	-1.08052	0.319858	0.936809	-1.30925	-0.780342	0.594023	0.944683	0.47718	1.32873	62500000	0	58500000	71100000	58300000	58800000	48100000	57900000	62400000	1	0	1	1	2	1
sp|Q96AG4|LRC59_HUMAN	Q96AG4	LRC59_HUMAN	LRRC59	Leucine-rich repeat-containing protein 59	1	5	32	32	32	-0.331764	-2.35204	-1.25948	-0.183599	-1.05954	-0.650418	-0.716448	-1.02797	-0.324623					0.464194	0.626769	-0.68324	-1.07372	0.432455	0.949558	-0.624748	-1.01044	0.062581	0.976734	0.058492	0.180137	49700000	10900000	20300000	42000000	26700000	33000000	52400000	28100000	42800000	5	3	1	5	3	3
sp|Q9P2J5|SYLC_HUMAN	Q9P2J5	SYLC_HUMAN	LARS1	Leucine--tRNA ligase, cytoplasmic	1	8	17	17	17	-2.69499	-2.97804	-4.47048	-3.06209	-3.10337	-1.60735	-4.51212	-1.64669	-3.59839					0.462375	0.62721	-0.790235	-1.07011	0.0435532	0.987626	-0.128769	-0.127659	0.270961	0.944026	0.661465	0.676463	9659494	7.06286e+06	0	5711344	6.47529e+06	17000000	3.7733e+06	18300000	4.42528e+06	1	3	0	1	2	3
sp|P53007|TXTP_HUMAN	P53007	TXTP_HUMAN	SLC25A1	Tricarboxylate transport protein, mitochondrial	1	7	34	34	34	-2.82471	-0.225407	-0.662718	-0.430241	-0.11181	-0.557309	-2.09166	-0.407503	-0.108988					0.462179	0.625076	-0.871157	-1.06972	0.133904	0.99246	-0.368228	-0.363431	0.327695	0.931267	0.50293	0.796726	8828886	47600000	30700000	35400000	51500000	35200000	20200000	43200000	49700000	1	4	3	4	7	3
sp|Q05639|EF1A2_HUMAN	Q05639	EF1A2_HUMAN	EEF1A2	Elongation factor 1-alpha 2	1	13	21	21	153	-1.72662	-1.85344	-1.16326	-0.937843	-1.30006	-1.59889	-5.21399	-1.2982	-2.48111					0.456474	0.628864	-0.302177	-1.05838	0.529115	0.867801	1.41666	1.20181	0.66275	0.916317	1.71884	1.46262	18900000	15400000	21700000	24900000	22600000	17100000	0	23300000	9600127	2	2	2	3	3	2
sp|P08708|RS17_HUMAN	P08708	RS17_HUMAN	RPS17	Small ribosomal subunit protein eS17	1	3	29	29	29	-0.789021	-0.454887	-0.686407	-0.23251	-0.300059	-0.773568	-0.948971	-0.451586	-0.236366					0.455831	0.627745	-0.208059	-1.0571	0.15723	0.999931	-0.0977974	-0.419712	0.151782	0.966042	0.110262	0.406702	36200000	40600000	30200000	40600000	45200000	30300000	44600000	41900000	45500000	4	4	2	3	3	3
sp|Q9UQ80|PA2G4_HUMAN	Q9UQ80	PA2G4_HUMAN	PA2G4	Proliferation-associated protein 2G4	1	6	16	16	16	-1.50096	-3.06166	-2.23831	-2.30131	-2.96752	-3.19064	-1.34899	-3.44345	-3.23789					0.454828	0.627524	0.552846	1.0551	0.195617	1	0.409802	0.509292	0.0696522	0.974556	-0.143044	-0.199203	22100000	0	10300000	9677344	7114612	5673252	33800000	5.26711e+06	0	4	0	2	2	1	1
sp|Q96IX5|ATPMK_HUMAN	Q96IX5	ATPMK_HUMAN	ATP5MK	ATP synthase membrane subunit K, mitochondrial	0.93	1	9	9	9	-2.12899	-1.43372	-6.0058	-2.14296	-1.99095	-0.764075	-1.41448	-1.52577	-1.87626					0.450443	0.631573	-1.55684	-1.04637	0.48166	0.92	-1.584	-1.10834	0.0197363	0.992458	-0.0271587	-0.0592799	14300000	20600000	0	10800000	14000000	30500000	32300000	19900000	14600000	1	1	0	1	1	1
sp|Q9P258|RCC2_HUMAN	Q9P258	RCC2_HUMAN	RCC2	Protein RCC2	0.3074	1	8	8	8	-3.04172	-3.81967	-3.23414	-2.40688	-3.59019	-2.78537	-3.30749	-3.03035	-3.02418					0.448234	0.631685	-0.4377	-1.04197	0.412634	0.938911	-0.244504	-0.970638	0.206851	0.964971	0.193196	0.53488	0	0	5164900	8994468	4620740	7513308	8696621	7013376	6588650	1	0	1	1	1	1
sp|P13010|XRCC5_HUMAN	P13010	XRCC5_HUMAN	XRCC5	X-ray repair cross-complementing protein 5	1	42	730	730	730	5.73003	5.92877	6.2582	6.12971	6.11233	6.15459	4.88834	5.80339	5.75768					0.444623	0.636267	-0.159877	-1.03476	0.66117	0.774912	0.4892	1.45954	1.02273	1	0.649077	2.17853	3320000000	3390000000	3720000000	3340000000	3850000000	3690000000	2550000000	3200000000	2900000000	85	76	83	75	95	93
sp|P53618|COPB_HUMAN	P53618	COPB_HUMAN	COPB1	Coatomer subunit beta	1	9	17	17	17	-4.15294	-3.81788	-3.20673	-3.91279	-2.06496	-3.31251	-3.1514	-1.86777	-6.66788					0.442335	0.634938	-0.629101	-1.0302	0.0394916	0.996791	0.169829	0.11622	0.200584	0.958414	0.79893	0.520638	0	0	5.26397e+06	3.16702e+06	13300000	5213698	9690326	15700000	0	0	0	2	1	3	1
sp|P68366|TBA4A_HUMAN	P68366	TBA4A_HUMAN	TUBA4A	Tubulin alpha-4A chain	1	19	305	20	305	4.48427	5.16749	5.14531	5.42549	4.98305	5.1817	4.48644	5.00503	5.13236					0.439461	0.636093	-0.264392	-1.02446	0.0674523	0.996213	0.0577482	0.193296	0.614571	0.938191	0.32214	1.36878	1400000000	2000000000	1720000000	2050000000	1760000000	1880000000	1930000000	1840000000	1880000000	29	32	29	34	34	36
sp|P62277|RS13_HUMAN	P62277	RS13_HUMAN	RPS13	Small ribosomal subunit protein uS15	1	7	84	84	84	2.52492	2.4638	2.30401	2.87117	2.32581	2.61807	2.26206	2.45874	2.92826					0.436994	0.637519	-0.174109	-1.01952	0.222555	0.987803	-0.118781	-0.570228	0.0770468	0.969677	0.0553277	0.218906	360000000	307000000	240000000	349000000	279000000	318000000	413000000	315000000	408000000	8	9	8	9	9	9
sp|P13639|EF2_HUMAN	P13639	EF2_HUMAN	EEF2	Elongation factor 2	1	27	221	212	221	1.98143	2.02825	2.24887	2.61884	2.23511	2.00563	2.78638	1.82487	1.87055					0.435804	0.63634	-0.200343	-1.01714	0.0811707	1	-0.0744165	-0.229794	0.128093	0.95616	0.125927	0.349165	247000000	227000000	231000000	293000000	262000000	208000000	594000000	203000000	196000000	23	19	21	24	29	24
sp|P50914|RL14_HUMAN	P50914	RL14_HUMAN	RPL14	Large ribosomal subunit protein eL14	1	4	39	39	39	1.29045	0.797148	0.86635	1.78163	1.04718	1.01943	0.920786	1.34936	1.11382					0.4353	0.634262	-0.2981	-1.01614	0.293433	0.943852	-0.143339	-0.724579	0.215944	0.971083	0.15476	0.555407	153000000	96700000	88600000	164000000	115000000	105000000	163000000	146000000	116000000	5	3	3	6	3	3
sp|P62241|RS8_HUMAN	P62241	RS8_HUMAN	RPS8	Small ribosomal subunit protein eS8	1	7	65	65	65	2.17772	2.07822	2.51606	2.53261	2.39151	2.29954	2.05184	2.49939	2.58227					0.43299	0.638192	-0.150553	-1.01151	0.222423	0.984564	-0.120497	-0.569934	0.0583871	0.973109	0.030056	0.168721	283000000	235000000	278000000	276000000	292000000	255000000	357000000	324000000	321000000	7	7	6	7	7	7
sp|P23396|RS3_HUMAN	P23396	RS3_HUMAN	RPS3	Small ribosomal subunit protein uS3	1	14	146	146	146	3.32077	3.49172	4.08886	2.85871	3.44962	3.60897	3.22669	3.54108	3.54124					0.430305	0.644183	0.32802	1.00614	0.316494	0.941519	0.197447	0.773288	0.200274	0.953246	-0.130573	-0.519933	625000000	626000000	827000000	346000000	608000000	632000000	806000000	667000000	624000000	14	17	16	12	18	17
sp|O75964|ATP5L_HUMAN	O75964	ATP5L_HUMAN	ATP5MG	ATP synthase subunit g, mitochondrial	1	3	15	15	15	-0.998846	-1.19541	-0.562868	-6.4354	-1.43374	-0.481465	-2.14996	-1.54768	-1.75321					0.429541	0.642449	1.86449	1.00461	1.60008	0.525556	0.897907	3.49038	0.20078	0.963954	-0.966587	-0.521084	31300000	24300000	32900000	0	20600000	37100000	19400000	19600000	15900000	2	2	2	0	2	2
sp|P27694|RFA1_HUMAN	P27694	RFA1_HUMAN	RPA1	Replication protein A 70 kDa DNA-binding subunit	1	17	122	122	122	1.152	1.70155	0.348984	0.720539	2.06588	2.29954	-0.180014	1.25757	1.73965					0.425861	0.645379	-0.627806	-0.997226	0.0640484	0.999865	0.128443	0.184112	0.426097	0.917744	0.756249	0.9977	139000000	181000000	61900000	78600000	233000000	255000000	76000000	137000000	179000000	13	14	7	11	17	15
sp|O60762|DPM1_HUMAN	O60762	DPM1_HUMAN	DPM1	Dolichol-phosphate mannosyltransferase subunit 1	1	6	22	22	22	-2.57462	-1.74518	-2.66287	-1.23963	-1.69397	-2.58183	-5.98202	-1.753	-2.2979					0.425601	0.642943	-0.48908	-0.996706	0.304303	0.939728	1.01675	0.747619	0.47083	0.947751	1.50583	1.08689	10500000	16600000	7674199	20200000	17200000	8651725	0	17000000	10900000	2	3	1	4	4	2
sp|P45880|VDAC2_HUMAN	P45880	VDAC2_HUMAN	VDAC2	Voltage-dependent anion-selective channel protein 2	1	6	40	40	40	-0.998846	-0.274734	-0.238312	-0.0305672	0.00646687	-0.56553	0.0100174	0.0446224	-0.695402					0.424673	0.643398	-0.307421	-0.994844	0.348587	0.941277	-0.290377	-0.840089	0.0186576	0.990125	0.0170441	0.0561048	31300000	46000000	41200000	46700000	55900000	35000000	86700000	59100000	33100000	3	4	4	5	5	4
sp|P00403|COX2_HUMAN	P00403	COX2_HUMAN	MT-CO2	Cytochrome c oxidase subunit 2	1	3	14	14	14	-4.77431	-2.7432	-1.11746	-1.7789	-2.39232	-1.14022	-3.40513	-0.458488	-2.18345					0.422777	0.646352	-1.10784	-0.991037	0.251542	0.978986	-0.862634	-0.6343	0.0943844	0.957661	0.245206	0.264219	0	8311438	22400000	13900000	10600000	23500000	8127525	41700000	11800000	2	1	2	1	1	2
sp|P43243|MATR3_HUMAN	P43243	MATR3_HUMAN	MATR3	Matrin-3	1	8	26	26	26	-1.16992	-5.66086	-1.93613	-1.65944	-1.67729	-1.35141	-2.36617	-0.876989	-1.20811					0.415983	0.652209	-1.35959	-0.97738	0.42038	0.940934	-1.43855	-0.986223	0.0589626	0.974323	-0.0789591	-0.170292	27800000	0	12700000	15100000	17400000	20300000	16700000	31200000	23200000	4	0	2	2	3	3
sp|P46783|RS10_HUMAN	P46783	RS10_HUMAN	RPS10	Small ribosomal subunit protein eS10	1	6	36	16	36	-0.446516	-1.72791	0.729824	-2.16993	-0.853452	-0.851834	-0.466782	0.253351	-1.59035					0.412727	0.65368	0.810205	0.970824	0.0460262	0.986904	0.119729	0.134581	0.425248	0.914943	-0.690475	-0.995997	45900000	16800000	80600000	10600000	30800000	28700000	62300000	68300000	17800000	4	2	6	1	4	4
sp|P22314|UBA1_HUMAN	P22314	UBA1_HUMAN	UBA1	Ubiquitin-like modifier-activating enzyme 1	1	9	26	26	26	-1.63065	-4.66329	-5.38753	-2.27444	-2.22542	-3.63108	-1.07391	-0.615498	-5.71591					0.404799	0.666296	-1.18351	-0.954834	0.288764	0.945304	-1.42538	-0.714639	0.049001	0.967448	-0.24187	-0.142866	20200000	0	0	9859275	11900000	4.18068e+06	40900000	37400000	0	3	0	0	5	2	1
sp|P02786|TFR1_HUMAN	P02786	TFR1_HUMAN	TFRC	Transferrin receptor protein 1	1	9	26	26	26	-1.34635	-1.91077	-0.46538	-1.48845	-3.29587	-1.17754	-5.31117	-1.94322	-1.88618					0.404073	0.665771	0.746452	0.953368	0.679486	0.744878	1.80602	1.49523	0.333269	0.934075	1.05957	0.808338	24600000	14800000	35200000	17000000	5666440	22900000	0	14900000	14500000	4	2	4	4	2	4
sp|O43175|SERA_HUMAN	O43175	SERA_HUMAN	PHGDH	D-3-phosphoglycerate dehydrogenase	1	10	78	78	78	1.36398	1.48711	1.61629	1.41277	1.89518	1.60897	1.0719	1.61075	0.636084					0.401989	0.666676	-0.149847	-0.949157	0.587028	0.799129	0.382879	1.31508	0.780375	0.992239	0.532726	1.69245	161000000	156000000	149000000	127000000	207000000	158000000	181000000	175000000	83300000	6	7	6	10	10	9
sp|P13647|K2C5_HUMAN	P13647	K2C5_HUMAN	KRT5	Keratin, type II cytoskeletal 5	1	54	503	371	952	6.61473	6.33741	6.20688	6.50756	5.99122	6.09879	8.25484	5.89509	6.10915					0.400075	0.666667	0.187152	0.945286	0.183156	0.994945	-0.366681	-0.480592	0.291073	0.951	-0.553833	-0.719559	6130000000	4500000000	3590000000	4340000000	3540000000	3550000000	26300000000	3410000000	3700000000	49	43	35	46	43	53
sp|O60506|HNRPQ_HUMAN	O60506	HNRPQ_HUMAN	SYNCRIP	Heterogeneous nuclear ribonucleoprotein Q	1	9	50	33	50	-0.670481	-1.22541	-0.461288	0.157436	0.10135	-1.20296	-0.781202	-0.381031	-0.644024					0.398938	0.665971	-0.471001	-0.942984	0.289456	0.949948	-0.18364	-0.716113	0.247367	0.93758	0.287361	0.62516	39300000	23800000	35300000	53200000	59700000	22500000	50100000	44000000	34300000	8	4	3	8	7	3
sp|Q99873|ANM1_HUMAN	Q99873	ANM1_HUMAN	PRMT1	Protein arginine N-methyltransferase 1	1	4	13	4	13	-2.39405	-3.66499	-5.61614	-2.76132	-3.24461	-2.99415	-1.29454	0.732426	-3.19331					0.398082	0.665542	-0.8917	-0.941252	0.832459	0.771231	-2.63992	-1.79509	0.697742	0.920356	-1.74822	-1.53081	11900000	0	0	7035233	5.87138e+06	6.50103e+06	35100000	95200000	5859811	2	0	0	1	1	1
sp|P00558|PGK1_HUMAN	P00558	PGK1_HUMAN	PGK1	Phosphoglycerate kinase 1	1	14	69	42	69	0.114147	-1.68559	-1.95903	-0.603226	-0.1836	-0.836833	2.64084	-0.038271	-1.38661					0.396356	0.664812	-0.635605	-0.937757	0.513712	0.88143	-1.58214	-1.17155	0.324232	0.926826	-0.946538	-0.789493	67700000	17300000	12500000	31400000	49000000	29000000	537000000	55800000	20500000	8	3	2	7	8	5
sp|P04844|RPN2_HUMAN	P04844	RPN2_HUMAN	RPN2	Dolichyl-diphosphooligosaccharide--protein glycosyltransferase subunit 2	1	12	72	72	72	-0.765305	-0.462011	0.19413	-0.390051	0.552188	-0.0830507	-1.94251	0.255461	-0.33477					0.395131	0.665112	-0.370757	-0.935275	0.174638	0.989246	0.329546	0.460771	0.418395	0.914111	0.700303	0.982233	36800000	40400000	55600000	36400000	81600000	48900000	22400000	68400000	42500000	5	7	8	8	8	10
sp|P01817|HV205_HUMAN	P01817	HV205_HUMAN	IGHV2-5	Immunoglobulin heavy variable 2-5	0.4365	1	11	11	11	0.733501	0.564526	1.08362	0.804327	0.690333	0.268661	-0.504316	0.268061	0.465292					0.388882	0.674273	0.206107	0.922597	1.01112	0.701037	0.717536	2.15466	0.689234	0.912	0.511428	1.51422	104000000	82300000	103000000	83300000	89800000	62400000	60700000	69000000	74000000	1	1	1	2	2	1
sp|Q13509|TBB3_HUMAN	Q13509	TBB3_HUMAN	TUBB3	Tubulin beta-3 chain	1	17	54	31	238	1.22289	1.7174	1.61629	1.755	1.45908	1.88262	0.549337	1.49045	2.00403					0.38648	0.675082	-0.180039	-0.917716	0.139987	0.995244	0.170918	0.378256	0.324665	0.930196	0.350957	0.790399	146000000	183000000	149000000	161000000	153000000	191000000	126000000	161000000	215000000	6	7	5	6	6	5
sp|P30101|PDIA3_HUMAN	P30101	PDIA3_HUMAN	PDIA3	Protein disulfide-isomerase A3	1	13	61	61	61	-0.204058	-1.81644	-1.64869	-0.996979	-0.163136	-0.923984	0.466875	0.579075	-3.48914					0.385429	0.673857	-0.528363	-0.915579	0.102612	0.998223	-0.408667	-0.285318	0.0295166	0.990307	0.119696	0.0877488	54300000	15800000	15500000	23900000	49700000	27300000	119000000	85600000	4.77343e+06	8	3	5	5	7	6
sp|P28074|PSB5_HUMAN	P28074	PSB5_HUMAN	PSMB5	Proteasome subunit beta type-5	1	2	6	6	6	-4.82177	-3.62086	-6.70386	-4.36249	-4.61838	-3.60696	-0.533125	-3.61868	-3.53544					0.378004	0.682448	-0.852892	-0.900456	0.852844	0.748684	-2.48642	-1.83548	0.703468	0.970238	-1.63353	-1.54198	0	0	0	0	0	4251146	59500000	4664679	4622660	0	0	0	0	0	1
sp|P07437|TBB5_HUMAN	P07437	TBB5_HUMAN	TUBB	Tubulin beta chain	1	21	366	58	370	4.64039	4.99937	5.21889	5.34592	4.84555	5.27817	4.2863	4.87378	5.09347					0.370304	0.696128	-0.203662	-0.884726	0.275334	0.953606	0.201698	0.68588	0.635897	0.956755	0.405361	1.41032	1560000000	1780000000	1810000000	1940000000	1600000000	2010000000	1680000000	1680000000	1830000000	35	34	37	46	41	48
sp|P33947|ERD22_HUMAN	P33947	ERD22_HUMAN	KDELR2	ER lumen protein-retaining receptor 2	1	2	19	9	19	-1.28324	-0.762672	-0.795528	-1.0152	-0.980687	-1.43178	-2.5502	-0.914463	-1.26519					0.367853	0.698106	0.195409	0.879709	0.527766	0.867136	0.62947	1.19916	0.347627	0.956526	0.43406	0.838105	25700000	32800000	28000000	23600000	28200000	19200000	14700000	30400000	22300000	2	2	2	2	2	2
sp|P49327|FAS_HUMAN	P49327	FAS_HUMAN	FASN	Fatty acid synthase	1	73	433	424	433	3.25223	2.35652	3.43604	3.81854	3.07513	3.21208	2.22669	3.554	2.49901					0.365542	0.700056	-0.353655	-0.874974	0.185624	1	0.255028	0.486303	0.584248	0.9164	0.608683	1.30966	596000000	285000000	526000000	673000000	469000000	480000000	403000000	673000000	303000000	56	33	44	59	54	42
sp|P62987|RL40_HUMAN	P62987	RL40_HUMAN	UBA52	Ubiquitin-ribosomal protein eL40 fusion protein	1	5	49	1	49	1.09915	1.98306	0.577024	1.25697	0.0295095	0.949042	4.45623	1.11373	1.70705					0.358377	0.712575	0.474572	0.860265	0.471392	0.922705	-1.20592	-1.088	0.700706	0.934955	-1.6805	-1.53659	134000000	220000000	72500000	114000000	56800000	100000000	1890000000	124000000	175000000	7	6	2	3	4	7
sp|Q8N1N4|K2C78_HUMAN	Q8N1N4	K2C78_HUMAN	KRT78	Keratin, type II cytoskeletal 78	1	15	87	76	98	2.04987	1.98961	0.532568	0.816401	1.13243	1.29387	1.9471	0.659382	1.40559					0.358072	0.710531	0.443115	0.859638	0.108662	1	0.18666	0.300677	0.255587	0.950051	-0.256455	-0.64313	259000000	221000000	70300000	84000000	122000000	127000000	332000000	90500000	142000000	12	9	6	7	10	10
sp|Q9H9B4|SFXN1_HUMAN	Q9H9B4	SFXN1_HUMAN	SFXN1	Sideroflexin-1	1	9	45	39	45	-0.320198	-0.17771	0.219847	-1.47158	-0.195426	0.0943937	-2.81913	0.216988	-0.383095					0.353579	0.718871	0.431517	0.850388	0.406198	0.941483	0.902393	0.957659	0.170194	0.972752	0.470875	0.45036	50100000	49200000	56600000	17200000	48600000	55300000	12200000	66600000	41100000	7	5	5	2	6	6
sp|O14908|GIPC1_HUMAN	O14908	GIPC1_HUMAN	GIPC1	PDZ domain-containing protein GIPC1	1	10	81	62	81	1.18281	2.10859	2.00445	1.86703	1.6529	0.382003	1.08776	0.575701	1.43575					0.352217	0.719153	0.46464	0.847581	0.886558	0.778925	0.732215	1.90259	0.195154	0.958136	0.267575	0.508232	142000000	240000000	195000000	174000000	175000000	67500000	183000000	85400000	145000000	9	10	7	10	9	6
sp|Q9UPV9|TRAK1_HUMAN	Q9UPV9	TRAK1_HUMAN	TRAK1	Trafficking kinesin-binding protein 1	1	28	204	204	204	2.48015	3.35399	2.26748	2.88761	3.22406	2.88262	0.848183	1.57739	2.10759					0.35215	0.716664	-0.297554	-0.847443	1.13295	0.787556	1.18949	2.40906	1.7527	0.561714	1.48704	3.8912	349000000	569000000	234000000	353000000	520000000	382000000	155000000	171000000	231000000	23	27	13	26	30	27
sp|P06753|TPM3_HUMAN	P06753	TPM3_HUMAN	TPM3	Tropomyosin alpha-3 chain	1	7	19	5	19	-1.82126	-5.77985	-2.37151	-1.84256	-3.31321	-1.35853	0.955763	-1.66255	-2.27167					0.349099	0.720124	-1.15277	-0.841146	0.666898	0.766161	-2.33139	-1.4707	0.439074	0.908176	-1.17862	-1.02368	17700000	0	9391591	13300000	5598722	20200000	167000000	18100000	11100000	2	0	1	2	2	2
sp|P27348|1433T_HUMAN	P27348	1433T_HUMAN	YWHAQ	14-3-3 protein theta	1	11	20	20	52	-1.57462	-2.24986	-3.22461	-2.69484	-2.5386	-3.08521	-0.319418	-2.58444	-3.97999					0.346971	0.722598	0.423189	0.836751	0.0156148	0.99903	-0.0550801	-0.0471095	0.167185	0.97437	-0.478269	-0.443284	21000000	11700000	5199150	7367002	9577904	6103350	69000000	9553485	0	3	2	1	1	2	1
sp|P53621|COPA_HUMAN	P53621	COPA_HUMAN	COPA	Coatomer subunit alpha	1	4	13	13	13	-2.52068	-3.8572	-2.5455	-2.00303	-2.7655	-2.8558	-3.44107	-1.73613	-2.82738					0.346815	0.720123	-0.433016	-0.836428	0.174276	0.987325	-0.306266	-0.459924	0.0787693	0.969606	0.12675	0.223463	10900000	0	8.32462e+06	11900000	8184003	7155312	7927512	17200000	7551598	1	0	1	3	1	2
sp|P0DTE2|HV511_HUMAN	P0DTE2	HV511_HUMAN	IGHV8-51-1	Probable non-functional immunoglobulin heavy variable 8-51-1	0.5099	1	8	8	8	-5.64478	-2.49851	-2.95577	-3.54786	-2.04342	-2.83738	-4.34562	-2.94396	-2.82705					0.34337	0.723549	-0.89013	-0.829302	0.107914	0.999538	-0.327476	-0.298782	0.358845	0.940371	0.562654	0.861226	0	9847699	6264132	4078538	13500000	7.24726e+06	4234893	7.44618e+06	7.55333e+06	0	1	1	1	1	1
sp|Q86YZ3|HORN_HUMAN	Q86YZ3	HORN_HUMAN	HRNR	Hornerin	1	22	241	241	241	3.04429	4.07822	3.15867	2.91994	3.04404	3.42413	2.81285	3.57105	3.22162					0.341456	0.724	0.297691	0.825337	0.223295	0.988026	0.22522	0.571882	0.0973935	0.964493	-0.072471	-0.271964	516000000	940000000	434000000	361000000	459000000	556000000	605000000	681000000	500000000	23	31	18	22	27	25
sp|O75131|CPNE3_HUMAN	O75131	CPNE3_HUMAN	CPNE3	Copine-3	0.6732	1	5	0	5	-3.72052	-3.66601	-3.62452	-5.8653	-3.74607	-3.33449	-3.87957	-5.34046	-4.56594					0.339867	0.724841	0.644938	0.822043	1.02696	0.7216	0.924971	2.18724	0.114152	0.962581	0.280033	0.314501	4745019	4384126	3.94046e+06	0	0	5.13484e+06	5849747	0	0	1	1	1	0	0	1
sp|Q9Y265|RUVB1_HUMAN	Q9Y265	RUVB1_HUMAN	RUVBL1	RuvB-like 1	1	6	25	25	25	-1.8626	-0.524035	-0.621031	-1.40599	-0.990954	-1.82692	-5.90562	-1.42093	-1.37959					0.339271	0.722716	0.405399	0.820807	0.536208	0.86483	1.89949	1.21572	0.4184	0.918363	1.49409	0.982243	17200000	38700000	31600000	18000000	28000000	14600000	0	21400000	20600000	2	3	3	3	5	2
sp|Q9P035|HACD3_HUMAN	Q9P035	HACD3_HUMAN	HACD3	Very-long-chain (3R)-3-hydroxyacyl-CoA dehydratase 3	1	3	10	10	10	-2.60237	-2.83103	-2.7929	-2.67433	-2.77548	-3.22418	-6.7166	-2.75296	-3.82155					0.336334	0.726896	0.149232	0.81471	0.642594	0.776	1.68827	1.42336	0.572551	0.921851	1.53904	1.28682	10300000	7.82053e+06	7012787	7472488	8127610	5.54289e+06	0	8500226	3.79109e+06	2	1	1	2	1	1
sp|P62314|SMD1_HUMAN	P62314	SMD1_HUMAN	SNRPD1	Small nuclear ribonucleoprotein Sm D1	0.9299	1	7	7	7	-2.94353	-2.87767	-2.80857	-4.75378	-2.89855	-2.61589	-3.88736	-3.03612	-4.96039					0.335593	0.725705	0.546152	0.81317	0.907071	0.762892	1.0847	1.94363	0.244087	0.941502	0.538549	0.617958	8.13085e+06	7.57175e+06	6937001	0	7.46301e+06	8449815	5818228	6985392	0	1	1	1	0	1	1
sp|P14866|HNRPL_HUMAN	P14866	HNRPL_HUMAN	HNRNPL	Heterogeneous nuclear ribonucleoprotein L	1	4	12	12	12	-1.72662	-4.84764	-4.36663	-2.41784	-3.78623	-2.03946	-2.02195	-2.52509	-2.52624					0.33557	0.723278	-0.899116	-0.813122	0.584112	0.795356	-1.2892	-1.30939	0.282368	0.949785	-0.390087	-0.700973	18900000	0	0	8926366	0	12600000	21200000	9954645	9304476	2	2	0	1	0	3
sp|P62937|PPIA_HUMAN	P62937	PPIA_HUMAN	PPIA	Peptidyl-prolyl cis-trans isomerase A	1	6	69	59	69	2.46351	1.7174	1.62593	2.20544	1.97648	2.31641	3.04779	2.6831	1.87789					0.335501	0.720867	-0.230494	-0.812979	0.619638	0.790044	-0.600643	-1.37865	0.441604	0.907842	-0.370149	-1.02874	345000000	183000000	150000000	220000000	219000000	258000000	712000000	368000000	197000000	10	4	5	9	7	7
sp|Q8NC74|RB8NL_HUMAN	Q8NC74	RB8NL_HUMAN	RBBP8NL	RBBP8 N-terminal-like protein	1	7	20	20	20	-2.64634	-0.767076	-3.80592	-0.47578	-0.807355	-3.04254	-3.12618	-4.2568	-4.78173					0.331945	0.723163	-0.964553	-0.805583	0.748623	0.724648	1.64846	1.6302	1.29927	0.785556	2.61302	2.77248	9990810	32700000	3.47489e+06	34300000	31800000	0	9861185	2.99729e+06	0	2	4	1	5	5	0
sp|P19013|K2C4_HUMAN	P19013	K2C4_HUMAN	KRT4	Keratin, type II cytoskeletal 4	1	8	8	8	453	-2.4185	-1.43372	-1.17662	-2.65334	-0.930413	-3.47008	-5.43486	-2.27975	-2.46857					0.331542	0.722318	0.674994	0.804745	0.721373	0.727321	1.71811	1.57693	0.340613	0.931757	1.04312	0.823591	11700000	20600000	21500000	0	29200000	4.67426e+06	0	11800000	9683914	1	1	1	0	1	1
sp|P41091|IF2G_HUMAN	P41091	IF2G_HUMAN	EIF2S3	Eukaryotic translation initiation factor 2 subunit 3	1	6	34	0	34	-0.962437	-1.9304	-1.76494	-0.580433	-1.07584	-1.85687	-1.24604	-0.928772	-1.89616					0.329323	0.723789	-0.381543	-0.80012	0.180236	0.994627	-0.195599	-0.473816	0.147842	0.955835	0.185944	0.397243	32100000	14600000	14300000	31900000	26400000	14300000	36300000	30100000	14400000	4	2	2	5	4	3
sp|P31151|S10A7_HUMAN	P31151	S10A7_HUMAN	S100A7	Protein S100-A7	1	7	38	26	38	-2.7052	-5.56816	-4.41296	-2.15638	-5.49758	-1.49318	5.22938	-2.8546	1.10133					0.32473	0.729158	-1.17973	-0.790535	1.02078	0.720863	-5.38747	-2.17452	0.729297	1	-4.20775	-1.59241	9591357	0	0	10700000	0	18400000	3230000000	7.92197e+06	115000000	1	0	1	2	1	1
sp|Q9BUN8|DERL1_HUMAN	Q9BUN8	DERL1_HUMAN	DERL1	Derlin-1	1	3	7	7	7	-3.24894	-1.8723	-2.75467	-2.30741	-2.72415	-5.1522	-6.13372	-3.11998	-4.76639					0.324347	0.727489	0.769286	0.789734	1.001	0.685429	2.04806	2.1339	0.441496	0.903863	1.27877	1.02852	6.57959e+06	15200000	7201105	0	8421981	1.45661e+06	0	6.59095e+06	0	1	2	1	0	1	1
sp|Q15185|TEBP_HUMAN	Q15185	TEBP_HUMAN	PTGES3	Prostaglandin E synthase 3	1	3	14	14	14	-1.25544	-2.79933	-2.5175	-1.19741	-2.54944	-1.30938	-1.56005	-1.20819	-5.63065					0.322726	0.72766	-0.505347	-0.786344	0.151857	1	0.608872	0.406883	0.305867	0.933427	1.11422	0.750923	26200000	7.99427e+06	8487773	20800000	9506207	20900000	29200000	24800000	0	3	1	1	2	1	2
sp|P81605|DCD_HUMAN	P81605	DCD_HUMAN	DCD	Dermcidin	1	3	19	19	19	1.24252	1.12057	0.887365	0.77104	0.393489	1.37128	0.244484	0.413149	0.376854					0.322455	0.725694	0.238214	0.785778	2.50447	0.168	0.738654	6.3616	0.799476	1	0.500439	1.73001	148000000	121000000	89900000	81400000	73100000	134000000	102000000	76300000	69600000	2	2	2	2	2	3
sp|P46379|BAG6_HUMAN	P46379	BAG6_HUMAN	BAG6	Large proline-rich protein BAG6	1	19	53	53	53	-4.49072	-3.28742	-2.79831	-5.4803	-1.08682	0.20967	-1.22631	0.720251	2.35387					0.32163	0.724844	-1.40633	-0.784052	1.6427	0.54225	-4.14142	-3.59958	0.610862	0.940069	-2.73509	-1.36155	0	5699651	6.98652e+06	0	26200000	59900000	36800000	94400000	274000000	0	1	3	1	3	7
sp|P06576|ATPB_HUMAN	P06576	ATPB_HUMAN	ATP5F1B	ATP synthase subunit beta, mitochondrial	1	24	266	266	266	3.03869	3.84736	4.27363	2.70948	3.70949	3.61807	2.39543	3.5324	3.46285					0.317402	0.730731	0.374215	0.775193	0.498786	0.902419	0.589668	1.14216	0.166773	0.972282	0.215453	0.442315	514000000	801000000	940000000	312000000	728000000	636000000	453000000	663000000	591000000	28	30	35	25	29	31
sp|Q08211|DHX9_HUMAN	Q08211	DHX9_HUMAN	DHX9	ATP-dependent RNA helicase A	1	19	75	75	75	1.03306	-1.14294	-0.648687	2.11757	-0.0248404	-0.454499	-1.16491	1.52586	-0.771469					0.316648	0.728774	-0.798933	-0.773611	0.0368612	0.994438	-0.116018	-0.108766	0.231723	0.945345	0.682915	0.59065	128000000	25200000	31000000	207000000	54700000	37800000	38400000	165000000	31400000	9	4	6	11	11	7
sp|P22695|QCR2_HUMAN	P22695	QCR2_HUMAN	UQCRC2	Cytochrome b-c1 complex subunit 2, mitochondrial	1	7	28	28	28	-1.20672	-1.01694	-0.313787	-4.29744	-0.440759	-0.73597	-2.56005	-0.153963	-1.86642					0.315681	0.728939	0.97891	0.771583	0.373047	0.939876	0.680995	0.890336	0.0730249	0.971209	-0.297914	-0.208219	27100000	27500000	39100000	0	41000000	31100000	14600000	51500000	14700000	3	3	4	0	5	4
sp|Q15365|PCBP1_HUMAN	Q15365	PCBP1_HUMAN	PCBP1	Poly(rC)-binding protein 1	1	9	28	17	28	-1.25544	-2.58537	-1.02394	-0.557997	-0.204358	-2.26185	-0.735849	-2.21988	-6.49896					0.313422	0.730654	-0.613518	-0.766837	0.354568	0.954328	1.52998	0.852425	0.510124	0.960872	2.14349	1.16449	26200000	9272256	23900000	32400000	48300000	10800000	51700000	12300000	0	5	1	2	5	6	2
sp|P00450|CERU_HUMAN	P00450	CERU_HUMAN	CP	Ceruloplasmin	1	14	45	45	45	-2.12899	0.841227	0.392601	-1.67868	-0.382146	-1.11587	-0.170553	-0.813663	0.345421					0.311241	0.733214	0.76051	0.762248	0.0292238	0.995244	-0.0854568	-0.0869047	0.77448	0.994706	-0.845967	-1.68088	14300000	99700000	63800000	14900000	42700000	23900000	76500000	32600000	68100000	2	5	4	2	4	4
sp|P08727|K1C19_HUMAN	P08727	K1C19_HUMAN	KRT19	Keratin, type I cytoskeletal 19	1	29	183	145	393	2.9549	3.12354	3.65921	3.14176	2.80532	3.23	2.17197	3.1282	3.047					0.306163	0.74265	0.186862	0.751546	0.550728	0.855039	0.463494	1.24416	0.344867	0.953055	0.276632	0.8324	485000000	485000000	614000000	421000000	389000000	486000000	388000000	501000000	443000000	20	17	18	19	22	24
sp|Q9UBM7|DHCR7_HUMAN	Q9UBM7	DHCR7_HUMAN	DHCR7	7-dehydrocholesterol reductase	1	5	16	16	16	-1.23902	-1.35867	-2.2666	-2.46267	-1.17772	-2.41708	-3.31886	-1.74454	-2.37959					0.304668	0.743098	0.397725	0.74839	0.6989	0.73322	0.859565	1.53307	0.302158	0.937514	0.46184	0.743084	26500000	21700000	10100000	8653308	24600000	9698347	8628355	17100000	10300000	3	2	1	1	3	1
sp|P28799|GRN_HUMAN	P28799	GRN_HUMAN	GRN	Progranulin	1	13	129	129	129	4.24981	3.97814	4.29647	4.24266	3.87765	4.08162	3.20687	3.77056	3.89428					0.301501	0.746684	0.107496	0.741695	1.10862	0.792211	0.550904	2.35753	0.872856	1	0.443408	1.87527	1190000000	877000000	955000000	903000000	818000000	877000000	795000000	782000000	797000000	18	13	14	14	16	13
sp|P07195|LDHB_HUMAN	P07195	LDHB_HUMAN	LDHB	L-lactate dehydrogenase B chain	1	14	125	118	125	2.5088	2.10257	2.55193	2.85035	2.39151	2.38734	1.81046	2.81417	1.86317					0.300489	0.746196	-0.155299	-0.739551	0.250575	0.977481	0.225166	0.632186	0.454938	0.924545	0.380465	1.05532	356000000	239000000	285000000	344000000	292000000	271000000	302000000	403000000	195000000	14	15	12	17	14	13
sp|P17844|DDX5_HUMAN	P17844	DDX5_HUMAN	DDX5	Probable ATP-dependent RNA helicase DDX5	1	9	38	15	38	0.212971	-2.54046	-0.49436	0.146547	-0.715096	-0.344316	-0.589998	-0.384314	-1.03818					0.299665	0.744868	-0.636328	-0.737806	0.115628	0.999296	-0.269784	-0.318203	0.508773	0.960662	0.366543	1.16183	72500000	9565476	34500000	52800000	33900000	40800000	57200000	43900000	26100000	9	1	3	5	5	4
sp|P0C0S5|H2AZ_HUMAN	P0C0S5	H2AZ_HUMAN	H2AZ1	Histone H2A.Z	0.9974	3	9	0	38	-2.38198	-2.46201	-1.95903	-1.7583	-2.13155	-2.3862	-2.05638	-2.47589	-2.0217					0.29689	0.748276	-0.175655	-0.731924	0.144225	1	-0.0830148	-0.388524	0.147591	0.953938	0.0926399	0.39664	12000000	10100000	12500000	14100000	12700000	9908109	20700000	10300000	13200000	1	1	1	1	1	1
sp|O60884|DNJA2_HUMAN	O60884	DNJA2_HUMAN	DNAJA2	DnaJ homolog subfamily A member 2	1	5	21	21	21	-3.97117	-3.04727	-3.36268	-4.43532	-1.87231	-2.22233	-3.03562	-1.77869	-0.896164					0.295302	0.749888	-0.617056	-0.728553	1.08046	0.727545	-1.55688	-2.29836	0.390763	0.92424	-0.939826	-0.926416	0	6.73195e+06	4724652	2.20473e+06	15200000	11100000	10500000	16700000	28800000	2	2	1	1	2	2
sp|P26640|SYVC_HUMAN	P26640	SYVC_HUMAN	VARS1	Valine--tRNA ligase	1	9	21	21	21	-3.75831	-4.3174	-2.06683	-1.69817	-2.32582	-4.01276	-4.55308	-1.1794	-5.71088					0.294003	0.751601	-0.701928	-0.725792	0.102716	1	0.433605	0.285582	0.302913	0.937477	1.13553	0.74468	0	2.79122e+06	11600000	14700000	11100000	3.20884e+06	3.66765e+06	25300000	0	1	1	2	3	3	1
sp|P06702|S10A9_HUMAN	P06702	S10A9_HUMAN	S100A9	Protein S100-A9	1	9	42	42	42	-0.623529	-3.08895	-4.23774	-2.51691	-2.50822	0.0303831	5.54862	-5.22659	1.02402					0.292824	0.751304	-0.985158	-0.723284	0.396874	0.933623	-3.09876	-0.938806	0.26012	0.952952	-2.1136	-0.652995	40600000	6.54027e+06	0	8333977	9781762	52900000	4030000000	0	109000000	1	1	0	1	1	3
sp|P39019|RS19_HUMAN	P39019	RS19_HUMAN	RPS19	Small ribosomal subunit protein eS19	1	6	65	65	65	0.353186	-0.23148	1.76344	0.459705	-0.811898	0.630717	0.430038	0.468786	0.854263					0.289943	0.753189	0.53554	0.717152	0.0242447	0.990236	0.0440191	0.0724736	0.444876	0.909055	-0.491521	-1.03527	79900000	47400000	165000000	65600000	31700000	80200000	116000000	79300000	96900000	7	6	8	7	5	8
sp|Q86V81|THOC4_HUMAN	Q86V81	THOC4_HUMAN	ALYREF	THO complex subunit 4	1	4	22	22	22	-1.04569	-2.15444	-2.59881	-2.6697	-1.39232	-3.26354	-2.80736	-1.44129	-2.75447					0.285191	0.760185	0.508873	0.707012	0.247138	0.974685	0.401391	0.624659	0.0520592	0.971604	-0.107482	-0.151338	30300000	12500000	8022644	7.4965e+06	21200000	5393693	12300000	21100000	7.94306e+06	4	3	1	1	4	1
sp|Q16531|DDB1_HUMAN	Q16531	DDB1_HUMAN	DDB1	DNA damage-binding protein 1	1	27	147	147	147	1.29045	1.91595	2.0906	1.38987	2.3666	2.39794	-0.665062	2.17076	2.51793					0.280151	0.77136	-0.285801	-0.696224	0.152875	1	0.424456	0.40932	0.267684	0.948506	0.710257	0.669387	153000000	210000000	207000000	125000000	287000000	273000000	54300000	258000000	307000000	12	12	12	10	25	25
sp|P78371|TCPB_HUMAN	P78371	TCPB_HUMAN	CCT2	T-complex protein 1 subunit beta	1	12	36	36	36	-3.55441	-2.80126	-5.08532	-1.92057	-2.57865	-4.70458	-2.27414	-0.400841	-1.66521					0.278744	0.771288	-0.745732	-0.693206	1.2769	0.731259	-2.36693	-2.72238	0.739866	1	-1.6212	-1.61307	5.32404e+06	7983604	0	12600000	9315664	1.98651e+06	17800000	43400000	16900000	1	2	3	5	4	2
sp|Q01813|PFKAP_HUMAN	Q01813	PFKAP_HUMAN	PFKP	ATP-dependent 6-phosphofructokinase, platelet type	1	16	85	68	85	0.143677	1.43052	0.754667	-0.200878	1.24609	0.0865469	-1.10601	0.654593	-1					0.277603	0.770275	0.399038	0.690756	0.861061	0.746486	1.2601	1.8518	0.524865	0.953669	0.861059	1.19347	69100000	150000000	82000000	41500000	132000000	55000000	40000000	90200000	26800000	12	12	11	7	14	6
sp|Q14527|HLTF_HUMAN	Q14527	HLTF_HUMAN	HLTF	Helicase-like transcription factor	1	4	13	13	13	-2.53398	-2.16603	-3.75858	-2.843	-4.00902	-2.8585	-4.87609	-3.5919	-5.01352					0.270855	0.780354	0.417309	0.676234	1.19103	0.8	1.67431	2.53368	0.99058	0.994588	1.257	2.11258	10800000	12400000	3590800	6647996	3456455	7141947	0	4752102	0	2	2	2	2	1	2
sp|P11387|TOP1_HUMAN	P11387	TOP1_HUMAN	TOP1	DNA topoisomerase 1	1	18	57	49	57	0.301722	-1.8723	-1.17662	-0.743029	-0.312882	-0.369283	-1.22239	0.286757	-0.916342					0.269226	0.779951	-0.440666	-0.672718	0.139903	0.992742	-0.298405	-0.378053	0.106973	0.962224	0.142262	0.296402	77100000	15200000	21500000	28500000	44800000	40100000	36900000	69900000	28400000	10	2	4	4	11	5
sp|P61978|HNRPK_HUMAN	P61978	HNRPK_HUMAN	HNRNPK	Heterogeneous nuclear ribonucleoprotein K	1	14	121	121	121	2.03306	1.60258	2.1653	2.10356	1.59401	1.62711	1.79606	1.37871	1.55962					0.268489	0.778921	0.158754	0.671126	0.786956	0.767956	0.35552	1.70538	0.409138	0.907179	0.196766	0.963592	256000000	169000000	218000000	205000000	168000000	160000000	299000000	149000000	158000000	18	12	14	12	13	11
sp|Q15233|NONO_HUMAN	Q15233	NONO_HUMAN	NONO	Non-POU domain-containing octamer-binding protein	0.9999	3	20	10	20	-0.76923	-2.31287	-1.77506	-1.03987	-1.29369	-1.59889	-1.14624	-1.2495	-2.01081					0.254909	0.79768	-0.30824	-0.641653	0.102245	0.996238	-0.150203	-0.28438	0.190991	0.954924	0.158037	0.498676	36700000	11200000	14200000	23200000	22700000	17100000	38900000	24100000	13300000	4	1	2	2	3	2
sp|Q13838|DX39B_HUMAN	Q13838	DX39B_HUMAN	DDX39B	Spliceosome RNA helicase DDX39B	1	7	35	1	35	-1.18558	-0.901054	-0.634792	-1.48845	-0.444282	-1.54101	-1.08809	-0.507755	-1.58227					0.254818	0.795277	0.250773	0.641454	0.164247	0.996819	0.152232	0.436355	0.0730254	0.973473	-0.0985413	-0.20822	27500000	29800000	31300000	17000000	40900000	17800000	40500000	40300000	17900000	3	4	4	3	5	3
sp|P09382|LEG1_HUMAN	P09382	LEG1_HUMAN	LGALS1	Galectin-1	1	4	17	17	17	-2.40622	-4.32956	-1.70564	-2.15638	-2.12024	-2.64321	-1.35327	-1.70296	-4.45912					0.250568	0.804817	-0.507201	-0.632171	0.0871984	1	-0.308694	-0.245583	0.0696472	0.972305	0.198508	0.19919	11800000	0	14900000	10700000	12800000	8.29134e+06	33700000	17600000	0	2	1	1	2	2	2
sp|Q99623|PHB2_HUMAN	Q99623	PHB2_HUMAN	PHB2	Prohibitin-2	1	14	95	95	95	0.987259	0.99612	1.64504	1.64325	0.943156	1.64504	0.680582	1.901	0.997305					0.249242	0.805856	-0.201007	-0.629269	0.0128202	0.995597	0.0165113	0.0387963	0.192126	0.954955	0.217518	0.501285	124000000	111000000	152000000	149000000	107000000	162000000	138000000	214000000	107000000	8	8	12	10	10	13
sp|P52272|HNRPM_HUMAN	P52272	HNRPM_HUMAN	HNRNPM	Heterogeneous nuclear ribonucleoprotein M	1	30	175	175	175	1.78795	1.37163	2.26748	2.42408	1.45908	2.28247	1.09562	1.99243	1.83327					0.245166	0.810173	-0.246188	-0.620329	0.168052	0.994671	0.168583	0.445327	0.434969	0.914087	0.414771	1.01548	216000000	144000000	234000000	256000000	153000000	252000000	184000000	228000000	191000000	20	14	16	23	16	22
sp|Q53GQ0|DHB12_HUMAN	Q53GQ0	DHB12_HUMAN	HSD17B12	Very-long-chain 3-oxoacyl-CoA reductase	1	6	26	26	26	-0.370003	-0.811884	-1.69599	-0.955332	-3.39851	-0.376496	-2.61032	-1.05387	-0.255518					0.242541	0.811274	0.617487	0.614559	0.164741	0.998358	0.347275	0.437522	0.0826976	0.97352	-0.270212	-0.233807	48400000	31700000	15000000	24600000	5.27729e+06	39900000	14100000	27600000	44900000	2	3	2	2	2	4
sp|P08779|K1C16_HUMAN	P08779	K1C16_HUMAN	KRT16	Keratin, type I cytoskeletal 16	1	46	370	353	681	4.89415	4.78102	5.04097	5.16386	4.55704	4.6158	7.88834	4.52586	4.66523					0.240446	0.812107	0.126479	0.609944	0.289194	0.947279	-0.787762	-0.715555	0.338785	0.925865	-0.914241	-0.819799	1860000000	1530000000	1600000000	1710000000	1310000000	1270000000	20400000000	1320000000	1360000000	36	34	29	33	30	30
sp|P15927|RFA2_HUMAN	P15927	RFA2_HUMAN	RPA2	Replication protein A 32 kDa subunit	1	6	35	35	35	-0.50423	0.330988	-0.234814	-0.197407	-0.0622454	0.411618	-1.29044	-0.153963	0.174702					0.23898	0.812556	-0.186674	-0.60671	0.220624	0.979583	0.287214	0.565908	0.420146	0.921121	0.473888	0.985753	44100000	70000000	41300000	41600000	53300000	68900000	35200000	51500000	60500000	3	4	3	3	5	5
sp|P26373|RL13_HUMAN	P26373	RL13_HUMAN	RPL13	Large ribosomal subunit protein eL13	1	6	56	56	56	1.99885	1.58541	1.95936	2.05344	2.18468	1.66274	1.14949	2.0784	2.14458					0.227647	0.829263	-0.119082	-0.58159	0.0567753	0.995765	0.0570482	0.164311	0.188417	0.954373	0.17613	0.492751	250000000	167000000	189000000	198000000	253000000	164000000	191000000	242000000	237000000	7	5	6	6	5	6
sp|P67809|YBOX1_HUMAN	P67809	YBOX1_HUMAN	YBX1	Y-box-binding protein 1	1	8	46	25	46	0.526518	-0.120224	0.36059	0.650976	-0.0434217	0.688891	-0.385735	0.397942	0.8468					0.224653	0.829635	-0.176521	-0.574915	0.0251372	0.996837	-0.0307077	-0.0750712	0.123478	0.955166	0.145813	0.337759	90100000	51200000	62400000	74900000	54000000	83500000	65900000	75500000	96400000	6	3	5	5	3	5
sp|P30048|PRDX3_HUMAN	P30048	PRDX3_HUMAN	PRDX3	Thioredoxin-dependent peroxide reductase, mitochondrial	1	4	19	19	19	-1.28887	-0.793795	-1.99407	-2.71243	-0.920566	-1.52489	-0.138845	-1.63883	-1.74416					0.222916	0.83112	0.360385	0.571035	0.106877	0.999037	-0.184966	-0.296158	0.299839	0.935034	-0.54535	-0.738176	25600000	32100000	12200000	7277699	29400000	18000000	78200000	18400000	16000000	2	3	1	1	3	2
sp|P06312|KV401_HUMAN	P06312	KV401_HUMAN	IGKV4-1	Immunoglobulin kappa variable 4-1	1	2	406	406	406	8.72131	9.14477	9.89895	9.27739	8.92236	8.9434	7.9094	8.85324	8.93862					0.222866	0.829006	0.207296	0.570925	0.652548	0.786142	0.687925	1.44275	0.618386	0.940531	0.48063	1.37621	26400000000	31500000000	46400000000	29600000000	27000000000	25500000000	20700000000	26500000000	26300000000	48	50	42	44	41	47
sp|Q01469|FABP5_HUMAN	Q01469	FABP5_HUMAN	FABP5	Fatty acid-binding protein 5	1	3	33	33	33	-0.424679	0.468491	-0.63941	-0.316645	0.0295095	0.356124	2.84118	-0.642756	-0.0945454					0.220986	0.830694	-0.221529	-0.566718	0.326305	0.940637	-0.899827	-0.793825	0.243769	0.93973	-0.678298	-0.617259	46600000	77000000	31200000	38300000	56800000	66300000	617000000	36700000	50200000	3	3	2	3	3	3
sp|P25705|ATPA_HUMAN	P25705	ATPA_HUMAN	ATP5F1A	ATP synthase subunit alpha, mitochondrial	1	21	187	187	187	3.30219	3.99124	4.29798	3.18231	4.06278	3.6975	2.29998	4.04218	3.88155					0.215708	0.838953	0.216274	0.554875	0.293505	0.947361	0.455901	0.724733	0.145542	0.946619	0.239628	0.391702	617000000	885000000	956000000	433000000	930000000	672000000	424000000	944000000	790000000	19	21	19	19	22	21
sp|P62244|RS15A_HUMAN	P62244	RS15A_HUMAN	RPS15A	Small ribosomal subunit protein uS8	1	4	37	37	37	1.5953	0.78817	1.4524	1.73697	1.17897	1.41371	-0.189537	0.132229	1.31112					0.215687	0.836522	-0.164591	-0.554828	0.762136	0.744606	0.860687	1.65667	0.993443	1	1.02528	2.11843	189000000	96100000	133000000	159000000	126000000	138000000	75500000	62800000	133000000	5	4	5	5	4	4
sp|P62913|RL11_HUMAN	P62913	RL11_HUMAN	RPL11	Large ribosomal subunit protein uL5	1	4	29	29	29	1.35499	1.00906	1.30401	0.963242	1.49631	1.57197	0.286304	0.873783	0.997305					0.214068	0.836058	-0.121156	-0.551184	0.96494	0.702467	0.503555	2.06036	1.00656	1	0.624711	2.1453	160000000	112000000	120000000	93000000	157000000	154000000	105000000	105000000	107000000	3	2	2	2	4	3
sp|Q08554|DSC1_HUMAN	Q08554	DSC1_HUMAN	DSC1	Desmocollin-1	1	7	56	56	56	1.66242	1.57674	1.50564	1.44645	0.874116	1.9199	1.56641	1.29909	0.914051					0.213496	0.834317	0.168114	0.549897	0.760082	0.7414	0.321751	1.65264	0.161847	0.976173	0.153637	0.430677	198000000	166000000	138000000	130000000	102000000	196000000	255000000	141000000	101000000	7	6	5	5	4	7
sp|P68104|EF1A1_HUMAN	P68104	EF1A1_HUMAN	EEF1A1	Elongation factor 1-alpha 1	1	19	284	0	284	5.69038	5.73309	6.31523	6.1167	5.5123	5.66603	5.5197	5.70063	5.80177					0.211527	0.834517	0.147888	0.545456	0.475848	0.932814	0.238867	1.09683	0.172865	0.9728	0.0909786	0.456623	3230000000	2960000000	3870000000	3310000000	2540000000	2630000000	3950000000	2980000000	2990000000	35	28	26	34	30	29
sp|P31944|CASPE_HUMAN	P31944	CASPE_HUMAN	CASP14	Caspase-14	1	10	36	36	36	-1.0174	-1.49087	-4.9656	-1.7481	-2.14296	-1.53293	3.27076	-2.38103	-1.7993					0.210618	0.833765	-0.683296	-0.543405	0.428134	0.952733	-2.1881	-1.00179	0.345776	0.953945	-1.5048	-0.834279	30900000	19800000	0	14200000	12600000	17900000	831000000	11000000	15400000	4	3	0	2	2	3
sp|Q5T749|KPRP_HUMAN	Q5T749	KPRP_HUMAN	KPRP	Keratinocyte proline-rich protein	1	3	16	16	16	0.0991516	-0.462011	-4.98502	-0.514141	-1.37204	-0.812171	0.605482	-0.85861	-0.331379					0.210081	0.832274	-0.883175	-0.542191	0.404105	0.940602	-1.58779	-0.953432	0.640414	0.961615	-0.704617	-1.41912	67000000	40400000	0	33400000	21500000	29500000	131000000	31600000	42600000	3	1	0	2	2	2
sp|P00414|COX3_HUMAN	P00414	COX3_HUMAN	MT-CO3	Cytochrome c oxidase subunit 3	0.9293	1	10	10	10	-3.8037	-1.23148	-1.67688	-2.09049	-1.84411	-1.46215	-3.2129	-2.10711	-1.56624					0.208374	0.832091	-0.438434	-0.53833	0.0208135	0.991435	0.0580661	0.0624435	0.406692	0.904743	0.4965	0.958655	0	23700000	15200000	11200000	15500000	18800000	9285871	13300000	18100000	0	1	1	1	1	1
sp|P62701|RS4X_HUMAN	P62701	RS4X_HUMAN	RPS4X	Small ribosomal subunit protein eS4, X isoform	1	12	119	53	119	2.9157	2.90561	3.09756	2.99394	2.98633	3.04328	2.82709	3.03298	2.87789					0.208163	0.829727	-0.0348918	-0.537852	0.275447	0.957036	0.0603027	0.686123	0.670183	0.942458	0.0951945	1.4771	472000000	417000000	416000000	380000000	441000000	427000000	611000000	469000000	394000000	13	12	11	13	14	13
sp|Q5T750|KPLCE_HUMAN	Q5T750	KPLCE_HUMAN	KPLCE	Protein KPLCE	0.6745	1	16	16	16	1.12053	0.197189	-5.57642	0.426334	-0.985812	-0.323255	0.244484	-0.796068	-4.51067					0.20344	0.837711	-1.12532	-0.527138	0.0356332	0.993604	0.267852	0.105273	0.392	0.926276	1.39318	0.928926	136000000	63800000	0	64100000	28100000	41400000	102000000	33000000	0	3	2	0	3	2	2
sp|P02769|ALBU_BOVIN	P02769	ALBU_BOVIN	ALB	Albumin	1	34	351	282	351	4.99162	5.13096	5.86879	5.05889	5.25833	5.23444	7.26031	4.71987	4.80659					0.202376	0.838079	0.146568	0.52472	0.109437	1	-0.265132	-0.302633	0.18852	0.957039	-0.411699	-0.49299	1990000000	1950000000	2840000000	1590000000	2130000000	1950000000	13200000000	1510000000	1500000000	44	34	39	30	45	36
sp|P46781|RS9_HUMAN	P46781	RS9_HUMAN	RPS9	Small ribosomal subunit protein uS4	1	12	108	108	108	3.00748	3.05033	3.1653	3.20544	2.94316	3.23888	2.6858	3.14538	3.10446					0.201752	0.836248	-0.0547905	-0.523298	0.245615	0.970612	0.0958214	0.621316	0.360751	0.941506	0.150612	0.865143	503000000	461000000	436000000	440000000	428000000	489000000	554000000	507000000	461000000	13	10	10	11	11	15
sp|P56545|CTBP2_HUMAN	P56545	CTBP2_HUMAN	CTBP2	C-terminal-binding protein 2	0.9991	2	9	2	9	-2.34635	-1.4836	-1.90244	-1.51414	-2.40599	-2.42338	-2.69459	-3.95483	-2.51353					0.201263	0.834157	0.203705	0.522184	1.03842	0.749447	1.14352	2.21091	0.798749	0.993806	0.939811	1.72858	12300000	19900000	13000000	16700000	10500000	9656053	13300000	0	0	2	1	1	1	1	1
sp|Q13835|PKP1_HUMAN	Q13835	PKP1_HUMAN	PKP1	Plakophilin-1	1	12	34	34	34	-1.0362	-1.61243	-5.19138	-1.59406	-2.06496	-2.15876	1.63815	-2.80349	-4.81307					0.197681	0.838487	-0.674077	-0.514012	0.0962367	0.991551	-0.620533	-0.268991	0.00920797	0.995533	0.0535442	0.0279765	30500000	18200000	1.33007e+06	15800000	13300000	11600000	268000000	8207663	0	6	3	1	2	2	3
sp|P21333|FLNA_HUMAN	P21333	FLNA_HUMAN	FLNA	Filamin-A	1	39	101	81	101	0.558191	-1.109	-0.176619	0.498758	-0.00129604	-0.387385	4.70134	0.219152	-3.00728					0.196345	0.83724	-0.279167	-0.510958	0.142747	0.999562	-0.880212	-0.384948	0.0955243	0.960422	-0.601045	-0.267157	92100000	25800000	43000000	67400000	55600000	39600000	2240000000	66700000	6.66627e+06	16	4	7	11	13	9
sp|Q00839|HNRPU_HUMAN	Q00839	HNRPU_HUMAN	HNRNPU	Heterogeneous nuclear ribonucleoprotein U	1	16	135	135	135	2.24738	1.41116	2.97832	2.41277	2.28915	2.64504	1.87584	2.14253	2.37996					0.195694	0.835209	-0.236701	-0.509468	0.0578242	0.997387	0.0795085	0.167182	0.817397	1	0.316209	1.76534	297000000	148000000	383000000	254000000	272000000	324000000	316000000	253000000	279000000	17	7	17	16	15	19
sp|Q7Z794|K2C1B_HUMAN	Q7Z794	K2C1B_HUMAN	KRT77	Keratin, type II cytoskeletal 1b	1	21	43	43	231	1.85961	-2.66716	-3.48155	-0.183599	-3.33771	-3.83973	0.299978	-3.80551	-0.818161					0.194878	0.834878	1.02398	0.507601	0.00182324	0.998964	0.0115315	0.00558586	0.237695	0.939455	-1.01245	-0.603873	227000000	8761241	0	42000000	5504460	3617725	106000000	4098093	30400000	14	2	0	6	2	1
sp|P18077|RL35A_HUMAN	P18077	RL35A_HUMAN	RPL35A	Large ribosomal subunit protein eL33	1	5	48	48	48	2.04987	2.24062	2.13183	2.47393	1.88117	2.35503	1.62734	1.92109	2.37996					0.194535	0.834116	-0.0959377	-0.506815	0.295497	0.947463	0.164644	0.728966	0.386157	0.92222	0.260582	0.917058	259000000	263000000	213000000	265000000	205000000	265000000	266000000	217000000	279000000	6	5	4	6	5	6
sp|P09211|GSTP1_HUMAN	P09211	GSTP1_HUMAN	GSTP1	Glutathione S-transferase P	1	9	31	31	31	-1.01274	-2.66484	-2.25239	-1.0091	-1.95031	-2.06254	1.89399	-0.682611	-2.51711					0.194109	0.833149	-0.302669	-0.505836	0.48919	0.915811	-1.54141	-1.12322	0.395906	0.921913	-1.23874	-0.936845	31000000	8775349	10200000	23700000	14400000	12400000	320000000	35700000	9363546	2	1	1	4	2	1
sp|Q14192|FHL2_HUMAN	Q14192	FHL2_HUMAN	FHL2	Four and a half LIM domains protein 2	1	3	22	22	22	-0.670481	0.314405	-0.730055	-0.732939	0.367602	-0.0139265	-3.5899	0.00502777	0.0785694					0.193194	0.833741	-0.235622	-0.503738	0.254918	0.975568	0.806725	0.641671	0.344615	0.945969	1.04235	0.831879	39300000	69200000	29300000	28700000	71800000	51300000	7150484	57500000	56600000	3	3	1	3	3	2
sp|Q71DI3|H32_HUMAN	Q71DI3	H32_HUMAN	H3C15	Histone H3.2	0.9985	5	46	8	46	2.54876	1.90906	2.20447	2.43531	1.86703	1.97761	3.44858	1.71413	2.16273					0.192487	0.832648	0.127449	0.502116	0.149275	1	-0.221045	-0.400689	0.252233	0.937338	-0.348494	-0.635812	366000000	209000000	224000000	258000000	203000000	204000000	940000000	188000000	240000000	6	5	3	3	5	7
sp|P24539|AT5F1_HUMAN	P24539	AT5F1_HUMAN	ATP5PB	ATP synthase F(0) complex subunit B1, mitochondrial	1	3	12	12	12	-2.97156	-3.59002	-3.77226	-4.59437	-2.44781	-2.086	-4.66778	-2.38103	-3.49148					0.187406	0.842038	-0.401882	-0.49042	0.0330347	0.990375	0.0688186	0.0978538	0.174155	0.973495	0.4707	0.459642	7.97443e+06	4621234	3556908	0	10200000	12200000	3.38736e+06	11000000	0	1	1	2	0	3	2
sp|Q01081|U2AF1_HUMAN	Q01081	U2AF1_HUMAN	U2AF1	Splicing factor U2AF 35 kDa subunit	0.419	1	9	9	9	-2.64501	-3.22797	-2.45272	-2.05236	-3.07449	-2.65446	-2.83101	-2.52774	-2.48367					0.183346	0.847967	-0.181463	-0.481033	0.247704	0.977333	-0.161093	-0.625898	0.0214974	0.991809	0.0203705	0.0644482	10000000	5.93945e+06	8877586	11500000	6606204	8.22692e+06	12100000	9936409	9583082	1	1	1	1	1	1
sp|Q15369|ELOC_HUMAN	Q15369	ELOC_HUMAN	ELOC	Elongin-C	1	5	69	69	69	2.28099	2.66114	2.68252	2.51684	2.3816	3.08655	1.25154	1.97972	2.37996					0.181189	0.849046	-0.120113	-0.476031	0.880203	0.767188	0.671144	1.88991	0.937545	1	0.791257	2.00492	304000000	352000000	312000000	273000000	290000000	440000000	205000000	226000000	279000000	8	8	7	7	7	10
sp|P05783|K1C18_HUMAN	P05783	K1C18_HUMAN	KRT18	Keratin, type I cytoskeletal 18	1	23	219	210	275	3.5027	3.82009	4.09929	3.92393	3.66521	3.53881	2.60273	3.65938	3.18953					0.180889	0.847087	0.0980453	0.475332	0.871144	0.775486	0.656815	1.87186	0.791375	0.996313	0.55877	1.71407	709000000	786000000	833000000	724000000	706000000	602000000	523000000	724000000	489000000	25	23	25	26	23	27
sp|P15880|RS2_HUMAN	P15880	RS2_HUMAN	RPS2	Small ribosomal subunit protein uS5	1	12	103	103	103	2.31383	1.85276	1.96697	2.26329	1.76393	2.46	1.61645	2.53022	2.60013					0.179847	0.84542	-0.117887	-0.472912	0.231879	0.988993	-0.204416	-0.590997	0.080699	0.973305	-0.0865294	-0.228552	311000000	201000000	190000000	229000000	189000000	285000000	264000000	331000000	325000000	12	10	8	11	12	14
sp|Q96MG8|PCMD1_HUMAN	Q96MG8	PCMD1_HUMAN	PCMTD1	Protein-L-isoaspartate O-methyltransferase domain-containing protein 1	1	13	93	93	93	2.66242	3.01549	3.09408	2.59901	3.01547	2.90138	0.4547	1.6987	1.80273					0.178411	0.847654	0.0853774	0.46957	1.62118	0.537882	1.60529	3.54418	1.55364	0.550667	1.51991	3.37368	396000000	450000000	415000000	289000000	450000000	387000000	118000000	186000000	187000000	11	10	11	10	12	12
sp|P19474|RO52_HUMAN	P19474	RO52_HUMAN	TRIM21	E3 ubiquitin-protein ligase TRIM21	1	16	127	127	127	2.60292	2.99287	3.13521	3.24107	2.84555	2.13808	3.04576	2.0299	2.22162					0.178236	0.846642	0.168769	0.469165	0.613078	0.799683	0.477902	1.36587	0.276874	0.947444	0.309134	0.689191	380000000	443000000	427000000	451000000	400000000	228000000	711000000	234000000	250000000	13	15	15	15	15	10
sp|Q08188|TGM3_HUMAN	Q08188	TGM3_HUMAN	TGM3	Protein-glutamine gamma-glutamyltransferase E	1	13	47	47	47	0.705488	-1.07583	-2.60296	-1.37428	-2.48748	-0.615863	1.81999	-1.46195	-0.901182					0.172589	0.853086	0.50144	0.455976	0.227564	0.983404	-0.810052	-0.581405	0.497875	0.953963	-1.31149	-1.14036	102000000	26400000	7.99957e+06	18400000	9923399	33800000	304000000	20800000	28700000	8	4	1	4	2	5
sp|P40926|MDHM_HUMAN	P40926	MDHM_HUMAN	MDH2	Malate dehydrogenase, mitochondrial	1	7	17	17	17	-1.5474	-4.91486	-6.33179	-5.35989	-3.22676	-1.88746	-2.02877	-4.98858	-3.46648					0.167426	0.85837	-0.773316	-0.443853	0.176417	0.994611	-0.770074	-0.464926	0.000798405	0.999151	0.00324202	0.00244895	21400000	0	0	0	5944495	14000000	21100000	1.80486e+06	4.84898e+06	3	0	0	1	2	2
sp|P05141|ADT2_HUMAN	P05141	ADT2_HUMAN	SLC25A5	ADP/ATP translocase 2	1	16	129	37	129	3.23763	4.05345	3.90491	3.91594	3.91594	3.7082	2.47594	3.88576	4.15368					0.166082	0.857422	-0.114691	-0.440687	0.145965	1	0.226872	0.392723	0.259039	0.951013	0.341564	0.650647	590000000	924000000	728000000	720000000	840000000	677000000	479000000	847000000	954000000	14	13	14	14	20	13
sp|P62820|RAB1A_HUMAN	P62820	RAB1A_HUMAN	RAB1A	Ras-related protein Rab-1A	1	5	21	2	21	-3.03079	-3.84589	-1.38565	-3.63073	-1.49088	-1.87719	0.478949	-1.40084	-2.05486					0.161783	0.865195	-0.421175	-0.430525	0.773852	0.759745	-1.76186	-1.67965	0.596655	0.947213	-1.34068	-1.33386	7.65367e+06	0	18600000	3.85088e+06	19800000	14100000	120000000	21700000	12900000	3	0	2	2	3	3
sp|P05198|IF2A_HUMAN	P05198	IF2A_HUMAN	EIF2S1	Eukaryotic translation initiation factor 2 subunit 1	1	6	27	27	27	-1.02208	-2.68387	-1.40911	-1.36646	-1.82562	-2.74551	-1.23812	-2.04345	-2.85322					0.159407	0.869138	0.274176	0.42489	0.189881	0.997173	0.339908	0.496124	0.0360241	0.980987	0.0657317	0.106385	30800000	8660356	18300000	18500000	15700000	7.72378e+06	36500000	13900000	7.41755e+06	4	2	2	4	4	2
sp|P27824|CALX_HUMAN	P27824	CALX_HUMAN	CANX	Calnexin	1	11	39	39	39	-0.841782	-2.40598	-2.01792	-1.00303	-2.27475	-1.20939	0	0	-2.36565					0.158601	0.868828	-0.259506	-0.422974	0.453712	0.937283	-0.966677	-1.05288	0.330329	0.9352	-0.707171	-0.802216	34900000	10500000	12000000	23800000	11500000	22400000	86100000	57300000	10400000	6	1	1	4	2	4
sp|P50990|TCPQ_HUMAN	P50990	TCPQ_HUMAN	CCT8	T-complex protein 1 subunit theta	1	13	66	66	66	-0.00115395	-0.216341	-0.589422	-0.126356	-0.0595427	-0.372886	-0.501942	0.311314	-0.0409489					0.157743	0.869175	-0.0827109	-0.420933	0.262378	0.963606	-0.19178	-0.657899	0.161301	0.972064	-0.109069	-0.429383	62500000	47900000	32300000	43700000	53400000	40000000	60800000	71100000	52100000	9	5	5	6	9	7
sp|P10599|THIO_HUMAN	P10599	THIO_HUMAN	TXN	Thioredoxin	1	3	29	29	29	1.05543	0.501827	0.548893	0.165548	0.73463	0.856702	2.5028	0.0323658	0.825695					0.157439	0.867208	0.116423	0.42021	0.217121	0.983558	-0.418236	-0.558052	0.284108	0.948875	-0.534659	-0.704696	130000000	78800000	71100000	53500000	92600000	93800000	488000000	58600000	95000000	5	3	3	3	3	3
sp|P04843|RPN1_HUMAN	P04843	RPN1_HUMAN	RPN1	Dolichyl-diphosphooligosaccharide--protein glycosyltransferase subunit 1	1	18	90	90	90	0.336843	0.969889	0.948631	0.666304	1.35144	0.630717	-0.32151	1.20393	0.295855					0.156669	0.867537	-0.131032	-0.418376	0.297807	0.945139	0.359029	0.733868	0.416114	0.913475	0.490061	0.977645	79000000	109000000	93800000	75700000	142000000	80200000	68900000	132000000	65800000	10	8	7	7	16	10
sp|P02538|K2C6A_HUMAN	P02538	K2C6A_HUMAN	KRT6A	Keratin, type II cytoskeletal 6A	1	55	84	38	903	3.50067	2.91938	2.67789	3.26643	2.17323	3.13174	6.66712	2.39794	2.79887					0.155641	0.866446	0.175511	0.415928	0.266449	0.960624	-0.922	-0.666717	0.320507	0.919559	-1.09751	-0.781702	708000000	421000000	311000000	459000000	251000000	454000000	8750000000	302000000	373000000	8	8	5	8	9	9
sp|P07900|HS90A_HUMAN	P07900	HS90A_HUMAN	HSP90AA1	Heat shock protein HSP 90-alpha	1	28	132	99	276	2.65877	2.41602	2.82338	2.97867	2.32581	2.27673	1.87584	2.53022	1.795					0.154759	0.867016	0.105654	0.413821	1.01688	0.713615	0.565705	2.16648	0.639455	0.95619	0.460051	1.41725	395000000	297000000	344000000	376000000	279000000	251000000	316000000	331000000	186000000	15	13	15	18	15	12
sp|Q7L2E3|DHX30_HUMAN	Q7L2E3	DHX30_HUMAN	DHX30	ATP-dependent RNA helicase DHX30	1	4	12	12	12	-4.10973	-5.24075	-4.72016	-4.2641	-4.43657	-4.90343	-5.97681	-4.75331	-4.61565					0.153502	0.866778	-0.155512	-0.410818	0.321573	0.945692	0.425042	0.783934	0.54232	0.942278	0.580554	1.2277	0	0	1.84385e+06	2.48254e+06	2.56994e+06	1.73073e+06	1.36712e+06	2.12455e+06	0	1	0	1	2	2	1
sp|P42677|RS27_HUMAN	P42677	RS27_HUMAN	RPS27	Small ribosomal subunit protein eS27	1	4	25	14	25	0.139494	0.381613	0.765186	0.675802	0.349404	0.512689	-0.638735	0.270151	0.658424					0.15272	0.865333	-0.0838674	-0.408949	0.320114	0.939187	0.332151	0.780878	0.452863	0.925604	0.416018	1.05119	68900000	72500000	82600000	76200000	70900000	73900000	55300000	69100000	84600000	3	2	2	3	4	2
sp|P62280|RS11_HUMAN	P62280	RS11_HUMAN	RPS11	Small ribosomal subunit protein uS17	1	6	56	56	56	2.20799	1.82376	2.24261	2.67201	1.60257	2.41893	1.80088	2.22023	2.25019					0.1489	0.869444	-0.139718	-0.399788	0.00167996	0.997126	0.00101725	0.00514773	0.148077	0.960775	0.140736	0.397809	289000000	197000000	230000000	304000000	169000000	277000000	300000000	267000000	255000000	6	5	5	7	5	7
sp|P17987|TCPA_HUMAN	P17987	TCPA_HUMAN	TCP1	T-complex protein 1 subunit alpha	1	20	146	146	146	2.27624	1.83106	2.90094	2.03141	2.30498	2.28818	0.911909	1.7445	2.07602					0.147467	0.869865	0.127889	0.396341	0.749314	0.731615	0.758604	1.63155	0.817075	1	0.630715	1.7647	303000000	198000000	363000000	195000000	275000000	253000000	162000000	192000000	226000000	21	12	17	13	19	20
sp|A0A075B6H7|KV37_HUMAN	A0A075B6H7	KV37_HUMAN	IGKV3-7	Probable non-functional immunoglobulin kappa variable 3-7	0.9994	2	21	1	21	0.00115395	1.60258	1.62593	0.720539	1.02187	0.862842	-0.744246	0.667332	1.37478					0.141567	0.880537	0.208141	0.382091	0.320907	0.944567	0.643935	0.782539	0.278615	0.949413	0.435794	0.692929	62600000	169000000	150000000	78600000	113000000	94200000	51400000	91000000	139000000	3	2	2	3	2	2
sp|P50991|TCPD_HUMAN	P50991	TCPD_HUMAN	CCT4	T-complex protein 1 subunit delta	1	12	57	57	57	-0.26096	0.0547028	0.579014	0.575859	0.203942	-0.0567389	-0.193363	0.0543537	-0.708538					0.141312	0.878546	-0.116769	-0.381471	0.540286	0.867159	0.406768	1.22371	0.837186	1	0.523537	1.80445	52200000	57800000	72600000	71100000	64100000	49800000	75300000	59500000	32800000	6	5	7	7	8	5
sp|Q92621|NU205_HUMAN	Q92621	NU205_HUMAN	NUP205	Nuclear pore complex protein Nup205	1	6	15	15	15	-1.74971	-5.32537	-0.562868	-1.52281	-0.848775	-3.41471	-5.35634	-2.96437	-4.52076					0.140696	0.878159	-0.617216	-0.379978	0.47157	0.93331	1.73451	1.08836	1.06294	1	2.35172	2.2618	18600000	0	32900000	16600000	30900000	4857114	0	7341614	2334967	1	3	2	2	3	2
sp|Q9NX63|MIC19_HUMAN	Q9NX63	MIC19_HUMAN	CHCHD3	MICOS complex subunit MIC19	1	4	13	13	13	-3.89645	-1.57333	-1.79553	-2.61582	-1.04342	-2.5963	-6.89474	-2.56547	-2.93389					0.137371	0.881179	-0.336587	-0.371895	0.47149	0.927977	1.7096	1.0882	0.62143	0.950739	2.04619	1.38214	0	18700000	14000000	7781763	27000000	8565334	0	9679886	7.01417e+06	0	2	2	1	3	2
sp|P22061|PIMT_HUMAN	P22061	PIMT_HUMAN	PCMT1	Protein-L-isoaspartate(D-aspartate) O-methyltransferase	1	11	173	173	173	4.43181	5.03933	5.31896	5.11233	4.90732	5.07006	3.27769	4.33945	5.06158					0.136994	0.880061	-0.0998732	-0.370975	0.534522	0.86205	0.703792	1.21242	0.702511	0.958824	0.803665	1.54011	1350000000	1830000000	1940000000	1650000000	1670000000	1740000000	835000000	1160000000	1790000000	16	24	18	19	22	23
sp|Q6KB66|K2C80_HUMAN	Q6KB66	K2C80_HUMAN	KRT80	Keratin, type II cytoskeletal 80	1	19	45	45	436	-0.623529	-1.36534	-2.82054	-1.52281	-2.12024	-1.8978	2.06791	-2.39421	-1.17735					0.134452	0.882163	0.243814	0.364771	0.302889	0.937474	-1.10192	-0.744631	0.428226	0.91701	-1.34573	-1.00197	40600000	21600000	6879716	16600000	12800000	13900000	361000000	10900000	23700000	4	3	1	3	3	4
sp|P06744|G6PI_HUMAN	P06744	G6PI_HUMAN	GPI	Glucose-6-phosphate isomerase	1	10	25	20	25	-0.40317	-3.46103	-3.08748	-0.943649	-3.02462	-1.74996	0.781511	-1.49706	-4.03639					0.133062	0.883176	-0.411153	-0.36137	0.162952	0.991699	-0.733249	-0.433293	0.0745336	0.972832	-0.322096	-0.212236	47300000	0	5717583	24800000	6.83854e+06	15400000	148000000	20300000	0	5	0	1	4	1	3
sp|Q71UM5|RS27L_HUMAN	Q71UM5	RS27L_HUMAN	RPS27L	Ribosomal protein eS27-like	0.9984	3	9	9	20	-1.61644	-0.825603	-1.15002	-1.10994	-0.896235	-1.30938	-2.03562	-1.16804	-1.14723					0.131004	0.885178	-0.0921688	-0.356323	0.272596	0.954686	0.25294	0.679988	0.473295	0.944114	0.345109	1.09178	20400000	31400000	21900000	22100000	29900000	20900000	21000000	25500000	24200000	1	1	1	1	1	1
sp|Q12906|ILF3_HUMAN	Q12906	ILF3_HUMAN	ILF3	Interleukin enhancer-binding factor 3	1	8	28	20	28	-1.19611	-3.17952	-2.88815	-1.78932	-1.28735	-3.27418	-2.26605	-0.627115	-5.37422					0.130141	0.884263	-0.304309	-0.354203	0.0773184	0.998489	0.334538	0.219625	0.158117	0.964212	0.638848	0.421824	27300000	6.14229e+06	6.56471e+06	13800000	22800000	5354066	17900000	37100000	0	5	1	2	2	6	3
sp|P02663|CASA2_BOVIN	P02663	CASA2_BOVIN	CSN1S2	Alpha-S2-casein	1	4	29	29	29	-0.241741	2.16749	1.53667	1.49017	1.27851	1.45493	-0.649208	-0.0617294	1.24452					0.128566	0.884889	-0.253733	-0.350328	0.461998	0.927006	0.976276	1.06936	1.02488	1	1.23001	2.18295	52900000	250000000	141000000	134000000	135000000	142000000	54900000	54900000	127000000	4	4	3	3	4	4
sp|P09429|HMGB1_HUMAN	P09429	HMGB1_HUMAN	HMGB1	High mobility group protein B1	1	7	50	10	50	0.0576477	0.498161	0.799702	0.43083	0.318553	0.89465	-0.452953	0.111404	0.592123					0.126582	0.887496	-0.0961742	-0.345438	0.423647	0.948371	0.368312	0.992783	0.593747	0.938065	0.464486	1.32819	65100000	78600000	84600000	64300000	69400000	96300000	62900000	61900000	80800000	4	3	5	6	6	8
sp|Q9UJZ1|STML2_HUMAN	Q9UJZ1	STML2_HUMAN	STOML2	Stomatin-like protein 2, mitochondrial	1	6	11	11	11	-3.84414	-3.93772	-6.25365	-3.41753	-4.85947	-4.83341	-3.15724	-4.41143	-4.306					0.122317	0.895307	-0.308366	-0.334879	0.336161	0.939739	-0.720285	-0.814351	0.263851	0.95345	-0.411919	-0.661091	0	0	0	4464148	0	1.8168e+06	9651167	2.69267e+06	2.70976e+06	1	0	0	1	2	3
sp|P62826|RAN_HUMAN	P62826	RAN_HUMAN	RAN	GTP-binding nuclear protein Ran	1	7	47	47	47	1.63297	1.13244	2.06245	1.72786	1.44962	1.36047	1.1343	1.97972	1.48466					0.121373	0.896351	0.0966396	0.332533	0.0736917	1	0.0763988	0.209996	0.0251928	0.990946	-0.0202408	-0.0752328	194000000	122000000	203000000	158000000	152000000	133000000	189000000	226000000	150000000	5	4	5	5	5	5
sp|P22626|ROA2_HUMAN	P22626	ROA2_HUMAN	HNRNPA2B1	Heterogeneous nuclear ribonucleoproteins A2/B1	1	11	50	47	50	0.232735	-2.27473	0.606569	0.143814	-0.358687	-0.316302	0.955763	-0.678576	-0.278187					0.119575	0.89712	-0.301418	-0.328061	0.176182	0.99231	-0.478144	-0.464377	0.124995	0.956169	-0.176725	-0.341516	73500000	11500000	74000000	52700000	43400000	41600000	167000000	35800000	44200000	6	1	6	4	5	7
sp|O60814|H2B1K_HUMAN	O60814	H2B1K_HUMAN	H2BC12	Histone H2B type 1-K	1	7	66	0	66	2.47601	2.21293	2.47927	2.66249	2.1265	2.19393	3.52916	2.0604	2.19835					0.118199	0.898254	0.0617612	0.324629	0.163035	0.994581	-0.206571	-0.433489	0.208734	0.965889	-0.268332	-0.539145	348000000	258000000	271000000	302000000	243000000	237000000	994000000	239000000	246000000	10	5	7	6	7	6
sp|P48643|TCPE_HUMAN	P48643	TCPE_HUMAN	CCT5	T-complex protein 1 subunit epsilon	1	17	95	95	95	0.548761	0.838329	1.20447	0.883514	1.25697	0.687161	-0.166788	0.692476	0.72995					0.112862	0.907532	-0.0786953	-0.311263	0.567087	0.837973	0.445308	1.27615	0.709636	0.992049	0.524003	1.55401	91500000	99500000	112000000	88000000	133000000	83400000	76700000	92600000	88900000	9	10	8	10	14	11
sp|P49916|DNLI3_HUMAN	P49916	DNLI3_HUMAN	LIG3	DNA ligase 3	1	17	58	58	58	-0.858414	-0.771496	-2.74535	-4.30241	0.88819	0.724725	-3.18691	0.056778	0.697123					0.111778	0.908457	-0.56192	-0.308535	0.180615	0.997631	-0.647415	-0.474698	0.0135602	0.996773	-0.085495	-0.0410026	34500000	32600000	7247769	2.41749e+06	103000000	85600000	9454693	59600000	86900000	4	4	1	1	13	11
sp|Q06830|PRDX1_HUMAN	Q06830	PRDX1_HUMAN	PRDX1	Peroxiredoxin-1	1	11	93	71	93	3.33912	3.4638	3.62834	3.57637	3.5123	3.42931	3.17939	2.89086	3.22738					0.111435	0.906515	-0.0289059	-0.307673	1.31675	0.72656	0.377878	2.81192	1.63804	0.5	0.406784	3.58754	633000000	614000000	601000000	569000000	635000000	558000000	780000000	425000000	502000000	11	9	11	11	10	14
sp|O14949|QCR8_HUMAN	O14949	QCR8_HUMAN	UQCRQ	Cytochrome b-c1 complex subunit 8	0.3209	1	7	7	7	-4.44694	-5.58365	-2.93056	-5.43538	-3.50742	-3.04564	-4.10929	-3.40282	-3.4942					0.110585	0.906005	-0.324236	-0.30553	0.336306	0.947029	-0.651616	-0.814652	0.160757	0.970321	-0.32738	-0.428093	0	0	6374572	0	4.89357e+06	6.27307e+06	4988668	5417573	4756710	1	0	1	0	1	1
sp|P63244|RACK1_HUMAN	P63244	RACK1_HUMAN	RACK1	Small ribosomal subunit protein RACK1	1	8	46	46	46	0.116276	-0.277874	0.673241	-0.0367584	0.474086	0.356124	0.442423	-0.234613	0.106339					0.107249	0.911576	-0.0939363	-0.297101	0.0679756	1	0.0658315	0.194703	0.254798	0.948737	0.159768	0.641409	67800000	45900000	77500000	46500000	77300000	66300000	117000000	48700000	57700000	4	4	6	4	6	6
sp|P08238|HS90B_HUMAN	P08238	HS90B_HUMAN	HSP90AB1	Heat shock protein HSP 90-beta	1	33	349	113	349	5.16235	4.394	4.89895	5.44645	4.6529	4.66054	4.48644	4.84779	4.13389					0.105612	0.912521	-0.101531	-0.29295	0.466018	0.927258	0.329058	1.07734	0.573117	0.926346	0.43059	1.28793	2240000000	1170000000	1450000000	2080000000	1400000000	1310000000	1930000000	1650000000	941000000	46	34	32	43	40	39
sp|P60866|RS20_HUMAN	P60866	RS20_HUMAN	RPS20	Small ribosomal subunit protein uS10	1	3	35	35	35	0.537683	1.50549	2.12504	0.881874	1.28915	1.56258	0.998323	1.39794	1.44566					0.103792	0.912804	0.144868	0.288324	0.0793864	1	0.108759	0.225092	0.0509869	0.971794	-0.0361087	-0.148373	90800000	158000000	212000000	87900000	136000000	153000000	172000000	151000000	146000000	4	4	4	3	4	5
sp|P78386|KRT85_HUMAN	P78386	KRT85_HUMAN	KRT85	Keratin, type II cuticular Hb5	1	19	63	10	66	3.91723	3.72722	-4.93794	0.899817	-3.34443	2.322	-3.77823	-1.26152	-1.81816					0.100131	0.919756	0.943047	0.27898	0.455353	0.936918	3.18814	1.05615	0.530024	0.962993	2.2451	1.20359	945000000	737000000	0	89000000	5478864	259000000	0	23900000	15200000	21	15	0	6	1	14
sp|P34932|HSP74_HUMAN	P34932	HSP74_HUMAN	HSPA4	Heat shock 70 kDa protein 4	1	6	19	19	19	-2.48151	-2.41978	-3.18775	-2.92554	-2.10901	-3.424	-2.67305	-2.18511	-3.70272					0.0967547	0.92558	0.123167	0.270323	0.111564	1	0.157279	0.307996	0.0192705	0.990819	0.0341123	0.0579098	11200000	10400000	5333679	6.27834e+06	12900000	4825933	13500000	12600000	4116565	4	2	1	1	3	1
sp|O95819|M4K4_HUMAN	O95819	M4K4_HUMAN	MAP4K4	Mitogen-activated protein kinase kinase kinase kinase 4	1	55	610	383	610	4.61238	5.25155	5.44014	4.96518	4.76202	5.9309	4.32862	5.49269	6.80659					0.0961594	0.924506	-0.118008	-0.268792	0.227788	0.986671	-0.441273	-0.581904	0.150383	0.956881	-0.323265	-0.403349	1530000000	2120000000	2110000000	1490000000	1510000000	3160000000	1730000000	2580000000	6000000000	55	56	56	56	61	83
sp|P68371|TBB4B_HUMAN	P68371	TBB4B_HUMAN	TUBB4B	Tubulin beta-4B chain	1	21	60	9	361	2.5527	3.02188	3.03374	3.09651	2.48709	3.24477	2.2863	2.99243	3.1262					0.0932246	0.929039	-0.0733477	-0.261225	0.0783437	1	0.0677961	0.222338	0.150948	0.961615	0.141144	0.404705	367000000	452000000	398000000	408000000	312000000	491000000	420000000	456000000	468000000	8	6	5	6	6	10
sp|P04040|CATA_HUMAN	P04040	CATA_HUMAN	CAT	Catalase	1	5	12	12	12	-1.95795	-3.02148	-5.86862	-3.40746	-3.19188	-3.38302	-2.69459	-3.66845	-3.96176					0.0876523	0.939312	-0.288564	-0.246766	0.0486762	0.990161	-0.174419	-0.141964	0.105803	0.960603	0.114145	0.293434	16100000	6853363	0	4495430	6.08993e+06	4965010	13300000	4.50651e+06	3.43999e+06	2	1	0	1	2	1
sp|Q99832|TCPH_HUMAN	Q99832	TCPH_HUMAN	CCT7	T-complex protein 1 subunit eta	1	9	42	42	42	-1.2665	-1.23758	-0.498547	-1.21837	-1.24987	-0.228839	5.05889	-0.140024	-1.27819					0.0862478	0.940174	-0.101849	-0.243103	0.49059	0.91731	-2.21444	-1.12599	0.461027	0.926674	-2.11259	-1.06743	26000000	23600000	34400000	20500000	23400000	44200000	2870000000	52000000	22100000	4	2	5	3	5	5
sp|P31025|LCN1_HUMAN	P31025	LCN1_HUMAN	LCN1	Lipocalin-1	0.9999	2	9	1	9	-1.94902	-2.82816	-2.06683	-0.743029	-4.20597	-1.10985	-2.29866	-4.7504	-2.24591					0.0816805	0.945735	-0.26172	-0.231135	0.396518	0.931249	0.816988	0.938085	0.32203	0.920343	1.07871	0.784889	16200000	7.83609e+06	11600000	28500000	0	24000000	17500000	0	11300000	1	1	1	1	0	2
sp|P01701|LV151_HUMAN	P01701	LV151_HUMAN	IGLV1-51	Immunoglobulin lambda variable 1-51	0.3039	1	11	11	11	0.584578	0.742414	1.11136	0.942932	0.773063	0.835008	0.514572	0.474234	0.680426					0.0809662	0.945077	-0.0375493	-0.229256	0.693639	0.731733	0.256374	1.52281	1.66652	0.6095	0.293924	3.66151	93800000	93100000	105000000	91700000	95100000	92400000	123000000	79600000	85900000	1	1	1	2	2	1
sp|O75223|GGCT_HUMAN	O75223	GGCT_HUMAN	GGCT	Gamma-glutamylcyclotransferase	1	6	18	18	18	-0.331764	-0.0541344	0.406105	0.0621567	-0.222392	0.0221777	0.929609	-0.740326	0.11133					0.0799528	0.944096	0.0527547	0.226586	0.0614423	0.99619	-0.093469	-0.177045	0.107712	0.96401	-0.146224	-0.298272	49700000	53600000	64400000	49800000	47700000	52600000	164000000	34300000	57900000	2	1	1	1	1	1
sp|P36542|ATPG_HUMAN	P36542	ATPG_HUMAN	ATP5F1C	ATP synthase subunit gamma, mitochondrial	1	9	64	64	64	0.228804	1.44011	1.29193	1.03584	1.07205	1.11254	-0.111435	0.953953	0.637814					0.079902	0.941837	-0.086532	-0.226452	0.425435	0.951088	0.493505	0.996372	0.850884	1	0.580037	1.83159	73300000	151000000	119000000	97800000	117000000	112000000	79700000	111000000	83400000	6	8	8	5	8	7
sp|P53999|TCP4_HUMAN	P53999	TCP4_HUMAN	SUB1	Activated RNA polymerase II transcriptional coactivator p15	1	5	36	36	36	2.59912	0.443926	2.85655	2.87117	2.96656	0.772792	1.57206	2.47242	2.55962					0.0798045	0.939589	-0.236976	-0.226195	0.102014	0.99167	-0.234835	-0.283791	0.000892111	1	0.00214068	0.00273608	379000000	75700000	352000000	349000000	435000000	88500000	256000000	318000000	316000000	5	3	5	4	5	3
sp|Q16629|SRSF7_HUMAN	Q16629	SRSF7_HUMAN	SRSF7	Serine/arginine-rich splicing factor 7	1	3	16	10	16	-1.2665	-1.49817	-2.28908	-2.66056	-1.4198	-1.33024	-1.3278	-3.09776	-2.87522					0.0792554	0.940229	0.11895	0.224746	0.515983	0.881244	0.749011	1.17602	0.375983	0.935519	0.630061	0.896333	26000000	19700000	9943841	7.54414e+06	20800000	20600000	34300000	6693232	7305280	2	2	1	1	2	2
sp|P01857|IGHG1_HUMAN	P01857	IGHG1_HUMAN	IGHG1	Immunoglobulin heavy constant gamma 1	1	11	58	0	58	-3.70414	-2.05413	-0.0606251	-1.02133	-2.06496	-2.00551	5.38183	-2.51854	-1.97863					0.0771065	0.941796	-0.242367	-0.219064	0.334252	0.936599	-2.23452	-0.810382	0.317297	0.925319	-1.99215	-0.774973	0	13400000	46600000	23500000	13300000	12900000	3590000000	10000000	13600000	6	3	9	2	1	2
sp|P07355|ANXA2_HUMAN	P07355	ANXA2_HUMAN	ANXA2	Annexin A2	1	19	155	37	155	2.20299	1.96325	1.84833	2.03879	1.8016	2.08655	4.5087	1.84604	1.795					0.075096	0.943668	0.0292098	0.213731	0.323914	0.945492	-0.71172	-0.788829	0.340231	0.930409	-0.74093	-0.822797	288000000	217000000	175000000	196000000	194000000	220000000	1960000000	206000000	186000000	18	14	12	14	16	17
sp|O43790|KRT86_HUMAN	O43790	KRT86_HUMAN	KRT86	Keratin, type II cuticular Hb6	1	19	37	0	80	2.05543	2.69356	-4.35765	0.104969	-3.13107	1.73145	-6.3102	-0.997484	-4.83868					0.0739693	0.943773	0.561995	0.210735	0.691269	0.731835	4.17923	1.51819	0.782038	1	3.61724	1.69572	260000000	360000000	2.37056e+06	51300000	6.35212e+06	172000000	1.08503e+06	28700000	0	8	8	1	4	2	8
sp|P12956|XRCC6_HUMAN	P12956	XRCC6_HUMAN	XRCC6	X-ray repair cross-complementing protein 6	1	41	557	557	557	6.18471	6.3785	6.7607	6.44298	6.36282	6.41502	5.51237	6.27263	6.29544					0.0703812	0.951651	0.0343647	0.201156	0.602844	0.792028	0.414491	1.34592	0.667164	0.922424	0.380126	1.47122	4550000000	4630000000	5270000000	4150000000	4580000000	4420000000	3930000000	4430000000	4210000000	59	60	67	58	63	70
sp|P25311|ZA2G_HUMAN	P25311	ZA2G_HUMAN	AZGP1	Zinc-alpha-2-glycoprotein	1	11	30	30	30	-0.421587	-2.27473	-2.65928	-1.41403	-2.4198	-1.0452	1.2725	-1.79607	-1.17127					0.0690773	0.952405	-0.158858	-0.197661	0.451645	0.935178	-1.22025	-1.04876	0.446312	0.90932	-1.06139	-1.03814	46700000	11500000	7693309	17900000	10400000	25100000	208000000	16500000	23800000	4	1	1	3	1	3
sp|Q6P2Q9|PRP8_HUMAN	Q6P2Q9	PRP8_HUMAN	PRPF8	Pre-mRNA-processing-splicing factor 8	1	8	15	15	15	-1.3405	-3.88597	-5.18245	-3.96803	-3.40147	-3.70855	-5.09252	-3.49609	-4.3747					0.0683136	0.952028	0.223047	0.195611	0.281154	0.952783	0.851466	0.698374	0.570585	0.9192	0.628419	1.28298	24700000	3.76417e+06	0	3048041	5266499	3962095	2.52349e+06	5078403	2.58374e+06	3	1	0	1	3	1
sp|Q14204|DYHC1_HUMAN	Q14204	DYHC1_HUMAN	DYNC1H1	Cytoplasmic dynein 1 heavy chain 1	1	52	132	132	132	-0.397081	1.00906	-0.532494	-0.626383	0.32891	0.729774	2.64084	1.42632	3.45551					0.0643285	0.958754	-0.117605	-0.18487	1.49469	0.5968	-2.48106	-3.22881	1.52853	0.537231	-2.36346	-3.31153	47500000	112000000	33600000	30900000	69900000	85900000	537000000	154000000	588000000	11	7	6	11	16	15
sp|P49411|EFTU_HUMAN	P49411	EFTU_HUMAN	TUFM	Elongation factor Tu, mitochondrial	1	24	180	180	180	2.41244	3.37163	3.68252	3.17897	3.19604	3.30237	1.70134	3.40509	3.37478					0.0635988	0.957318	-0.0702635	-0.182895	0.184074	0.996632	0.328459	0.482718	0.285015	0.953369	0.398722	0.706636	333000000	576000000	624000000	432000000	510000000	511000000	280000000	607000000	556000000	16	21	18	22	22	21
sp|P31947|1433S_HUMAN	P31947	1433S_HUMAN	SFN	14-3-3 protein sigma	1	13	39	32	61	-1.27206	-1.37876	-5.15778	-1.7481	-2.56937	-2.77021	4.41755	-5.59474	-4.87882					0.0635149	0.955086	-0.240304	-0.182668	0.0582767	0.997872	-0.584194	-0.168419	0.0359391	0.979103	-0.34389	-0.106144	25900000	21400000	0	14200000	9375793	7.59264e+06	1840000000	0	0	2	2	0	1	1	1
sp|P40227|TCPZ_HUMAN	P40227	TCPZ_HUMAN	CCT6A	T-complex protein 1 subunit zeta	1	14	62	49	62	-0.0648632	-0.23148	-0.179977	-0.0367584	-0.702386	0.122809	-0.94574	2.99559	-0.941969					0.0630016	0.95374	0.0466715	0.181277	0.14976	1	-0.528066	-0.401855	0.161474	0.974344	-0.574738	-0.429793	59800000	47400000	42900000	46500000	34200000	56400000	44700000	457000000	27900000	10	7	5	6	7	9
sp|P35579|MYH9_HUMAN	P35579	MYH9_HUMAN	MYH9	Myosin-9	1	76	529	420	529	3.57416	3.08129	4.70773	4.07154	3.77155	3.78699	4.33693	3.69092	3.3565					0.0629322	0.951527	-0.0889657	-0.181089	0.00411727	0.999408	-0.00705719	-0.0125812	0.0964688	0.961721	0.0819085	0.269588	745000000	471000000	1270000000	802000000	760000000	715000000	1740000000	740000000	549000000	61	43	55	56	67	59
sp|P62888|RL30_HUMAN	P62888	RL30_HUMAN	RPL30	Large ribosomal subunit protein eL30	1	3	14	14	14	-0.291687	-0.0195618	0.23506	0.00302124	-0.166041	0.185382	-4.41658	0.307251	0.239973					0.0624113	0.950083	-0.0328503	-0.179677	0.331609	0.939258	1.26439	0.804883	0.342718	0.940788	1.29724	0.827951	51100000	54900000	57200000	47800000	49600000	58900000	0	70900000	63300000	2	2	1	2	2	2
sp|P62195|PRS8_HUMAN	P62195	PRS8_HUMAN	PSMC5	26S proteasome regulatory subunit 8	1	8	20	11	27	-4.4772	-1.83482	-1.05445	-1.81038	-2.26226	-2.7192	-3.47167	1.43566	-5.96482					0.0622676	0.948462	-0.191544	-0.179287	0.0295391	0.996214	0.211454	0.0878136	0.0640236	0.979327	0.402998	0.184045	2.80837e+06	15600000	23400000	13600000	11600000	7.86591e+06	7.76114e+06	155000000	0	4	2	2	1	2	2
sp|P49368|TCPG_HUMAN	P49368	TCPG_HUMAN	CCT3	T-complex protein 1 subunit gamma	1	21	125	124	125	1.29045	1.31023	2.1653	1.43531	1.43051	1.73982	0.109665	1.50826	1.56872					0.0605705	0.949926	0.0534484	0.174675	0.399961	0.939292	0.526443	0.945055	0.412485	0.904955	0.472994	0.970337	153000000	138000000	218000000	129000000	150000000	173000000	92900000	163000000	159000000	12	11	18	12	13	17
sp|Q9NV79|PCMD2_HUMAN	Q9NV79	PCMD2_HUMAN	PCMTD2	Protein-L-isoaspartate O-methyltransferase domain-containing protein 2	1	13	117	117	117	2.88793	2.95325	3.69861	3.44922	2.91937	3.33033	-0.0668755	1.75199	2.1262					0.0601674	0.948487	-0.0530415	-0.173577	1.23603	0.790143	1.90949	2.63187	1.32004	0.758588	1.96253	2.81937	463000000	431000000	631000000	521000000	421000000	521000000	82200000	193000000	234000000	14	12	17	16	15	14
sp|P43307|SSRA_HUMAN	P43307	SSRA_HUMAN	SSR1	Translocon-associated protein subunit alpha	1	3	9	9	9	-4.17478	-4.28581	-1.51542	-2.43765	-1.92057	-4.94543	-3.09166	-1.83147	-2.75149					0.059688	0.947495	-0.22412	-0.172271	0.320781	0.940863	-0.76713	-0.782275	0.208751	0.968729	-0.54301	-0.539184	0	0	17000000	8804651	14700000	0	10100000	16100000	7.95946e+06	0	1	1	1	1	1
sp|P60174|TPIS_HUMAN	P60174	TPIS_HUMAN	TPI1	Triosephosphate isomerase	1	10	56	56	56	0.392372	-0.252945	-1.46538	-0.312883	-0.581079	-0.161874	2.24094	-0.493505	-0.415037					0.0556802	0.952787	-0.0900389	-0.161308	0.350132	0.943305	-0.886118	-0.843279	0.366869	0.93439	-0.796079	-0.877694	82100000	46700000	17600000	38400000	37200000	46300000	407000000	40700000	40200000	5	5	2	5	4	7
sp|P25789|PSA4_HUMAN	P25789	PSA4_HUMAN	PSMA4	Proteasome subunit alpha type-4	1	3	8	8	8	-3.09726	-3.13828	-5.70699	-3.39418	-4.69112	-3.39505	-1.64135	-3.67673	-3.85413					0.0550591	0.951973	-0.154064	-0.159603	0.34192	0.943535	-0.923445	-0.826298	0.39044	0.920291	-0.769381	-0.92576	0	0	0	4537008	0	4923764	27600000	4480742	3706432	1	0	0	1	0	1
sp|P15924|DESP_HUMAN	P15924	DESP_HUMAN	DSP	Desmoplakin	1	135	690	690	690	4.55466	5.50663	3.49515	5.45337	3.47082	4.25209	6.32862	3.70257	4.63305					0.0533211	0.952738	0.126719	0.15482	0.142039	0.995419	-0.369265	-0.383234	0.198617	0.95412	-0.495984	-0.516152	1470000000	2530000000	548000000	2090000000	617000000	987000000	6920000000	746000000	1330000000	89	68	45	52	59	69
sp|P61204|ARF3_HUMAN	P61204	ARF3_HUMAN	ARF3	ADP-ribosylation factor 3	1	6	19	0	34	-2.27764	-4.41756	0.332577	-1.57592	-1.60454	-2.53114	-0.638735	-1.54034	-2.56855					0.0530351	0.951109	-0.217009	-0.154031	0.133797	0.989749	-0.538331	-0.363169	0.192564	0.95707	-0.321321	-0.502291	12900000	0	61200000	16000000	18300000	8961103	55300000	19700000	9035513	2	1	4	2	2	1
sp|P05109|S10A8_HUMAN	P05109	S10A8_HUMAN	S100A8	Protein S100-A8	1	8	28	28	28	-1.74971	-2.97953	-4.56044	-2.68459	-4.40702	-1.68582	4.52334	-3.48176	0.0988178					0.0516236	0.95102	-0.170744	-0.150134	0.63922	0.780932	-3.47669	-1.41679	0.605241	0.934218	-3.30595	-1.3506	18600000	7055583	0	7.41952e+06	0	16100000	1980000000	5129087	57400000	3	1	0	1	0	2
sp|P04259|K2C6B_HUMAN	P04259	K2C6B_HUMAN	KRT6B	Keratin, type II cytoskeletal 6B	1	53	252	17	963	4.74731	4.6835	5.24261	5.62865	4.02187	4.82679	7.73948	4.47015	5.0124					0.044996	0.964896	0.0653706	0.131701	0.342393	0.9465	-0.849534	-0.827279	0.339905	0.926898	-0.914905	-0.822122	1680000000	1430000000	1840000000	2360000000	904000000	1470000000	18400000000	1270000000	1730000000	22	17	20	26	16	25
sp|P62805|H4_HUMAN	P62805	H4_HUMAN	H4C1	Histone H4	1	6	66	66	66	2.65877	1.70155	3.23632	3.14518	2.10858	2.13174	3.60823	1.92109	2.35387					0.0426022	0.967214	0.0703812	0.124988	0.0484763	0.988422	-0.0955162	-0.141408	0.0973018	0.962169	-0.165897	-0.271729	395000000	181000000	458000000	422000000	240000000	227000000	1050000000	217000000	274000000	8	5	7	7	6	7
sp|P48047|ATPO_HUMAN	P48047	ATPO_HUMAN	ATP5PO	ATP synthase subunit O, mitochondrial	1	7	42	42	42	-0.367025	0.0989456	1.17848	1.152	0.0446692	-0.0683737	-2.37483	0.41881	-2.18345					0.0411409	0.969243	-0.0726337	-0.120876	0.766702	0.753567	1.68329	1.66562	0.829363	1	1.75592	1.78897	48500000	59600000	110000000	106000000	57400000	49400000	16600000	76600000	11800000	3	4	5	7	7	4
sp|P35244|RFA3_HUMAN	P35244	RFA3_HUMAN	RPA3	Replication protein A 14 kDa subunit	1	4	27	27	27	-2.39405	-1.68559	-1.24533	-4.13993	-0.608485	-0.109851	-3.11392	-1.28587	-0.369122					0.0403299	0.967479	-0.155569	-0.118589	0.0745261	1	-0.185353	-0.212216	0.00650126	0.998458	-0.0297839	-0.0198126	11900000	17300000	20500000	2705669	36500000	48000000	9945329	23500000	41500000	2	2	3	1	5	4
sp|Q15517|CDSN_HUMAN	Q15517	CDSN_HUMAN	CDSN	Corneodesmosin	1	4	10	10	10	-4.27198	0.487106	1.152	0.692741	-4.59585	0.43653	0.00167465	-0.551367	-3.09709					0.0389148	0.968771	0.277903	0.114589	0.059862	0.998936	0.337969	0.172745	0.0100525	0.998311	0.0600661	0.0305139	0	78000000	108000000	77100000	0	70100000	86200000	39100000	6263962	1	1	1	1	0	1
sp|P56134|ATPK_HUMAN	P56134	ATPK_HUMAN	ATP5MF	ATP synthase subunit f, mitochondrial	1	2	20	20	20	-1.45598	-0.565636	-0.686407	-1.0461	-0.821031	-0.934592	-2.18001	-1.06963	-0.886181					0.0369753	0.969691	0.0312335	0.10909	0.411943	0.934286	0.475936	0.969245	0.47053	0.943124	0.444703	1.0863	22800000	37600000	30200000	23100000	31500000	27100000	19000000	27300000	29000000	2	3	2	2	2	2
sp|Q04695|K1C17_HUMAN	Q04695	K1C17_HUMAN	KRT17	Keratin, type I cytoskeletal 17	1	39	200	164	462	3.43394	3.13834	3.38296	3.48748	3.20169	3.22405	5.11799	2.8565	3.61339					0.0366806	0.968545	0.0140076	0.108253	0.334657	0.939073	-0.544214	-0.811226	0.344682	0.949678	-0.558222	-0.832016	676000000	490000000	507000000	535000000	512000000	484000000	2990000000	415000000	656000000	18	20	16	17	21	18
sp|P07305|H10_HUMAN	P07305	H10_HUMAN	H1-0	Histone H1.0	1	5	28	28	28	-0.193468	-1.24371	-1.20371	-2.23963	-0.249873	-0.376496	-0.00335503	0.015028	-0.08881					0.0348019	0.972935	0.0750389	0.102903	1.16446	0.767059	-0.854583	-2.47638	0.652958	0.934118	-0.929622	-1.44355	54700000	23500000	21100000	10100000	46800000	39900000	85900000	57900000	50400000	3	2	2	2	3	4
sp|P15311|EZRI_HUMAN	P15311	EZRI_HUMAN	EZR	Ezrin	1	29	232	127	232	3.51082	3.66727	3.48723	3.70948	3.48246	3.44474	2.96438	3.75759	3.06319					0.0321515	0.977964	0.00954564	0.0953237	0.501017	0.902024	0.293386	1.14656	0.467161	0.942178	0.283841	1.07961	713000000	707000000	545000000	624000000	622000000	564000000	672000000	775000000	448000000	28	25	21	25	26	25
sp|Q8WUM4|PDC6I_HUMAN	Q8WUM4	PDC6I_HUMAN	PDCD6IP	Programmed cell death 6-interacting protein	1	2	8	8	8	-3.65133	-5.72311	-5.21699	-4.83266	-4.91859	-4.6668	-4.641	-4.86142	-3.8275					0.0310056	0.978146	-0.0577938	-0.0920342	0.236902	0.981684	-0.420506	-0.602122	0.489094	0.956814	-0.362712	-1.12303	4978135	0	1.30667e+06	1.67395e+06	1.84001e+06	2.03921e+06	3.45084e+06	1.97116e+06	0	2	0	1	1	1	1
sp|P61626|LYSC_HUMAN	P61626	LYSC_HUMAN	LYZ	Lysozyme C	1	3	21	21	21	0.542442	-1.55798	-3.30922	0.405935	-3.82864	-1.33024	-1.45525	-3.08088	-1.77147					0.0289337	0.982558	0.14273	0.0860679	0.209981	0.991381	0.660949	0.541965	0.145183	0.944223	0.518219	0.390837	91100000	18900000	4.90301e+06	63200000	3.91679e+06	20600000	31400000	6771992	15700000	4	2	1	4	1	3
sp|P01859|IGHG2_HUMAN	P01859	IGHG2_HUMAN	IGHG2	Immunoglobulin heavy constant gamma 2	1	7	12	12	27	-3.32936	-4.35857	-5.55146	-4.10878	-3.2264	-6.17886	3.26031	-3.11984	-2.58751					0.0283413	0.981095	0.091551	0.0843575	0.773666	0.751747	-3.59745	-1.67928	0.763487	1	-3.689	-1.65932	6.22284e+06	0	0	0	0	0	825000000	6.59159e+06	8917538	1	1	0	0	1	0
sp|Q9NR30|DDX21_HUMAN	Q9NR30	DDX21_HUMAN	DDX21	Nucleolar RNA helicase 2	1	20	101	98	101	3.79461	-0.660791	0.325487	1.01654	0.915936	1.21208	-0.0494308	1.00503	1.23312					0.0259713	0.98504	0.104919	0.0774944	0.108741	1	0.423531	0.300876	0.323377	0.926354	0.318612	0.787706	868000000	35200000	60900000	96500000	105000000	120000000	83200000	115000000	126000000	12	5	6	11	11	17
sp|Q93034|CUL5_HUMAN	Q93034	CUL5_HUMAN	CUL5	Cullin-5	1	38	318	318	318	3.56054	4.33099	4.47393	3.72329	4.18183	4.382	0.902975	3.02062	3.43575					0.0254097	0.985169	0.0261122	0.0758633	0.935525	0.726349	1.6687	2.00084	0.951209	0.968211	1.64259	2.03253	738000000	1120000000	1080000000	630000000	1010000000	1080000000	161000000	465000000	580000000	34	38	37	36	41	44
sp|O15294|OGT1_HUMAN	O15294	OGT1_HUMAN	OGT	UDP-N-acetylglucosamine--peptide N-acetylglucosaminyltransferase 110 kDa subunit	1	23	162	162	162	1.90343	2.62377	2.44151	2.59901	2.5191	1.91252	0.659521	0.257568	1.13848					0.0225112	0.989982	-0.0206401	-0.0674151	2.09533	0.2792	1.63771	4.90258	2.11301	0.876	1.65835	4.95949	234000000	343000000	264000000	289000000	319000000	195000000	136000000	68500000	118000000	19	21	15	19	23	20
sp|Q15392|DHC24_HUMAN	Q15392	DHC24_HUMAN	DHCR24	Delta(24)-sterol reductase	0.9999	2	8	8	8	-2.05046	-4.64369	-2.7585	-2.89421	-2.96605	-3.43928	-3.98908	-3.29276	-3.64656					0.0214798	0.9913	-0.0510373	-0.0643967	0.242844	0.968176	0.491912	0.615225	0.963489	1	0.54295	2.05742	15100000	0	7.182e+06	6.41614e+06	7121890	4.77512e+06	5.42214e+06	5.84705e+06	0	1	0	1	1	1	1
sp|P04908|H2A1B_HUMAN	P04908	H2A1B_HUMAN	H2AC4	Histone H2A type 1-B/E	0.9985	3	43	0	43	2.29985	1.85276	2.36866	2.51684	2.09651	1.85978	3.30846	1.97332	2.1262					0.0213098	0.989371	0.0160472	0.0638986	0.260668	0.964126	-0.295572	-0.654186	0.268993	0.946697	-0.311619	-0.672215	308000000	201000000	251000000	273000000	238000000	188000000	853000000	225000000	234000000	5	4	4	4	6	6
sp|P01040|CYTA_HUMAN	P01040	CYTA_HUMAN	CSTA	Cystatin-A	1	9	44	44	44	1.01034	-0.0895557	-0.571665	-1.1836	0.639649	0.744809	2.40178	-0.744539	-0.936806					0.021079	0.987486	0.0494207	0.063222	0.0355256	0.989632	-0.123772	-0.104966	0.0474404	0.965295	-0.173192	-0.138526	126000000	52300000	32700000	21000000	86700000	86800000	455000000	34200000	28000000	6	3	3	3	8	6
sp|Q15370|ELOB_HUMAN	Q15370	ELOB_HUMAN	ELOB	Elongin-B	1	7	56	56	56	2.02742	2.36661	2.28586	1.35482	1.61954	3.57665	-0.368326	3.08138	0.721813					0.0202085	0.986287	0.0429586	0.0606676	0.455858	0.94011	1.08167	1.05715	0.348769	0.959488	1.03872	0.840465	255000000	287000000	237000000	122000000	171000000	618000000	66700000	485000000	88400000	9	7	5	7	7	10
sp|P83881|RL36A_HUMAN	P83881	RL36A_HUMAN	RPL36A	Large ribosomal subunit protein eL42	0.9879	3	9	9	18	-1.89655	-2.35204	-1.90244	-1.73797	-1.72792	-2.62544	-2.95545	-2.04345	-2.08881					0.0198653	0.984894	-0.0199006	-0.0596592	0.39646	0.926897	0.312227	0.937967	0.324675	0.933591	0.332128	0.790419	16800000	10900000	13000000	14300000	16800000	8394114	11100000	13900000	12600000	1	1	1	1	1	1
sp|O14818|PSA7_HUMAN	O14818	PSA7_HUMAN	PSMA7	Proteasome subunit alpha type-7	1	4	10	4	10	-2.43089	-5.17453	-4.16235	-3.55069	-3.92632	-4.15334	-1.38355	-3.98121	-3.31138					0.018571	0.984675	-0.0458016	-0.0558494	0.388835	0.92758	-1.03054	-0.922501	0.545366	0.940028	-0.984739	-1.23366	11600000	0	2.71421e+06	0	0	0	33000000	3628194	5.39933e+06	2	0	1	1	0	0
sp|P63173|RL38_HUMAN	P63173	RL38_HUMAN	RPL38	Large ribosomal subunit protein eL38	1	4	39	39	39	-0.0197392	0.375631	1.09756	0.0269661	0.41698	1.07337	-1.44609	0.817749	0.5301					0.0157737	0.991032	-0.0212898	-0.0475806	0.263567	0.963873	0.517229	0.660476	0.279821	0.95113	0.538519	0.695516	61700000	72200000	104000000	48600000	74300000	109000000	31600000	101000000	77400000	4	4	4	2	4	6
sp|P0DOX7|IGK_HUMAN	P0DOX7	IGK_HUMAN		Immunoglobulin kappa light chain	1	4	21	1	21	-0.364054	-0.600588	-0.351164	-0.669027	0.139504	-0.821984	3.49687	-0.63883	-0.881214					0.0127206	0.993922	0.0119006	0.0384992	0.315541	0.940803	-1.09754	-0.771289	0.312195	0.927577	-1.10944	-0.764256	48600000	36700000	38100000	30000000	61300000	29300000	972000000	36800000	29100000	1	2	1	1	3	1
sp|Q15323|K1H1_HUMAN	Q15323	K1H1_HUMAN	KRT31	Keratin, type I cuticular Ha1	1	17	72	11	112	3.51889	3.57457	-4.79982	0.598009	-1.55038	2.90138	-4.63137	-0.497055	-1.21434					0.0123803	0.992258	0.114878	0.0374832	0.397751	0.933953	2.8788	0.940581	0.695454	0.907217	2.76392	1.52635	717000000	663000000	0	72200000	19000000	387000000	0	40600000	23100000	21	14	0	6	4	17
sp|P01023|A2MG_HUMAN	P01023	A2MG_HUMAN	A2M	Alpha-2-macroglobulin	1	28	44	38	44	-1.51408	-1.78037	-3.71313	-2.48188	-1.77151	-2.67354	2.23384	-3.06125	-2.73327					0.0119087	0.991073	-0.0268843	-0.036074	0.245833	0.973502	-1.14897	-0.621795	0.257272	0.950403	-1.12208	-0.6468	21900000	16200000	0	8538827	16300000	8.11886e+06	405000000	6864778	8.06062e+06	3	2	0	1	2	1
sp|P01619|KV320_HUMAN	P01619	KV320_HUMAN	IGKV3-20	Immunoglobulin kappa variable 3-20	1	2	10	7	10	-5.04709	-2.47637	-1.848	-3.99991	-2.91135	-2.34432	-0.533125	-3.07882	-2.50904					0.0116679	0.989379	-0.0386252	-0.0353539	0.362896	0.943704	-1.08349	-0.869548	0.500856	0.963925	-1.04487	-1.14624	0	10000000	13500000	0	7.3971e+06	10200000	59500000	6781701	9416055	0	1	1	0	2	2
sp|P02545|LMNA_HUMAN	P02545	LMNA_HUMAN	LMNA	Prelamin-A/C	1	35	236	225	236	2.51284	3.20733	3.28586	2.96324	3.06588	2.95624	3.73948	2.81417	3.01739					0.00913853	0.993359	0.00689125	0.0277677	0.193683	0.990192	-0.188336	-0.504861	0.277192	0.950179	-0.195227	-0.689874	357000000	514000000	474000000	372000000	466000000	402000000	1150000000	403000000	434000000	28	23	20	21	27	26
sp|P23284|PPIB_HUMAN	P23284	PPIB_HUMAN	PPIB	Peptidyl-prolyl cis-trans isomerase B	1	8	61	61	61	0.814423	0.555733	-0.00594902	-0.0872746	0.647946	0.774421	0.502796	-0.214024	0.61339					0.0088278	0.992009	0.00970459	0.0268328	0.16328	0.996093	0.154015	0.43407	0.143377	0.943717	0.14431	0.386472	110000000	81800000	48400000	44900000	87200000	88600000	122000000	49400000	82000000	7	5	7	6	7	8
sp|P18085|ARF4_HUMAN	P18085	ARF4_HUMAN	ARF4	ADP-ribosylation factor 4	1	7	43	28	43	-0.212049	1.03459	1.13858	0.389866	0.774579	0.772792	-0.462158	0.263874	0.661831					0.00577133	0.996238	0.00796318	0.0176026	0.385969	0.926327	0.499193	0.916677	0.626195	0.95567	0.49123	1.39142	54000000	114000000	107000000	62500000	95200000	88500000	62500000	68800000	84800000	6	4	5	4	4	7
sp|P30050|RL12_HUMAN	P30050	RL12_HUMAN	RPL12	Large ribosomal subunit protein uL11	1	6	44	44	44	1.05543	1.36158	1.4524	1.3189	1.3816	1.17555	0.929609	1.14822	1.47501					0.00539013	0.995108	-0.00221507	-0.016447	0.205013	0.997154	0.105522	0.530713	0.251629	0.932547	0.107737	0.634492	130000000	143000000	133000000	119000000	145000000	117000000	164000000	127000000	149000000	5	4	5	5	5	4
sp|P62851|RS25_HUMAN	P62851	RS25_HUMAN	RPS25	Small ribosomal subunit protein eS25	1	6	47	47	47	1.76098	1.22407	2.15867	1.5009	1.70949	1.9199	1.20141	1.81059	1.89246					0.0049485	0.994136	0.00448036	0.0151069	0.0810265	1	0.0797513	0.229414	0.109159	0.964196	0.075271	0.301932	212000000	130000000	217000000	135000000	182000000	196000000	198000000	201000000	199000000	5	3	7	5	5	6
sp|Q14574|DSC3_HUMAN	Q14574	DSC3_HUMAN	DSC3	Desmocollin-3	1	4	11	11	11	-3.34691	-3.18217	-5.08597	-3.42322	-4.9983	-3.16535	-1.41895	-3.53504	-3.2322					0.00367625	0.99545	-0.00939703	-0.0112392	0.564957	0.836238	-1.14296	-1.27199	0.577395	0.919424	-1.13356	-1.29628	6147613	6131005	0	0	0	5.77359e+06	32200000	4.94312e+06	5.70396e+06	1	1	0	0	1	1
sp|P05089|ARGI1_HUMAN	P05089	ARGI1_HUMAN	ARG1	Arginase-1	1	8	42	42	42	-0.11894	-1.9304	-1.53249	-1.60323	-1.44781	-0.512916	0.417549	-1.76151	-0.896164					0.00301277	0.995578	-0.00595983	-0.0092177	0.206137	0.997428	-0.447235	-0.533263	0.242097	0.937341	-0.441275	-0.613582	57600000	14600000	16800000	15700000	20400000	36300000	115000000	16900000	28800000	5	2	2	3	5	7
sp|O14950|ML12B_HUMAN	O14950	ML12B_HUMAN	MYL12B	Myosin regulatory light chain 12B	1	6	54	0	54	-0.809086	-0.219357	0.960884	0.828373	-0.225421	-0.681352	0.192644	-0.096302	-1.43673					0.00171921	0.996135	0.00361379	0.00526778	0.230009	0.990341	0.424278	0.586844	0.24767	0.939814	0.420664	0.625825	35700000	47800000	94600000	84700000	47600000	32300000	98400000	53600000	19800000	4	5	8	6	7	7
sp|P18669|PGAM1_HUMAN	P18669	PGAM1_HUMAN	PGAM1	Phosphoglycerate mutase 1	1	7	14	4	14	-4.64323	-5.61898	-5.29723	-5.61203	-4.97319	-5.68038	0.605482	-2.26757	-2.84328					NaN	1	0	NaN	1.53834	0.569263	-3.68469	-3.33572	1.64125	0.555556	-3.92008	-3.59582	0	0	0	0	0	0	131000000	11900000	7.46884e+06	0	0	0	1	0	1
[truncated: 35 more columns]
