# Supplementary material for: Separate transcription and splicing gene networks are linked and coordinated by the pRb–E2F pathway
Source: Nucleic Acids Res. 2026 Jan 30;54(3):gkag016. doi: 10.1093/nar/gkag016 (PMC12856215; doi:10.1093/nar/gkag016)
Supplement: gkag016_Supplemental_Files [file gkag016_supplemental_files.zip › Table S7.xlsx]

## Sheet: Sheet1
GEO series	Sample accession	Experiment	Cell line	Target	Binding sites after data processing	# exonic	# intronic	# ambiguous*	# other	Publication
GSE207643	GSM6304265, GSM6304265	PAR-CLIP	HeLa	SRSF2	10928	5791	4030	563	1670	Ma H-L et al. (2023) SRSF2 plays an unexpected role as reader of m5C on mRNA, linking epitranscriptomics to cancer. Mol Cell, 83, 4239-4254
GSE207643	GSM6304269, GSM6304270	PAR-CLIP	K562	SRSF2	10349	8897	1961	1306	797	Ma H-L et al. (2023) SRSF2 plays an unexpected role as reader of m5C on mRNA, linking epitranscriptomics to cancer. Mol Cell, 83, 4239-4254
GSE138726	GSM4115005, GSM4115006, GSM4115007	HITS-CLIP	HeLa	HNRNPC	15808	2005	12975	184	1012	Yugami M et al. (2020) Analysis of the nucleocytoplasmic shuttling RNA-binding protein HNRNPU using optimized HITS-CLIP method. PLoS One, 15, e0231450
GSE94781	GSM2482824, GSM2482825	FLASH-CLIP	HEK293	HNRNPC	15392	4413	13463	2997	513	Aktas T et al. (2017) DHX9 suppresses RNA processing defects originating from the Alu invasion of the human genome. Nature, 544, 115-119
						* ambiguous reads intersect both exonic and intronic sequences
			# unique coordinate intersects				# AS events impacted (%)
HCT116 rMATS treatment	Significant AS events	Unique exon/intron coordinates	SRSF2 CLIP (HeLa)	SRSF2 CLIP (K562)	HNRNPC CLIP (HeLa)	HNRNPC CLIP (HEK293)	SRSF2 CLIP (HeLa)	SRSF2 CLIP (K562)	HNRNPC CLIP (HeLa)	HNRNPC CLIP (HEK293)
WT T1-44 vs WT DMSO	6292	15293	647	1533	220	969	588 (9.3%)	1204 (19.1%)	224 (3.6%)	752 (12.0%)
CR DMSO vs WT DMSO	2436	6530	249	443	79	341	205 (8.4%)	319 (13.1%)	78 (3.2%)	219 (9.0%)
CR T1-44 vs WT DMSO	6596	15972	650	1545	238	951	614 (9.3%)	1241 (18.8%)	280 (4.2%)	785 (11.9%)
